# Supplementary material for: Seed-Transmitted Bacteria and Fungi Dominate Juvenile Plant Microbiomes
Source: Front Microbiol. 2021 Oct 22;12:737616. doi: 10.3389/fmicb.2021.737616 (PMC8569520; doi:10.3389/fmicb.2021.737616)
Supplement: Supplementary file 1 [file Data_Sheet_1.xlsx]

## Sheet: Fungus Spermo
Plant	Arabidopsis	Barley	Brachiaria	Brachypodium	Cassava	Coffee	Maize	Panicum	Pea	Phaseolus	Rice	Sorghum	Soy	SugarCane	Sunflower	Tomato	Wheat
Substrate	Water	Water	Water	Water	Water	Water	Water	Water	Water	Water	Water	Water	Water	Water	Water	Water	Water
Tissue	Spermosphere	Spermosphere	Spermosphere	Spermosphere	Spermosphere	Spermosphere	Spermosphere	Spermosphere	Spermosphere	Spermosphere	Spermosphere	Spermosphere	Spermosphere	Spermosphere	Spermosphere	Spermosphere	Spermosphere
Repetition	Fungi	Fungi	Fungi	Fungi	Fungi	Fungi	Fungi	Fungi	Fungi	Fungi	Fungi	Fungi	Fungi	Fungi	Fungi	Fungi	Fungi
NonTarget Reads (removed)	248	148	63	1462	1524	63	21	18	36	231	159	252	30	12	49	71	309
Target Reads (shown below)	233	277	5233	4039	297	1229	48621	74310	187	124	178	237	64336	485	34402	127	158
Shannon H	2.511	2.406	0.3669	0.3468	2.631	2.094	0.9573	1.039	2.468	2.403	2.512	2.878	0.7665	1.56	1.143	1.528	2.094
#OTU ID	ArabidopsisSpermoFung	BarleySpermoFung	BrachiariaSpermoFung	BrachypodiumSpermoFung	CassavaSpermoFung	CoffeeSpermoFung	MaizeSpermoFung	PanicumSpermoFung	PeaSpermoFung	PhaseolusSpermoFung	RiceSpermoFung	SorghumSpermoFung	SoySpermoFung	SugarCaneSpermoFung	SunflowerSpermoFung	TomatoSpermoFung	WheatSpermoFung	Domain		Phylum		Class		Order		Family		Genus		Species
FungOtu1	6.00858	27.7978	0.439518	0.272345	4.0404	32.2213	0.00617017	30.0807	12.2995	3.22581	3.93258	3.79747	74.2943	0.618557	0.0406953	1.5748	33.5443	Fungi	1	Ascomycota	1	Sordariomycetes	1	Hypocreales	1	Nectriaceae	1	Fusarium	1	Fusarium proliferatum|EU301646	1
FungOtu2	3.00429	4.69314	3.84101	0	17.8451	2.68511	0.00411345	0.00538286	12.8342	16.9355	0.561798	4.21941	0.073054	0	0.00581362	52.7559	0	Fungi	1	Ascomycota	0.91	Dothideomycetes	0.91	Pleosporales	0.91	Pleosporaceae	0.91	Alternaria	0.91	Alternaria alternata|MH578598	1
FungOtu9	0	2.88809	0	0.0742758	0.673401	2.76648	0	12.9256	0.534759	5.64516	0.561798	25.3165	0.0357498	0.206186	0.00581362	0.787402	14.557	Fungi	1	Ascomycota	1	Sordariomycetes	1	Hypocreales	1	Sarocladiaceae	0.98	Sarocladium	0.97	Sarocladium zeae| KT878336	0.99
FungOtu7	1.71674	24.5487	2.23581	0.0247586	4.3771	12.7746	0.00205672	0	4.27807	4.03226	0	16.4557	0.359052	0	0	0	12.6582	Fungi	1	Ascomycota	0.92	Dothideomycetes	0.92	Pleosporales	0.86	Didymellaceae	0.86	Phoma	1	Phoma sp. 3 TMS-2011|HQ631000	1
FungOtu22	0.429185	0	0.076438	0.0990344	0	1.05777	0.00205672	0	0.534759	15.3226	0	0.421941	21.6146	0	0.0116272	3.14961	0	Fungi	1	Ascomycota	1	Sordariomycetes	1	Hypocreales	1	Nectriaceae	1	Fusarium	1	Fusarium_sp|MG664735	0.99
FungOtu5	0	0	0.191095	0.148552	0	0.488202	0	0.00134571	2.13904	4.03226	16.2921	0.421941	1.01809	0	0.0203477	1.5748	0	Fungi	1	Ascomycota	0.97	Eurotiomycetes	0.75	Eurotiales	0.75	Trichocomaceae	0.75	Penicillium	0.75	Penicillium_sp|SH193634.06FU	0.75
FungOtu12	0.858369	0.361011	0.0191095	0.0247586	0	0.244101	0	0.00134571	0.534759	12.9032	0.561798	0.421941	0	0	0.014534	0	0	Fungi	1	Ascomycota	1	Dothideomycetes	1	Pleosporales	1	Pleosporaceae	1	Alternaria	1	Alternaria_metachromatica|SH224792.06FU	1
FungOtu15	0	1.44404	0.0191095	0.0495172	0.673401	0	0	0	0.534759	0	3.93258	2.53165	0.0404128	0	56.9734	0	0	Fungi	1	Ascomycota	1	Dothideomycetes	1	Pleosporales	0.98	Pleosporaceae	0.98	Curvularia	0.96	Curvularia clavata|KX610320	0.99
FungOtu17	0.429185	0	0.076438	0.0495172	0.673401	0	0.0431912	55.1339	0.534759	0	0	0	0.00310868	0	0.00581362	0	0	Fungi	1	Ascomycota	1	Eurotiomycetes	1	Eurotiales	1	Trichocomaceae	1	Aspergillus	1	Aspergillus_flavus|SH225571.06FU	0.85
FungOtu14	0	4.69314	0	0	1.3468	0.244101	0	0	11.2299	0.806452	20.2247	10.1266	0.309314	0	0	0	0	Fungi	1	Ascomycota	1	Dothideomycetes	1	Pleosporales	0.99	Pleosporaceae	0.99	Alternaria	0.99	Alternaria padwickii| JQ585678	0.99
FungOtu46	3.86266	0.722022	0	0	18.5185	0.406835	40.5072	0	0	0.806452	0	0	0.00155434	0	0	0	0	Fungi	1	Ascomycota	1	Saccharomycetes	0.99	Saccharomycetales	0.99	Phaffomycetaceae	0.99	Wickerhamomyces	0.99	Wickerhamomyces anomalus|LC120363	0.99
FungOtu25	0	0.361011	0	0	0	0.162734	51.3502	0	0	0	1.1236	0	0.00155434	0.618557	0	3.93701	0.632911	Fungi	1	Ascomycota	1	Saccharomycetes	1	Saccharomycetales	1	Incertae_sedis_11	1	Lodderomyces	1	Lodderomyces_elongisporus|SH230754.06FU	1
FungOtu10	19.3133	0	0.36308	0	0	0	0	0	0.534759	0	0.561798	0.421941	0.220716	0	0	0	0	Fungi	1	Ascomycota	1	Sordariomycetes	0.81	Hypocreales	0.81	Nectriaceae	0.78	Nectria	0.76	Nectria haematococca|FJ903374	0.99
FungOtu145	0	0	0	0	8.41751	30.1871	0.322906	0	0	0.806452	0	0	0.0139891	0	0	0	0	Fungi	1	Basidiomycota	1	Wallemiomycetes	1	Wallemiales	1	Wallemiaceae	1	Wallemia	1	Wallemia_sp|SH230273.06FU	0.99
FungOtu65	0	0	92.3371	0	0.3367	0	0	0	0	0	0	0.421941	0	0	0.00290681	0	0	Fungi	1	Basidiomycota	1	Microbotryomycetes	1	Sporidiobolales	1	Incertae_sedis_25	1	Rhodotorula	0.98	Rhodotorula_mucilaginosa|SH228918.06FU	0.98
FungOtu27	0	0	0	0	0	0.081367	0	0	21.3904	0	0	0	0.937267	0	0.0203477	0	0	Fungi	1	Ascomycota	1	Sordariomycetes	1	Sordariomycetes_unidentified	1	Trichosphaeriales	1	Nigrospora	1	Nigrospora osmanthi|MH645207	1
FungOtu60	0	0	0	0	2.6936	0	0.00205672	0	0	24.1935	0	0	0.0341955	0	0	0	0	Fungi	1	Ascomycota	1	Sordariomycetes	1	Hypocreales	1	Bionectriaceae	1	Clonostachys	1	Clonostachys_sp|SH236640.06FU	1
FungOtu73	0	0	0	93.1914	0	0	0	0	0.534759	0	0	0	0	0	0	0	0	Fungi	1	Ascomycota		Tremellomycetes		Tremellales		Tremellaceae		Cryptococcus		Cryptococcus dimennae|KM246197	0.93
FungOtu158	0	0	0	0	0.3367	0	0	0	0	0	0	0	0	52.7835	0	0	0	Fungi	1	Ascomycota	0.91	Saccharomycetes	0.91	Saccharomycetales	0.91	Saccharomycetales_unidentified	0.91	Saccharomycetales_unidentified_1	0.91	Saccharomycetales_sp|SH196856.06FU	0.91
FungOtu55	0	0	0	0	0	3.66151	0.00205672	0	0	0	0	0	0.172532	0	0	27.5591	0	Fungi	1	Basidiomycota	1	Tremellomycetes	1	Filobasidiales	0.76	Filobasidiaceae	0.76	Cryptococcus	0.76	Cryptococcus_terrestris|HQ631014	1
FungOtu54	0.429185	0	0	0.0247586	0	0	0	0.00134571	0.534759	0	0	0.421941	0.00310868	0	19.9349	0	0	Fungi	1	Basidiomycota	1	Tremellomycetes	1	Tremellales	1	Incertae_sedis_12	1	Cryptococcus	1	Cryptococcus_nemorosus|SH229457.06FU	0.99
FungOtu148	14.5923	0	0.076438	0	0	0	0	0	0	6.45161	0	0	0	0	0	0	0	Fungi	1	Ascomycota	0.97	Dothideomycetes	0.76	Capnodiales	0.76	Davidiellaceae	0.76	Davidiella	0.76	Davidiella_tassiana|SH196750.06FU	0.76
FungOtu57	0	0	0	0	0.3367	0	0	0	0	0.806452	0	0	0	0	19.932	0	0	Fungi	1	Basidiomycota	1	Microbotryomycetes	1	Sporidiobolales	1	Sporidiobolaceae	1	Rhodotorula	1	Rhodotorula glutinis strain ATCC 16726|FJ345357	1
FungOtu262	0	0	0	0	0	0	0	0	0	0	0	7.173	0	12.9897	0	0	0	Fungi	1	Ascomycota	1	Dothideomycetes	1	Capnodiales	1	Mycosphaerellaceae	1	Cercospora	0.49	Cercospora_apii|SH212704.06FU	0.84
FungOtu4	0	0	0.0191095	0.0247586	0.673401	1.95281	0	0	0	0.806452	0	0.421941	0.0683909	15.4639	0	0	1.89873	Fungi	1	Ascomycota	1	Sordariomycetes	1	Hypocreales	0.93	Hypocreales_unidentified	0.93	Fusarium	1	Fusarium solani|KM235740	1
FungOtu75	0	0	0	0	0	0	0	0	0	0	19.1011	0	0	0	0	0	0	Fungi	1	Ascomycota	0.98	Sordariomycetes	0.97	Hypocreales	0.97	Incertae_sedis_3	0.97	Acremonium	0.96	Acremonium_sp_R8_9|SH220976.06FU	0.96
FungOtu33	0	1.80505	0	0	0	0	0.00205672	0	16.5775	0	0	0	0.00155434	0	0	0	3.79747	Fungi	1	Ascomycota	1	Dothideomycetes	1	Pleosporales	0.84	Pleosporaceae	0.84	Curvularia	0.99	Curvularia petersonii BRIP 14642|NR_158448	0.99
FungOtu56	1.28755	4.69314	0	0	1.3468	0	0	0	1.06952	0.806452	0.561798	0.843882	0	6.80412	0	0.787402	1.26582	Fungi	1	Basidiomycota	1	Ustilaginomycetes	1	Ustilaginales	1	Ustilaginaceae	1	Pseudozyma	1	Pseudozyma_sp_JS1231|SH207449.06FU	1
FungOtu23	0	0	0.038219	0	14.8148	0.81367	0	0	0	0	0	0.421941	0	0	0	0	14.557	Fungi	1	Ascomycota	1	Dothideomycetes	0.91	Pleosporales	0.91	Sporormiaceae	0.61	Preussia	0.61	Preussia_sp|SH235609.06FU	0.98
FungOtu42	13.3047	0	0	0.0990344	0	0	0	0.00269143	0	0	0	0	0	0	0.142434	0	0	Fungi	1	Ascomycota	1	Dothideomycetes	1	Pleosporales	1	Pleosporaceae	0.54	Epicoccum	0.54	Epicoccum_nigrum| FJ904918	1
FungOtu333	0	0	0	0	0	0	0	0	0	0	13.4831	0	0	0	0	0	0	Fungi	1	Basidiomycota	1	Tremellomycetes	0.99	Tremellales	0.99	Incertae_sedis_12	0.99	Hannaella	0.99	Hannaella_oryzae|SH197179.06FU	0.76
FungOtu61	9.87124	0	0	0	0	0	0	0	0	0.806452	2.24719	0.421941	0	0	0	0	0	Fungi	1	Basidiomycota	1	Tremellomycetes	1	Tremellales	1	Tremellaceae	1	Cryptococcus	1	Cryptococcus_victoriae|SH198055.06FU	0.99
FungOtu119	13.3047	0	0	0	0	0	0	0	0	0	0	0	0	0	0	0	0	Fungi	1	Basidiomycota	1	Tremellomycetes	1	Filobasidiales	0.95	Filobasidiaceae	0.95	Cryptococcus	0.95	Cryptococcus_albidus|SH231202.06FU	0.86
FungOtu32	0.858369	0	0	0	0	0	0	1.58256	9.62567	0	0	0	0	0	0	0	0	Fungi	1	Ascomycota	1	Eurotiomycetes	1	Eurotiales	1	Trichocomaceae	1	Talaromyces	0.91	Talaromyces_marneffei|SH225847.06FU	0.9
FungOtu52	0	0	0.0191095	0	8.41751	0	0	0	0	0.806452	0	0	0	0	0	0	7.59494	Fungi	1	Ascomycota	0.91	Dothideomycetes	0.91	Pleosporales	0.91	Pleosporaceae	0.91	Alternaria	0.91	Alternaria_solani|SH224793.06FU	0.7
FungOtu69	0	0	0	0	0	0.244101	7.13683	0	0	0	0	0	0	0	0	1.5748	0	Fungi	1	Ascomycota	1	Saccharomycetes	1	Saccharomycetales	1	Incertae_sedis_11	0.95	Candida	0.95	Candida_smithsonii|SH216776.06FU	0.95
FungOtu387	0	0	0	0	8.75421	0	0.109006	0	0	0	0	0	0	0	0	0	0	Fungi	1	Chytridiomycota	0.15	Chytridiomycetes	0.11	Olpidiales	0.06	Olpidiaceae	0.06	Olpidium	0.06	Olpidium_bornovanus|SH229162.06FU	0.5
FungOtu62	0	0	0	0	0	4.88202	0	0	0	0	0	0.843882	0.00932604	0	0.0319749	0.787402	0	Fungi	1	Ascomycota	0.86	Dothideomycetes	0.86	Pleosporales	0.86	Didymellaceae	1	Phoma	0.85	Phoma sp. strain P1LA4 |MH844084	0.99
FungOtu19	0	0	0	0	1.0101	0.244101	0	0	1.60428	0.806452	0	0	0.00155434	0	0	0	1.26582	Fungi	1	Ascomycota	1	Eurotiomycetes	1	Eurotiales	1	Trichocomaceae	1	Penicillium	1	Penicillium_chrysogenum|MK102704	1
FungOtu26	0	0	0	0	0	0	0	0	0.534759	0	0.561798	0	0.00155434	0	0.00872042	0.787402	0	Fungi	1	Ascomycota	1	Sordariomycetes	1	Hypocreales	1	Nectriaceae	1	Fusarium	1	Fusarium oxysporum|KJ082096	0.99
FungOtu108	0	8.30325	0	0	0	0	0	0	0	0	0	0	0	0	0	0	0	Fungi	1	Ascomycota	1	Incertae_sedis_24	1	Incertae_sedis_24	1	Incertae_sedis_24	1	Dokmaia	1	Dokmaia sp.|HQ631068	1
FungOtu63	5.15021	0	0	0.0495172	0	0	0	0	0	0	2.80899	0	0.00466302	0	0	0	0	Fungi	1	Ascomycota		Saccharomycetes		Saccharomycetales		Debaryomycetaceae		Lodderomyces		Lodderomyces elongisporus|KF959855	0.73
FungOtu144	0	6.85921	0	0	0	0	0	0	0	0	0	0	0	0	0	0	0	Fungi	1	Ascomycota	0.86	Dothideomycetes		Pleosporales		Sporormiaceae		Preussia		Preussia africana|JQ031265	0.76
FungOtu91	4.72103	0	0	0	0	0	0	0.00134571	0	0	0	1.68776	0	0	0	0	0	Fungi	1	Zygomycota	1	Incertae_sedis_10	1	Mucorales	1	Rhizopodaceae	1	Rhizopus	1	Rhizopus_arrhizus_var._arrhizus|SH225968.06FU	1
FungOtu37	0	4.33213	0	0	0	0.162734	0	0	0	0	0	1.26582	0	0	0.00581362	0	0	Fungi	1	Ascomycota	1	Sordariomycetes	0.78	Sordariales	0.78	Chaetomiaceae	0.73	Chaetomium	0.72	Chaetomium_globosum|EU301639	1
FungOtu678	0	0	0	0.0247586	0.3367	0	0	0	0.534759	0	0.561798	0	0.00155434	0	0	0	0	Fungi	1	Ascomycota	0.43	Sordariomycetes	0.28	Sordariales	0.18	Cephalothecaceae	0.18	Albertiniella	0.16	Albertiniella_polyporicola|SH235766.06FU	0.16
FungOtu35	0	0	0	0	0	0	0	0	0	0	5.61798	0	0	0	0	0	0	Fungi	1	Ascomycota	1	Eurotiomycetes	1	Eurotiales	1	Trichocomaceae	1	Aspergillus	1	Aspergillus penicillioides|KT809113	0.99
FungOtu462	0	0	0	0	0	0	0	0	0	0	0	5.48523	0	0	0	0	0	Fungi	1	Ascomycota	1	Dothideomycetes	1	Capnodiales	1	Incertae_sedis_17	1	Toxicocladosporium	1	Toxicocladosporium_strelitziae|SH196751.06FU	1
FungOtu150	0	0	0	0.0495172	2.3569	0	0	0	0.534759	0	1.68539	0	0	0	0	0	0	Fungi	1	Basidiomycota	1	Incertae_sedis_4	1	Malasseziales	1	Incertae_sedis_5	1	Malassezia	1	Malassezia_restricta|SH206219.06FU	1
FungOtu139	0	0	0	0	0	0	0	0	0	0	0	0	0	4.53608	0	0	0	Fungi	1	Ascomycota	1	Dothideomycetes	1	Pleosporales	1	Lophiostomataceae	0.94	Acrocalymma	0.94	Acrocalymma vagum|KF019248	0.94
FungOtu514	0	0	0	0	0	0	0	0	0	0	0	0	0	3.91753	0	0	0	Fungi	1	Ascomycota	1	Saccharomycetes	1	Saccharomycetales	1	Incertae_sedis_11	0.99	Candida	0.99	Candida_quercitrusa|SH209144.06FU	0.95
FungOtu71	0	0	0	0	0	0	0	0	0	0	0	3.79747	0	0	0	0	0	Fungi	1	Ascomycota	1	Dothideomycetes	1	Pleosporales	1	Phaeosphaeriaceae	1	Phaeosphaeria	1	Phaeosphaeria_sp_HKC12|SH196607.06FU	1
FungOtu67	0	0	0	0	0	0	0	0	0	0	0	3.79747	0	0	0	0	0	Fungi	1	Ascomycota	1	Dothideomycetes	1	Pleosporales	1	Phaeosphaeriaceae	1	Phaeosphaeria	1	Phaeosphaeria oryzae|MH862850	1
FungOtu229	0	0	0	3.51572	0	0	0	0	0	0	0	0	0	0	0	0	0	Fungi	1	Ascomycota	1	Sordariomycetes	1	Hypocreales	1	Clavicipitaceae	1	Claviceps	1	Claviceps_cynodontis|SH229831.06FU	0.86
FungOtu203	0	0	0	0	0	0	0	0	0	0	3.37079	0	0	0	0	0	0	Fungi	1	Ascomycota	0.97	Eurotiomycetes		Onygenales		Incertae_sedis		Arthropsis	0.83	Arthropsis truncata|NR_159641	0.83
FungOtu399	0	0	0	0	0	0	0	0	0	0	0	2.95359	0	0	0	0	0	Fungi	1	Ascomycota	0.93	Dothideomycetes	0.84	Pleosporales	0.62	Pleosporales_unidentified	0.28	Pleosporales_unidentified_1	0.28	Pleosporales_sp|SH240081.06FU	0.16
FungOtu260	0	2.88809	0	0	0	0	0	0	0	0	0	0	0	0	0	0	0	Fungi	1	Zygomycota	0.59	Incertae_sedis_10	0.59	Mortierellales	0.59	Mortierellaceae	0.56	Mortierella	0.55	Mortierella_sp|SH214852.06FU	0.21
FungOtu87	0	0	0	0.817034	0	0	0	0	0	0	0	1.26582	0.138336	0	0.534853	0	0	Fungi	1	Basidiomycota	1	Tremellomycetes	1	Tremellales	0.59	Incertae_sedis_12	0.59	Cryptococcus	0.58	Cryptococcus_paraflavus|SH223311.06FU	0.58
FungOtu11	0	0	0.0955475	0	0	1.13914	0.0102836	0	0	0	0	0	0	1.23711	0	0	0	Fungi	1	Ascomycota	1	Eurotiomycetes	0.99	Eurotiales	0.99	Trichocomaceae	0.99	Aspergillus	0.98	Aspergillus_cibarius|SH236881.06FU	0.98
FungOtu162	0	0	0	0	0	0	0	0	0	0	0	0	0.00621736	0	0	2.3622	0	Fungi	1	Ascomycota	1	Sordariomycetes	1	Hypocreales	1	Hypocreales_unidentified	1	Hypocreales_unidentified_1	1	Hypocreales_sp|SH197882.06FU	1
FungOtu181	0	0	0	0	0	0	0	0	0	0	0	2.1097	0	0	0	0	0	Fungi	1	Ascomycota	1	Dothideomycetes	1	Pleosporales	1	Sporormiaceae	1	Preussia	1	Preussia_pseudominima|SH190479.06FU	0.92
FungOtu16	0	1.44404	0	0	0	0	0	0	0.534759	0	0	0	0.0139891	0	0.00290681	0	5.6962	Fungi	1	Basidiomycota	1	Agaricomycetes	1	Corticiales	1	Corticiaceae	1	Waitea	1	Rhizoctonia_zeae|SH211230.06FU	1
FungOtu58	0	0.722022	0	0	0	0.406835	0	0	0	0	0.561798	0	0.00155434	0	0	0	0	Fungi	1	Basidiomycota	1	Ustilaginomycetes	0.99	Ustilaginales	0.99	Ustilaginaceae	0.99	Ustilago	0.95	Ustilago spermophora|KU574721	1
FungOtu630	0	0	0	0	0	1.38324	0	0	0	0	0	0	0.00155434	0	0	0	0	Fungi	1	Ascomycota	0.92	Dothideomycetes	0.85	Pleosporales	0.85	Incertae_sedis_13	0.83	Phoma	0.82	Phoma eupyrena|KX610328	0.97
FungOtu143	0	0	0	0	1.0101	0	0.281771	0	0	0	0	0	0	0	0	0	0	Fungi	1	Ascomycota	1	Ascomycota_unidentified	1	Ascomycota_unidentified_1	1	Ascomycota_unidentified_1	1	Ascomycota_unidentified_1_1	1	Ascomycota_sp|SH223248.06FU	1
FungOtu205	0	0	0	0	0	0	0	0	0	0	0	0.421941	0	0	0	0.787402	0	Fungi	1	Basidiomycota	1	Agaricomycetes	1	Agaricales	1	Agaricales_unidentified	1	Agaricales_unidentified_1	1	Agaricales_sp|SH239397.06FU	1
FungOtu338	0	0	0	0	0	0	0	0	0	0	0	0	0	0	1.13366	0	0	Fungi	1	Ascomycota	1	Dothideomycetes	1	Pleosporales	0.99	Pleosporaceae	0.99	Curvularia	0.96	Curvularia prasadii|MH858396	1
FungOtu263	0	0	0	0	0	0	0	0	0	0	1.1236	0	0	0	0	0	0	Fungi	1	Basidiomycota	1	Tremellomycetes	1	Tremellales	1	Incertae_sedis_12	1	Hannaella	0.98	Hannaella_zeae|SH197183.06FU	0.98
FungOtu170	0	0	0	0.0495172	0	0	0	0	0.534759	0	0	0.421941	0	0	0	0	0	Fungi	1	Ascomycota	0.84	Sordariomycetes	0.62	Hypocreales	0.62	Hypocreaceae	0.61	Hypocreaceae_unidentified	0.57	Hypocreaceae_sp|SH239090.06FU	0.53
FungOtu336	0	0	0	0	0	0	0	0	0	0	0	0.843882	0	0	0.133713	0	0	Fungi	1	Basidiomycota	1	Microbotryomycetes	1	Sporidiobolales	1	Incertae_sedis_25	1	Sporobolomyces	1	Sporobolomyces_sp_Vega122|SH212607.06FU	0.98
FungOtu123	0.858369	0	0	0	0	0	0	0	0	0	0	0	0	0	0	0	0	Fungi	1	Basidiomycota	1	Tremellomycetes	1	Filobasidiales	1	Filobasidiaceae	1	Filobasidium	1	Filobasidium_floriforme|SH216500.06FU	1
FungOtu111	0	0	0	0	0	0	0	0	0	0	0	0	0	0	0	0.787402	0	Fungi	1	Ascomycota	1	Sordariomycetes	1	Sordariales	1	Chaetomiaceae	1	Chaetomium	1	Chaetomium_sp|KP235733	1
FungOtu76	0	0	0	0	0	0	0	0	0	0	0	0	0	0	0	0.787402	0	Fungi	1	Ascomycota	1	Sordariomycetes	1	incertae sedis	NA	incertae sedis	NA	Plectosphaerella	0.98	Plectosphaerella melonis|DQ825963	0.98
FungOtu28	0	0.722022	0	0	0	0	0.00205672	0	0	0	0	0	0	0	0	0	0	Fungi	1	Zygomycota	0.88	Incertae_sedis_10	0.88	Mortierellales	0.88	Mortierellaceae	0.83	Mortierella	0.83	Mortierella_sp|AB638470	0.99
FungOtu166	0	0	0	0	0.673401	0	0	0	0	0	0	0	0	0	0	0	0	Fungi	1	Basidiomycota	0.47	Agaricomycetes		Hymenochaetales		Repetobasidiaceae		Sidera		Sidera lowei|KY264044	0.97
FungOtu24	0	0	0	0.470413	0	0	0	0.00134571	0	0	0	0	0.192738	0	0	0	1.26582	Fungi	1	Basidiomycota	1	Tremellomycetes	1	Tremellales	1	Tremellaceae	1	Papiliotrema	0.98	Papiliotrema bandonii|KY104458	0.96
FungOtu82	0	0	0	0	0	0.650936	0	0	0	0	0	0	0	0	0	0	0	Fungi	1	Ascomycota	1	Dothideomycetes	1	Pleosporales	1	Pleosporaceae	1	Alternaria	1	Alternaria_sp|SH240071.06FU	1
FungOtu85	0	0	0	0	0	0.650936	0	0	0	0	0	0	0	0	0	0	0	Fungi	1	Ascomycota	1	Leotiomycetes	1	Helotiales	1	Incertae_sedis_2	1	Xylogone	1	Xylogone_sphaerospora|SH228828.06FU	0.94
FungOtu212	0	0	0	0	0	0	0	0	0	0	0	0	0	0	0.587175	0	0	Fungi	1	Basidiomycota	1	Microbotryomycetes	1	Sporidiobolales	1	Incertae_sedis_25	1	Incertae_sedis_25_unidentified	1	Sporidiobolales_sp|SH228923.06FU	1
FungOtu216	0	0	0	0.544689	0	0	0	0	0	0	0	0	0.0373042	0	0	0	0	Fungi	1	Basidiomycota	0.93	Tremellomycetes	0.87	Tremellales	0.44	Incertae_sedis_12	0.44	Cryptococcus_1	0.43	Cryptococcus_paraflavus|SH223311.06FU	0.42
FungOtu66	0	0	0	0	0	0	0	0	0	0	0.561798	0	0	0	0	0	0	Fungi	1	Basidiomycota	0.7	Agaricomycetes	0.61	Thelephorales	0.35	Thelephoraceae	0.35	Tomentella	0.35	Tomentella lammiensis|NR_161038	0.45
FungOtu644	0	0	0	0	0	0.244101	0	0.00134571	0	0	0	0	0.279781	0	0	0	0	Fungi	1	Unidentified	0.94	Fungi_unidentified_1	0.94	Fungi_unidentified_1	0.94	Fungi_unidentified_1_1	0.94	Fungi_unidentified_1_1	0.94	Fungi_sp|SH217360.06FU	0.74
FungOtu152	0	0	0	0	0	0	0	0	0	0	0	0.421941	0	0	0	0	0	Fungi	1	Ascomycota	0.71	Dothideomycetes	0.22	Capnodiales	0.15	Piedraiaceae	0.1	Piedraia	0.1	Piedraia_hortae|SH229494.06FU	0.5
FungOtu197	0	0	0	0	0	0	0	0	0	0	0	0.421941	0	0	0	0	0	Fungi	1	Ascomycota		Pezizomycetes		Pezizales		Pyronemataceae		Tricharina	0.13	Tricharina gilva|U38575	0.97
FungOtu94	0	0.361011	0	0	0	0	0	0	0	0	0	0	0	0	0	0	0	Fungi	1	Ascomycota	1	Pezizomycetes	1	Pezizales	1	Pyronemataceae	1	Scutellinia	0.99	Scutellinia_sp|SH230992.06FU	0.99
FungOtu532	0	0.361011	0	0	0	0	0	0	0	0	0	0	0	0	0	0	0	Fungi	1	Basidiomycota	1	Incertae_sedis_4	1	Malasseziales	1	Incertae_sedis_5	1	Malassezia	1	Malassezia_furfur|SH190197.06FU	1
FungOtu467	0	0	0	0	0.3367	0	0	0	0	0	0	0	0	0	0	0	0	Fungi	1	Ascomycota	0.99	Eurotiomycetes	0.99	Eurotiales	0.99	Trichocomaceae	0.99	Trichocomaceae_unidentified	0.87	Trichocomaceae_sp|SH236882.06FU	0.87
FungOtu249	0	0	0	0.247586	0	0	0	0	0	0	0	0	0	0	0	0	0	Fungi	1	Basidiomycota	1	Tremellomycetes	1	Tremellales	1	Incertae_sedis_12	1	Cryptococcus_1	1	Cryptococcus_sp_QMW_2009a|SH209978.06FU	1
FungOtu559	0	0	0	0	0	0	0	0	0	0	0	0	0	0.206186	0	0	0	Fungi	1	Unidentified	0.2	Fungi_unidentified_1	0.2	Fungi_unidentified_1	0.2	Fungi_unidentified_1_1	0.2	Fungi_unidentified_1_1	0.2	Fungi_sp|SH234328.06FU	0.18
FungOtu97	0	0	0	0	0	0	0	0	0	0	0	0	0	0.206186	0	0	0	Fungi	1	Chytridiomycota	0.93	Chytridiomycetes	0.93	Chytridiales	0.93	Olpidiaceae	0.93	Olpidium	0.93	Olpidium brassicae|MK281804	0.93
FungOtu78	0	0	0	0	0	0	0	0	0	0	0	0	0	0.206186	0	0	0	Fungi	1	Ascomycota	0.98	Sordariomycetes	0.86	Hypocreales	0.68	Incertae_sedis_3		Trichothecium		Trichothecium roseum|EU552162	0.79
FungOtu386	0	0	0	0	0	0	0	0	0	0	0	0	0	0.206186	0	0	0	Fungi	1	Ascomycota	1	Sordariomycetes	1	Sordariomycetes_unidentified	1	Sordariomycetes_unidentified_1	1	Sordariomycetes_unidentified_1	1	Sordariomycetes_sp|SH219629.06FU	1
FungOtu59	0	0	0	0	0	0	0	0.168214	0	0	0	0	0	0	0	0	0	Fungi	1	Ascomycota	1	Eurotiomycetes	1	Eurotiales	1	Trichocomaceae	1	Penicillium	1	Penicillium oxalicum|MF476070	1
FungOtu68	0	0	0	0	0	0	0	0	0	0	0	0	0	0	0.162781	0	0	Fungi	1	Basidiomycota	1	Ustilaginomycetes	1	Ustilaginales	1	Ustilaginaceae	1	Ustilago	1	Ustilago sp. TMS-2011 |HQ631069	1
FungOtu98	0	0	0	0	0	0.162734	0	0	0	0	0	0	0	0	0	0	0	Fungi	1	Ascomycota	0.88	Dothideomycetes	0.88	Pleosporales	0.88	Incertae_sedis_13	0.88	Leptosphaerulina	0.88	Leptosphaerulina_chartarum|SH227423.06FU	0.88
FungOtu402	0	0	0	0	0	0	0.127517	0	0	0	0	0	0	0	0	0	0	Fungi	1	Basidiomycota	1	Agaricostilbomycetes	1	Agaricostilbales	1	Agaricostilbaceae	1	Sterigmatomyces	1	Sterigmatomyces_elviae|SH218356.06FU	1
FungOtu104	0	0	0	0	0	0	0	0	0	0	0	0	0	0	0.119179	0	0	Fungi	1	Basidiomycota	1	Tremellomycetes	1	Tremellales	1	Incertae_sedis_12	1	Bullera	1	Bullera_pseudoalba|SH195374.06FU	1
FungOtu461	0	0	0	0.0990344	0	0	0	0	0	0	0	0	0	0	0	0	0	Fungi	1	Basidiomycota	0.92	Microbotryomycetes	0.84	Sporidiobolales	0.82	Incertae_sedis_25	0.82	Sporobolomyces	0.61	Sporobolomyces_griseoflavus|SH205575.06FU	0.49
FungOtu53	0	0	0.076438	0	0	0	0.00205672	0	0	0	0	0	0.0170977	0	0	0	0	Fungi	1	Ascomycota	0.91	Dothideomycetes	0.91	Pleosporales	0.9	Pleosporaceae	0.9	Embellisia	0.89	Embellisia_planifunda|SH224790.06FU	0.89
FungOtu273	0	0	0	0	0	0.081367	0	0	0	0	0	0	0	0	0	0	0	Fungi	1	Ascomycota	1	Ascomycota_unidentified	0.93	Ascomycota_unidentified_1	0.93	Ascomycota_unidentified_1	0.93	Ascomycota_unidentified_1_1	0.93	Ascomycota_sp|SH221644.06FU	0.55
FungOtu392	0	0	0	0	0	0	0	0	0	0	0	0	0	0	0.0726702	0	0	Fungi	1	Basidiomycota	1	Microbotryomycetes	1	Sporidiobolales	1	Incertae_sedis_25	0.96	Sporobolomyces	0.94	Sporobolomyces_poonsookiae|SH212598.06FU	0.92
FungOtu72	0	0	0	0	0	0	0	0	0	0	0	0	0	0	0.0668566	0	0	Fungi	1	Ascomycota	1	Dothideomycetes	1	Pleosporales	1	Pleosporaceae	1	Cochliobolus	0.98	Cochliobolus_lunatus|SH224802.06FU	0.98
FungOtu222	0	0	0	0	0	0	0.0514181	0	0	0	0	0	0	0	0	0	0	Fungi	1	Basidiomycota		Wallemiomycetes		Wallemiales		Wallemiaceae		Wallemia	0.84	Wallemia peruviensis|KY751333	0.89
FungOtu441	0	0	0	0	0	0	0	0.0484457	0	0	0	0	0	0	0	0	0	Fungi	1	Ascomycota	1	Eurotiomycetes	1	Eurotiales	1	Trichocomaceae	1	Talaromyces	0.7	Talaromyces purpureogenus|MF475966	0.99
FungOtu189	0	0	0	0	0	0	0	0	0	0	0	0	0.0295325	0	0	0	0	Fungi	1	Ascomycota	1	Dothideomycetes	1	Pleosporales	1	Pleosporaceae	1	Pleosporaceae_unidentified	1	Pleosporaceae_sp|SH224796.06FU	1
FungOtu516	0	0	0	0	0	0	0	0	0	0	0	0	0.0279781	0	0	0	0	Fungi	1	Ascomycota	1	Sordariomycetes	1	Hypocreales	1	Hypocreaceae	0.97	Hypocreaceae_unidentified	0.97	Hypocreaceae_sp|SH237963.06FU	0.97
FungOtu100	0	0	0	0.0247586	0	0	0	0	0	0	0	0	0	0	0	0	0	Fungi	1	Ascomycota	0.68	Incertae_sedis_14		Incertae_sedis_15		Incertae_sedis_16		Humicola		Humicola brevis|MH854918	0.99
FungOtu129	0	0	0	0.0247586	0	0	0	0	0	0	0	0	0	0	0	0	0	Fungi	1	Ascomycota	0.95	Sordariomycetes	0.92	Sordariales	0.88	Lasiosphaeriaceae	0.66	Cladorrhinum	0.41	Cladorrhinum flexuosum|MH864075	0.96
FungOtu303	0	0	0	0	0	0	0	0.0201857	0	0	0	0	0	0	0	0	0	Fungi	1	Ascomycota	1	Eurotiomycetes	1	Eurotiales	1	Trichocomaceae	1	Aspergillus	1	Aspergillus_flavus|SH225571.06FU	0.86
FungOtu51	0	0	0.0191095	0	0	0	0	0	0	0	0	0	0	0	0	0	0	Fungi	1	Basidiomycota	0.85	Agaricomycetes	0.81	Polyporales	0.33	Phanerochaetaceae	0.19	Hyphodermella	0.86	Hyphodermella rosae|KT898650	0.86
FungOtu271	0	0	0.0191095	0	0	0	0	0	0	0	0	0	0	0	0	0	0	Fungi	1	Basidiomycota	1	Tremellomycetes	1	Tremellomycetes_unidentified	1	Tremellomycetes_unidentified_1	1	Tremellomycetes_unidentified_1	1	Tremellomycetes_sp|SH212074.06FU	0.59
FungOtu30	0	0	0.0191095	0	0	0	0	0	0	0	0	0	0	0	0	0	0	Fungi	1	Ascomycota	1	Sordariomycetes	1	Sordariales	1	Chaetomiaceae	1	Chaetomidium	0.78	Chaetomidium arxii|LN809035	0.98
FungOtu93	0	0	0.0191095	0	0	0	0	0	0	0	0	0	0	0	0	0	0	Fungi	1	Ascomycota	1	Leotiomycetes	1	Helotiales	1	Incertae_sedis_2	1	Scytalidium	1	Scytalidium_sp|SH228825.06FU	1
FungOtu566	0	0	0	0	0	0	0.0143971	0	0	0	0	0	0	0	0	0	0	Fungi	1	Ascomycota	1	Ascomycota_unidentified	0.99	Ascomycota_unidentified_1	0.99	Ascomycota_unidentified_1	0.99	Ascomycota_unidentified_1_1	0.99	Ascomycota_sp|SH210965.06FU	0.99
FungOtu226	0	0	0	0	0	0	0	0	0	0	0	0	0.0124347	0	0	0	0	Fungi	1	Basidiomycota	1	Tremellomycetes	1	Tremellales	1	Incertae_sedis_12	1	Cryptococcus_1	1	Cryptococcus_rajasthanensis|SH229455.06FU	1
FungOtu275	0	0	0	0	0	0	0.0102836	0	0	0	0	0	0	0	0	0	0	Fungi	1	Ascomycota	1	Eurotiomycetes	1	Eurotiales	1	Trichocomaceae	1	Aspergillus	1	Aspergillus_sp_DY115_21_8_M4|SH231352.06FU	0.93
FungOtu456	0	0	0	0	0	0	0	0.00672857	0	0	0	0	0.00310868	0	0	0	0	Fungi	1	Unidentified	0.87	Fungi_unidentified_1	0.87	Fungi_unidentified_1	0.87	Fungi_unidentified_1_1	0.87	Fungi_unidentified_1_1	0.87	Fungi_sp|SH217338.06FU	0.82
FungOtu113	0	0	0	0	0	0	0	0	0	0	0	0	0.00932604	0	0	0	0	Fungi	1	Ascomycota	1	Sordariomycetes	1	Sordariomycetes_unidentified	1	Trichosphaeriales	1	Nigrospora		Nigrospora oryzae|KT898587	0.99
FungOtu41	0	0	0	0	0	0	0.00205672	0.00672857	0	0	0	0	0	0	0	0	0	Fungi	1	Ascomycota	1	Eurotiomycetes	1	Eurotiales	1	Trichocomaceae	1	Aspergillus	1	Aspergillus_niger|KU978915	1
FungOtu36	0	0	0	0	0	0	0	0	0	0	0	0	0	0	0.00872042	0	0	Fungi	1	Ascomycota	1	Sordariomycetes	1	Hypocreales	1	Incertae_sedis_3	1	Myrothecium	1	Myrothecium_verrucaria|SH199490.06FU	0.92
FungOtu49	0	0	0	0	0	0	0	0.00403714	0	0	0	0	0.00466302	0	0	0	0	Fungi	1	Ascomycota	1	Eurotiomycetes	1	Eurotiales	1	Trichocomaceae	1	Penicillium	1	Penicillium_citrinum|SH213185.06FU	1
FungOtu190	0	0	0	0	0	0	0	0	0	0	0	0	0	0	0.00581362	0	0	Fungi	1	Ascomycota	1	Ascomycota_unidentified	1	Ascomycota_unidentified_1	1	Ascomycota_unidentified_1	1	Ascomycota_unidentified_1_1	1	Ascomycota_sp|SH224125.06FU	1
FungOtu186	0	0	0	0	0	0	0	0	0	0	0	0	0	0	0.00581362	0	0	Fungi	1	Ascomycota	1	Eurotiomycetes	0.68	Eurotiales	0.68	Trichocomaceae	0.68	Penicillium	0.68	Penicillium_sp|SH193634.06FU	0.68
FungOtu237	0	0	0	0	0	0	0.00411345	0	0	0	0	0	0	0	0	0	0	Fungi	1	Ascomycota	1	Eurotiomycetes	1	Eurotiales	1	Trichocomaceae	1	Aspergillus	1	Aspergillus_restrictus|SH231339.06FU	0.58
FungOtu397	0	0	0	0	0	0	0	0	0	0	0	0	0	0	0.00290681	0	0	Fungi	1	Unidentified	0.54	Fungi_unidentified_1	0.54	Fungi_unidentified_1	0.54	Fungi_unidentified_1_1	0.54	Fungi_unidentified	0.54	Fungi_sp|MH240430	0.87
FungOtu280	0	0	0	0	0	0	0	0	0	0	0	0	0	0	0.00290681	0	0	Fungi	1	Ascomycota	1	Sordariomycetes	1	Hypocreales	1	Incertae_sedis_3	1	Acremonium	1	Acremonium_tubakii|SH234060.06FU	0.98
FungOtu676	0	0	0	0	0	0	0	0	0	0	0	0	0	0	0.00290681	0	0	Fungi	1	Basidiomycota	1	Microbotryomycetes	1	Sporidiobolales	1	Sporidiobolales_unidentified	1	Sporidiobolales_unidentified_1	1	Sporidiobolales_sp|SH212599.06FU	1
FungOtu142	0	0	0	0	0	0	0	0.00269143	0	0	0	0	0	0	0	0	0	Fungi	1	Unidentified	0.28	Fungi_unidentified_1	0.28	Fungi_unidentified_1	0.28	Fungi_unidentified_1_1	0.28	Fungi_unidentified_1_1	0.28	Fungi_sp|SH236957.06FU	0.5
FungOtu45	0	0	0	0	0	0	0.00205672	0	0	0	0	0	0	0	0	0	0	Fungi	1	Basidiomycota	0.99	Agaricomycetes	0.99	Corticiales	0.99	Punctulariaceae	0.99	Punctulariopsis	0.99	Punctulariopsis efibulata|KR494276	0.99
FungOtu549	0	0	0	0	0	0	0.00205672	0	0	0	0	0	0	0	0	0	0	Fungi	1	Ascomycota	1	Eurotiomycetes	1	Eurotiales	1	Trichocomaceae	1	Talaromyces	0.92	Talaromyces_marneffei|SH225847.06FU	0.86
FungOtu211	0	0	0	0	0	0	0	0	0	0	0	0	0.00155434	0	0	0	0	Fungi	1	Ascomycota	1	Eurotiomycetes	1	Chaetothyriales	1	Herpotrichiellaceae	1	Herpotrichiellaceae_unidentified	1	Herpotrichiellaceae_sp|SH235894.06FU	1
FungOtu294	0	0	0	0	0	0	0	0	0	0	0	0	0.00155434	0	0	0	0	Fungi	1	Basidiomycota	1	Tremellomycetes	1	Tremellales	1	Incertae_sedis_12	1	Cryptococcus_1	1	Cryptococcus_aff_taibaiensis_IMUFRJ_51982|SH198061.06FU	1
FungOtu468	0	0	0	0	0	0	0	0.00134571	0	0	0	0	0	0	0	0	0	Fungi	1	Ascomycota	1	Eurotiomycetes	1	Eurotiales	1	Trichocomaceae	1	Penicillium	0.75	Penicillium_verruculosum|SH225875.06FU	0.35
FungOtu383	0	0	0	0	0	0	0	0.00134571	0	0	0	0	0	0	0	0	0	Fungi	1	Basidiomycota	1	Ustilaginomycetes	1	Ustilaginales	1	Ustilaginaceae	1	Pseudozyma	0.97	Pseudozyma_sp_Vega417|SH241684.06FU	0.97
FungOtu473	0	0	0	0	0	0	0	0.00134571	0	0	0	0	0	0	0	0	0	Fungi	1	Ascomycota	1	Eurotiomycetes	1	Eurotiales	1	Trichocomaceae	1	Penicillium	0.96	Penicillium_cinnamopurpureum|SH231344.06FU	0.78
FungOtu527	0	0	0	0	0	0	0	0	0	0	0	0	0	0	0	0	0	Fungi	0.99	Basidiomycota	0.54	Tremellomycetes	0.23	Tremellales	0.23	Incertae_sedis_12	0.21	Derxomyces	0.21	Derxomyces_wuzhishanensis|SH197673.06FU	0.14
FungOtu526	0	0	0	0	0	0	0	0	0	0	0	0	0	0	0	0	0	Fungi	1	Unidentified	0.3	Fungi_unidentified_1	0.3	Fungi_unidentified_1	0.3	Fungi_unidentified_1_1	0.3	Fungi_unidentified_1_1	0.3	Fungi_sp|SH234328.06FU	0.23
FungOtu425	0	0	0	0	0	0	0	0	0	0	0	0	0	0	0	0	0	Fungi	1	Basidiomycota	0.5	Exobasidiomycetes	0.17	Tilletiales	0.16	Tilletiaceae	0.16	Tilletia	0.16	Tilletia_sp_ML_2012|SH207912.06FU	0.16
FungOtu64	0	0	0	0	0	0	0	0	0	0	0	0	0	0	0	0	0	Fungi	1	Ascomycota	1	Eurotiomycetes	1	Eurotiales	1	Trichocomaceae	1	Aspergillus	1	Aspergillus_monodii|SH227456.06FU	1
FungOtu493	0	0	0	0	0	0	0	0	0	0	0	0	0	0	0	0	0	Fungi	1	Basidiomycota	0.67	Tremellomycetes	0.15	Tremellales	0.15	Tremellales_unidentified	0.15	Tremellales_unidentified_1	0.15	Tremellales_sp|SH229402.06FU	0.15
FungOtu349	0	0	0	0	0	0	0	0	0	0	0	0	0	0	0	0	0	Fungi	1	Ascomycota	1	Eurotiomycetes	1	Eurotiales	1	Trichocomaceae	1	Aspergillus	1	Aspergillus_subversicolor|SH206402.06FU	1
FungOtu146	0	0	0	0	0	0	0	0	0	0	0	0	0	0	0	0	0	Fungi	1	Glomeromycota	0.48	Glomeromycetes		Diversisporales		Gigasporaceae		Cetraspora		Cetraspora_sp|HG969361	0.81
FungOtu308	0	0	0	0	0	0	0	0	0	0	0	0	0	0	0	0	0	Fungi	1	Basidiomycota	1	Agaricomycetes	1	Agaricales	1	Schizophyllaceae	1	Schizophyllum	1	Schizophyllum_commune|SH214159.06FU	1
FungOtu70	0	0	0	0	0	0	0	0	0	0	0	0	0	0	0	0	0	Fungi	1	Ascomycota	1	Dothideomycetes	1	Pleosporales	1	Pleosporaceae	1	Bipolaris	0.99	Bipolaris gossypina|MH864410	0.99
FungOtu116	0	0	0	0	0	0	0	0	0	0	0	0	0	0	0	0	0	Fungi	1	Ascomycota	1	Dothideomycetes	1	Pleosporales	1	Didymosphaeriaceae	1	Verrucoconiothyrium	1	Verrucoconiothyrium nitidae|JN712455	0.98
FungOtu110	0	0	0	0	0	0	0	0	0	0	0	0	0	0	0	0	0	Fungi	1	Unidentified	0.2	Fungi_unidentified_1	0.2	Fungi_unidentified_1	0.2	Fungi_unidentified_1_1	0.2	Fungi_unidentified	0.2	Fungus_sp|JX355011	0.99
FungOtu531	0	0	0	0	0	0	0	0	0	0	0	0	0	0	0	0	0	Fungi	1	Basidiomycota	0.36	Agaricomycetes	0.31	Sebacinales	0.15	Sebacinales_Group_B	0.11	Sebacinales_Group_B_unidentified	0.11	Sebacinales_Group_B_sp|SH203727.06FU	0.11
FungOtu38	0	0	0	0	0	0	0	0	0	0	0	0	0	0	0	0	0.632911	Fungi	1	Ascomycota	1	Eurotiomycetes	1	Eurotiales	1	Trichocomaceae	1	Penicillium	1	Penicillium_sp|SH225858.06FU	0.9
FungOtu188	0	0	0	0	0	0	0	0	0	0	0	0	0	0	0	0	0	Fungi	1	Ascomycota	1	Sordariomycetes	0.95	Incertae_sedis_7	0.92	Incertae_sedis_31	0.92	Myrmecridium	0.92	Myrmecridium_sp|SH189851.06FU	0.73
FungOtu391	0	0	0	0	0	0	0	0	0	0	0	0	0	0	0	0	0	Fungi	1	Basidiomycota	0.53	Microbotryomycetes	0.14	Sporidiobolales	0.14	Incertae_sedis_25	0.14	Rhodotorula	0.14	Rhodotorula_lamellibrachiae|SH227552.06FU	0.13
FungOtu79	0	0	0	0	0	0	0	0	0	0	0	0	0	0	0	0	0	Fungi	1	Ascomycota	1	Dothideomycetes	1	Pleosporales	0.99	Pleosporaceae	0.99	Curvularia	0.99	Curvularia lunata|MK418690	0.99
FungOtu674	0	0	0	0	0	0	0	0	0	0	0	0	0	0	0	0	0	Fungi	1	Ascomycota	1	Dothideomycetes	1	Pleosporales	1	Pleosporaceae	1	Pleosporaceae_unidentified	1	Pleosporaceae_sp|SH224808.06FU	1
FungOtu282	0	0	0	0	0	0	0	0	0	0	0	0	0	0	0	0	0	Fungi	1	Ascomycota	1	Dothideomycetes	1	Dothideomycetes_unidentified	1	Dothideomycetes_unidentified_1	1	Dothideomycetes_unidentified_1	1	Dothideomycetes_sp|SH206998.06FU	1
FungOtu358	0	0	0	0	0	0	0	0	0	0	0	0	0	0	0	0	0	Fungi	1	Ascomycota	1	Eurotiomycetes	1	Eurotiales	1	Trichocomaceae	1	Aspergillus	1	Aspergillus_sp_DY115_21_7_M6|SH219426.06FU	1
FungOtu40	0	0	0	0	0	0	0	0	0	0	0	0	0	0	0	0	0	Fungi	1	Ascomycota	1	Sordariomycetes	1	Xylariales	0.98	Incertae_sedis_9	0.94	Coniocessia	0.94	Coniocessia_nodulisporioides|SH230694.06FU	0.94
FungOtu557	0	0	0	0	0	0	0	0	0	0	0	0	0	0	0	0	0	Fungi	1	Basidiomycota	1	Incertae_sedis_4	1	Malasseziales	1	Incertae_sedis_5	1	Malassezia	1	Malassezia_restricta|SH206219.06FU	1
FungOtu621	0	0	0	0	0	0	0	0	0	0	0	0	0	0	0	0	0	Fungi	1	Ascomycota	1	Sordariomycetes	1	Hypocreales	1	Hypocreales_unidentified	1	Hypocreales_unidentified_1	1	Hypocreales_sp|SH223288.06FU	0.82
FungOtu540	0	0	0	0	0	0	0	0	0	0	0	0	0	0	0	0	0	Fungi	1	Basidiomycota	0.48	Tremellomycetes	0.21	Tremellales	0.21	Tremellales_unidentified	0.19	Tremellales_unidentified_1	0.19	Tremellales_sp|SH229402.06FU	0.19
FungOtu29	0	0	0	0	0	0	0	0	0	0	0	0	0	0	0	0	0	Fungi	1	Ascomycota	1	Dothideomycetes	1	Pleosporales	1	Pleosporaceae	1	Embellisia	1	Embellisia_planifunda|SH224790.06FU	1
FungOtu74	0	0	0	0	0	0	0	0	0	0	0	0	0	0	0	0	0	Fungi	1	Ascomycota	1	Sordariomycetes	1	Hypocreales	1	Nectriaceae	1	Fusarium	1	Fusarium_delphinoides|SH223633.06FU	0.85
FungOtu88	0	0	0	0	0	0	0	0	0	0	0	0	0	0	0	0	0	Fungi	1	Basidiomycota	1	Tremellomycetes	0.96	Tremellales	0.96	Trimorphomycetaceae	0.96	Saitozyma	0.96	Saitozyma podzolica|KY102943	0.96
FungOtu81	0	0	0	0	0	0	0	0	0	0	0	0	0	0	0	0	0	Fungi	1	Ascomycota	1	Dothideomycetes	1	Pleosporales	1	Incertae sedis	1	Setophoma	1	Setophoma sp.|JQ658342	1
FungOtu84	0	0	0	0	0	0	0	0	0	0	0	0	0	0	0	0	0	Fungi	1	Ascomycota	1	Dothideomycetes	1	Botryosphaeriales	1	Botryosphaeriaceae	1	Lasiodiplodia	1	Lasiodiplodia_margaritacea|SH207475.06FU	0.9
FungOtu77	0	0	0	0	0	0	0	0	0	0	0	0	0	0	0	0	0	Fungi	1	Basidiomycota	1	Tremellomycetes	1	Tremellales	0.46	Incertae_sedis_12	0.46	Cryptococcus	0.46	Cryptococcus_laurentii|SH195375.06FU	0.99
FungOtu80	0	0	0	0	0	0	0	0	0	0	0	0	0	0	0	0	0	Fungi	1	Basidiomycota	1	Cystobasidiomycetes	0.64	Incertae_sedis_58	0.64	Incertae_sedis_59	0.64	Sakaguchia	0.64	Sakaguchia oryzae|KJ778624	1
FungOtu89	0	0	0	0	0	0	0	0	0	0	0	0	0	0	0	0	0	Fungi	1	Ascomycota	1	Sordariomycetes	0.99	Sordariales	0.98	Lasiosphaeriaceae	0.94	Cercophora	0.91	Cercophora caudata|AY999135	0.95
FungOtu86	0	0	0	0	0	0	0	0	0	0	0	0	0	0	0	0	0	Fungi	1	Zygomycota	1	Incertae_sedis_10	1	Mortierellales	1	Mortierellaceae	1	Mortierella	1	Mortierella_ambigua|SH232483.06FU	1
FungOtu90	0	0	0	0	0	0	0	0	0	0	0	0	0	0	0	0	0	Fungi	1	Ascomycota	0.77	Incertae_sedis		Incertae_sedis		Incertae_sedis		Abrothallus		Abrothallus suecicus|KF816177	0.79
FungOtu92	0	0	0	0	0	0	0	0	0	0	0	0	0	0	0	0	0	Fungi	1	Basidiomycota	0.82	Agaricomycetes		Corticiales		Corticiaceae		Vuilleminia	0.12	Vuilleminia macrospora|JX892944	0.81
FungOtu103	0	0	0	0	0	0	0	0	0	0	0	0	0	0	0	0	0	Fungi	1	Ascomycota	1	Sordariomycetes	1	Hypocreales	1	Incertae_sedis_3	1	Stachybotrys	1	Stachybotrys_sp|SH227380.06FU	1
FungOtu95	0	0	0	0	0	0	0	0	0	0	0	0	0	0	0	0	0	Fungi	1	Ascomycota	1	Sordariomycetes	1	Sordariales		Chaetomiaceae		Trichocladium		Trichocladium brosimi|MH860271	0.95
FungOtu96	0	0	0	0	0	0	0	0	0	0	0	0	0	0	0	0	0	Fungi	1	Ascomycota	1	Ascomycota_unidentified	1	Ascomycota_unidentified_1	1	Ascomycota_unidentified_1	1	Poaceascoma	1	Poaceascoma helicoides|NR_154317	1
FungOtu99	0	0	0	0	0	0	0	0	0	0	0	0	0	0	0	0	0	Fungi	1											Uncultured fungus|NR_154317	1
FungOtu105	0	0	0	0	0	0	0	0	0	0	0	0	0	0	0	0	0	Fungi	1	Ascomycota	1	Orbiliomycetes	1	Orbiliales	1	Orbiliaceae	1	Arthrobotrys	0.66	Arthrobotrys_oligospora|SH220558.06FU	0.91
FungOtu127	0	0	0	0	0	0	0	0	0	0	0	0	0	0	0	0	0	Fungi	1	Basidiomycota	0.82	Agaricomycetes	0.79	Agaricales	0.77	Bolbitiaceae	0.58	Conocybe	0.58	Conocybe siennophylla|MH055385	0.86
FungOtu109	0	0	0	0	0	0	0	0	0	0	0	0	0	0	0	0	0	Fungi	1	Ascomycota	1	Leotiomycetes	1	Incertae_sedis	1	Incertae_sedis_1	1	Chaetomella	1	Chaetomella_sp_85_2_O_Mexico|SH239585.06FU	1
FungOtu101	0	0	0	0	0	0	0	0	0	0	0	0	0	0	0	0	0	Fungi	1	Basidiomycota	0.99	Tremellomycetes	0.92	Tremellales	0.92	Bulleribasidiaceae	0.92	Hannaella	0.92	Hannaella_oryzae|SH197187.06FU	0.97
FungOtu107	0	0	0	0	0	0	0	0	0	0	0	0	0	0	0	0	0	Fungi	1	Ascomycota	1	Sordariomycetes	1	Sordariales	1	Lasiosphaeriaceae	1	Schizothecium	1	Schizothecium inaequale|KY081784	0.99
FungOtu135	0	0	0	0	0	0	0	0	0	0	0	0	0	0	0	0	0	Fungi	1	Ascomycota	1	Dothideomycetes	1	Pleosporales	1	Sporormiaceae	0.99	Preussia	0.99	Preussia_sp|SH235609.06FU	0.99
FungOtu102	0	0	0	0	0	0	0	0	0	0	0	0	0	0	0	0	0	Fungi	1	Unidentified	0.2	Fungi_unidentified_1	0.2	Fungi_unidentified_1	0.2	Fungi_unidentified_1_1	0.2	Fungi_unidentified	0.2	Fungus_sp|JX371453	0.96
FungOtu132	0	0	0	0	0	0	0	0	0	0	0	0	0	0	0	0	0	Fungi	1	Basidiomycota	1	Agaricomycetes	1	Cantharellales	1	Ceratobasidiaceae	1	Ceratobasidiaceae_unidentified	0.99	Ceratobasidiaceae_sp|SH199611.06FU	0.95
FungOtu168	0	0	0	0	0	0	0	0	0	0	0	0	0	0	0	0	0	Fungi	1	Ascomycota	1	Leotiomycetes	1	Helotiales	1	Incertae_sedis_2	1	Xylogone	0.99	Xylogone sphaerospora|MH859291	0.96
FungOtu117	0	0	0	0	0	0	0	0	0	0	0	0	0	0	0	0	0	Fungi	1	Chytridiomycota	1	Chytridiomycetes	0.96	Rhizophlyctidales	0.61	Rhizophlyctidaceae	0.61	Rhizophlyctis	0.61	Rhizophlyctis_rosea|SH220578.06FU	0.85
FungOtu115	0	0	0	0	0	0	0	0	0	0	0	0	0	0	0	0	0	Fungi	1	Ascomycota	0.77	Sordariomycetes	0.77	Hypocreales	0.77	Nectriaceae	0.77	Fusarium	0.76	Fusarium chlamydosporum|MG250448	1
FungOtu120	0	0	0	0	0	0	0	0	0	0	0	0	0	0	0	0	0	Fungi	1	Ascomycota	1	Dothideomycetes	1	Pleosporales	1	Sporormiaceae	0.9	Preussia	0.9	Preussia australis|KX611039	0.9
FungOtu118	0	0	0	0	0	0	0	0	0	0	0	0	0	0	0	0	0	Fungi	1	Ascomycota	1	Ascomycota_unidentified	1	Ascomycota_unidentified_1	1	Ascomycota_unidentified_1	1	Ascomycota_unidentified_1_1	1	Ascomycota_sp|SH207004.06FU	1
FungOtu106	0	0	0	0	0	0	0	0	0	0	0	0	0	0	0	0	0	Fungi	1	Ascomycota	0.55	Dothideomycetes	0.52	Dothideomycetes_unidentified	0.48	Dothideomycetes_unidentified_1	0.48	Rhizopycnis	0.48	Rhizopycnis vagum|KF019248	0.94
FungOtu114	0	0	0	0	0	0	0	0	0	0	0	0	0	0	0	0	0	Fungi	1	Ascomycota	0.95	Dothideomycetes	0.86	Dothideomycetes_unidentified	0.76	Dothideomycetes_unidentified_1	0.76	Dothideomycetes_unidentified_1	0.76	Dothideomycetes_sp|SH206996.06FU	0.76
FungOtu133	0	0	0	0	0	0	0	0	0	0	0	0	0	0	0	0	0	Fungi	1	Ascomycota	1	Dothideomycetes	1	Pleosporales	1	Pleosporaceae	1	Pleospora	0.98	Pleospora_herbarum|SH224791.06FU	0.98
FungOtu163	0	0	0	0	0	0	0	0	0	0	0	0	0	0	0	0	0.632911	Fungi	1	Basidiomycota	1	Agaricomycetes	1	Agaricales	1	Agaricales_unidentified	1	Coprinellus	1	Coprinellus radians|KM246172	0.99
FungOtu124	0	0	0	0	0	0	0	0	0	0	0	0	0	0	0	0	0	Fungi	1	Unidentified	0.9	Fungi_unidentified_1	0.9	Fungi_unidentified_1	0.9	Fungi_unidentified_1_1	0.9	Fungi_unidentified	0.9	Fungi_sp|JX390289	0.89
FungOtu125	0	0	0	0	0	0	0	0	0	0	0	0	0	0	0	0	0	Fungi	1	Ascomycota		Sordariomycetes		Sordariales				Sordariales_unidentified	0.9	Sordariales sp|MK281760	0.9
FungOtu122	0	0	0	0	0	0	0	0	0	0	0	0	0	0	0	0	0	Fungi	1	Basidiomycota	1	Cystobasidiomycetes	0.99	Cystobasidiales	0.98	Cystobasidiaceae	0.98	Occultifur	0.98	Occultifur_externus|KY104389	0.99
FungOtu130	0	0	0	0	0	0	0	0	0	0	0	0	0	0	0	0	0	Fungi	1	Ascomycota	1	Sordariomycetes	1	Hypocreales	1	Hypocreales_unidentified	1	Hypocreales_unidentified_1	1	Hypocreales_sp|SH223288.06FU	1
FungOtu134	0	0	0	0	0	0	0	0	0	0	0	0	0	0	0	0	0	Fungi	1	Basidiomycota	1	Tremellomycetes	1	Tremellales	1	Bulleribasidiaceae	1	Hannaella	0.87	Hannaella sinensis|KY103512	1
FungOtu138	0	0	0	0	0	0	0	0	0	0	0	0	0	0	0	0	0	Fungi	1	Ascomycota	1	Dothideomycetes	1	Pleosporales	1	Montagnulaceae	1	Montagnulaceae_unidentified	1	Montagnulaceae_sp|SH224134.06FU	1
FungOtu136	0	0	0	0	0	0	0	0	0	0	0	0	0	0	0	0	0	Fungi	1	Ascomycota	1	Dothideomycetes	1	Botryosphaeriales	1	Botryosphaeriaceae	1	Microdiplodia	1	Microdiplodia miyakei |HQ248187	1
FungOtu250	0	0	0	0	0	0	0	0	0	0	0	0	0	0	0	0	0	Fungi	1	Basidiomycota	0.88	Agaricomycetes	0.88	Agaricales	0.88	Hygrophoraceae	0.88	Hygrocybe	0.88	Hygrocybe_sp|JQ347153	0.88
FungOtu141	0	0	0	0	0	0	0	0	0	0	0	0	0	0	0	0	0	Fungi	1	Ascomycota	1	Ascomycota_unidentified	1	Ascomycota_unidentified_1	1	Ascomycota_unidentified_1	1	Ascomycota_unidentified_1_1	1	Ascomycota_sp|SH197541.06FU	1
FungOtu126	0	0	0	0	0	0	0	0	0	0	0	0	0	0	0	0	0	Fungi	1	Ascomycota	1	Sordariomycetes	0.88	Hypocreales	0.87	Hypocreales_unidentified	0.85	Calonectria	0.85	Calonectria pacifica|GQ280603	0.83
FungOtu121	0	0	0	0	0	0	0	0	0	0	0	0	0	0	0	0	0	Fungi	1	Zygomycota	1	Incertae_sedis_10	1	Mortierellales	1	Mortierellaceae	1	Mortierella	1	Mortierella_ambigua|SH232483.06FU	0.93
FungOtu128	0	0	0	0	0	0	0	0	0	0	0	0	0	0	0	0	0	Fungi	1	Ascomycota	1	Dothideomycetes	1	Pleosporales	1	Sporormiaceae	1	Preussia	1	Preussia_sp|SH197547.06FU	1
FungOtu137	0	0	0	0	0	0	0	0	0	0	0	0	0	0	0	0	0	Fungi	1	Ascomycota		Laboulbeniomycetes		Pyxidiophorales		Pyxidiophoraceae		Pyxidiophora		Pyxidiophora microspora|MG438314	0.78
FungOtu156	0	0	0	0	0	0	0	0	0	0	0	0	0	0	0	0	0	Fungi	1	Blastocladiomycota		Physodermatomycetes		Physodermatales		Physodermataceae		Paraphysoderma		Paraphysoderma sedebokerense| KJ569527	0.87
FungOtu160	0	0	0	0	0	0	0	0	0	0	0	0	0	0	0	0	0	Fungi	1	Ascomycota		Pezizomycetes		Pezizales		Pyronemataceae		Boubovia		Boubovia sp.|MK093850	0.87
FungOtu147	0	0	0	0	0	0	0	0	0	0	0	0	0	0	0	0	0	Fungi	1	Ascomycota	0.99	Sordariomycetes	0.99	Hypocreales	0.97	Nectriaceae	0.83	Fusarium	0.51	Fusarium_biseptatum|SH223639.06FU	0.41
FungOtu180	0	0	0	0	0	0	0	0	0	0	0	0	0	0	0	0	0	Fungi	1	Ascomycota	1	Dothideomycetes	1	Pleosporales	1	Pleosporales_unidentified	0.6	Pleosporales_unidentified_1	0.6	Pleosporales_sp|SH202150.06FU	0.6
FungOtu153	0	0	0	0	0	0	0	0	0	0	0	0	0	0	0	0	0	Fungi	1	Chytridiomycota	0.75	Chytridiomycetes	0.65	Spizellomycetales	0.47	Spizellomycetaceae	0.47	Spizellomyces	0.45	Spizellomyces dolichospermus|JN943813	0.78
FungOtu164	0	0	0	0	0	0	0	0	0	0	0	0	0	0	0	0	0	Fungi	1	Ascomycota	1	Sordariomycetes	1	Hypocreales	1	Incertae_sedis_3	1	Stachybotrys	1	Stachybotrys_microspora|SH227378.06FU	1
FungOtu151	0	0	0	0	0	0	0	0	0	0	0	0	0	0	0	0	0	Fungi	1	Ascomycota	0.99	Sordariomycetes	0.99	Hypocreales	0.99	Nectriaceae	0.98	Viridispora	0.98	Viridispora_sp|SH206823.06FU	0.98
FungOtu155	0	0	0	0	0	0	0	0	0	0	0	0	0	0	0	0	0	Fungi	1	Ascomycota	1	Sordariomycetes	1	Hypocreales	1	Bionectriaceae	0.98	Hydropisphaera	0.98	Hydropisphaera_sp|SH235787.06FU	0.97
FungOtu199	0	0	0	0	0	0	0	0	0	0	0	0	0	0	0	0	0	Fungi	1	Ascomycota	1	Sordariomycetes	1	Hypocreales	0.99	Nectriaceae	0.92	Paracremonium	0.99	Paracremonium inflatum| KP012609	0.99
FungOtu247	0	0	0	0	0	0	0	0	0	0	0	0	0	0	0	0	0	Fungi	1	Zygomycota	0.18	Incertae_sedis_10	0.18	Mortierellales	0.18	Mortierellaceae	0.18	Mortierella	0.18	Mortierella_sp|SH214852.06FU	0.5
FungOtu140	0	0	0	0	0	0	0	0	0	0	0	0	0	0	0	0	0	Fungi	1	Ascomycota	1	Sordariomycetes	1	Microascales	1	Microascales_unidentified	1	Microascales_unidentified_1	1	Microascales_sp|SH219383.06FU	1
FungOtu173	0	0	0	0	0	0	0	0	0	0	0	0	0	0	0	0	0	Fungi	1	Ascomycota	1	Dothideomycetes	1	Capnodiales	1	Mycosphaerellaceae	1	Septoria	1	Septoria_arundinacea|SH207008.06FU	1
FungOtu159	0	0	0	0	0	0	0	0	0	0	0	0	0	0	0	0	0	Fungi	1	Ascomycota	0.99	Ascomycota_unidentified	0.8	Ascomycota_unidentified_1	0.8	Ascomycota_unidentified_1	0.8	Ascomycota_unidentified_1_1	0.8	Ascomycota_sp|SH230809.06FU	0.8
FungOtu177	0	0	0	0	0	0	0	0	0	0	0	0	0	0	0	0	0	Fungi	1	Ascomycota	1	Eurotiomycetes	1	Eurotiales	1	Trichocomaceae	1	Penicillium	1	Penicillium_virgatum|SH201030.06FU	0.91
FungOtu264	0	0	0	0	0	0	0	0	0	0	0	0	0	0	0	0	0	Fungi	1	Ascomycota	1	Dothideomycetes	1	Pleosporales	1	Incertae_sedis_13	1	Periconia	1	Periconia_sp|SH232015.06FU	1
FungOtu165	0	0	0	0	0	0	0	0	0	0	0	0	0	0	0	0	0	Fungi	1	Ascomycota	1	Dothideomycetes	1	Pleosporales	1	Pleosporaceae	1	Pleosporaceae_unidentified	1	Pleosporaceae_sp|SH224800.06FU	0.42
FungOtu245	0	0	0	0	0	0	0	0	0	0	0	0	0	0	0	0	0	Fungi	1	Ascomycota		Agaricomycetes		Cantharellales		Ceratobasidiaceae		Rhizoctonia		Rhizoctonia solani |MH862757	0.83
FungOtu175	0	0	0	0	0	0	0	0	0	0	0	0	0	0	0	0	0	Fungi	1	Ascomycota	1	Sordariomycetes	1	Hypocreales	1	Hypocreales_unidentified	1	Hypocreales_unidentified_1	1	Hypocreales_sp|SH224303.06FU	1
FungOtu193	0	0	0	0	0	0	0	0	0	0	0	0	0	0	0	0	0	Fungi	1	Ascomycota	1	Sordariomycetes	1	Hypocreales	0.99	Cordycipitaceae	0.64	Beauveria	0.64	Beauveria_felina|SH225156.06FU	0.64
FungOtu223	0	0	0	0	0	0	0	0	0	0	0	0	0	0	0	0	0	Fungi	1	Basidiomycota	1	Agaricomycetes	1	Corticiales	0.99	Corticiales_unidentified	0.99	Corticiales_unidentified_1	0.99	Corticiales_sp|SH205900.06FU	0.99
FungOtu179	0	0	0	0	0	0	0	0	0	0	0	0	0	0	0	0	0	Fungi	1	Unidentified	0.43	Fungi_unidentified_1	0.43	Fungi_unidentified_1	0.43	Fungi_unidentified_1_1	0.43	Fungi_unidentified_1_1	0.43	Fungi_sp|SH234355.06FU	0.34
FungOtu529	0	0	0	0	0	0	0	0	0	0	0	0	0	0	0	0	0	Fungi	1	Ascomycota	1	Eurotiomycetes	1	Eurotiales	1	Trichocomaceae	1	Talaromyces	0.93	Talaromyces_marneffei|SH225847.06FU	0.93
FungOtu154	0	0	0	0	0	0	0	0	0	0	0	0	0	0	0	0	0	Fungi	1	Ascomycota	1	Eurotiomycetes	1	Onygenales	1	Onygenaceae	0.99	Chrysosporium	0.99	Chrysosporium_lobatum|SH225147.06FU	0.71
FungOtu183	0	0	0	0	0	0	0	0	0	0	0	0	0	0	0	0	0	Fungi	1	Basidiomycota	1	Agaricomycetes	1	Agaricales	1	Psathyrellaceae	1	Coprinellus	0.98	Coprinellus_sp|SH199708.06FU	0.69
FungOtu227	0	0	0	0	0	0	0	0	0	0	0	0	0	0	0	0	0	Fungi	1	Zygomycota	0.77	Incertae_sedis_10	0.77	Mortierellales	0.77	Mortierellaceae	0.68	Mortierella	0.67	Mortierella_sp|SH227414.06FU	0.49
FungOtu172	0	0	0	0	0	0	0	0	0	0	0	0	0	0	0	0	0	Fungi	1	Ascomycota	0.98	Ascomycota_unidentified	0.64	Ascomycota_unidentified_1	0.64	Ascomycota_unidentified_1	0.64	Ascomycota_unidentified_1_1	0.64	Ascomycota_sp|SH196232.06FU	0.64
FungOtu167	0	0	0	0	0	0	0	0	0	0	0	0	0	0	0	0	0	Fungi	1	Ascomycota	0.67	Dothideomycetes	1	Pleosporales		Incertae_sedis		Pleosporales sp.	0.31	Pleosporales sp. 1 TMS-2011|HQ631002	0.98
FungOtu394	0	0	0	0	0	0	0	0	0	0	0	0	0	0	0	0	0	Fungi	1	Ascomycota	1	Dothideomycetes	1	Pleosporales	1	Pyrenochaetopsidaceae	1	Pyrenochaetopsis	1	Pyrenochaetopsis indica|SH196232.06FU	1
FungOtu176	0	0	0	0	0	0	0	0	0	0	0	0	0	0	0	0	0	Fungi	1	Ascomycota	0.67	Leotiomycetes	0.5	Incertae_sedis	0.42	Incertae_sedis	0.31	Leotiomycetes	0.31	Leotiomycetes sp. HM-2018a|MH100803	0.98
FungOtu202	0	0	0	0	0	0	0	0	0	0	0	0	0	0	0	0	0	Fungi	1	Ascomycota	0.98	Eurotiomycetes		Onygenales		Onygenaceae		Chrysosporium		Chrysosporium pilosum|MH862397	1
FungOtu259	0	0	0	0	0	0	0	0	0	0	0	0	0	0	0	0	0	Fungi	1	Ascomycota	1	Leotiomycetes	1	Helotiales	1	Incertae_sedis	1	Scytalidium	0.95	Scytalidium cuboideum|MH858144	0.95
FungOtu182	0	0	0	0	0	0	0	0	0	0	0	0	0	0	0	0	0	Fungi	1	Ascomycota	0.99	Sordariomycetes	0.99	Hypocreales	0.99	Nectriaceae	0.97	Nectria	0.97	Nectria_ventricosa|SH234378.06FU	0.97
FungOtu213	0	0	0	0	0	0	0	0	0	0	0	0	0	0	0	0	0	Fungi	1	Chytridiomycota	0.82	Chytridiomycetes	0.54	Spizellomycetales	0.49	Spizellomycetaceae	0.49	Spizellomyces	0.87	Spizellomyces pseudodichotomus|FJ827715	0.87
FungOtu206	0	0	0	0	0	0	0	0	0	0	0	0	0	0	0	0	0	Fungi	1	Ascomycota	0.97	Sordariomycetes	0.8	Sordariales		Lasiosphaeriaceae		Podospora	0.13	Podospora sp.|MK281661	0.91
FungOtu171	0	0	0	0	0	0	0	0	0	0	0	0	0	0	0	0	0	Fungi	1	Basidiomycota	1	Tremellomycetes	1	Filobasidiales		Filobasidiaceae		Naganishia	0.97	Naganishia globosa|MH809978	0.97
FungOtu192	0	0	0	0	0	0	0	0	0	0	0	0	0	0	0	0	0	Fungi	1	Ascomycota	1	Ascomycota_unidentified	1	Ascomycota_unidentified_1	1	Ascomycota_unidentified_1	1	Ascomycota_unidentified_1_1	1	Ascomycota_sp|SH224125.06FU	1
FungOtu240	0	0	0	0	0	0	0	0	0	0	0	0	0	0	0	0	0	Fungi	1	Chytridiomycota	1	Chytridiomycetes	0.96	Rhizophlyctidales	0.61	Rhizophlyctidaceae	0.82	Rhizophlyctis	0.82	Rhizophlyctis rosea|EU379215	0.84
FungOtu209	0	0	0	0	0	0	0	0	0	0	0	0	0	0	0	0	0	Fungi	1	Ascomycota	1	Dothideomycetes	1	Pleosporales	1	Pleosporales_unidentified	1	Pleosporales_unidentified_1	1	Pleosporales_sp|SH205840.06FU	1
FungOtu185	0	0	0	0	0	0	0	0	0	0	0	0	0	0	0	0	0	Fungi	1	Chytridiomycota									0.22	Uncultured fungus|KY687633	0.78
FungOtu174	0	0	0	0	0	0	0	0	0	0	0	0	0	0	0	0	0	Fungi	1	Ascomycota	1	Eurotiomycetes	1	Verrucariales	1	Verrucariaceae	1	Verrucaria	0.97	Verrucaria_muralis|SH221263.06FU	0.7
FungOtu201	0	0	0	0	0	0	0	0	0	0	0	0	0	0	0	0	0	Fungi	1	Unidentified	0.89	Fungi_unidentified_1	0.89	Fungi_unidentified_1	0.89	Fungi_unidentified_1_1	0.89	Fungi_unidentified_1_1	0.89	Fungi_sp|JX390289	0.89
FungOtu277	0	0	0	0	0	0	0	0	0	0	0	0	0	0	0	0	0	Fungi	1	Chytridiomycota	0.76	Chytridiomycota_unidentified	0.36	Chytridiomycota_unidentified_1	0.36	Chytridiomycota_unidentified_1	0.36	Chytridiomycota_unidentified_1_1	0.36	Chytridiomycota_sp|SH233268.06FU	0.92
FungOtu187	0	0	0	0	0	0	0	0	0	0	0	0	0	0	0	0	0	Fungi	1	Basidiomycota	1	Tremellomycetes	1	Tremellales	1	Incertae_sedis_12	1	Hannaella	1	Hannaella_luteola|SH197177.06FU	1
FungOtu272	0	0	0	0	0	0	0	0	0	0	0	0	0	0	0	0	0	Fungi	1	Unidentified	0.53	Fungi_unidentified_1	0.53	Fungi_unidentified_1	0.53	Fungi_unidentified_1_1	0.53	Fungi_unidentified_1_1	0.53	Fungi_sp|SH241408.06FU	0.98
FungOtu221	0	0	0	0	0	0	0	0	0	0	0	0	0	0	0	0	0	Fungi	1	Ascomycota	1	Dothideomycetes	1	Dothideomycetes_unidentified	0.98	Dothideomycetes_unidentified_1	0.98	Dothideomycetes_unidentified_1	0.98	Dothideomycetes_sp|SH223802.06FU	0.45
FungOtu178	0	0	0	0	0	0	0	0	0	0	0	0	0	0	0	0	0	Fungi	1	Basidiomycota	0.66	Agaricomycetes	0.51	Agaricomycetes_unidentified	0.26	Agaricomycetes_unidentified_1	0.26	Agaricomycetes_unidentified_1	0.26	Agaricomycetes_sp|SH230130.06FU	0.26
FungOtu184	0	0	0	0	0	0	0	0	0	0	0	0	0	0	0	0	0	Fungi	1	Basidiomycota	0.9	Agaricomycetes	0.8	Agaricales	0.65	Entolomataceae	0.37	Entoloma	0.25	Entoloma_brunneosericeum|SH197232.06FU	0.85
FungOtu219	0	0	0	0	0	0	0	0	0	0	0	0	0	0	0	0	0	Fungi	1	Ascomycota	1	Sordariomycetes	1	Sordariomycetes_unidentified	0.93	Sordariomycetes_unidentified_1	0.93	Sordariomycetes_unidentified_1	0.93	Sordariomycetes_sp|SH205329.06FU	0.93
FungOtu218	0	0	0	0	0	0	0	0	0	0	0	0	0	0	0	0	0	Fungi	1	Ascomycota	0.86	Sordariomycetes	0.81	Sordariales	0.6	Lasiosphaeriaceae	0.41	Cercophora	0.37	Cercophora_ambigua|SH234974.06FU	0.37
FungOtu191	0	0	0	0	0	0	0	0	0	0	0	0	0	0	0	0	0	Fungi	1	Ascomycota	1	Sordariomycetes	1	Sordariomycetes_unidentified	0.99	Sordariomycetes_unidentified_1	0.99	Sordariomycetes_unidentified_1	0.99	Sordariomycetes_sp|SH213465.06FU	0.99
FungOtu251	0	0	0	0	0	0	0	0	0	0	0	0	0	0	0	0	0	Fungi	1	Ascomycota	0.96	Dothideomycetes	0.87	Pleosporales	0.83	Cucurbitariaceae	0.39	Pyrenochaetopsis	0.39	Pyrenochaetopsis_pratorum|SH195316.06FU	0.39
FungOtu224	0	0	0	0	0	0	0	0	0	0	0	0	0	0	0	0	0	Fungi	1	Ascomycota	1	Eurotiomycetes	1	Chaetothyriales	1	Herpotrichiellaceae	1	Herpotrichiellaceae_unidentified	1	Herpotrichiellaceae_sp|SH209753.06FU	1
FungOtu234	0	0	0	0	0	0	0	0	0	0	0	0	0	0	0	0	0	Fungi	1	Unidentified_1_1		Fungi_unidentified_1_1		Fungi_unidentified_1_1		Fungi_unidentified_1_1		Fungi_unidentified_1_1		Uncultured fungus|FJ780186	0.91
FungOtu235	0	0	0	0	0	0	0	0	0	0	0	0	0	0	0	0	0	Fungi	1	Ascomycota	0.84	Dothideomycetes		Pleosporales		Phaeosphaeriaceae		Phaeosphaeria		Phaeosphaeria pontiformis|KC989090	0.82
FungOtu228	0	0	0	0	0	0	0	0	0	0	0	0	0	0	0	0	0	Fungi	1	Glomeromycota	0.9	Glomeromycetes	0.85	Glomerales	0.78	Glomeraceae	0.78	Kamienskia	0.3	Kamienskia divaricata|KX758125	0.91
FungOtu232	0	0	0	0	0	0	0	0	0	0	0	0	0	0	0	0	0	Fungi	1	Ascomycota	0.48	Leotiomycetes	0.21	Helotiales	0.21	Incertae_sedis_16	0.21	Scytalidium	0.13	Scytalidium album|NR_160102	0.5
FungOtu230	0	0	0	0	0	0	0	0	0	0	0	0	0	0	0	0	0	Fungi	1	Ascomycota	1	Sordariomycetes	1	Sordariales	0.99	Sordariales_unidentified	0.99	Sordariales_unidentified_1	0.99	Sordariales_sp|SH229371.06FU	0.97
FungOtu195	0	0	0	0	0	0	0	0	0	0	0	0	0	0	0	0	0	Fungi	1	Ascomycota	1	Ascomycota_unidentified	1	Ascomycota_unidentified_1	1	Ascomycota_unidentified_1	1	Ascomycota_unidentified_1_1	1	Ascomycota_sp|SH199488.06FU	1
FungOtu274	0	0	0	0	0	0	0	0	0	0	0	0	0	0	0	0	0	Fungi	1	Ascomycota	1	Sordariomycetes	1	Incertae_sedis_7	1	Plectosphaerellaceae	1	Lectera	1	Lectera_longa|SH219644.06FU	1
FungOtu313	0	0	0	0	0	0	0	0	0	0	0	0	0	0	0	0	0	Fungi	1	Basidiomycota	1	Agaricomycetes	1	Agaricales	1	Lyophyllaceae	1	Lyophyllaceae_unidentified	1	Lyophyllaceae_sp|SH193028.06FU	1
FungOtu194	0	0	0	0	0	0	0	0	0	0	0	0	0	0	0	0	0	Fungi	1	Zygomycota	1	Incertae_sedis_10	1	Mortierellales	1	Mortierellaceae	0.99	Mortierella	0.99	Mortierella_ambigua|SH232483.06FU	0.81
FungOtu242	0	0	0	0	0	0	0	0	0	0	0	0	0	0	0	0	0	Fungi	1	Ascomycota	1	Eurotiomycetes	1	Eurotiales	1	Trichocomaceae	1	Aspergillus	0.98	Aspergillus_terreus|SH214178.06FU	0.85
FungOtu268	0	0	0	0	0	0	0	0	0	0	0	0	0	0	0	0	0	Fungi	1	Ascomycota	1	Dothideomycetes	1	Pleosporales	1	Phaeosphaeriaceae	1	Phaeosphaeriopsis	1	Phaeosphaeriopsis_sp_C652|SH206991.06FU	1
FungOtu238	0	0	0	0	0	0	0	0	0	0	0	0	0	0	0	0	0	Fungi	1	Ascomycota	0.73	Pezizomycetes	0.14	Pezizales	0.14	Rhizinaceae	0.06	Phymatotrichopsis	0.06	Phymatotrichopsis_omnivora|SH207548.06FU	0.5
FungOtu225	0	0	0	0	0	0	0	0	0	0	0	0	0	0	0	0	0	Fungi	1	Ascomycota	1	Dothideomycetes	0.58	Capnodiales	0.58	Davidiellaceae	0.58	Davidiella	0.58	Davidiella_tassiana|SH196750.06FU	0.58
FungOtu395	0	0	0	0	0	0	0	0	0	0	0	0	0	0	0	0	0	Fungi	1	Unidentified	0.53	Fungi_unidentified_1	0.53	Fungi_unidentified_1	0.53	Fungi_unidentified_1_1	0.53	Fungi_unidentified_1_1	0.53	Fungi_sp|SH235187.06FU	0.39
FungOtu214	0	0	0	0	0	0	0	0	0	0	0	0	0	0	0	0	0	Fungi	1	Ascomycota	0.98	Sordariomycetes	0.98	Hypocreales	0.98	Nectriaceae	0.77	Nectria	0.52	Nectria_aurantiaca|SH205600.06FU	0.43
FungOtu244	0	0	0	0	0	0	0	0	0	0	0	0	0	0	0	0	0	Fungi	1	Basidiomycota	1	Microbotryomycetes	1	Sporidiobolales	1	Incertae_sedis_25	1	Sporobolomyces	0.9	Sporobolomyces_vermiculatus|SH227545.06FU	0.81
FungOtu283	0	0	0	0	0	0	0	0	0	0	0	0	0	0	0	0	0	Fungi	1	Ascomycota	1	Orbiliomycetes	1	Orbiliomycetes_unidentified	1	Orbiliomycetes_unidentified_1	1	Orbiliomycetes_unidentified_1	1	Orbiliomycetes_sp|SH234045.06FU	0.63
FungOtu198	0	0	0	0	0	0	0	0	0	0	0	0	0	0	0	0	0	Fungi	1	Zygomycota	0.99	Incertae_sedis_10	0.99	Kickxellales	0.99	Kickxellaceae	0.99	Ramicandelaber	0.99	Ramicandelaber_sp_HMH_2010a|SH237136.06FU	0.68
FungOtu241	0	0	0	0	0	0	0	0	0	0	0	0	0	0	0	0	0	Fungi	1	Unculturedfungus		Uncultured fungus		Uncultured fungus		Uncultured fungus		Uncultured fungus		Uncultured fungus|FN397185	0.76
FungOtu255	0	0	0	0	0	0	0	0	0	0	0	0	0	0	0	0	0	Fungi	1	Ascomycota	0.8	Ascomycota_unidentified	0.29	Ascomycota_unidentified_1	0.29	Ascomycota_unidentified_1	0.29	Ascomycota_unidentified_1_1	0.29	Ascomycota_sp|SH212035.06FU	0.26
FungOtu323	0	0	0	0	0	0	0	0	0	0	0	0	0	0	0	0	0	Fungi	1	Basidiomycota	1	Agaricomycetes	1	Agaricales	1	Agaricaceae	1	Chlorophyllum	1	Chlorophyllum_molybdites|SH206330.06FU	1
FungOtu290	0	0	0	0	0	0	0	0	0	0	0	0	0	0	0	0	0	Fungi	1	Ascomycota	1	Dothideomycetes	0.98	Pleosporales	0.98	Cucurbitariaceae	0.63	Pyrenochaetopsis	0.63	Pyrenochaetopsis_leptospora|SH196230.06FU	0.63
FungOtu200	0	0	0	0	0	0	0	0	0	0	0	0	0	0	0	0	0	Fungi	1	Ascomycota	0.97	Sordariomycetes	0.97	Hypocreales	0.97	Incertae_sedis_3	0.97	Incertae_sedis_3_unidentified	0.85	Hypocreales_sp|SH211523.06FU	0.7
FungOtu243	0	0	0	0	0	0	0	0	0	0	0	0	0	0	0	0	0	Fungi	1	Ascomycota	0.99	Sordariomycetes	0.99	Sordariomycetes_unidentified	0.99	Sordariomycetes_unidentified_1	0.99	Sordariomycetes_unidentified_1	0.99	Sordariomycetes_sp|SH219632.06FU	0.94
FungOtu284	0	0	0	0	0	0	0	0	0	0	0	0	0	0	0	0	0	Fungi	1	Glomeromycota	0.41	Glomeromycetes	0.41	Paraglomerales	0.21	Incertae_sedis_3		Paraglomerales		Paraglomerales sp.|KY934451	0.87
FungOtu301	0	0	0	0	0	0	0	0	0	0	0	0	0	0	0	0	0	Fungi	1	Chytridiomycota	0.84	Chytridiomycota_unidentified	0.58	Chytridiomycota_unidentified_1	0.58	Chytridiomycota_unidentified_1	0.58	Chytridiomycota_unidentified_1_1	0.58	Chytridiomycota_sp|SH233268.06FU	0.45
FungOtu210	0	0	0	0	0	0	0	0	0	0	0	0	0	0	0	0	0	Fungi	1	Ascomycota	0.6	Eurotiomycetes		Onygenales		Ascosphaeraceae		Ascosphaera		Ascosphaera apis|MH862580	0.81
FungOtu204	0	0	0	0	0	0	0	0	0	0	0	0	0	0	0	0	0	Fungi	1	Ascomycota	0.97	Sordariomycetes	0.95	Microascales	0.84	Microascales_unidentified	0.82	Microascales_unidentified_1	0.82	Microascales_sp|SH219383.06FU	0.82
FungOtu220	0	0	0	0	0	0	0	0	0	0	0	0	0	0	0	0	0	Fungi	1	Ascomycota	1	Dothideomycetes	1	Pleosporales	1	Incertae_sedis_13	1	Periconia	1	Periconia_sp_CY198|SH197553.06FU	1
FungOtu217	0	0	0	0	0	0	0	0	0	0	0	0	0	0	0	0	0	Fungi	1	Chytridiomycota	0.83	Chytridiomycota_unidentified	0.78	Chytridiomycota_unidentified_1	0.78	Chytridiomycota_unidentified_1	0.78	Chytridiomycota_unidentified_1_1	0.78	Chytridiomycota_sp|SH236624.06FU	0.41
FungOtu267	0	0	0	0	0	0	0	0	0	0	0	0	0	0	0	0	0	Fungi	1	Chytridiomycota	0.79	Chytridiomycetes	0.73	Spizellomycetales	0.71	Spizellomycetaceae	0.71	Spizellomyces	0.71	Spizellomyces_sp|SH236842.06FU	0.44
FungOtu215	0	0	0	0	0	0	0	0	0	0	0	0	0	0	0	0	0	Fungi	1	Ascomycota	0.38	Eurotiomycetes	0.13	Chaetothyriales	0.13	Chaetothyriales_unidentified	0.09	Chaetothyriales_unidentified_1	0.09	Chaetothyriales_sp|SH228270.06FU	0.5
FungOtu266	0	0	0	0	0	0	0	0	0	0	0	0	0	0	0	0	0	Fungi	1	Ascomycota	0.99	Dothideomycetes	0.99	Pleosporales	0.99	Incertae_sedis_13	0.99	Phoma	0.99	Phoma_sp_12184|SH202149.06FU	0.99
FungOtu231	0	0	0	0	0	0	0	0	0	0	0	0	0	0	0	0	0	Fungi	1	Ascomycota	1	Eurotiomycetes	1	Eurotiales	1	Trichocomaceae	1	Aspergillus	1	Aspergillus_deflectus|SH206409.06FU	1
FungOtu281	0	0	0	0	0	0	0	0	0	0	0	0	0	0	0	0	0	Fungi	1	Unidentified	0.38	Fungi_unidentified_1	0.38	Fungi_unidentified_1	0.38	Fungi_unidentified_1_1	0.38	Fungi_unidentified_1_1	0.38	Fungi_sp|MF971413	0.82
FungOtu287	0	0	0	0	0	0	0	0	0	0	0	0	0	0	0	0	0	Fungi	1	Ascomycota	1	Eurotiomycetes	1	Eurotiales	1	Trichocomaceae	1	Penicillium	1	Penicillium_concavorugulosum|SH210310.06FU	1
FungOtu208	0	0	0	0	0	0	0	0	0	0	0	0	0	0	0	0	0	Fungi	1	Ascomycota	0.37	Incertae_sedis_14	0.09	Incertae_sedis_15	0.09	Incertae_sedis_16	0.09	Pulchromyces	0.08	Pulchromyces_fimicola|SH227367.06FU	0.5
FungOtu233	0	0	0	0	0	0	0	0	0	0	0	0	0	0	0	0	0	Fungi	1	Ascomycota	1	Sordariomycetes	1	Sordariales	1	Lasiosphaeriaceae	1	Podospora	1	Podospora_austroamericana|SH234977.06FU	1
FungOtu293	0	0	0	0	0	0	0	0	0	0	0	0	0	0	0	0	0	Fungi	1	Ascomycota	1	Eurotiomycetes	0.97	Chaetothyriales	0.97	Chaetothyriales_unidentified	0.5	Chaetothyriales_unidentified_1	0.5	Chaetothyriales_sp|SH225363.06FU	0.46
FungOtu298	0	0	0	0	0	0	0	0	0	0	0	0	0	0	0	0	0	Fungi	1	Basidiomycota	0.6	Tremellomycetes	0.11	Tremellales	0.11	Incertae_sedis_12	0.1	Derxomyces	0.1	Derxomyces_wuzhishanensis|SH197673.06FU	0.5
FungOtu368	0	0	0	0	0	0	0	0	0	0	0	0	0	0	0	0	0	Fungi	1	Ascomycota	0.98	Incertae_sedis_14	0.98	Incertae_sedis_15	0.98	Incertae_sedis_16	0.98	Torula	0.98	Torula_sp|SH230789.06FU	0.98
FungOtu304	0	0	0	0	0	0	0	0	0	0	0	0	0	0	0	0	0	Fungi	1	Ascomycota	0.97	Sordariomycetes	0.95	Sordariales	0.91	Cephalothecaceae	0.86	Cephalotheca	0.46	Cephalotheca_sulfurea|SH208187.06FU	0.46
FungOtu207	0	0	0	0	0	0	0	0	0	0	0	0	0	0	0	0	0	Fungi	1	Basidiomycota	0.68	Agaricomycetes	0.57	Trechisporales	0.12	Hydnodontaceae	0.04	Trechisporales	0.04	Trechisporales sp.|KY449401	0.94
FungOtu311	0	0	0	0	0	0	0	0	0	0	0	0	0	0	0	0	0	Fungi	1	Unidentified	0.96	Fungi_unidentified_1	0.96	Fungi_unidentified_1	0.96	Fungi_unidentified_1_1	0.96	Fungi_unidentified_1_1	0.96	Fungi_sp|SH241018.06FU	0.96
FungOtu504	0	0	0	0	0	0	0	0	0	0	0	0	0	0	0	0	0	Fungi	1	Unidentified	0.73	Fungi_unidentified_1	0.73	Fungi_unidentified_1	0.73	Fungi_unidentified_1_1	0.73	Fungi_unidentified_1_1	0.73	Fungi_sp|SH241408.06FU	0.48
FungOtu239	0	0	0	0	0	0	0	0	0	0	0	0	0	0	0	0	0	Fungi	1	Ascomycota	0.35	Orbiliomycetes	0.19	Orbiliales	0.19	Orbiliaceae	0.19	Orbilia		Orbilia sp.|KY419194	0.98
FungOtu252	0	0	0	0	0	0	0	0	0	0	0	0	0	0	0	0	0	Fungi	1	Ascomycota	1	Sordariomycetes	1	Xylariales	0.82	Amphisphaeriaceae	0.78	Pestalotiopsis	0.77	Pestalotiopsis_cf_microspora_ROG_2010|SH230766.06FU	0.65
FungOtu371	0	0	0	0	0	0	0	0	0	0	0	0	0	0	0	0	0	Fungi	1											Uncultured fungus|MH624939	0.85
FungOtu319	0	0	0	0	0	0	0	0	0	0	0	0	0	0	0	0	0	Fungi	1	Basidiomycota	1	Basidiomycota_unidentified	1	Basidiomycota_unidentified_1	1	Basidiomycota_unidentified_1	1	Basidiomycota_unidentified_1_1	1	Basidiomycota_sp|SH196706.06FU	1
FungOtu316	0	0	0	0	0	0	0	0	0	0	0	0	0	0	0	0	0	Fungi	1	Ascomycota	1	Dothideomycetes	1	Pleosporales	1	Incertae_sedis_13	1	Leptosphaerulina	1	Leptosphaerulina_sp|SH227425.06FU	1
FungOtu322	0	0	0	0	0	0	0	0	0	0	0	0	0	0	0	0	0	Fungi	1	Ascomycota	1	Sordariomycetes	0.72	Sordariales	0.72	Sordariales_unidentified	0.45	Sordariales_unidentified_1	0.45	Sordariales_sp|SH234971.06FU	0.43
FungOtu337	0	0	0	0	0	0	0	0	0	0	0	0	0	0	0	0	0	Fungi	1	Unidentified	0.61	Fungi_unidentified_1	0.61	Fungi_unidentified_1	0.61	Fungi_unidentified_1_1	0.61	Fungi_unidentified_1_1	0.61	Fungi_sp|MF965511	0.92
FungOtu256	0	0	0	0	0	0	0	0	0	0	0	0	0	0	0	0	0	Fungi	1	Ascomycota	0.95	Sordariomycetes	0.87	Sordariales	0.72	Chaetomiaceae	0.37	Trichocladium	0.34	Trichocladium_asperum|SH234966.06FU	0.34
FungOtu289	0	0	0	0	0	0	0	0	0	0	0	0	0	0	0	0	0	Fungi	1	Basidiomycota	1	Agaricomycetes	1	Polyporales	1	Fomitopsidaceae	1	Postia	1	Postia_alni|SH203213.06FU	0.66
FungOtu335	0	0	0	0	0	0	0	0	0	0	0	0	0	0	0	0	0	Fungi	1	Ascomycota	0.98	Sordariomycetes	0.95	Sordariomycetes_unidentified	0.95	Sordariomycetes_unidentified_1	0.95	Sordariomycetes_unidentified_1	0.95	Sordariomycetes_sp|SH216771.06FU	0.95
FungOtu331	0	0	0	0	0	0	0	0	0	0	0	0	0	0	0	0	0	Fungi	1	Chytridiomycota	0.76	Chytridiomycetes	0.57	Spizellomycetales	0.36	Spizellomycetaceae	0.36	Spizellomyces	0.3	Spizellomyces_sp|SH229712.06FU	0.23
FungOtu345	0	0	0	0	0	0	0	0	0	0	0	0	0	0	0	0	0	Fungi	1	Basidiomycota	1	Incertae_sedis_4	1	Malasseziales	1	Incertae_sedis_5	1	Malassezia	1	Malassezia_globosa|SH190404.06FU	1
FungOtu285	0	0	0	0	0	0	0	0	0	0	0	0	0	0	0	0	0	Fungi	1	Zygomycota	0.92	Incertae_sedis_10	0.92	Mortierellales	0.92	Mortierellaceae	0.64	Mortierella	0.59	Mortierella_sp|SH227414.06FU	0.36
FungOtu321	0	0	0	0	0	0	0	0	0	0	0	0	0	0	0	0	0	Fungi	1	Basidiomycota	1	Agaricomycetes	1	Agaricales	1	Strophariaceae	1	Gymnopilus	1	Gymnopilus_aeruginosus|SH199461.06FU	1
FungOtu398	0	0	0	0	0	0	0	0	0	0	0	0	0	0	0	0	0	Fungi	1	Unidentified	1	Fungi_unidentified_1	1	Fungi_unidentified_1	1	Fungi_unidentified_1_1	1	Fungi_unidentified_1_1	1	Fungi_sp|SH235187.06FU	0.94
FungOtu414	0	0	0	0	0	0	0	0	0	0	0	0	0	0	0	0	0	Fungi	1	Ascomycota	1	Dothideomycetes	1	Botryosphaeriales	1	Botryosphaeriaceae	1	Macrophomina	1	Macrophomina_phaseolina|SH235476.06FU	1
FungOtu314	0	0	0	0	0	0	0	0	0	0	0	0	0	0	0	0	0	Fungi	1	Zygomycota	0.58	Incertae_sedis_10	0.58	Mortierellales	0.58	Mortierellaceae	0.58	Mortierella	0.58	Mortierella_sp|SH214852.06FU	0.58
FungOtu248	0	0	0	0	0	0	0	0	0	0	0	0	0	0	0	0	0	Fungi	1	Basidiomycota	1	Microbotryomycetes	1	Sporidiobolales	1	Incertae_sedis_25	1	Rhodotorula	1	Rhodotorula_nothofagi|SH223682.06FU	1
FungOtu254	0	0	0	0	0	0	0	0	0	0	0	0	0	0	0	0	0	Fungi	1	Ascomycota	0.99	Leotiomycetes	0.98	Helotiales	0.96	Sclerotiniaceae	0.95	Amphobotrys	0.95	Amphobotrys_ricini|SH228988.06FU	0.95
FungOtu265	0	0	0	0	0	0	0	0	0	0	0	0	0	0	0	0	0	Fungi	1	Ascomycota	1	Orbiliomycetes	1	Orbiliales	1	Orbiliaceae	1	Arthrobotrys	0.61	Arthrobotrys_musiformis|SH205688.06FU	0.25
FungOtu292	0	0	0	0	0	0	0	0	0	0	0	0	0	0	0	0	0	Fungi	1	Unidentified	0.74	Fungi_unidentified_1	0.74	Fungi_unidentified_1	0.74	Fungi_unidentified_1_1	0.74	Fungi_unidentified_1_1	0.74	Fungi_sp|SH202155.06FU	0.74
FungOtu299	0	0	0	0	0	0	0	0	0	0	0	0	0	0	0	0	0	Fungi	1	Ascomycota	1	Eurotiomycetes	1	Eurotiales	1	Trichocomaceae	1	Trichocomaceae_unidentified	0.96	Trichocomaceae_sp|SH225848.06FU	0.96
FungOtu439	0	0	0	0	0	0	0	0	0	0	0	0	0	0	0	0	0	Fungi	1	Basidiomycota	1	Incertae_sedis_4	1	Malasseziales	1	Incertae_sedis_5	1	Malassezia	1	Malassezia_globosa|SH190404.06FU	1
FungOtu448	0	0	0	0	0	0	0	0	0	0	0	0	0	0	0	0	0	Fungi	1	Ascomycota	0.98	Eurotiomycetes	0.73	Onygenales	0.52	Onygenales_unidentified	0.38	Onygenales_unidentified_1	0.38	Onygenales_sp|SH239736.06FU	0.37
FungOtu261	0	0	0	0	0	0	0	0	0	0	0	0	0	0	0	0	0	Fungi	1	Ascomycota	1	Sordariomycetes	1	Xylariales	1	Diatrypaceae	1	Diatrypaceae_unidentified	0.86	Diatrypaceae_sp|SH224647.06FU	0.86
FungOtu318	0	0	0	0	0	0	0	0	0	0	0	0	0	0	0	0	0	Fungi	1	Basidiomycota	1	Microbotryomycetes	1	Sporidiobolales	1	Incertae_sedis_25	1	Rhodotorula	1	Rhodotorula_cassiicola|SH227538.06FU	1
FungOtu257	0	0	0	0	0	0	0	0	0	0	0	0	0	0	0	0	0	Fungi	1	Ascomycota	1	Dothideomycetes	1	Incertae_sedis_8	1	Incertae_sedis_19	1	Leptospora	1	Leptospora_rubella|SH213116.06FU	1
FungOtu415	0	0	0	0	0	0	0	0	0	0	0	0	0	0	0	0	0	Fungi	1	Ascomycota	0.46	Saccharomycetes	0.15	Saccharomycetales	0.15	Saccharomycetaceae	0.12	Naumovozyma	0.12	Naumovozyma_sp_QMW_2012|SH236489.06FU	0.92
FungOtu276	0	0	0	0	0	0	0	0	0	0	0	0	0	0	0	0	0	Fungi	1	Ascomycota	0.89	Dothideomycetes	0.88	Botryosphaeriales	0.85	Botryosphaeriales_unidentified	0.69	Botryosphaeriales_unidentified_1	0.69	Botryosphaeriales_sp|SH238737.06FU	0.69
FungOtu406	0	0	0	0	0	0	0	0	0	0	0	0	0	0	0	0	0	Fungi	1	Ascomycota	0.96	Sordariomycetes	0.96	Hypocreales	0.95	Cordycipitaceae	0.78	Beauveria	0.78	Beauveria_sp|SH222201.06FU	0.77
FungOtu278	0	0	0	0	0	0	0	0	0	0	0	0	0	0	0	0	0	Fungi	1	Ascomycota	1	Ascomycota_unidentified	1	Ascomycota_unidentified_1	1	Ascomycota_unidentified_1	1	Ascomycota_unidentified_1_1	1	Ascomycota_sp|SH224131.06FU	1
FungOtu393	0	0	0	0	0	0	0	0	0	0	0	0	0	0	0	0	0	Fungi	1	Ascomycota	0.96	Dothideomycetes	0.95	Pleosporales	0.94	Pleosporales_unidentified	0.51	Pleosporales_unidentified_1	0.51	Pleosporales_sp|SH232017.06FU	0.21
FungOtu286	0	0	0	0	0	0	0	0	0	0	0	0	0	0	0	0	0	Fungi	1	Ascomycota	1	Eurotiomycetes	1	Eurotiales	1	Trichocomaceae	1	Aspergillus	1	Aspergillus_monodii|SH227456.06FU	1
FungOtu419	0	0	0	0	0	0	0	0	0	0	0	0	0	0	0	0	0	Fungi	1	Ascomycota	1	Eurotiomycetes	1	Chaetothyriales	1	Incertae_sedis_42	1	Strelitziana	1	Strelitziana_africana|SH211992.06FU	1
FungOtu365	0	0	0	0	0	0	0	0	0	0	0	0	0	0	0	0	0	Fungi	1	Unidentified	0.28	Fungi_unidentified_1	0.28	Fungi_unidentified_1	0.28	Fungi_unidentified_1_1	0.28	Fungi_unidentified_1_1	0.28	Fungi_sp|SH241408.06FU	0.16
FungOtu310	0	0	0	0	0	0	0	0	0	0	0	0	0	0	0	0	0	Fungi	1	Ascomycota	0.89	Pezizomycetes	0.8	Pezizales	0.8	Pyronemataceae	0.7	Pyronemataceae_unidentified	0.27	Pyronemataceae_sp|SH212840.06FU	0.25
FungOtu440	0	0	0	0	0	0	0	0	0	0	0	0	0	0	0	0	0	Fungi	1	Ascomycota	1	Sordariomycetes	1	Hypocreales	1	Incertae_sedis_3	1	Myrothecium	1	Myrothecium_inundatum|SH199498.06FU	0.97
FungOtu306	0	0	0	0	0	0	0	0	0	0	0	0	0	0	0	0	0	Fungi	1	Unidentified	0.32	Fungi_unidentified_1	0.32	Fungi_unidentified_1	0.32	Fungi_unidentified_1_1	0.32	Fungi_unidentified_1_1	0.32	Fungi_sp|SH235187.06FU	0.17
FungOtu363	0	0	0	0	0	0	0	0	0	0	0	0	0	0	0	0	0	Fungi	1	Glomeromycota	0.93	Glomeromycetes	0.91	Glomerales	0.84	Glomeraceae	0.8	Septoglomus	0.39	Septoglomus_viscosum|SH228527.06FU	0.13
FungOtu378	0	0	0	0	0	0	0	0	0	0	0	0	0	0	0	0	0	Fungi	1	Chytridiomycota	0.67	Chytridiomycetes	0.54	Spizellomycetales	0.35	Spizellomycetaceae	0.35	Spizellomyces	0.35	Spizellomyces_sp|SH229712.06FU	0.2
FungOtu348	0	0	0	0	0	0	0	0	0	0	0	0	0	0	0	0	0	Fungi	1	Basidiomycota	1	Agaricomycetes	0.99	Auriculariales	0.94	Incertae_sedis_28	0.42	Auricularia	0.41	Auricularia_sp|SH225280.06FU	0.34
FungOtu326	0	0	0	0	0	0	0	0	0	0	0	0	0	0	0	0	0	Fungi	1	Ascomycota	0.41	Dothideomycetes	0.11	Venturiales	0.11	Venturiaceae	0.11	Venturiaceae_unidentified	0.11	Venturiaceae_sp|SH232828.06FU	0.11
FungOtu405	0	0	0	0	0	0	0	0	0	0	0	0	0	0	0	0	0	Fungi	1	Basidiomycota	0.75	Tremellomycetes	0.14	Tremellales	0.14	Tremellales_unidentified	0.14	Tremellales_unidentified_1	0.14	Tremellales_sp|SH229402.06FU	0.14
FungOtu328	0	0	0	0	0	0	0	0	0	0	0	0	0	0	0	0	0	Fungi	1	Ascomycota	1	Eurotiomycetes	1	Eurotiales	1	Trichocomaceae	1	Talaromyces	0.95	Talaromyces_udagawae|SH225852.06FU	0.95
FungOtu347	0	0	0	0	0	0	0	0	0	0	0	0	0	0	0	0	0	Fungi	1	Zygomycota	0.66	Incertae_sedis_10	0.66	Mortierellales	0.65	Mortierellaceae	0.63	Mortierella	0.63	Mortierella_sp|SH214852.06FU	0.16
FungOtu288	0	0	0	0	0	0	0	0	0	0	0	0	0	0	0	0	0	Fungi	1	Ascomycota	1	Orbiliomycetes	1	Orbiliales	1	Orbiliaceae	1	Drechslerella	1	Drechslerella_brochopaga|SH200781.06FU	1
FungOtu382	0	0	0	0	0	0	0	0	0	0	0	0	0	0	0	0	0	Fungi	1	Ascomycota	0.99	Sordariomycetes	0.99	Coniochaetales	0.68	Incertae_sedis_46	0.68	Wallrothiella	0.68	Wallrothiella_sp|SH219660.06FU	0.68
FungOtu426	0	0	0	0	0	0	0	0	0	0	0	0	0	0	0	0	0	Fungi	1	Ascomycota	1	Ascomycota_unidentified	0.99	Ascomycota_unidentified_1	0.99	Ascomycota_unidentified_1	0.99	Ascomycota_unidentified_1_1	0.99	Ascomycota_sp|SH191577.06FU	0.99
FungOtu421	0	0	0	0	0	0	0	0	0	0	0	0	0	0	0	0	0	Fungi	1	Unidentified	0.96	Fungi_unidentified_1	0.96	Fungi_unidentified_1	0.96	Fungi_unidentified_1_1	0.96	Fungi_unidentified_1_1	0.96	Fungi_sp|SH239608.06FU	0.96
FungOtu606	0	0	0	0	0	0	0	0	0	0	0	0	0	0	0	0	0	Fungi	1	Ascomycota	0.82	Eurotiomycetes	0.54	Onygenales	0.4	Onygenaceae	0.17	Chrysosporium	0.17	Chrysosporium_carmichaelii|SH234228.06FU	0.16
FungOtu355	0	0	0	0	0	0	0	0	0	0	0	0	0	0	0	0	0	Fungi	1	Ascomycota	1	Sordariomycetes	1	Coniochaetales	1	Coniochaetaceae	1	Lecythophora	1	Lecythophora_hoffmannii|SH226439.06FU	1
FungOtu312	0	0	0	0	0	0	0	0	0	0	0	0	0	0	0	0	0	Fungi	1	Ascomycota	1	Eurotiomycetes	1	Eurotiales	1	Trichocomaceae	1	Penicillium	1	Penicillium_sp_GF29|SH225854.06FU	0.96
FungOtu359	0	0	0	0	0	0	0	0	0	0	0	0	0	0	0	0	0	Fungi	1	Ascomycota	0.99	Sordariomycetes	0.65	Sordariales	0.39	Sordariales_unidentified	0.32	Sordariales_unidentified_1	0.32	Sordariales_sp|SH220626.06FU	0.32
FungOtu309	0	0	0	0	0	0	0	0	0	0	0	0	0	0	0	0	0	Fungi	1	Ascomycota	1	Orbiliomycetes	1	Orbiliales	1	Orbiliaceae	1	Orbiliaceae_unidentified	1	Orbiliaceae_sp|SH235879.06FU	1
FungOtu325	0	0	0	0	0	0	0	0	0	0	0	0	0	0	0	0	0	Fungi	1	Unidentified	0.32	Fungi_unidentified_1	0.32	Fungi_unidentified_1	0.32	Fungi_unidentified_1_1	0.32	Fungi_unidentified_1_1	0.32	Fungi_sp|SH234355.06FU	0.25
FungOtu546	0	0	0	0	0	0	0	0	0	0	0	0	0	0	0	0	0	Fungi	1	Ascomycota	0.83	Incertae_sedis_14	0.53	Incertae_sedis_15	0.53	Incertae_sedis_16	0.53	Ochroconis	0.42	Ochroconis_anomala|SH240906.06FU	0.31
FungOtu291	0	0	0	0	0	0	0	0	0	0	0	0	0	0	0	0	0	Fungi	1	Ascomycota	1	Sordariomycetes	1	Hypocreales	1	Hypocreaceae	1	Acrostalagmus	1	Acrostalagmus_sp_MR_2010|SH219654.06FU	1
FungOtu302	0	0	0	0	0	0	0	0	0	0	0	0	0	0	0	0	0	Fungi	1	Chytridiomycota	0.73	Chytridiomycetes	0.59	Spizellomycetales	0.4	Spizellomycetaceae	0.4	Spizellomyces	0.4	Spizellomyces_sp|SH229712.06FU	0.12
FungOtu329	0	0	0	0	0	0	0	0	0	0	0	0	0	0	0	0	0	Fungi	1	Ascomycota	0.84	Eurotiomycetes	0.64	Onygenales	0.59	Onygenaceae	0.57	Onygenaceae_unidentified	0.41	Onygenaceae_sp|SH211156.06FU	0.38
FungOtu454	0	0	0	0	0	0	0	0	0	0	0	0	0	0	0	0	0	Fungi	1	Basidiomycota	1	Ustilaginomycetes	1	Ustilaginomycetes_unidentified	1	Ustilaginomycetes_unidentified_1	1	Ustilaginomycetes_unidentified_1	1	Ustilaginomycetes_sp|SH237211.06FU	1
FungOtu611	0	0	0	0	0	0	0	0	0	0	0	0	0	0	0	0	0	Fungi	1	Ascomycota	0.16	Incertae_sedis_14	0.1	Incertae_sedis_15	0.1	Incertae_sedis_16	0.1	Pulchromyces	0.1	Pulchromyces_fimicola|SH227367.06FU	0.1
FungOtu409	0	0	0	0	0	0	0	0	0	0	0	0	0	0	0	0	0	Fungi	1	Basidiomycota	1	Agaricomycetes	1	Cantharellales	1	Ceratobasidiaceae	1	Ceratobasidiaceae_unidentified	0.7	Ceratobasidiaceae_sp|SH199612.06FU	0.54
FungOtu544	0	0	0	0	0	0	0	0	0	0	0	0	0	0	0	0	0	Fungi	1	Basidiomycota	1	Tremellomycetes	1	Filobasidiales	1	Filobasidiaceae	1	Filobasidium	1	Filobasidium_floriforme|SH216500.06FU	0.99
FungOtu342	0	0	0	0	0	0	0	0	0	0	0	0	0	0	0	0	0	Fungi	1	Zygomycota	0.78	Incertae_sedis_10	0.78	Mortierellales	0.78	Mortierellaceae	0.69	Mortierella	0.66	Mortierella_sp|SH227414.06FU	0.41
FungOtu352	0	0	0	0	0	0	0	0	0	0	0	0	0	0	0	0	0	Fungi	1	Basidiomycota	1	Cystobasidiomycetes	0.58	Cystobasidiales	0.58	Cystobasidiaceae	0.58	Occultifur	0.58	Occultifur_sp_TMS_2011|SH227564.06FU	0.58
FungOtu381	0	0	0	0	0	0	0	0	0	0	0	0	0	0	0	0	0	Fungi	1	Basidiomycota	0.99	Tremellomycetes	0.99	Tremellales	0.98	Incertae_sedis_12	0.98	Cryptococcus_1	0.98	Cryptococcus_rajasthanensis|SH229455.06FU	0.79
FungOtu452	0	0	0	0	0	0	0	0	0	0	0	0	0	0	0	0	0	Fungi	1	Basidiomycota	0.47	Tremellomycetes	0.21	Tremellales	0.2	Tremellales_unidentified	0.16	Tremellales_unidentified_1	0.16	Tremellales_sp|SH229402.06FU	0.16
FungOtu300	0	0	0	0	0	0	0	0	0	0	0	0	0	0	0	0	0	Fungi	1	Ascomycota	1	Sordariomycetes	1	Hypocreales	1	Incertae_sedis_3	1	Stachybotrys	1	Stachybotrys_microspora|SH227385.06FU	1
FungOtu435	0	0	0	0	0	0	0	0	0	0	0	0	0	0	0	0	0	Fungi	1	Ascomycota	1	Dothideomycetes	1	Pleosporales	1	Montagnulaceae	1	Montagnulaceae_unidentified	1	Montagnulaceae_sp|SH224139.06FU	1
FungOtu410	0	0	0	0	0	0	0	0	0	0	0	0	0	0	0	0	0	Fungi	1	Chytridiomycota	0.27	Chytridiomycota_unidentified	0.24	Chytridiomycota_unidentified_1	0.24	Chytridiomycota_unidentified_1	0.24	Chytridiomycota_unidentified_1_1	0.24	Chytridiomycota_sp|SH233268.06FU	0.18
FungOtu417	0	0	0	0	0	0	0	0	0	0	0	0	0	0	0	0	0	Fungi	1	Unidentified	0.69	Fungi_unidentified_1	0.69	Fungi_unidentified_1	0.69	Fungi_unidentified_1_1	0.69	Fungi_unidentified_1_1	0.69	Fungi_sp|SH235187.06FU	0.37
FungOtu436	0	0	0	0	0	0	0	0	0	0	0	0	0	0	0	0	0	Fungi	1	Ascomycota	1	Dothideomycetes	0.92	Pleosporales	0.92	Incertae_sedis_13	0.92	Phoma	0.92	Phoma_sp_P17E3|SH202157.06FU	0.9
FungOtu631	0	0	0	0	0	0	0	0	0	0	0	0	0	0	0	0	0	Fungi	1	Zygomycota	0.34	Incertae_sedis_10	0.34	Mortierellales	0.34	Mortierellaceae	0.34	Mortierella	0.34	Mortierella_sp|SH214852.06FU	0.32
FungOtu341	0	0	0	0	0	0	0	0	0	0	0	0	0	0	0	0	0	Fungi	1	Basidiomycota	0.53	Agaricomycetes	0.51	Cantharellales	0.47	Ceratobasidiaceae	0.47	Thanatephorus	0.47	Thanatephorus_cucumeris|SH235414.06FU	0.47
FungOtu403	0	0	0	0	0	0	0	0	0	0	0	0	0	0	0	0	0	Fungi	1	Ascomycota	1	Sordariomycetes	1	Sordariomycetes_unidentified	1	Sordariomycetes_unidentified_1	1	Sordariomycetes_unidentified_1	1	Sordariomycetes_sp|SH213465.06FU	1
FungOtu427	0	0	0	0	0	0	0	0	0	0	0	0	0	0	0	0	0	Fungi	1	Ascomycota	0.9	Sordariomycetes	0.9	Xylariales	0.9	Incertae_sedis_9	0.9	Microdochium	0.9	Microdochium_sp_E9023a|SH216936.06FU	0.81
FungOtu567	0	0	0	0	0	0	0	0	0	0	0	0	0	0	0	0	0	Fungi	1	Chytridiomycota	0.37	Chytridiomycota_unidentified	0.28	Chytridiomycota_unidentified_1	0.28	Chytridiomycota_unidentified_1	0.28	Chytridiomycota_unidentified_1_1	0.28	Chytridiomycota_sp|SH233268.06FU	0.19
FungOtu297	0	0	0	0	0	0	0	0	0	0	0	0	0	0	0	0	0	Fungi	1	Ascomycota	0.97	Sordariomycetes	0.68	Hypocreales	0.26	Ophiocordycipitaceae	0.16	Ophiocordyceps	0.16	Ophiocordyceps_rubiginosiperitheciata|SH227646.06FU	0.11
FungOtu396	0	0	0	0	0	0	0	0	0	0	0	0	0	0	0	0	0	Fungi	1	Unidentified	0.27	Fungi_unidentified_1	0.27	Fungi_unidentified_1	0.27	Fungi_unidentified_1_1	0.27	Fungi_unidentified_1_1	0.27	Fungi_sp|SH241408.06FU	0.14
FungOtu422	0	0	0	0	0	0	0	0	0	0	0	0	0	0	0	0	0	Fungi	1	Ascomycota	0.7	Dothideomycetes	0.66	Dothideomycetes_unidentified	0.62	Dothideomycetes_unidentified_1	0.62	Dothideomycetes_unidentified_1	0.62	Dothideomycetes_sp|SH195586.06FU	0.62
FungOtu475	0	0	0	0	0	0	0	0	0	0	0	0	0	0	0	0	0	Fungi	1	Ascomycota	0.98	Dothideomycetes	0.98	Dothideomycetes_unidentified	0.93	Dothideomycetes_unidentified_1	0.93	Dothideomycetes_unidentified_1	0.93	Dothideomycetes_sp|SH223803.06FU	0.8
FungOtu622	0	0	0	0	0	0	0	0	0	0	0	0	0	0	0	0	0	Fungi	1	Ascomycota	1	Sordariomycetes	1	Sordariomycetes_unidentified	0.55	Sordariomycetes_unidentified_1	0.55	Sordariomycetes_unidentified_1	0.55	Sordariomycetes_sp|SH219633.06FU	0.49
FungOtu357	0	0	0	0	0	0	0	0	0	0	0	0	0	0	0	0	0	Fungi	1	Ascomycota	0.88	Orbiliomycetes	0.77	Orbiliomycetes_unidentified	0.76	Orbiliomycetes_unidentified_1	0.76	Orbiliomycetes_unidentified_1	0.76	Orbiliomycetes_sp|SH234045.06FU	0.76
FungOtu431	0	0	0	0	0	0	0	0	0	0	0	0	0	0	0	0	0	Fungi	1	Ascomycota	1	Sordariomycetes	1	Microascales	1	Microascaceae	1	Graphium	1	Graphium_basitruncatum|SH232673.06FU	1
FungOtu442	0	0	0	0	0	0	0	0	0	0	0	0	0	0	0	0	0	Fungi	1	Unidentified	1	Fungi_unidentified_1	1	Fungi_unidentified_1	1	Fungi_unidentified_1_1	1	Fungi_unidentified_1_1	1	Fungi_sp|SH228749.06FU	0.98
FungOtu512	0	0	0	0	0	0	0	0	0	0	0	0	0	0	0	0	0	Fungi	1	Ascomycota	1	Sordariomycetes	1	Sordariales	1	Sordariaceae	1	Sordariaceae_unidentified	1	Sordariaceae_sp|SH213056.06FU	0.97
FungOtu344	0	0	0	0	0	0	0	0	0	0	0	0	0	0	0	0	0	Fungi	1	Ascomycota	1	Dothideomycetes	1	Pleosporales	1	Pleosporales_unidentified	1	Pleosporales_unidentified_1	1	Pleosporales_sp|SH241497.06FU	1
FungOtu459	0	0	0	0	0	0	0	0	0	0	0	0	0	0	0	0	0	Fungi	1	Unidentified	0.56	Fungi_unidentified_1	0.56	Fungi_unidentified_1	0.56	Fungi_unidentified_1_1	0.56	Fungi_unidentified_1_1	0.56	Fungi_sp|SH241408.06FU	0.39
FungOtu488	0	0	0	0	0	0	0	0	0	0	0	0	0	0	0	0	0	Fungi	1	Ascomycota	0.99	Leotiomycetes	0.98	Helotiales	0.98	Incertae_sedis_2	0.87	Xylogone	0.42	Xylogone_sphaerospora|SH228828.06FU	0.4
FungOtu568	0	0	0	0	0	0	0	0	0	0	0	0	0	0	0	0	0	Fungi	1	Basidiomycota	1	Agaricomycetes	1	Agaricales	1	Psathyrellaceae	0.4	Psathyrella	0.4	Psathyrella_pygmaea|SH199682.06FU	0.4
FungOtu434	0	0	0	0	0	0	0	0	0	0	0	0	0	0	0	0	0	Fungi	1	Unidentified	1	Fungi_unidentified_1	1	Fungi_unidentified_1	1	Fungi_unidentified_1_1	1	Fungi_unidentified_1_1	1	Fungi_sp|SH235187.06FU	0.75
FungOtu472	0	0	0	0	0	0	0	0	0	0	0	0	0	0	0	0	0	Fungi	1	Ascomycota	0.88	Sordariomycetes	0.58	Hypocreales	0.21	Ophiocordycipitaceae	0.11	Ophiocordyceps	0.11	Ophiocordyceps_rubiginosiperitheciata|SH227646.06FU	0.11
FungOtu477	0	0	0	0	0	0	0	0	0	0	0	0	0	0	0	0	0	Fungi	1	Unidentified	0.55	Fungi_unidentified_1	0.55	Fungi_unidentified_1	0.55	Fungi_unidentified_1_1	0.55	Fungi_unidentified_1_1	0.55	Fungi_sp|SH228811.06FU	0.55
FungOtu614	0	0	0	0	0	0	0	0	0	0	0	0	0	0	0	0	0	Fungi	1	Zygomycota	0.35	Incertae_sedis_10	0.35	Mortierellales	0.35	Mortierellaceae	0.35	Mortierella	0.35	Mortierella_sp|SH214852.06FU	0.35
FungOtu654	0	0	0	0	0	0	0	0	0	0	0	0	0	0	0	0	0	Fungi	1	Ascomycota	1	Eurotiomycetes	1	Eurotiales	1	Eurotiales_unidentified	1	Eurotiales_unidentified_1	1	Eurotiales_sp|SH219427.06FU	1
FungOtu450	0	0	0	0	0	0	0	0	0	0	0	0	0	0	0	0	0	Fungi	1	Unidentified	0.39	Fungi_unidentified_1	0.39	Fungi_unidentified_1	0.39	Fungi_unidentified_1_1	0.39	Fungi_unidentified_1_1	0.39	Fungi_sp|SH205662.06FU	0.31
FungOtu579	0	0	0	0	0	0	0	0	0	0	0	0	0	0	0	0	0	Fungi	1	Basidiomycota	1	Tremellomycetes	1	Tremellales	1	Incertae_sedis_12	1	Tremella	1	Tremella_sp_2_TMS_2011|SH223194.06FU	1
FungOtu665	0	0	0	0	0	0	0	0	0	0	0	0	0	0	0	0	0	Fungi	1	Unidentified	0.4	Fungi_unidentified_1	0.4	Fungi_unidentified_1	0.4	Fungi_unidentified_1_1	0.4	Fungi_unidentified_1_1	0.4	Fungi_sp|SH235187.06FU	0.26
FungOtu670	0	0	0	0	0	0	0	0	0	0	0	0	0	0	0	0	0	Fungi	1	Chytridiomycota	0.86	Chytridiomycota_unidentified	0.7	Chytridiomycota_unidentified_1	0.7	Chytridiomycota_unidentified_1	0.7	Chytridiomycota_unidentified_1_1	0.7	Chytridiomycota_sp|SH233268.06FU	0.61
FungOtu445	0	0	0	0	0	0	0	0	0	0	0	0	0	0	0	0	0	Fungi	1	Basidiomycota	0.99	Agaricomycetes	0.95	Agaricales	0.9	Agaricaceae	0.61	Lepiota	0.52	Lepiota_vellingana|SH190686.06FU	0.46
FungOtu537	0	0	0	0	0	0	0	0	0	0	0	0	0	0	0	0	0	Fungi	1	Ascomycota	1	Dothideomycetes	0.99	Pleosporales	0.97	Sporormiaceae	0.97	Westerdykella	0.75	Westerdykella_dispersa|SH190477.06FU	0.52
FungOtu575	0	0	0	0	0	0	0	0	0	0	0	0	0	0	0	0	0	Fungi	1	Basidiomycota	1	Agaricomycetes	1	Polyporales	1	Ganodermataceae	1	Ganoderma	1	Ganoderma_lucidum|SH203366.06FU	0.7
FungOtu639	0	0	0	0	0	0	0	0	0	0	0	0	0	0	0	0	0	Fungi	1	Ascomycota	0.92	Ascomycota_unidentified	0.44	Ascomycota_unidentified_1	0.44	Ascomycota_unidentified_1	0.44	Ascomycota_unidentified_1_1	0.44	Ascomycota_sp|SH222046.06FU	0.21
FungOtu332	0	0	0	0	0	0	0	0	0	0	0	0	0	0	0	0	0	Fungi	1	Ascomycota	1	Eurotiomycetes	0.69	Chaetothyriales	0.69	Herpotrichiellaceae	0.69	Exophiala	0.59	Exophiala_sp|SH230202.06FU	0.49
FungOtu367	0	0	0	0	0	0	0	0	0	0	0	0	0	0	0	0	0	Fungi	1	Glomeromycota	0.92	Glomeromycetes	0.9	Paraglomerales	0.63	Paraglomeraceae	0.26	Paraglomus	0.26	Paraglomus_sp|SH203456.06FU	0.13
FungOtu390	0	0	0	0	0	0	0	0	0	0	0	0	0	0	0	0	0	Fungi	1	Ascomycota	0.9	Sordariomycetes	0.57	Sordariales	0.24	Lasiosphaeriaceae	0.16	Fimetariella	0.1	Fimetariella_rabenhorstii|SH234981.06FU	0.1
FungOtu432	0	0	0	0	0	0	0	0	0	0	0	0	0	0	0	0	0	Fungi	0.99	Basidiomycota	0.48	Tremellomycetes	0.22	Tremellales	0.22	Incertae_sedis_12	0.22	Derxomyces	0.15	Derxomyces_wuzhishanensis|SH197673.06FU	0.15
FungOtu437	0	0	0	0	0	0	0	0	0	0	0	0	0	0	0	0	0	Fungi	1	Ascomycota	1	Sordariomycetes	0.88	Sordariomycetes_unidentified	0.17	Sordariomycetes_unidentified_1	0.17	Sordariomycetes_unidentified_1	0.17	Sordariomycetes_sp|SH234975.06FU	0.14
FungOtu550	0	0	0	0	0	0	0	0	0	0	0	0	0	0	0	0	0	Fungi	1	Ascomycota	1	Ascomycota_unidentified	1	Ascomycota_unidentified_1	1	Ascomycota_unidentified_1	1	Ascomycota_unidentified_1_1	1	Ascomycota_sp|SH230788.06FU	1
FungOtu624	0	0	0	0	0	0	0	0	0	0	0	0	0	0	0	0	0	Fungi	1	Unidentified	0.61	Fungi_unidentified_1	0.61	Fungi_unidentified_1	0.61	Fungi_unidentified_1_1	0.61	Fungi_unidentified_1_1	0.61	Fungi_sp|SH235187.06FU	0.48
FungOtu376	0	0	0	0	0	0	0	0	0	0	0	0	0	0	0	0	0	Fungi	1	Unidentified	1	Fungi_unidentified_1	1	Fungi_unidentified_1	1	Fungi_unidentified_1_1	1	Fungi_unidentified_1_1	1	Fungi_sp|SH192686.06FU	1
FungOtu413	0	0	0	0	0	0	0	0	0	0	0	0	0	0	0	0	0	Fungi	1	Ascomycota	0.99	Sordariomycetes	0.99	Hypocreales	0.97	Bionectriaceae	0.62	Stephanonectria	0.56	Stephanonectria_sp_HN_02|SH236638.06FU	0.56
FungOtu430	0	0	0	0	0	0	0	0	0	0	0	0	0	0	0	0	0	Fungi	1	Ascomycota	0.99	Sordariomycetes	0.98	Hypocreales	0.96	Bionectriaceae	0.16	Stromatonectria	0.16	Stromatonectria_caraganae|SH227333.06FU	0.16
FungOtu542	0	0	0	0	0	0	0	0	0	0	0	0	0	0	0	0	0	Fungi	1	Glomeromycota	1	Glomeromycetes	0.92	Glomerales	0.92	Glomeraceae	0.92	Septoglomus	0.44	Septoglomus_viscosum|SH228529.06FU	0.29
FungOtu598	0	0	0	0	0	0	0	0	0	0	0	0	0	0	0	0	0	Fungi	1	Unidentified	0.75	Fungi_unidentified_1	0.75	Fungi_unidentified_1	0.75	Fungi_unidentified_1_1	0.75	Fungi_unidentified_1_1	0.75	Fungi_sp|SH235187.06FU	0.46
FungOtu362	0	0	0	0	0	0	0	0	0	0	0	0	0	0	0	0	0	Fungi	1	Basidiomycota	1	Microbotryomycetes	1	Sporidiobolales	1	Incertae_sedis_25	1	Rhodosporidium	1	Rhodosporidium_sp_MAC_2011b|SH212604.06FU	1
FungOtu374	0	0	0	0	0	0	0	0	0	0	0	0	0	0	0	0	0	Fungi	1	Ascomycota	1	Dothideomycetes	1	Dothideomycetes_unidentified	0.84	Dothideomycetes_unidentified_1	0.84	Dothideomycetes_unidentified_1	0.84	Dothideomycetes_sp|SH231461.06FU	0.84
FungOtu482	0	0	0	0	0	0	0	0	0	0	0	0	0	0	0	0	0	Fungi	1	Unidentified	0.63	Fungi_unidentified_1	0.63	Fungi_unidentified_1	0.63	Fungi_unidentified_1_1	0.63	Fungi_unidentified_1_1	0.63	Fungi_sp|SH235187.06FU	0.36
FungOtu548	0	0	0	0	0	0	0	0	0	0	0	0	0	0	0	0	0	Fungi	1	Ascomycota	1	Sordariomycetes	0.57	Sordariomycetes_unidentified	0.57	Sordariomycetes_unidentified_1	0.57	Sordariomycetes_unidentified_1	0.57	Sordariomycetes_sp|SH221642.06FU	0.57
FungOtu438	0	0	0	0	0	0	0	0	0	0	0	0	0	0	0	0	0	Fungi	1	Basidiomycota	0.18	Basidiomycota_unidentified	0.15	Basidiomycota_unidentified_1	0.15	Basidiomycota_unidentified_1	0.15	Basidiomycota_unidentified_1_1	0.15	Basidiomycota_sp|SH236831.06FU	0.15
FungOtu507	0	0	0	0	0	0	0	0	0	0	0	0	0	0	0	0	0	Fungi	1	Ascomycota	1	Dothideomycetes	0.99	Pleosporales	0.97	Incertae_sedis_13	0.97	Periconia	0.97	Periconia_sp_CY137|SH232019.06FU	0.92
FungOtu610	0	0	0	0	0	0	0	0	0	0	0	0	0	0	0	0	0	Fungi	1	Basidiomycota	1	Agaricomycetes	1	Agaricales	1	Psathyrellaceae	1	Psathyrellaceae_unidentified	1	Psathyrellaceae_sp|SH239392.06FU	1
FungOtu619	0	0	0	0	0	0	0	0	0	0	0	0	0	0	0	0	0	Fungi	1	Ascomycota	1	Dothideomycetes	0.98	Pleosporales	0.98	Leptosphaeriaceae	0.98	Coniothyrium	0.98	Coniothyrium_sidae|SH196237.06FU	0.98
FungOtu536	0	0	0	0	0	0	0	0	0	0	0	0	0	0	0	0	0	Fungi	1	Ascomycota	1	Sordariomycetes	1	Microascales	1	Microascaceae	1	Microascaceae_unidentified	1	Microascaceae_sp|SH230143.06FU	1
FungOtu543	0	0	0	0	0	0	0	0	0	0	0	0	0	0	0	0	0	Fungi	1	Ascomycota	0.95	Incertae_sedis_14	0.88	Incertae_sedis_15	0.88	Incertae_sedis_16	0.88	Incertae_sedis_16_unidentified	0.75	Ascomycota_sp|SH190226.06FU	0.75
FungOtu569	0	0	0	0	0	0	0	0	0	0	0	0	0	0	0	0	0	Fungi	1	Basidiomycota	0.72	Agaricomycetes	0.6	Agaricales	0.55	Bolbitiaceae	0.2	Conocybe	0.2	Conocybe_crispa|SH208914.06FU	0.1
FungOtu603	0	0	0	0	0	0	0	0	0	0	0	0	0	0	0	0	0	Fungi	1	Chytridiomycota	0.84	Chytridiomycota_unidentified	0.83	Chytridiomycota_unidentified_1	0.83	Chytridiomycota_unidentified_1	0.83	Chytridiomycota_unidentified_1_1	0.83	Chytridiomycota_sp|SH236624.06FU	0.43
FungOtu366	0	0	0	0	0	0	0	0	0	0	0	0	0	0	0	0	0	Fungi	1	Ascomycota	0.61	Eurotiomycetes	0.6	Chaetothyriales	0.6	Chaetothyriales_unidentified	0.6	Chaetothyriales_unidentified_1	0.6	Chaetothyriales_sp|SH236766.06FU	0.57
FungOtu578	0	0	0	0	0	0	0	0	0	0	0	0	0	0	0	0	0	Fungi	1	Ascomycota	0.93	Incertae_sedis_14	0.28	Incertae_sedis_15	0.28	Incertae_sedis_16	0.28	Knufia	0.28	Knufia_perforans|SH209750.06FU	0.27
FungOtu633	0	0	0	0	0	0	0	0	0	0	0	0	0	0	0	0	0	Fungi	1	Ascomycota	0.83	Dothideomycetes	0.77	Pleosporales	0.72	Pleosporaceae	0.67	Dendryphion	0.67	Dendryphion_sp|SH240293.06FU	0.67
FungOtu246	0	0	0	0	0	0	0	0	0	0	0	0	0	0	0	0	0	Fungi	1	Ascomycota	1	Ascomycota_unidentified	0.98	Ascomycota_unidentified_1	0.98	Ascomycota_unidentified_1	0.98	Ascomycota_unidentified_1_1	0.98	Ascomycota_sp|SH235960.06FU	0.98
FungOtu384	0	0	0	0	0	0	0	0	0	0	0	0	0	0	0	0	0	Fungi	1	Unidentified	0.31	Fungi_unidentified_1	0.31	Fungi_unidentified_1	0.31	Fungi_unidentified_1_1	0.31	Fungi_unidentified_1_1	0.31	Fungi_sp|SH235187.06FU	0.22
FungOtu416	0	0	0	0	0	0	0	0	0	0	0	0	0	0	0	0	0	Fungi	1	Basidiomycota	0.41	Microbotryomycetes	0.15	Sporidiobolales	0.15	Incertae_sedis_25	0.15	Rhodotorula	0.15	Rhodotorula_lamellibrachiae|SH227552.06FU	0.15
FungOtu478	0	0	0	0	0	0	0	0	0	0	0	0	0	0	0	0	0	Fungi	1	Ascomycota	0.7	Ascomycota_unidentified	0.15	Ascomycota_unidentified_1	0.15	Ascomycota_unidentified_1	0.15	Ascomycota_unidentified_1_1	0.15	Ascomycota_sp|SH218146.06FU	0.1
FungOtu498	0	0	0	0	0	0	0	0	0	0	0	0	0	0	0	0	0	Fungi	1	Glomeromycota	1	Glomeromycetes	0.99	Glomerales	0.99	Glomeraceae	0.99	Glomeraceae_unidentified	0.99	Glomeraceae_sp|SH213621.06FU	0.51
FungOtu570	0	0	0	0	0	0	0	0	0	0	0	0	0	0	0	0	0	Fungi	1	Ascomycota	1	Saccharomycetes	1	Saccharomycetales	1	Saccharomycetales_unidentified	1	Saccharomycetales_unidentified_1	1	Saccharomycetales_sp|SH213696.06FU	1
FungOtu588	0	0	0	0	0	0	0	0	0	0	0	0	0	0	0	0	0	Fungi	1	Ascomycota	1	Dothideomycetes	1	Pleosporales	1	Pleosporales_unidentified	1	Pleosporales_unidentified_1	1	Pleosporales_sp|SH238736.06FU	0.97
FungOtu645	0	0	0	0	0	0	0	0	0	0	0	0	0	0	0	0	0	Fungi	1	Chytridiomycota	0.52	Chytridiomycota_unidentified	0.26	Chytridiomycota_unidentified_1	0.26	Chytridiomycota_unidentified_1	0.26	Chytridiomycota_unidentified_1_1	0.26	Chytridiomycota_sp|SH234055.06FU	0.13
FungOtu522	0	0	0	0	0	0	0	0	0	0	0	0	0	0	0	0	0	Fungi	1	Basidiomycota	1	Microbotryomycetes	1	Sporidiobolales	1	Incertae_sedis_25	1	Incertae_sedis_25_unidentified	0.97	Sporidiobolales_sp|SH212601.06FU	0.97
FungOtu560	0	0	0	0	0	0	0	0	0	0	0	0	0	0	0	0	0	Fungi	1	Ascomycota	1	Pezizomycetes	1	Pezizales	0.98	Pyronemataceae	0.97	Scutellinia	0.89	Scutellinia_sp|SH212832.06FU	0.73
FungOtu577	0	0	0	0	0	0	0	0	0	0	0	0	0	0	0	0	0	Fungi	1	Ascomycota	0.84	Dothideomycetes	0.74	Pleosporales	0.71	Pleosporales_unidentified	0.58	Pleosporales_unidentified_1	0.58	Pleosporales_sp|SH229487.06FU	0.3
FungOtu346	0	0	0	0	0	0	0	0	0	0	0	0	0	0	0	0	0	Fungi	1	Unidentified	0.23	Fungi_unidentified_1	0.23	Fungi_unidentified_1	0.23	Fungi_unidentified_1_1	0.23	Fungi_unidentified_1_1	0.23	Fungi_sp|SH241025.06FU	0.22
FungOtu370	0	0	0	0	0	0	0	0	0	0	0	0	0	0	0	0	0	Fungi	1	Unidentified	1	Fungi_unidentified_1	1	Fungi_unidentified_1	1	Fungi_unidentified_1_1	1	Fungi_unidentified_1_1	1	Fungi_sp|SH190172.06FU	1
FungOtu495	0	0	0	0	0	0	0	0	0	0	0	0	0	0	0	0	0	Fungi	1	Glomeromycota	0.44	Glomeromycota_unidentified	0.35	Glomeromycota_unidentified_1	0.35	Glomeromycota_unidentified_1	0.35	Glomeromycota_unidentified_1_1	0.35	Glomeromycota_sp|SH198483.06FU	0.24
FungOtu497	0	0	0	0	0	0	0	0	0	0	0	0	0	0	0	0	0	Fungi	1	Basidiomycota	0.78	Agaricomycetes	0.72	Trechisporales	0.53	Hydnodontaceae	0.4	Trechispora	0.4	Trechispora_sp|SH228237.06FU	0.21
FungOtu604	0	0	0	0	0	0	0	0	0	0	0	0	0	0	0	0	0	Fungi	1	Ascomycota	0.87	Incertae_sedis_14	0.47	Incertae_sedis_15	0.47	Incertae_sedis_16	0.47	Incertae_sedis_16_unidentified	0.22	Ascomycota_sp|SH221483.06FU	0.22
FungOtu662	0	0	0	0	0	0	0	0	0	0	0	0	0	0	0	0	0	Fungi	1	Unidentified	0.66	Fungi_unidentified_1	0.66	Fungi_unidentified_1	0.66	Fungi_unidentified_1_1	0.66	Fungi_unidentified_1_1	0.66	Fungi_sp|SH241408.06FU	0.39
FungOtu400	0	0	0	0	0	0	0	0	0	0	0	0	0	0	0	0	0	Fungi	1	Ascomycota	1	Dothideomycetes	1	Pleosporales	1	Pleosporales_unidentified	0.99	Pleosporales_unidentified_1	0.99	Pleosporales_sp|SH224126.06FU	0.99
FungOtu420	0	0	0	0	0	0	0	0	0	0	0	0	0	0	0	0	0	Fungi	1	Ascomycota	1	Sordariomycetes	1	Hypocreales	1	Hypocreales_unidentified	0.99	Hypocreales_unidentified_1	0.99	Hypocreales_sp|SH211318.06FU	0.99
FungOtu443	0	0	0	0	0	0	0	0	0	0	0	0	0	0	0	0	0	Fungi	1	Ascomycota	1	Ascomycota_unidentified	0.95	Ascomycota_unidentified_1	0.95	Ascomycota_unidentified_1	0.95	Ascomycota_unidentified_1_1	0.95	Ascomycota_sp|SH234492.06FU	0.92
FungOtu565	0	0	0	0	0	0	0	0	0	0	0	0	0	0	0	0	0	Fungi	1	Basidiomycota	0.49	Microbotryomycetes	0.27	Sporidiobolales	0.27	Incertae_sedis_25	0.27	Rhodotorula	0.27	Rhodotorula_lamellibrachiae|SH227552.06FU	0.27
FungOtu584	0	0	0	0	0	0	0	0	0	0	0	0	0	0	0	0	0	Fungi	1	Basidiomycota	1	Tremellomycetes	1	Filobasidiales	1	Filobasidiaceae	1	Cryptococcus	1	Cryptococcus_chernovii|SH216501.06FU	1
FungOtu592	0	0	0	0	0	0	0	0	0	0	0	0	0	0	0	0	0	Fungi	1	Basidiomycota	0.63	Microbotryomycetes	0.34	Microbotryales	0.22	Microbotryaceae	0.14	Microbotryum	0.14	Microbotryum_betonicae|SH199828.06FU	0.14
FungOtu613	0	0	0	0	0	0	0	0	0	0	0	0	0	0	0	0	0	Fungi	1	Basidiomycota	1	Agaricomycetes	0.99	Agaricales	0.97	Agaricaceae	0.83	Agaricaceae_unidentified	0.58	Agaricaceae_sp|SH239249.06FU	0.22
FungOtu652	0	0	0	0	0	0	0	0	0	0	0	0	0	0	0	0	0	Fungi	1	Unidentified	0.94	Fungi_unidentified_1	0.94	Fungi_unidentified_1	0.94	Fungi_unidentified_1_1	0.94	Fungi_unidentified_1_1	0.94	Fungi_sp|SH235191.06FU	0.92
FungOtu372	0	0	0	0	0	0	0	0	0	0	0	0	0	0	0	0	0	Fungi	1	Basidiomycota	1	Microbotryomycetes	1	Sporidiobolales	1	Incertae_sedis_25	1	Incertae_sedis_25_unidentified	0.94	Sporidiobolales_sp|SH227559.06FU	0.94
FungOtu379	0	0	0	0	0	0	0	0	0	0	0	0	0	0	0	0	0	Fungi	1	Basidiomycota	1	Agaricomycetes	1	Trechisporales	1	Trechisporales_unidentified	1	Trechisporales_unidentified_1	1	Trechisporales_sp|SH219384.06FU	1
FungOtu511	0	0	0	0	0	0	0	0	0	0	0	0	0	0	0	0	0	Fungi	1	Ascomycota	1	Ascomycota_unidentified	1	Ascomycota_unidentified_1	1	Ascomycota_unidentified_1	1	Ascomycota_unidentified_1_1	1	Ascomycota_sp|SH230788.06FU	1
FungOtu571	0	0	0	0	0	0	0	0	0	0	0	0	0	0	0	0	0	Fungi	1	Unidentified	1	Fungi_unidentified_1	1	Fungi_unidentified_1	1	Fungi_unidentified_1_1	1	Fungi_unidentified_1_1	1	Fungi_sp|SH226967.06FU	1
FungOtu407	0	0	0	0	0	0	0	0	0	0	0	0	0	0	0	0	0	Fungi	1	Basidiomycota	0.48	Microbotryomycetes	0.18	Sporidiobolales	0.17	Incertae_sedis_25	0.17	Rhodotorula	0.17	Rhodotorula_lamellibrachiae|SH227552.06FU	0.16
FungOtu480	0	0	0	0	0	0	0	0	0	0	0	0	0	0	0	0	0	Fungi	1	Ascomycota	1	Dothideomycetes	1	Pleosporales	0.99	Phaeosphaeriaceae	0.99	Phaeosphaeria	0.99	Phaeosphaeria_sp_HKA27|SH196236.06FU	0.99
FungOtu508	0	0	0	0	0	0	0	0	0	0	0	0	0	0	0	0	0	Fungi	1	Zygomycota	0.2	Incertae_sedis_10	0.2	Kickxellales	0.19	Kickxellaceae	0.19	Ramicandelaber	0.19	Ramicandelaber_sp_HMH_2010b|SH237553.06FU	0.15
FungOtu617	0	0	0	0	0	0	0	0	0	0	0	0	0	0	0	0	0	Fungi	1	Ascomycota	1	Ascomycota_unidentified	1	Ascomycota_unidentified_1	1	Ascomycota_unidentified_1	1	Ascomycota_unidentified_1_1	1	Ascomycota_sp|SH197541.06FU	1
FungOtu657	0	0	0	0	0	0	0	0	0	0	0	0	0	0	0	0	0	Fungi	1	Ascomycota	0.89	Orbiliomycetes	0.87	Orbiliomycetes_unidentified	0.87	Orbiliomycetes_unidentified_1	0.87	Orbiliomycetes_unidentified_1	0.87	Orbiliomycetes_sp|SH234045.06FU	0.84
FungOtu658	0	0	0	0	0	0	0	0	0	0	0	0	0	0	0	0	0	Fungi	1	Unidentified	1	Fungi_unidentified_1	1	Fungi_unidentified_1	1	Fungi_unidentified_1_1	1	Fungi_unidentified_1_1	1	Fungi_sp|SH235187.06FU	0.8
FungOtu353	0	0	0	0	0	0	0	0	0	0	0	0	0	0	0	0	0	Fungi	1	Ascomycota	0.99	Pezizomycetes	0.98	Pezizales	0.98	Pezizaceae	0.98	Pezizaceae_unidentified	0.96	Pezizaceae_sp|SH218926.06FU	0.77
FungOtu483	0	0	0	0	0	0	0	0	0	0	0	0	0	0	0	0	0	Fungi	1	Unidentified	0.96	Fungi_unidentified_1	0.96	Fungi_unidentified_1	0.96	Fungi_unidentified_1_1	0.96	Fungi_unidentified_1_1	0.96	Fungi_sp|SH235191.06FU	0.9
FungOtu506	0	0	0	0	0	0	0	0	0	0	0	0	0	0	0	0	0	Fungi	1	Ascomycota	0.97	Dothideomycetes	0.96	Dothideomycetes_unidentified	0.9	Dothideomycetes_unidentified_1	0.9	Dothideomycetes_unidentified_1	0.9	Dothideomycetes_sp|SH240066.06FU	0.9
FungOtu583	0	0	0	0	0	0	0	0	0	0	0	0	0	0	0	0	0	Fungi	1	Ascomycota	1	Ascomycota_unidentified	0.93	Ascomycota_unidentified_1	0.93	Ascomycota_unidentified_1	0.93	Ascomycota_unidentified_1_1	0.93	Ascomycota_sp|SH234331.06FU	0.93
FungOtu605	0	0	0	0	0	0	0	0	0	0	0	0	0	0	0	0	0	Fungi	1	Ascomycota	1	Ascomycota_unidentified	1	Ascomycota_unidentified_1	1	Ascomycota_unidentified_1	1	Ascomycota_unidentified_1_1	1	Ascomycota_sp|SH195270.06FU	1
FungOtu607	0	0	0	0	0	0	0	0	0	0	0	0	0	0	0	0	0	Fungi	1	Ascomycota	1	Saccharomycetes	1	Saccharomycetales	1	Incertae_sedis_11	0.9	Candida	0.56	Candida_zeylanoides|SH209136.06FU	0.19
FungOtu629	0	0	0	0	0	0	0	0	0	0	0	0	0	0	0	0	0	Fungi	1	Ascomycota	1	Sordariomycetes	1	Hypocreales	1	Incertae_sedis_3	1	Sarocladium	1	Sarocladium_strictum|SH191575.06FU	1
FungOtu659	0	0	0	0	0	0	0	0	0	0	0	0	0	0	0	0	0	Fungi	1	Basidiomycota	0.74	Tremellomycetes	0.35	Tremellales	0.3	Tremellales_unidentified	0.11	Tremellales_unidentified_1	0.11	Tremellales_sp|SH229402.06FU	0.11
FungOtu660	0	0	0	0	0	0	0	0	0	0	0	0	0	0	0	0	0	Fungi	1	Ascomycota	1	Dothideomycetes	1	Botryosphaeriales	1	Aplosporellaceae	1	Aplosporella	0.93	Aplosporella_sp|SH226561.06FU	0.74
FungOtu661	0	0	0	0	0	0	0	0	0	0	0	0	0	0	0	0	0	Fungi	1	Ascomycota	1	Dothideomycetes	1	Pleosporales	1	Massarinaceae	1	Massarinaceae_unidentified	1	Massarinaceae_sp|SH195587.06FU	1
FungOtu675	0	0	0	0	0	0	0	0	0	0	0	0	0	0	0	0	0	Fungi	1	Ascomycota	1	Sordariomycetes	0.99	Incertae_sedis_7	0.83	Incertae_sedis_31	0.83	Myrmecridium	0.83	Myrmecridium_sp|SH189851.06FU	0.56
FungOtu401	0	0	0	0	0	0	0	0	0	0	0	0	0	0	0	0	0	Fungi	1	Ascomycota	0.81	Dothideomycetes	0.81	Incertae_sedis_8	0.65	Incertae_sedis_19	0.65	Leptospora	0.65	Leptospora_rubella|SH213116.06FU	0.65
FungOtu458	0	0	0	0	0	0	0	0	0	0	0	0	0	0	0	0	0	Fungi	1	Basidiomycota	1	Agaricomycetes	1	Agaricales	1	Entolomataceae	1	Entoloma	0.98	Entoloma_neglectum|SH200906.06FU	0.59
FungOtu474	0	0	0	0	0	0	0	0	0	0	0	0	0	0	0	0	0	Fungi	1	Ascomycota	0.61	Dothideomycetes	0.38	Pleosporales	0.34	Pleosporales_unidentified	0.29	Pleosporales_unidentified_1	0.29	Pleosporales_sp|SH203352.06FU	0.19
FungOtu494	0	0	0	0	0	0	0	0	0	0	0	0	0	0	0	0	0	Fungi	1	Basidiomycota	0.36	Tremellomycetes	0.27	Tremellales	0.27	Incertae_sedis_12	0.26	Derxomyces	0.25	Derxomyces_wuzhishanensis|SH197673.06FU	0.23
FungOtu562	0	0	0	0	0	0	0	0	0	0	0	0	0	0	0	0	0	Fungi	1	Unidentified	0.75	Fungi_unidentified_1	0.75	Fungi_unidentified_1	0.75	Fungi_unidentified_1_1	0.75	Fungi_unidentified_1_1	0.75	Fungi_sp|SH198467.06FU	0.72
FungOtu602	0	0	0	0	0	0	0	0	0	0	0	0	0	0	0	0	0	Fungi	1	Ascomycota	0.99	Sordariomycetes	0.87	Xylariales	0.35	Xylariaceae	0.26	Xylaria	0.18	Xylaria_sp|SH223937.06FU	0.16
FungOtu655	0	0	0	0	0	0	0	0	0	0	0	0	0	0	0	0	0	Fungi	1	Ascomycota	1	Incertae_sedis_14	1	Incertae_sedis_15	1	Incertae_sedis_16	1	Scolecobasidium	1	Scolecobasidium_dendroides|SH240032.06FU	1
FungOtu350	0	0	0	0	0	0	0	0	0	0	0	0	0	0	0	0	0	Fungi	1	Basidiomycota	1	Agaricomycetes	1	Agaricales	1	Psathyrellaceae	0.54	Coprinellus	0.48	Coprinellus_sp|SH239399.06FU	0.33
FungOtu354	0	0	0	0	0	0	0	0	0	0	0	0	0	0	0	0	0	Fungi	1	Unidentified	0.38	Fungi_unidentified_1	0.38	Fungi_unidentified_1	0.38	Fungi_unidentified_1_1	0.38	Fungi_unidentified_1_1	0.38	Fungi_sp|SH241025.06FU	0.37
FungOtu389	0	0	0	0	0	0	0	0	0	0	0	0	0	0	0	0	0	Fungi	1	Basidiomycota	1	Agaricomycetes	1	Thelephorales	1	Thelephoraceae	1	Thelephoraceae_unidentified	0.72	Thelephoraceae_sp|SH202634.06FU	0.15
FungOtu444	0	0	0	0	0	0	0	0	0	0	0	0	0	0	0	0	0	Fungi	1	Ascomycota	1	Sordariomycetes	1	Hypocreales	1	Incertae_sedis_3	1	Stachybotrys	0.69	Stachybotrys_sp|SH222253.06FU	0.69
FungOtu479	0	0	0	0	0	0	0	0	0	0	0	0	0	0	0	0	0	Fungi	1	Zygomycota	0.23	Incertae_sedis_10	0.23	Kickxellales	0.21	Kickxellaceae	0.21	Ramicandelaber	0.21	Ramicandelaber_sp_HMH_2010b|SH237553.06FU	0.19
FungOtu509	0	0	0	0	0	0	0	0	0	0	0	0	0	0	0	0	0	Fungi	1	Zygomycota	1	Incertae_sedis_10	1	Mucorales	1	Mucoraceae	1	Mucor	1	Mucor_sp_INBio2559C|SH202378.06FU	0.98
FungOtu523	0	0	0	0	0	0	0	0	0	0	0	0	0	0	0	0	0	Fungi	1	Basidiomycota	0.42	Agaricomycetes	0.32	Cantharellales	0.16	Incertae_sedis_24	0.15	Minimedusa	0.15	Minimedusa_sp|SH221764.06FU	0.15
FungOtu528	0	0	0	0	0	0	0	0	0	0	0	0	0	0	0	0	0	Fungi	1	Basidiomycota	1	Agaricomycetes	1	Cantharellales	1	Incertae_sedis_24	1	Minimedusa	1	Minimedusa_sp|SH221764.06FU	0.99
FungOtu580	0	0	0	0	0	0	0	0	0	0	0	0	0	0	0	0	0	Fungi	1	Ascomycota	0.72	Ascomycota_unidentified	0.71	Ascomycota_unidentified_1	0.71	Ascomycota_unidentified_1	0.71	Ascomycota_unidentified_1_1	0.71	Ascomycota_sp|SH230618.06FU	0.71
FungOtu587	0	0	0	0	0	0	0	0	0	0	0	0	0	0	0	0	0	Fungi	1	Unidentified	1	Fungi_unidentified_1	1	Fungi_unidentified_1	1	Fungi_unidentified_1_1	1	Fungi_unidentified_1_1	1	Fungi_sp|SH192686.06FU	1
FungOtu589	0	0	0	0	0	0	0	0	0	0	0	0	0	0	0	0	0	Fungi	1	Unidentified	0.58	Fungi_unidentified_1	0.58	Fungi_unidentified_1	0.58	Fungi_unidentified_1_1	0.58	Fungi_unidentified_1_1	0.58	Fungi_sp|SH236957.06FU	0.24
FungOtu625	0	0	0	0	0	0	0	0	0	0	0	0	0	0	0	0	0	Fungi	1	Ascomycota	1	Incertae_sedis_14	0.42	Incertae_sedis_15	0.42	Incertae_sedis_16	0.42	Knufia	0.42	Knufia_perforans|SH209750.06FU	0.42
FungOtu626	0	0	0	0	0	0	0	0	0	0	0	0	0	0	0	0	0	Fungi	1	Basidiomycota	0.35	Basidiomycota_unidentified	0.32	Basidiomycota_unidentified_1	0.32	Basidiomycota_unidentified_1	0.32	Basidiomycota_unidentified_1_1	0.32	Basidiomycota_sp|SH217991.06FU	0.32
FungOtu634	0	0	0	0	0	0	0	0	0	0	0	0	0	0	0	0	0	Fungi	1	Basidiomycota	0.8	Agaricomycetes	0.8	Agaricales	0.8	Psathyrellaceae	0.79	Coprinopsis	0.79	Coprinopsis_cinerea|SH208469.06FU	0.76
FungOtu648	0	0	0	0	0	0	0	0	0	0	0	0	0	0	0	0	0	Fungi	1	Ascomycota	1	Sordariomycetes	1	Coniochaetales	1	Coniochaetaceae	1	Lecythophora	1	Lecythophora_sp|SH230619.06FU	1
FungOtu424	0	0	0	0	0	0	0	0	0	0	0	0	0	0	0	0	0	Fungi	1	Ascomycota	0.66	Incertae_sedis_14	0.19	Incertae_sedis_15	0.19	Incertae_sedis_16	0.19	Pulchromyces	0.15	Pulchromyces_fimicola|SH227367.06FU	0.15
FungOtu466	0	0	0	0	0	0	0	0	0	0	0	0	0	0	0	0	0	Fungi	1	Ascomycota	1	Sordariomycetes	1	Hypocreales	0.99	Incertae_sedis_3	0.92	Stachybotrys	0.69	Stachybotrys_sp|SH227380.06FU	0.38
FungOtu515	0	0	0	0	0	0	0	0	0	0	0	0	0	0	0	0	0	Fungi	1	Zygomycota	1	Incertae_sedis_10	1	Mortierellales	1	Mortierellaceae	1	Mortierella	1	Mortierella_ambigua|SH232483.06FU	0.9
FungOtu618	0	0	0	0	0	0	0	0	0	0	0	0	0	0	0	0	0	Fungi	1	Ascomycota	0.94	Sordariomycetes	0.85	Hypocreales	0.48	Nectriaceae	0.29	Nectria	0.16	Nectria_aurantiaca|SH205600.06FU	0.16
FungOtu668	0	0	0	0	0	0	0	0	0	0	0	0	0	0	0	0	0	Fungi	1	Basidiomycota	1	Agaricomycetes	1	Agaricomycetes_unidentified	0.99	Agaricomycetes_unidentified_1	0.99	Agaricomycetes_unidentified_1	0.99	Agaricomycetes_sp|SH215542.06FU	0.99
FungOtu360	0	0	0	0	0	0	0	0	0	0	0	0	0	0	0	0	0	Fungi	1	Unidentified	0.34	Fungi_unidentified_1	0.34	Fungi_unidentified_1	0.34	Fungi_unidentified_1_1	0.34	Fungi_unidentified_1_1	0.34	Fungi_sp|SH235187.06FU	0.14
FungOtu510	0	0	0	0	0	0	0	0	0	0	0	0	0	0	0	0	0	Fungi	1	Ascomycota	0.68	Pezizomycetes	0.68	Pezizomycetes_unidentified	0.49	Pezizomycetes_unidentified_1	0.49	Pezizomycetes_unidentified_1	0.49	Pezizomycetes_sp|SH212994.06FU	0.45
FungOtu574	0	0	0	0	0	0	0	0	0	0	0	0	0	0	0	0	0	Fungi	1	Ascomycota	1	Sordariomycetes	0.96	Sordariales	0.4	Lasiosphaeriaceae	0.4	Bagadiella	0.4	Bagadiella_victoriae|SH230767.06FU	0.4
FungOtu581	0	0	0	0	0	0	0	0	0	0	0	0	0	0	0	0	0	Fungi	1	Ascomycota	0.92	Dothideomycetes	0.29	Incertae_sedis_8	0.28	Myxotrichaceae	0.27	Malbranchea	0.27	Malbranchea_gypsea|SH190045.06FU	0.24
FungOtu591	0	0	0	0	0	0	0	0	0	0	0	0	0	0	0	0	0	Fungi	1	Glomeromycota	0.34	Glomeromycetes	0.34	Diversisporales	0.2	Diversisporaceae	0.13	Diversisporaceae_unidentified	0.13	Diversisporaceae_sp|SH200230.06FU	0.13
FungOtu594	0	0	0	0	0	0	0	0	0	0	0	0	0	0	0	0	0	Fungi	1	Basidiomycota	0.96	Agaricomycetes	0.95	Sebacinales	0.66	Sebacinaceae	0.33	Sebacinaceae_unidentified	0.33	Sebacinaceae_sp|SH234126.06FU	0.21
FungOtu601	0	0	0	0	0	0	0	0	0	0	0	0	0	0	0	0	0	Fungi	1	Basidiomycota	1	Microbotryomycetes	1	Sporidiobolales	1	Incertae_sedis_25	0.97	Sporobolomyces	0.95	Sporobolomyces_nylandii|SH212602.06FU	0.72
FungOtu608	0	0	0	0	0	0	0	0	0	0	0	0	0	0	0	0	0	Fungi	1	Ascomycota	1	Incertae_sedis_14	1	Incertae_sedis_15	1	Incertae_sedis_16	1	Vermispora	1	Vermispora_fusarina|SH202362.06FU	0.59
FungOtu653	0	0	0	0	0	0	0	0	0	0	0	0	0	0	0	0	0	Fungi	1	Basidiomycota	1	Tremellomycetes	1	Trichosporonales	1	Trichosporonaceae	1	Trichosporon	1	Trichosporon_ovoides|SH195342.06FU	1
FungOtu470	0	0	0	0	0	0	0	0	0	0	0	0	0	0	0	0	0	Fungi	1	Ascomycota	1	Sordariomycetes	1	Sordariomycetes_unidentified	0.98	Sordariomycetes_unidentified_1	0.98	Sordariomycetes_unidentified_1	0.98	Sordariomycetes_sp|SH212492.06FU	0.57
FungOtu646	0	0	0	0	0	0	0	0	0	0	0	0	0	0	0	0	0	Fungi	1	Basidiomycota	0.48	Tremellomycetes	0.17	Tremellales	0.17	Tremellales_unidentified	0.17	Tremellales_unidentified_1	0.17	Tremellales_sp|SH229402.06FU	0.17
FungOtu664	0	0	0	0	0	0	0	0	0	0	0	0	0	0	0	0	0	Fungi	1	Ascomycota	1	Eurotiomycetes	1	Eurotiales	1	Trichocomaceae	1	Paecilomyces	1	Paecilomyces_carneus|SH230186.06FU	1
FungOtu446	0	0	0	0	0	0	0	0	0	0	0	0	0	0	0	0	0	Fungi	1	Ascomycota	0.99	Ascomycota_unidentified	0.6	Ascomycota_unidentified_1	0.6	Ascomycota_unidentified_1	0.6	Ascomycota_unidentified_1_1	0.6	Ascomycota_sp|SH212035.06FU	0.59
FungOtu585	0	0	0	0	0	0	0	0	0	0	0	0	0	0	0	0	0	Fungi	1	Ascomycota	0.32	Incertae_sedis_14	0.15	Incertae_sedis_15	0.15	Incertae_sedis_16	0.15	Ochroconis	0.13	Ochroconis_calidifluminalis|SH241393.06FU	0.13
FungOtu595	0	0	0	0	0	0	0	0	0	0	0	0	0	0	0	0	0	Fungi	1	Ascomycota	0.81	Dothideomycetes	0.49	Pleosporales	0.29	Sporormiaceae	0.15	Preussia	0.13	Preussia_sp_4985|SH190512.06FU	0.11
FungOtu647	0	0	0	0	0	0	0	0	0	0	0	0	0	0	0	0	0	Fungi	1	Basidiomycota	1	Agaricomycetes	1	Cantharellales	1	Ceratobasidiaceae	1	Ceratobasidiaceae_unidentified	1	Ceratobasidiaceae_sp|SH237892.06FU	0.95
FungOtu679	0	0	0	0	0	0	0	0	0	0	0	0	0	0	0	0	0	Fungi	1	Basidiomycota	1	Agaricomycetes	1	Cantharellales	1	Cantharellales_unidentified	0.57	Cantharellales_unidentified_1	0.57	Cantharellales_sp|SH198004.06FU	0.57
FungOtu464	0	0	0	0	0	0	0	0	0	0	0	0	0	0	0	0	0	Fungi	1	Unidentified	1	Fungi_unidentified_1	1	Fungi_unidentified_1	1	Fungi_unidentified_1_1	1	Fungi_unidentified_1_1	1	Fungi_sp|SH235187.06FU	0.98
FungOtu490	0	0	0	0	0	0	0	0	0	0	0	0	0	0	0	0	0	Fungi	1	Basidiomycota	0.41	Agaricomycetes	0.25	Cantharellales	0.15	Incertae_sedis_24	0.15	Minimedusa	0.15	Minimedusa_sp|SH221764.06FU	0.15
FungOtu517	0	0	0	0	0	0	0	0	0	0	0	0	0	0	0	0	0	Fungi	1	Ascomycota	0.58	Orbiliomycetes	0.21	Orbiliomycetes_unidentified	0.11	Orbiliomycetes_unidentified_1	0.11	Orbiliomycetes_unidentified_1	0.11	Orbiliomycetes_sp|SH234045.06FU	0.11
FungOtu520	0	0	0	0	0	0	0	0	0	0	0	0	0	0	0	0	0	Fungi	1	Basidiomycota	1	Agaricomycetes	1	Boletales	1	Sclerodermataceae	1	Scleroderma	1	Scleroderma_sp|SH201673.06FU	0.99
FungOtu476	0	0	0	0	0	0	0	0	0	0	0	0	0	0	0	0	0	Fungi	1	Ascomycota	0.93	Dothideomycetes	0.7	Pleosporales	0.65	Sporormiaceae	0.41	Preussia	0.4	Preussia_sp_4985|SH190512.06FU	0.34
FungOtu547	0	0	0	0	0	0	0	0	0	0	0	0	0	0	0	0	0	Fungi	1	Ascomycota	1	Dothideomycetes	1	Dothideomycetes_unidentified	1	Dothideomycetes_unidentified_1	1	Dothideomycetes_unidentified_1	1	Dothideomycetes_sp|SH195586.06FU	1
FungOtu620	0	0	0	0	0	0	0	0	0	0	0	0	0	0	0	0	0	Fungi	1	Ascomycota	0.9	Incertae_sedis_14	0.23	Incertae_sedis_15	0.23	Incertae_sedis_16	0.23	Retroconis	0.23	Retroconis_fusiformis|SH234970.06FU	0.23
FungOtu627	0	0	0	0	0	0	0	0	0	0	0	0	0	0	0	0	0	Fungi	1	Ascomycota	1	Dothideomycetes	1	Pleosporales	1	Leptosphaeriaceae	1	Coniothyrium	1	Coniothyrium_sp_JK27|SH233607.06FU	1
FungOtu638	0	0	0	0	0	0	0	0	0	0	0	0	0	0	0	0	0	Fungi	1	Ascomycota	0.94	Ascomycota_unidentified	0.68	Ascomycota_unidentified_1	0.68	Ascomycota_unidentified_1	0.68	Ascomycota_unidentified_1_1	0.68	Ascomycota_sp|SH229738.06FU	0.68
FungOtu667	0	0	0	0	0	0	0	0	0	0	0	0	0	0	0	0	0	Fungi	1	Ascomycota	1	Sordariomycetes	1	Hypocreales	1	Incertae_sedis_3	1	Stachybotrys	1	Stachybotrys_elegans|SH227381.06FU	1
FungOtu469	0	0	0	0	0	0	0	0	0	0	0	0	0	0	0	0	0	Fungi	1	Basidiomycota	0.4	Microbotryomycetes	0.14	Sporidiobolales	0.14	Incertae_sedis_25	0.14	Rhodotorula	0.14	Rhodotorula_lamellibrachiae|SH227552.06FU	0.14
FungOtu484	0	0	0	0	0	0	0	0	0	0	0	0	0	0	0	0	0	Fungi	1	Ascomycota	0.95	Eurotiomycetes	0.86	Onygenales	0.64	Onygenaceae	0.63	Mallochia	0.48	Mallochia_reticulata|SH217888.06FU	0.48
FungOtu485	0	0	0	0	0	0	0	0	0	0	0	0	0	0	0	0	0	Fungi	1	Ascomycota	0.96	Sordariomycetes	0.9	Sordariales	0.66	Sordariales_unidentified	0.61	Sordariales_unidentified_1	0.61	Sordariales_sp|SH198732.06FU	0.56
FungOtu502	0	0	0	0	0	0	0	0	0	0	0	0	0	0	0	0	0	Fungi	1	Ascomycota	0.99	Eurotiomycetes	0.94	Chaetothyriales	0.93	Herpotrichiellaceae	0.92	Herpotrichiellaceae_unidentified	0.4	Herpotrichiellaceae_sp|SH211543.06FU	0.23
FungOtu612	0	0	0	0	0	0	0	0	0	0	0	0	0	0	0	0	0	Fungi	1	Ascomycota	1	Sordariomycetes	1	Xylariales	1	Diatrypaceae	1	Diatrypaceae_unidentified	1	Diatrypaceae_sp|SH227086.06FU	1
FungOtu616	0	0	0	0	0	0	0	0	0	0	0	0	0	0	0	0	0	Fungi	1	Ascomycota	0.99	Sordariomycetes	0.99	Hypocreales	0.99	Incertae_sedis_3	0.93	Stachybotrys	0.91	Stachybotrys_microspora|SH227385.06FU	0.82
FungOtu651	0	0	0	0	0	0	0	0	0	0	0	0	0	0	0	0	0	Fungi	1	Chytridiomycota	0.74	Chytridiomycetes	0.66	Spizellomycetales	0.49	Spizellomycetaceae	0.49	Spizellomyces	0.4	Spizellomyces_sp|SH229712.06FU	0.11
FungOtu672	0	0	0	0	0	0	0	0	0	0	0	0	0	0	0	0	0	Fungi	1	Basidiomycota	1	Tremellomycetes	1	Tremellales	1	Incertae_sedis_12	1	Auriculibuller	0.98	Auriculibuller_fuscus|SH229453.06FU	0.98
FungOtu673	0	0	0	0	0	0	0	0	0	0	0	0	0	0	0	0	0	Fungi	1	Ascomycota	1	Sordariomycetes	1	Hypocreales	1	Nectriaceae	0.99	Fusicolla	0.99	Fusicolla_violacea|SH217348.06FU	0.99
FungOtu524	0	0	0	0	0	0	0	0	0	0	0	0	0	0	0	0	0	Fungi	1	Unidentified	1	Fungi_unidentified_1	1	Fungi_unidentified_1	1	Fungi_unidentified_1_1	1	Fungi_unidentified_1_1	1	Fungi_sp|SH241018.06FU	1
FungOtu563	0	0	0	0	0	0	0	0	0	0	0	0	0	0	0	0	0	Fungi	1	Basidiomycota	1	Agaricomycetes	1	Polyporales	1	Ganodermataceae	1	Ganodermataceae_unidentified	0.68	Ganodermataceae_sp|SH232522.06FU	0.68
FungOtu564	0	0	0	0	0	0	0	0	0	0	0	0	0	0	0	0	0	Fungi	1	Basidiomycota	1	Agaricomycetes	1	Polyporales	1	Polyporales_unidentified	0.95	Polyporales_unidentified_1	0.95	Polyporales_sp|SH203389.06FU	0.95
FungOtu572	0	0	0	0	0	0	0	0	0	0	0	0	0	0	0	0	0	Fungi	1	Zygomycota	0.28	Incertae_sedis_10	0.28	Mortierellales	0.18	Mortierellaceae	0.18	Mortierella	0.18	Mortierella_sp|SH214852.06FU	0.18
FungOtu609	0	0	0	0	0	0	0	0	0	0	0	0	0	0	0	0	0	Fungi	1	Zygomycota	0.23	Incertae_sedis_10	0.23	Kickxellales	0.2	Kickxellaceae	0.2	Ramicandelaber	0.2	Ramicandelaber_sp_HMH_2010b|SH237553.06FU	0.13
FungOtu491	0	0	0	0	0	0	0	0	0	0	0	0	0	0	0	0	0	Fungi	1	Unidentified	0.25	Fungi_unidentified_1	0.25	Fungi_unidentified_1	0.25	Fungi_unidentified_1_1	0.25	Fungi_unidentified_1_1	0.25	Fungi_sp|SH216325.06FU	0.23
FungOtu628	0	0	0	0	0	0	0	0	0	0	0	0	0	0	0	0	0	Fungi	1	Ascomycota	0.76	Dothideomycetes	0.68	Pleosporales	0.58	Pleosporales_unidentified	0.45	Pleosporales_unidentified_1	0.45	Pleosporales_sp|SH203351.06FU	0.31
FungOtu650	0	0	0	0	0	0	0	0	0	0	0	0	0	0	0	0	0	Fungi	1	Ascomycota	1	Sordariomycetes	1	Hypocreales	1	Incertae_sedis_3	1	Myrothecium	1	Myrothecium_atrum|SH199495.06FU	1
FungOtu663	0	0	0	0	0	0	0	0	0	0	0	0	0	0	0	0	0	Fungi	1	Basidiomycota	1	Ustilaginomycetes	1	Ustilaginales	1	Ustilaginaceae	1	Pseudozyma	1	Pseudozyma_sp_HB_1201|SH191757.06FU	1
FungOtu666	0	0	0	0	0	0	0	0	0	0	0	0	0	0	0	0	0	Fungi	1	Ascomycota	1	Sordariomycetes	1	Sordariales	0.99	Chaetomiaceae	0.99	Chaetomium	0.99	Chaetomium_erectum|SH197593.06FU	0.99
FungOtu457	0	0	0	0	0	0	0	0	0	0	0	0	0	0	0	0	0	Fungi	1	Basidiomycota	1	Basidiomycota_unidentified	0.51	Basidiomycota_unidentified_1	0.51	Basidiomycota_unidentified_1	0.51	Basidiomycota_unidentified_1_1	0.51	Basidiomycota_sp|SH239325.06FU	0.51
FungOtu552	0	0	0	0	0	0	0	0	0	0	0	0	0	0	0	0	0	Fungi	1	Basidiomycota	0.68	Tremellomycetes	0.18	Tremellales	0.18	Tremellales_unidentified	0.14	Tremellales_unidentified_1	0.14	Tremellales_sp|SH229402.06FU	0.14
FungOtu597	0	0	0	0	0	0	0	0	0	0	0	0	0	0	0	0	0	Fungi	1	Ascomycota	0.95	Incertae_sedis_14	0.23	Incertae_sedis_15	0.23	Incertae_sedis_16	0.23	Vonarxia	0.19	Vonarxia_vagans|SH233377.06FU	0.19
FungOtu492	0	0	0	0	0	0	0	0	0	0	0	0	0	0	0	0	0	Fungi	1	Basidiomycota	1	Tremellomycetes	1	Cystofilobasidiales	1	Cystofilobasidiaceae	1	Udeniomyces	1	Udeniomyces_puniceus|SH207896.06FU	1

## Sheet: Fungus Seeds
Plant	Arabidopsis	Barley	Brachiaria	Brachypodium	Cassava	Coffee	Maize	Panicum	Pea	Phaseolus	Rice	Sorghum	Soy	SugarCane	Sunflower	Tomato	Wheat
Substrate	NA	NA	NA	NA	NA	NA	NA	NA	NA	NA	NA	NA	NA	NA	NA	NA	NA
Tissue	Seed	Seed	Seed	Seed	Seed	Seed	Seed	Seed	Seed	Seed	Seed	Seed	Seed	Seed	Seed	Seed	Seed
Repetition	Fungi	Fungi	Fungi	Fungi	Fungi	Fungi	Fungi	Fungi	Fungi	Fungi	Fungi	Fungi	Fungi	Fungi	Fungi	Fungi	Fungi
NonTarget Reads (removed)	7181	82190	55312	19851	239	452	128	20004	14472	9479	1615	61079	2779	3157	11613	1046	53189
Target Reads (shown below)	109	19	108	83	363	67509	6267	127	28	55	2704	40	16	1237	7567	2182	134
Shannon H	0.37	2.283	1.632	1.723	1.415	0.118	0.8906	1.709	1.766	1.683	0.3771	2.332	1.582	2.272	0.08689	1.633	1.377
#OTU ID	Arabidopsis	Barley	Brachiaria	Brachypodium	Cassava	Coffee	Maize	Panicum	Pea	Phaseolus	Rice	Sorghum	Soy	SugarCane	Sunflower	Tomato	Wheat	Domain		Phylum		Class		Order		Family		Genus		Species
FungOtu1	0.917431	5.26316	3.7037	1.20482	4.95868	0.225155	0.351045	7.08661	0	5.45455	0.369822	5	6.25	18.3508	0.0396458	0.091659	2.98507	Fungi	1	Ascomycota	1	Sordariomycetes	1	Hypocreales	1	Nectriaceae	1	Fusarium	1	Fusarium proliferatum|EU301646	1
FungOtu11	0	15.7895	3.7037	3.61446	1.10193	98.0966	0.0957396	2.3622	7.14286	3.63636	0.0739645	10	31.25	0	0.105722	0.183318	0	Fungi	1	Ascomycota	1	Eurotiomycetes	0.99	Eurotiales	0.99	Trichocomaceae	0.99	Aspergillus	0.98	Aspergillus_cibarius|SH236881.06FU	0.98
FungOtu2	0	21.0526	0.925926	1.20482	0	0.00296257	0.0159566	0	10.7143	1.81818	0.0369822	2.5	6.25	3.55699	98.4406	0.137489	1.49254	Fungi	1	Ascomycota	0.91	Dothideomycetes	0.91	Pleosporales	0.91	Pleosporaceae	0.91	Alternaria	0.91	Alternaria alternata|MH578598	1
FungOtu9	91.7431	0	0.925926	0	0.550964	0.303663	77.1342	0	3.57143	9.09091	0.0739645	2.5	0	18.6742	0.0792917	14.253	2.98507	Fungi	1	Ascomycota	1	Sordariomycetes	1	Hypocreales	1	Sarocladiaceae	0.98	Sarocladium	0.97	Sarocladium zeae| KT878336	0.99
FungOtu7	0	15.7895	56.4815	0	0	0	0.0159566	0	0	1.81818	0.554734	10	0	0	0	0.504125	0.746269	Fungi	1	Ascomycota	0.92	Dothideomycetes	0.92	Pleosporales	0.86	Didymellaceae	0.86	Phoma	1	Phoma sp. 3 TMS-2011|HQ631000	1
FungOtu46	0	0	0	0	0.550964	0.0636952	0	0	0	0	0.0739645	27.5	0	0.0808407	0	0.0458295	0.746269	Fungi	1	Ascomycota	1	Saccharomycetes	0.99	Saccharomycetales	0.99	Phaffomycetaceae	0.99	Wickerhamomyces	0.99	Wickerhamomyces anomalus|LC120363	0.99
FungOtu10	0	0	0	1.20482	0	0	0	0.787402	39.2857	0	0	0	0	0.565885	0	1.97067	0.746269	Fungi	1	Ascomycota	1	Sordariomycetes	0.81	Hypocreales	0.81	Nectriaceae	0.78	Nectria	0.76	Nectria haematococca|FJ903374	0.99
FungOtu55	0	0	0	0	0	0	0	69.2913	0	0	0	0	0	0	0.436104	48.8543	0	Fungi	1	Basidiomycota	1	Tremellomycetes	1	Filobasidiales	0.76	Filobasidiaceae	0.76	Cryptococcus	0.76	Cryptococcus_terrestris|HQ631014	1
FungOtu14	0	0	0	0	0	0	0	0	0	0	93.4911	0	0	0	0.105722	0	0.746269	Fungi	1	Ascomycota	1	Dothideomycetes	1	Pleosporales	0.99	Pleosporaceae	0.99	Alternaria	0.99	Alternaria padwickii| JQ585678	0.99
FungOtu12	0	0	0	0	0.275482	0	0	0	0	0	0	0	6.25	0	0	0	65.6716	Fungi	1	Ascomycota	1	Dothideomycetes	1	Pleosporales	1	Pleosporaceae	1	Alternaria	1	Alternaria_metachromatica|SH224792.06FU	1
FungOtu189	0	0	0	0	57.5758	0	0	0	0	0	0	0	0	0	0	0	0	Fungi	1	Ascomycota	1	Dothideomycetes	1	Pleosporales	1	Pleosporaceae	1	Pleosporaceae_unidentified	1	Pleosporaceae_sp|SH224796.06FU	1
FungOtu527	0	0	0	0	0	0	0	0	0	36.3636	0	0	0	0	0	0	0	Fungi	0.99	Basidiomycota	0.54	Tremellomycetes	0.23	Tremellales	0.23	Incertae_sedis_12	0.21	Derxomyces	0.21	Derxomyces_wuzhishanensis|SH197673.06FU	0.14
FungOtu63	0	0	0	44.5783	0	0	0	0	0	0	0	0	0	0	0	0	0	Fungi	1	Ascomycota		Saccharomycetes		Saccharomycetales		Debaryomycetaceae		Lodderomyces		Lodderomyces elongisporus|KF959855	0.73
FungOtu5	1.83486	0	4.62963	0	0.275482	0	3.39876	0	0	0	0.221893	20	25	0.0808407	0	0.0458295	0	Fungi	1	Ascomycota	0.97	Eurotiomycetes	0.75	Eurotiales	0.75	Trichocomaceae	0.75	Penicillium	0.75	Penicillium_sp|SH193634.06FU	0.75
FungOtu27	0	5.26316	11.1111	0	24.7934	0	2.29775	0	0	1.81818	0.924556	0	0	0.404204	0	0	0	Fungi	1	Ascomycota	1	Sordariomycetes	1	Sordariomycetes_unidentified	1	Trichosphaeriales	1	Nigrospora	1	Nigrospora osmanthi|MH645207	1
FungOtu526	0	0	0	0	0	0	0	0	0	34.5455	0	0	0	0	0	0	0	Fungi	1	Unidentified	0.3	Fungi_unidentified_1	0.3	Fungi_unidentified_1	0.3	Fungi_unidentified_1_1	0.3	Fungi_unidentified_1_1	0.3	Fungi_sp|SH234328.06FU	0.23
FungOtu69	0	0	0	0	0	0.0177754	0	0	0	0	0.0739645	2.5	25	0	0	0	0.746269	Fungi	1	Ascomycota	1	Saccharomycetes	1	Saccharomycetales	1	Incertae_sedis_11	0.95	Candida	0.95	Candida_smithsonii|SH216776.06FU	0.95
FungOtu4	3.66972	0	0	0	1.10193	0	0	0	3.57143	0	0.517751	0	0	17.9466	0	0	0	Fungi	1	Ascomycota	1	Sordariomycetes	1	Hypocreales	0.93	Hypocreales_unidentified	0.93	Fusarium	1	Fusarium solani|KM235740	1
FungOtu53	0	0	0	0	0	0	0	0	25	0	0	0	0	0.242522	0	0.091659	0	Fungi	1	Ascomycota	0.91	Dothideomycetes	0.91	Pleosporales	0.9	Pleosporaceae	0.9	Embellisia	0.89	Embellisia_planifunda|SH224790.06FU	0.89
FungOtu60	0	0	0	0	0	0	0	0	0	0	0.0739645	0	0	16.249	0	7.74519	0	Fungi	1	Ascomycota	1	Sordariomycetes	1	Hypocreales	1	Bionectriaceae	1	Clonostachys	1	Clonostachys_sp|SH236640.06FU	1
FungOtu41	0	0	0	19.2771	0	0	0	0	0	0	0	0	0	0	0	0	0	Fungi	1	Ascomycota	1	Eurotiomycetes	1	Eurotiales	1	Trichocomaceae	1	Aspergillus	1	Aspergillus_niger|KU978915	1
FungOtu338	0	0	0	0	0	0	0	0	0	0	0.406805	0	0	0	0	18.286	0	Fungi	1	Ascomycota	1	Dothideomycetes	1	Pleosporales	0.99	Pleosporaceae	0.99	Curvularia	0.96	Curvularia prasadii|MH858396	1
FungOtu75	0	0	0	14.4578	0	0.604364	0	0	3.57143	0	0	0	0	0	0	0	0	Fungi	1	Ascomycota	0.98	Sordariomycetes	0.97	Hypocreales	0.97	Incertae_sedis_3	0.97	Acremonium	0.96	Acremonium_sp_R8_9|SH220976.06FU	0.96
FungOtu52	0	0	0	0	0	0	0	0	0	0	0	0	0	0	0.70041	0	15.6716	Fungi	1	Ascomycota	0.91	Dothideomycetes	0.91	Pleosporales	0.91	Pleosporaceae	0.91	Alternaria	0.91	Alternaria_solani|SH224793.06FU	0.7
FungOtu56	0	5.26316	0.925926	0	0.550964	0	0.558481	0	0	0	0.406805	0	0	5.90137	0	1.19157	0.746269	Fungi	1	Basidiomycota	1	Ustilaginomycetes	1	Ustilaginales	1	Ustilaginaceae	1	Pseudozyma	1	Pseudozyma_sp_JS1231|SH207449.06FU	1
FungOtu23	0	5.26316	0	0	0	0.00148128	9.51013	0	0	0	0	0	0	0	0.0132153	0	0	Fungi	1	Ascomycota	1	Dothideomycetes	0.91	Pleosporales	0.91	Sporormiaceae	0.61	Preussia	0.61	Preussia_sp|SH235609.06FU	0.98
FungOtu559	0	10.5263	0.925926	0	0	0	0	0	0	0	0	2.5	0	0	0	0	0	Fungi	1	Unidentified	0.2	Fungi_unidentified_1	0.2	Fungi_unidentified_1	0.2	Fungi_unidentified_1_1	0.2	Fungi_unidentified_1_1	0.2	Fungi_sp|SH234328.06FU	0.18
FungOtu425	0	0	0	0	0	0	0	11.0236	0	0	0	0	0	0	0	0	0	Fungi	1	Basidiomycota	0.5	Exobasidiomycetes	0.17	Tilletiales	0.16	Tilletiaceae	0.16	Tilletia	0.16	Tilletia_sp_ML_2012|SH207912.06FU	0.16
FungOtu37	0	5.26316	0	0	0	0	0	0	0	0	0	5	0	0	0.0132153	0	0	Fungi	1	Ascomycota	1	Sordariomycetes	0.78	Sordariales	0.78	Chaetomiaceae	0.73	Chaetomium	0.72	Chaetomium_globosum|EU301639	1
FungOtu62	0	0	0	0	1.37741	0	0	7.87402	0	0	0	0	0	0	0	0	0	Fungi	1	Ascomycota	0.86	Dothideomycetes	0.86	Pleosporales	0.86	Didymellaceae	1	Phoma	0.85	Phoma sp. strain P1LA4 |MH844084	0.99
FungOtu25	0	0	0	0	0	0.0251818	0	0	0	0	0.258876	2.5	0	3.23363	0	0.137489	2.23881	Fungi	1	Ascomycota	1	Saccharomycetes	1	Saccharomycetales	1	Incertae_sedis_11	1	Lodderomyces	1	Lodderomyces_elongisporus|SH230754.06FU	1
FungOtu493	0	0	8.33333	0	0	0	0	0	0	0	0	0	0	0	0	0	0	Fungi	1	Basidiomycota	0.67	Tremellomycetes	0.15	Tremellales	0.15	Tremellales_unidentified	0.15	Tremellales_unidentified_1	0.15	Tremellales_sp|SH229402.06FU	0.15
FungOtu150	0	0	0	6.0241	0.550964	0	0.0159566	0	0	0	0	0	0	0	0	0	0	Fungi	1	Basidiomycota	1	Incertae_sedis_4	1	Malasseziales	1	Incertae_sedis_5	1	Malassezia	1	Malassezia_restricta|SH206219.06FU	1
FungOtu42	0	0	6.48148	0	0	0	0	0	0	0	0	0	0	0	0	0	0	Fungi	1	Ascomycota	1	Dothideomycetes	1	Pleosporales	1	Pleosporaceae	0.54	Epicoccum	0.54	Epicoccum_nigrum| FJ904918	1
FungOtu82	0	0	0	0	0	0	0	0	0	0	0.221893	0	0	6.06306	0	0	0	Fungi	1	Ascomycota	1	Dothideomycetes	1	Pleosporales	1	Pleosporaceae	1	Alternaria	1	Alternaria_sp|SH240071.06FU	1
FungOtu26	0	0	0	0	0	0	5.85607	0	0	0	0.0369822	0	0	0	0	0	0	Fungi	1	Ascomycota	1	Sordariomycetes	1	Hypocreales	1	Nectriaceae	1	Fusarium	1	Fusarium oxysporum|KJ082096	0.99
FungOtu19	0	5.26316	0	0	0	0	0.0159566	0	0	0	0.0369822	0	0	0	0	0	0	Fungi	1	Ascomycota	1	Eurotiomycetes	1	Eurotiales	1	Trichocomaceae	1	Penicillium	1	Penicillium_chrysogenum|MK102704	1
FungOtu146	0	5.26316	0	0	0	0	0	0	0	0	0	0	0	0	0	0	0	Fungi	1	Glomeromycota	0.48	Glomeromycetes		Diversisporales		Gigasporaceae		Cetraspora		Cetraspora_sp|HG969361	0.81
FungOtu17	0	0	0	0	0	0	0	0	0	3.63636	0	0	0	0	0	0	1.49254	Fungi	1	Ascomycota	1	Eurotiomycetes	1	Eurotiales	1	Trichocomaceae	1	Aspergillus	1	Aspergillus_flavus|SH225571.06FU	0.85
FungOtu15	0	0	0	2.40964	0	0.00148128	0	0	0	0	0.221893	0	0	0	0	0.0458295	0	Fungi	1	Ascomycota	1	Dothideomycetes	1	Pleosporales	0.98	Pleosporaceae	0.98	Curvularia	0.96	Curvularia clavata|KX610320	0.99
FungOtu308	0	0	0	4.81928	0	0	0	0	0	0	0	0	0	0	0	0	0	Fungi	1	Basidiomycota	1	Agaricomycetes	1	Agaricales	1	Schizophyllaceae	1	Schizophyllum	1	Schizophyllum_commune|SH214159.06FU	1
FungOtu33	0	0	0	0	0	0	0	0	0	0	0	0	0	4.28456	0	0.091659	0	Fungi	1	Ascomycota	1	Dothideomycetes	1	Pleosporales	0.84	Pleosporaceae	0.84	Curvularia	0.99	Curvularia petersonii BRIP 14642|NR_158448	0.99
FungOtu58	0	0	0	0	3.85675	0	0.382958	0	0	0	0	0	0	0	0	0	0	Fungi	1	Basidiomycota	1	Ustilaginomycetes	0.99	Ustilaginales	0.99	Ustilaginaceae	0.99	Ustilago	0.95	Ustilago spermophora|KU574721	1
FungOtu116	0	0	0	0	0	0	0	0	3.57143	0	0	0	0	0	0	0	0	Fungi	1	Ascomycota	1	Dothideomycetes	1	Pleosporales	1	Didymosphaeriaceae	1	Verrucoconiothyrium	1	Verrucoconiothyrium nitidae|JN712455	0.98
FungOtu110	0	0	0	0	0	0	0	0	3.57143	0	0	0	0	0	0	0	0	Fungi	1	Unidentified	0.2	Fungi_unidentified_1	0.2	Fungi_unidentified_1	0.2	Fungi_unidentified_1_1	0.2	Fungi_unidentified	0.2	Fungus_sp|JX355011	0.99
FungOtu349	0	0	0	0	0	0.00148128	0	0	0	0	0	0	0	0	0	2.97892	0	Fungi	1	Ascomycota	1	Eurotiomycetes	1	Eurotiales	1	Trichocomaceae	1	Aspergillus	1	Aspergillus_subversicolor|SH206402.06FU	1
FungOtu64	0	0	0	0	0.275482	0	0	0	0	0	0.0369822	2.5	0	0	0	0	0	Fungi	1	Ascomycota	1	Eurotiomycetes	1	Eurotiales	1	Trichocomaceae	1	Aspergillus	1	Aspergillus_monodii|SH227456.06FU	1
FungOtu22	0	0	0	0	0.275482	0	0	0	0	0	0	2.5	0	0	0	0	0	Fungi	1	Ascomycota	1	Sordariomycetes	1	Hypocreales	1	Nectriaceae	1	Fusarium	1	Fusarium_sp|MG664735	0.99
FungOtu72	0	0	0	0	0	0	0	0	0	0	0	0	0	2.66774	0	0	0	Fungi	1	Ascomycota	1	Dothideomycetes	1	Pleosporales	1	Pleosporaceae	1	Cochliobolus	0.98	Cochliobolus_lunatus|SH224802.06FU	0.98
FungOtu97	0	0	0	0	0	0	0	0	0	0	0	0	0	0	0	2.65811	0	Fungi	1	Chytridiomycota	0.93	Chytridiomycetes	0.93	Chytridiales	0.93	Olpidiaceae	0.93	Olpidium	0.93	Olpidium brassicae|MK281804	0.93
FungOtu51	0	0	0	0	0	0.00148128	0	0	0	0	0	2.5	0	0	0	0	0	Fungi	1	Basidiomycota	0.85	Agaricomycetes	0.81	Polyporales	0.33	Phanerochaetaceae	0.19	Hyphodermella	0.86	Hyphodermella rosae|KT898650	0.86
FungOtu65	0	0	0	0	0	0	0	0	0	0	0	2.5	0	0	0	0	0	Fungi	1	Basidiomycota	1	Microbotryomycetes	1	Sporidiobolales	1	Incertae_sedis_25	1	Rhodotorula	0.98	Rhodotorula_mucilaginosa|SH228918.06FU	0.98
FungOtu145	0	0	0	0	0.550964	0.0503637	0	0	0	0	0	0	0	1.37429	0	0	0	Fungi	1	Basidiomycota	1	Wallemiomycetes	1	Wallemiales	1	Wallemiaceae	1	Wallemia	1	Wallemia_sp|SH230273.06FU	0.99
FungOtu678	0	0	0	0	0	0	0	0	0	1.81818	0	0	0	0.0808407	0	0	0	Fungi	1	Ascomycota	0.43	Sordariomycetes	0.28	Sordariales	0.18	Cephalothecaceae	0.18	Albertiniella	0.16	Albertiniella_polyporicola|SH235766.06FU	0.16
FungOtu70	0	0	1.85185	0	0	0	0	0	0	0	0	0	0	0	0.0132153	0	0	Fungi	1	Ascomycota	1	Dothideomycetes	1	Pleosporales	1	Pleosporaceae	1	Bipolaris	0.99	Bipolaris gossypina|MH864410	0.99
FungOtu24	0	0	0	0	0	0.00148128	0	1.5748	0	0	0	0	0	0	0	0	0	Fungi	1	Basidiomycota	1	Tremellomycetes	1	Tremellales	1	Tremellaceae	1	Papiliotrema	0.98	Papiliotrema bandonii|KY104458	0.96
FungOtu170	0	0	0	1.20482	0.275482	0.0444385	0	0	0	0	0	0	0	0	0	0	0	Fungi	1	Ascomycota	0.84	Sordariomycetes	0.62	Hypocreales	0.62	Hypocreaceae	0.61	Hypocreaceae_unidentified	0.57	Hypocreaceae_sp|SH239090.06FU	0.53
FungOtu531	0	0	0	0	0	0	0	0	0	0	0	0	0	0	0	0	1.49254	Fungi	1	Basidiomycota	0.36	Agaricomycetes	0.31	Sebacinales	0.15	Sebacinales_Group_B	0.11	Sebacinales_Group_B_unidentified	0.11	Sebacinales_Group_B_sp|SH203727.06FU	0.11
FungOtu71	0	0	0	0	0	0	0	0	0	0	1.29438	0	0	0	0	0	0	Fungi	1	Ascomycota	1	Dothideomycetes	1	Pleosporales	1	Phaeosphaeriaceae	1	Phaeosphaeria	1	Phaeosphaeria_sp_HKC12|SH196607.06FU	1
FungOtu38	0.917431	0	0	0	0	0	0	0	0	0	0	0	0	0	0	0	0	Fungi	1	Ascomycota	1	Eurotiomycetes	1	Eurotiales	1	Trichocomaceae	1	Penicillium	1	Penicillium_sp|SH225858.06FU	0.9
FungOtu87	0.917431	0	0	0	0	0	0	0	0	0	0	0	0	0	0	0	0	Fungi	1	Basidiomycota	1	Tremellomycetes	1	Tremellales	0.59	Incertae_sedis_12	0.59	Cryptococcus	0.58	Cryptococcus_paraflavus|SH223311.06FU	0.58
FungOtu16	0	0	0	0	0	0	0	0	0	0	0.147929	0	0	0.0808407	0	0.595784	0	Fungi	1	Basidiomycota	1	Agaricomycetes	1	Corticiales	1	Corticiaceae	1	Waitea	1	Rhizoctonia_zeae|SH211230.06FU	1
FungOtu188	0	0	0	0	0	0	0	0	0	0	0	0	0	0	0	0	0.746269	Fungi	1	Ascomycota	1	Sordariomycetes	0.95	Incertae_sedis_7	0.92	Incertae_sedis_31	0.92	Myrmecridium	0.92	Myrmecridium_sp|SH189851.06FU	0.73
FungOtu391	0	0	0	0	0	0	0	0	0	0	0	0	0	0	0	0	0.746269	Fungi	1	Basidiomycota	0.53	Microbotryomycetes	0.14	Sporidiobolales	0.14	Incertae_sedis_25	0.14	Rhodotorula	0.14	Rhodotorula_lamellibrachiae|SH227552.06FU	0.13
FungOtu113	0	0	0	0	0.275482	0	0.303175	0	0	0	0	0	0	0	0	0	0	Fungi	1	Ascomycota	1	Sordariomycetes	1	Sordariomycetes_unidentified	1	Trichosphaeriales	1	Nigrospora		Nigrospora oryzae|KT898587	0.99
FungOtu79	0	0	0	0	0.550964	0	0	0	0	0	0	0	0	0	0	0	0	Fungi	1	Ascomycota	1	Dothideomycetes	1	Pleosporales	0.99	Pleosporaceae	0.99	Curvularia	0.99	Curvularia lunata|MK418690	0.99
FungOtu111	0	0	0	0	0.275482	0.0385134	0	0	0	0	0	0	0	0	0	0	0	Fungi	1	Ascomycota	1	Sordariomycetes	1	Sordariales	1	Chaetomiaceae	1	Chaetomium	1	Chaetomium_sp|KP235733	1
FungOtu674	0	0	0	0	0	0	0	0	0	0	0.221893	0	0	0	0	0	0	Fungi	1	Ascomycota	1	Dothideomycetes	1	Pleosporales	1	Pleosporaceae	1	Pleosporaceae_unidentified	1	Pleosporaceae_sp|SH224808.06FU	1
FungOtu275	0	0	0	0	0	0.20738	0	0	0	0	0	0	0	0	0	0	0	Fungi	1	Ascomycota	1	Eurotiomycetes	1	Eurotiales	1	Trichocomaceae	1	Aspergillus	1	Aspergillus_sp_DY115_21_8_M4|SH231352.06FU	0.93
FungOtu67	0	0	0	0	0	0	0	0	0	0	0.184911	0	0	0	0	0	0	Fungi	1	Ascomycota	1	Dothideomycetes	1	Pleosporales	1	Phaeosphaeriaceae	1	Phaeosphaeria	1	Phaeosphaeria oryzae|MH862850	1
FungOtu35	0	0	0	0	0	0.117021	0	0	0	0	0	0	0	0	0	0	0	Fungi	1	Ascomycota	1	Eurotiomycetes	1	Eurotiales	1	Trichocomaceae	1	Aspergillus	1	Aspergillus penicillioides|KT809113	0.99
FungOtu73	0	0	0	0	0	0	0	0	0	0	0	0	0	0.0808407	0	0	0	Fungi	1	Ascomycota		Tremellomycetes		Tremellales		Tremellaceae		Cryptococcus		Cryptococcus dimennae|KM246197	0.93
FungOtu282	0	0	0	0	0	0	0	0	0	0	0	0	0	0.0808407	0	0	0	Fungi	1	Ascomycota	1	Dothideomycetes	1	Dothideomycetes_unidentified	1	Dothideomycetes_unidentified_1	1	Dothideomycetes_unidentified_1	1	Dothideomycetes_sp|SH206998.06FU	1
FungOtu237	0	0	0	0	0	0.0799893	0	0	0	0	0	0	0	0	0	0	0	Fungi	1	Ascomycota	1	Eurotiomycetes	1	Eurotiales	1	Trichocomaceae	1	Aspergillus	1	Aspergillus_restrictus|SH231339.06FU	0.58
FungOtu358	0	0	0	0	0	0.0636952	0	0	0	0	0	0	0	0	0	0	0	Fungi	1	Ascomycota	1	Eurotiomycetes	1	Eurotiales	1	Trichocomaceae	1	Aspergillus	1	Aspergillus_sp_DY115_21_7_M6|SH219426.06FU	1
FungOtu142	0	0	0	0	0	0	0	0	0	0	0	0	0	0	0	0.0458295	0	Fungi	1	Unidentified	0.28	Fungi_unidentified_1	0.28	Fungi_unidentified_1	0.28	Fungi_unidentified_1_1	0.28	Fungi_unidentified_1_1	0.28	Fungi_sp|SH236957.06FU	0.5
FungOtu271	0	0	0	0	0	0	0	0	0	0	0	0	0	0	0	0.0458295	0	Fungi	1	Basidiomycota	1	Tremellomycetes	1	Tremellomycetes_unidentified	1	Tremellomycetes_unidentified_1	1	Tremellomycetes_unidentified_1	1	Tremellomycetes_sp|SH212074.06FU	0.59
FungOtu32	0	0	0	0	0	0	0.0319132	0	0	0	0	0	0	0	0.0132153	0	0	Fungi	1	Ascomycota	1	Eurotiomycetes	1	Eurotiales	1	Trichocomaceae	1	Talaromyces	0.91	Talaromyces_marneffei|SH225847.06FU	0.9
FungOtu139	0	0	0	0	0	0	0	0	0	0	0.0369822	0	0	0	0	0	0	Fungi	1	Ascomycota	1	Dothideomycetes	1	Pleosporales	1	Lophiostomataceae	0.94	Acrocalymma	0.94	Acrocalymma vagum|KF019248	0.94
FungOtu40	0	0	0	0	0	0.0340695	0	0	0	0	0	0	0	0	0	0	0	Fungi	1	Ascomycota	1	Sordariomycetes	1	Xylariales	0.98	Incertae_sedis_9	0.94	Coniocessia	0.94	Coniocessia_nodulisporioides|SH230694.06FU	0.94
FungOtu467	0	0	0	0	0	0.0162941	0	0	0	0	0	0	0	0	0	0	0	Fungi	1	Ascomycota	0.99	Eurotiomycetes	0.99	Eurotiales	0.99	Trichocomaceae	0.99	Trichocomaceae_unidentified	0.87	Trichocomaceae_sp|SH236882.06FU	0.87
FungOtu557	0	0	0	0	0	0	0.0159566	0	0	0	0	0	0	0	0	0	0	Fungi	1	Basidiomycota	1	Incertae_sedis_4	1	Malasseziales	1	Incertae_sedis_5	1	Malassezia	1	Malassezia_restricta|SH206219.06FU	1
FungOtu441	0	0	0	0	0	0	0	0	0	0	0	0	0	0	0.0132153	0	0	Fungi	1	Ascomycota	1	Eurotiomycetes	1	Eurotiales	1	Trichocomaceae	1	Talaromyces	0.7	Talaromyces purpureogenus|MF475966	0.99
FungOtu621	0	0	0	0	0	0	0	0	0	0	0	0	0	0	0.0132153	0	0	Fungi	1	Ascomycota	1	Sordariomycetes	1	Hypocreales	1	Hypocreales_unidentified	1	Hypocreales_unidentified_1	1	Hypocreales_sp|SH223288.06FU	0.82
FungOtu540	0	0	0	0	0	0	0	0	0	0	0	0	0	0	0.0132153	0	0	Fungi	1	Basidiomycota	0.48	Tremellomycetes	0.21	Tremellales	0.21	Tremellales_unidentified	0.19	Tremellales_unidentified_1	0.19	Tremellales_sp|SH229402.06FU	0.19
FungOtu397	0	0	0	0	0	0.00148128	0	0	0	0	0	0	0	0	0	0	0	Fungi	1	Unidentified	0.54	Fungi_unidentified_1	0.54	Fungi_unidentified_1	0.54	Fungi_unidentified_1_1	0.54	Fungi_unidentified	0.54	Fungi_sp|MH240430	0.87
FungOtu29	0	0	0	0	0	0	0	0	0	0	0	0	0	0	0	0	0	Fungi	1	Ascomycota	1	Dothideomycetes	1	Pleosporales	1	Pleosporaceae	1	Embellisia	1	Embellisia_planifunda|SH224790.06FU	1
FungOtu30	0	0	0	0	0	0	0	0	0	0	0	0	0	0	0	0	0	Fungi	1	Ascomycota	1	Sordariomycetes	1	Sordariales	1	Chaetomiaceae	1	Chaetomidium	0.78	Chaetomidium arxii|LN809035	0.98
FungOtu28	0	0	0	0	0	0	0	0	0	0	0	0	0	0	0	0	0	Fungi	1	Zygomycota	0.88	Incertae_sedis_10	0.88	Mortierellales	0.88	Mortierellaceae	0.83	Mortierella	0.83	Mortierella_sp|AB638470	0.99
FungOtu36	0	0	0	0	0	0	0	0	0	0	0	0	0	0	0	0	0	Fungi	1	Ascomycota	1	Sordariomycetes	1	Hypocreales	1	Incertae_sedis_3	1	Myrothecium	1	Myrothecium_verrucaria|SH199490.06FU	0.92
FungOtu45	0	0	0	0	0	0	0	0	0	0	0	0	0	0	0	0	0	Fungi	1	Basidiomycota	0.99	Agaricomycetes	0.99	Corticiales	0.99	Punctulariaceae	0.99	Punctulariopsis	0.99	Punctulariopsis efibulata|KR494276	0.99
FungOtu49	0	0	0	0	0	0	0	0	0	0	0	0	0	0	0	0	0	Fungi	1	Ascomycota	1	Eurotiomycetes	1	Eurotiales	1	Trichocomaceae	1	Penicillium	1	Penicillium_citrinum|SH213185.06FU	1
FungOtu549	0	0	0	0	0	0	0	0	0	0	0	0	0	0	0	0	0	Fungi	1	Ascomycota	1	Eurotiomycetes	1	Eurotiales	1	Trichocomaceae	1	Talaromyces	0.92	Talaromyces_marneffei|SH225847.06FU	0.86
FungOtu59	0	0	0	0	0	0	0	0	0	0	0	0	0	0	0	0	0	Fungi	1	Ascomycota	1	Eurotiomycetes	1	Eurotiales	1	Trichocomaceae	1	Penicillium	1	Penicillium oxalicum|MF476070	1
FungOtu54	0	0	0	0	0	0	0	0	0	0	0	0	0	0	0	0	0	Fungi	1	Basidiomycota	1	Tremellomycetes	1	Tremellales	1	Incertae_sedis_12	1	Cryptococcus	1	Cryptococcus_nemorosus|SH229457.06FU	0.99
FungOtu57	0	0	0	0	0	0	0	0	0	0	0	0	0	0	0	0	0	Fungi	1	Basidiomycota	1	Microbotryomycetes	1	Sporidiobolales	1	Sporidiobolaceae	1	Rhodotorula	1	Rhodotorula glutinis strain ATCC 16726|FJ345357	1
FungOtu61	0	0	0	0	0	0	0	0	0	0	0	0	0	0	0	0	0	Fungi	1	Basidiomycota	1	Tremellomycetes	1	Tremellales	1	Tremellaceae	1	Cryptococcus	1	Cryptococcus_victoriae|SH198055.06FU	0.99
FungOtu68	0	0	0	0	0	0	0	0	0	0	0	0	0	0	0	0	0	Fungi	1	Basidiomycota	1	Ustilaginomycetes	1	Ustilaginales	1	Ustilaginaceae	1	Ustilago	1	Ustilago sp. TMS-2011 |HQ631069	1
FungOtu66	0	0	0	0	0	0	0	0	0	0	0	0	0	0	0	0	0	Fungi	1	Basidiomycota	0.7	Agaricomycetes	0.61	Thelephorales	0.35	Thelephoraceae	0.35	Tomentella	0.35	Tomentella lammiensis|NR_161038	0.45
FungOtu74	0	0	0	0	0	0	0	0	0	0	0	0	0	0	0	0	0	Fungi	1	Ascomycota	1	Sordariomycetes	1	Hypocreales	1	Nectriaceae	1	Fusarium	1	Fusarium_delphinoides|SH223633.06FU	0.85
FungOtu78	0	0	0	0	0	0	0	0	0	0	0	0	0	0	0	0	0	Fungi	1	Ascomycota	0.98	Sordariomycetes	0.86	Hypocreales	0.68	Incertae_sedis_3		Trichothecium		Trichothecium roseum|EU552162	0.79
FungOtu88	0	0	0	0	0	0	0	0	0	0	0	0	0	0	0	0	0	Fungi	1	Basidiomycota	1	Tremellomycetes	0.96	Tremellales	0.96	Trimorphomycetaceae	0.96	Saitozyma	0.96	Saitozyma podzolica|KY102943	0.96
FungOtu76	0	0	0	0	0	0	0	0	0	0	0	0	0	0	0	0	0	Fungi	1	Ascomycota	1	Sordariomycetes	1	incertae sedis	NA	incertae sedis	NA	Plectosphaerella	0.98	Plectosphaerella melonis|DQ825963	0.98
FungOtu94	0	0	0	0	0	0	0	0	0	0	0	0	0	0	0	0	0	Fungi	1	Ascomycota	1	Pezizomycetes	1	Pezizales	1	Pyronemataceae	1	Scutellinia	0.99	Scutellinia_sp|SH230992.06FU	0.99
FungOtu81	0	0	0	0	0	0	0	0	0	0	0	0	0	0	0	0	0	Fungi	1	Ascomycota	1	Dothideomycetes	1	Pleosporales	1	Incertae sedis	1	Setophoma	1	Setophoma sp.|JQ658342	1
FungOtu85	0	0	0	0	0	0	0	0	0	0	0	0	0	0	0	0	0	Fungi	1	Ascomycota	1	Leotiomycetes	1	Helotiales	1	Incertae_sedis_2	1	Xylogone	1	Xylogone_sphaerospora|SH228828.06FU	0.94
FungOtu84	0	0	0	0	0	0	0	0	0	0	0	0	0	0	0	0	0	Fungi	1	Ascomycota	1	Dothideomycetes	1	Botryosphaeriales	1	Botryosphaeriaceae	1	Lasiodiplodia	1	Lasiodiplodia_margaritacea|SH207475.06FU	0.9
FungOtu77	0	0	0	0	0	0	0	0	0	0	0	0	0	0	0	0	0	Fungi	1	Basidiomycota	1	Tremellomycetes	1	Tremellales	0.46	Incertae_sedis_12	0.46	Cryptococcus	0.46	Cryptococcus_laurentii|SH195375.06FU	0.99
FungOtu80	0	0	0	0	0	0	0	0	0	0	0	0	0	0	0	0	0	Fungi	1	Basidiomycota	1	Cystobasidiomycetes	0.64	Incertae_sedis_58	0.64	Incertae_sedis_59	0.64	Sakaguchia	0.64	Sakaguchia oryzae|KJ778624	1
FungOtu91	0	0	0	0	0	0	0	0	0	0	0	0	0	0	0	0	0	Fungi	1	Zygomycota	1	Incertae_sedis_10	1	Mucorales	1	Rhizopodaceae	1	Rhizopus	1	Rhizopus_arrhizus_var._arrhizus|SH225968.06FU	1
FungOtu89	0	0	0	0	0	0	0	0	0	0	0	0	0	0	0	0	0	Fungi	1	Ascomycota	1	Sordariomycetes	0.99	Sordariales	0.98	Lasiosphaeriaceae	0.94	Cercophora	0.91	Cercophora caudata|AY999135	0.95
FungOtu86	0	0	0	0	0	0	0	0	0	0	0	0	0	0	0	0	0	Fungi	1	Zygomycota	1	Incertae_sedis_10	1	Mortierellales	1	Mortierellaceae	1	Mortierella	1	Mortierella_ambigua|SH232483.06FU	1
FungOtu108	0	0	0	0	0	0	0	0	0	0	0	0	0	0	0	0	0	Fungi	1	Ascomycota	1	Incertae_sedis_24	1	Incertae_sedis_24	1	Incertae_sedis_24	1	Dokmaia	1	Dokmaia sp.|HQ631068	1
FungOtu90	0	0	0	0	0	0	0	0	0	0	0	0	0	0	0	0	0	Fungi	1	Ascomycota	0.77	Incertae_sedis		Incertae_sedis		Incertae_sedis		Abrothallus		Abrothallus suecicus|KF816177	0.79
FungOtu92	0	0	0	0	0	0	0	0	0	0	0	0	0	0	0	0	0	Fungi	1	Basidiomycota	0.82	Agaricomycetes		Corticiales		Corticiaceae		Vuilleminia	0.12	Vuilleminia macrospora|JX892944	0.81
FungOtu93	0	0	0	0	0	0	0	0	0	0	0	0	0	0	0	0	0	Fungi	1	Ascomycota	1	Leotiomycetes	1	Helotiales	1	Incertae_sedis_2	1	Scytalidium	1	Scytalidium_sp|SH228825.06FU	1
FungOtu103	0	0	0	0	0	0	0	0	0	0	0	0	0	0	0	0	0	Fungi	1	Ascomycota	1	Sordariomycetes	1	Hypocreales	1	Incertae_sedis_3	1	Stachybotrys	1	Stachybotrys_sp|SH227380.06FU	1
FungOtu100	0	0	0	0	0	0	0	0	0	0	0	0	0	0	0	0	0	Fungi	1	Ascomycota	0.68	Incertae_sedis_14		Incertae_sedis_15		Incertae_sedis_16		Humicola		Humicola brevis|MH854918	0.99
FungOtu95	0	0	0	0	0	0	0	0	0	0	0	0	0	0	0	0	0	Fungi	1	Ascomycota	1	Sordariomycetes	1	Sordariales		Chaetomiaceae		Trichocladium		Trichocladium brosimi|MH860271	0.95
FungOtu98	0	0	0	0	0	0	0	0	0	0	0	0	0	0	0	0	0	Fungi	1	Ascomycota	0.88	Dothideomycetes	0.88	Pleosporales	0.88	Incertae_sedis_13	0.88	Leptosphaerulina	0.88	Leptosphaerulina_chartarum|SH227423.06FU	0.88
FungOtu96	0	0	0	0	0	0	0	0	0	0	0	0	0	0	0	0	0	Fungi	1	Ascomycota	1	Ascomycota_unidentified	1	Ascomycota_unidentified_1	1	Ascomycota_unidentified_1	1	Poaceascoma	1	Poaceascoma helicoides|NR_154317	1
FungOtu99	0	0	0	0	0	0	0	0	0	0	0	0	0	0	0	0	0	Fungi	1											Uncultured fungus|NR_154317	1
FungOtu105	0	0	0	0	0	0	0	0	0	0	0	0	0	0	0	0	0	Fungi	1	Ascomycota	1	Orbiliomycetes	1	Orbiliales	1	Orbiliaceae	1	Arthrobotrys	0.66	Arthrobotrys_oligospora|SH220558.06FU	0.91
FungOtu127	0	0	0	0	0	0	0	0	0	0	0	0	0	0	0	0	0	Fungi	1	Basidiomycota	0.82	Agaricomycetes	0.79	Agaricales	0.77	Bolbitiaceae	0.58	Conocybe	0.58	Conocybe siennophylla|MH055385	0.86
FungOtu109	0	0	0	0	0	0	0	0	0	0	0	0	0	0	0	0	0	Fungi	1	Ascomycota	1	Leotiomycetes	1	Incertae_sedis	1	Incertae_sedis_1	1	Chaetomella	1	Chaetomella_sp_85_2_O_Mexico|SH239585.06FU	1
FungOtu101	0	0	0	0	0	0	0	0	0	0	0	0	0	0	0	0	0	Fungi	1	Basidiomycota	0.99	Tremellomycetes	0.92	Tremellales	0.92	Bulleribasidiaceae	0.92	Hannaella	0.92	Hannaella_oryzae|SH197187.06FU	0.97
FungOtu104	0	0	0	0	0	0	0	0	0	0	0	0	0	0	0	0	0	Fungi	1	Basidiomycota	1	Tremellomycetes	1	Tremellales	1	Incertae_sedis_12	1	Bullera	1	Bullera_pseudoalba|SH195374.06FU	1
FungOtu107	0	0	0	0	0	0	0	0	0	0	0	0	0	0	0	0	0	Fungi	1	Ascomycota	1	Sordariomycetes	1	Sordariales	1	Lasiosphaeriaceae	1	Schizothecium	1	Schizothecium inaequale|KY081784	0.99
FungOtu123	0	0	0	0	0	0	0	0	0	0	0	0	0	0	0	0	0	Fungi	1	Basidiomycota	1	Tremellomycetes	1	Filobasidiales	1	Filobasidiaceae	1	Filobasidium	1	Filobasidium_floriforme|SH216500.06FU	1
FungOtu135	0	0	0	0	0	0	0	0	0	0	0	0	0	0	0	0	0	Fungi	1	Ascomycota	1	Dothideomycetes	1	Pleosporales	1	Sporormiaceae	0.99	Preussia	0.99	Preussia_sp|SH235609.06FU	0.99
FungOtu102	0	0	0	0	0	0	0	0	0	0	0	0	0	0	0	0	0	Fungi	1	Unidentified	0.2	Fungi_unidentified_1	0.2	Fungi_unidentified_1	0.2	Fungi_unidentified_1_1	0.2	Fungi_unidentified	0.2	Fungus_sp|JX371453	0.96
FungOtu132	0	0	0	0	0	0	0	0	0	0	0	0	0	0	0	0	0	Fungi	1	Basidiomycota	1	Agaricomycetes	1	Cantharellales	1	Ceratobasidiaceae	1	Ceratobasidiaceae_unidentified	0.99	Ceratobasidiaceae_sp|SH199611.06FU	0.95
FungOtu168	0	0	0	0	0	0	0	0	0	0	0	0	0	0	0	0	0	Fungi	1	Ascomycota	1	Leotiomycetes	1	Helotiales	1	Incertae_sedis_2	1	Xylogone	0.99	Xylogone sphaerospora|MH859291	0.96
FungOtu117	0	0	0	0	0	0	0	0	0	0	0	0	0	0	0	0	0	Fungi	1	Chytridiomycota	1	Chytridiomycetes	0.96	Rhizophlyctidales	0.61	Rhizophlyctidaceae	0.61	Rhizophlyctis	0.61	Rhizophlyctis_rosea|SH220578.06FU	0.85
FungOtu115	0	0	0	0	0	0	0	0	0	0	0	0	0	0	0	0	0	Fungi	1	Ascomycota	0.77	Sordariomycetes	0.77	Hypocreales	0.77	Nectriaceae	0.77	Fusarium	0.76	Fusarium chlamydosporum|MG250448	1
FungOtu129	0	0	0	0	0	0	0	0	0	0	0	0	0	0	0	0	0	Fungi	1	Ascomycota	0.95	Sordariomycetes	0.92	Sordariales	0.88	Lasiosphaeriaceae	0.66	Cladorrhinum	0.41	Cladorrhinum flexuosum|MH864075	0.96
FungOtu120	0	0	0	0	0	0	0	0	0	0	0	0	0	0	0	0	0	Fungi	1	Ascomycota	1	Dothideomycetes	1	Pleosporales	1	Sporormiaceae	0.9	Preussia	0.9	Preussia australis|KX611039	0.9
FungOtu118	0	0	0	0	0	0	0	0	0	0	0	0	0	0	0	0	0	Fungi	1	Ascomycota	1	Ascomycota_unidentified	1	Ascomycota_unidentified_1	1	Ascomycota_unidentified_1	1	Ascomycota_unidentified_1_1	1	Ascomycota_sp|SH207004.06FU	1
FungOtu106	0	0	0	0	0	0	0	0	0	0	0	0	0	0	0	0	0	Fungi	1	Ascomycota	0.55	Dothideomycetes	0.52	Dothideomycetes_unidentified	0.48	Dothideomycetes_unidentified_1	0.48	Rhizopycnis	0.48	Rhizopycnis vagum|KF019248	0.94
FungOtu114	0	0	0	0	0	0	0	0	0	0	0	0	0	0	0	0	0	Fungi	1	Ascomycota	0.95	Dothideomycetes	0.86	Dothideomycetes_unidentified	0.76	Dothideomycetes_unidentified_1	0.76	Dothideomycetes_unidentified_1	0.76	Dothideomycetes_sp|SH206996.06FU	0.76
FungOtu119	0	0	0	0	0	0	0	0	0	0	0	0	0	0	0	0	0	Fungi	1	Basidiomycota	1	Tremellomycetes	1	Filobasidiales	0.95	Filobasidiaceae	0.95	Cryptococcus	0.95	Cryptococcus_albidus|SH231202.06FU	0.86
FungOtu133	0	0	0	0	0	0	0	0	0	0	0	0	0	0	0	0	0	Fungi	1	Ascomycota	1	Dothideomycetes	1	Pleosporales	1	Pleosporaceae	1	Pleospora	0.98	Pleospora_herbarum|SH224791.06FU	0.98
FungOtu163	0	0	0	0	0	0	0	0	0	0	0	0	0	0	0	0	0	Fungi	1	Basidiomycota	1	Agaricomycetes	1	Agaricales	1	Agaricales_unidentified	1	Coprinellus	1	Coprinellus radians|KM246172	0.99
FungOtu124	0	0	0	0	0	0	0	0	0	0	0	0	0	0	0	0	0	Fungi	1	Unidentified	0.9	Fungi_unidentified_1	0.9	Fungi_unidentified_1	0.9	Fungi_unidentified_1_1	0.9	Fungi_unidentified	0.9	Fungi_sp|JX390289	0.89
FungOtu125	0	0	0	0	0	0	0	0	0	0	0	0	0	0	0	0	0	Fungi	1	Ascomycota		Sordariomycetes		Sordariales				Sordariales_unidentified	0.9	Sordariales sp|MK281760	0.9
FungOtu122	0	0	0	0	0	0	0	0	0	0	0	0	0	0	0	0	0	Fungi	1	Basidiomycota	1	Cystobasidiomycetes	0.99	Cystobasidiales	0.98	Cystobasidiaceae	0.98	Occultifur	0.98	Occultifur_externus|KY104389	0.99
FungOtu130	0	0	0	0	0	0	0	0	0	0	0	0	0	0	0	0	0	Fungi	1	Ascomycota	1	Sordariomycetes	1	Hypocreales	1	Hypocreales_unidentified	1	Hypocreales_unidentified_1	1	Hypocreales_sp|SH223288.06FU	1
FungOtu134	0	0	0	0	0	0	0	0	0	0	0	0	0	0	0	0	0	Fungi	1	Basidiomycota	1	Tremellomycetes	1	Tremellales	1	Bulleribasidiaceae	1	Hannaella	0.87	Hannaella sinensis|KY103512	1
FungOtu138	0	0	0	0	0	0	0	0	0	0	0	0	0	0	0	0	0	Fungi	1	Ascomycota	1	Dothideomycetes	1	Pleosporales	1	Montagnulaceae	1	Montagnulaceae_unidentified	1	Montagnulaceae_sp|SH224134.06FU	1
FungOtu136	0	0	0	0	0	0	0	0	0	0	0	0	0	0	0	0	0	Fungi	1	Ascomycota	1	Dothideomycetes	1	Botryosphaeriales	1	Botryosphaeriaceae	1	Microdiplodia	1	Microdiplodia miyakei |HQ248187	1
FungOtu250	0	0	0	0	0	0	0	0	0	0	0	0	0	0	0	0	0	Fungi	1	Basidiomycota	0.88	Agaricomycetes	0.88	Agaricales	0.88	Hygrophoraceae	0.88	Hygrocybe	0.88	Hygrocybe_sp|JQ347153	0.88
FungOtu141	0	0	0	0	0	0	0	0	0	0	0	0	0	0	0	0	0	Fungi	1	Ascomycota	1	Ascomycota_unidentified	1	Ascomycota_unidentified_1	1	Ascomycota_unidentified_1	1	Ascomycota_unidentified_1_1	1	Ascomycota_sp|SH197541.06FU	1
FungOtu126	0	0	0	0	0	0	0	0	0	0	0	0	0	0	0	0	0	Fungi	1	Ascomycota	1	Sordariomycetes	0.88	Hypocreales	0.87	Hypocreales_unidentified	0.85	Calonectria	0.85	Calonectria pacifica|GQ280603	0.83
FungOtu121	0	0	0	0	0	0	0	0	0	0	0	0	0	0	0	0	0	Fungi	1	Zygomycota	1	Incertae_sedis_10	1	Mortierellales	1	Mortierellaceae	1	Mortierella	1	Mortierella_ambigua|SH232483.06FU	0.93
FungOtu128	0	0	0	0	0	0	0	0	0	0	0	0	0	0	0	0	0	Fungi	1	Ascomycota	1	Dothideomycetes	1	Pleosporales	1	Sporormiaceae	1	Preussia	1	Preussia_sp|SH197547.06FU	1
FungOtu143	0	0	0	0	0	0	0	0	0	0	0	0	0	0	0	0	0	Fungi	1	Ascomycota	1	Ascomycota_unidentified	1	Ascomycota_unidentified_1	1	Ascomycota_unidentified_1	1	Ascomycota_unidentified_1_1	1	Ascomycota_sp|SH223248.06FU	1
FungOtu630	0	0	0	0	0	0	0	0	0	0	0	0	0	0	0	0	0	Fungi	1	Ascomycota	0.92	Dothideomycetes	0.85	Pleosporales	0.85	Incertae_sedis_13	0.83	Phoma	0.82	Phoma eupyrena|KX610328	0.97
FungOtu137	0	0	0	0	0	0	0	0	0	0	0	0	0	0	0	0	0	Fungi	1	Ascomycota		Laboulbeniomycetes		Pyxidiophorales		Pyxidiophoraceae		Pyxidiophora		Pyxidiophora microspora|MG438314	0.78
FungOtu156	0	0	0	0	0	0	0	0	0	0	0	0	0	0	0	0	0	Fungi	1	Blastocladiomycota		Physodermatomycetes		Physodermatales		Physodermataceae		Paraphysoderma		Paraphysoderma sedebokerense| KJ569527	0.87
FungOtu160	0	0	0	0	0	0	0	0	0	0	0	0	0	0	0	0	0	Fungi	1	Ascomycota		Pezizomycetes		Pezizales		Pyronemataceae		Boubovia		Boubovia sp.|MK093850	0.87
FungOtu144	0	0	0	0	0	0	0	0	0	0	0	0	0	0	0	0	0	Fungi	1	Ascomycota	0.86	Dothideomycetes		Pleosporales		Sporormiaceae		Preussia		Preussia africana|JQ031265	0.76
FungOtu147	0	0	0	0	0	0	0	0	0	0	0	0	0	0	0	0	0	Fungi	1	Ascomycota	0.99	Sordariomycetes	0.99	Hypocreales	0.97	Nectriaceae	0.83	Fusarium	0.51	Fusarium_biseptatum|SH223639.06FU	0.41
FungOtu180	0	0	0	0	0	0	0	0	0	0	0	0	0	0	0	0	0	Fungi	1	Ascomycota	1	Dothideomycetes	1	Pleosporales	1	Pleosporales_unidentified	0.6	Pleosporales_unidentified_1	0.6	Pleosporales_sp|SH202150.06FU	0.6
FungOtu153	0	0	0	0	0	0	0	0	0	0	0	0	0	0	0	0	0	Fungi	1	Chytridiomycota	0.75	Chytridiomycetes	0.65	Spizellomycetales	0.47	Spizellomycetaceae	0.47	Spizellomyces	0.45	Spizellomyces dolichospermus|JN943813	0.78
FungOtu164	0	0	0	0	0	0	0	0	0	0	0	0	0	0	0	0	0	Fungi	1	Ascomycota	1	Sordariomycetes	1	Hypocreales	1	Incertae_sedis_3	1	Stachybotrys	1	Stachybotrys_microspora|SH227378.06FU	1
FungOtu151	0	0	0	0	0	0	0	0	0	0	0	0	0	0	0	0	0	Fungi	1	Ascomycota	0.99	Sordariomycetes	0.99	Hypocreales	0.99	Nectriaceae	0.98	Viridispora	0.98	Viridispora_sp|SH206823.06FU	0.98
FungOtu155	0	0	0	0	0	0	0	0	0	0	0	0	0	0	0	0	0	Fungi	1	Ascomycota	1	Sordariomycetes	1	Hypocreales	1	Bionectriaceae	0.98	Hydropisphaera	0.98	Hydropisphaera_sp|SH235787.06FU	0.97
FungOtu148	0	0	0	0	0	0	0	0	0	0	0	0	0	0	0	0	0	Fungi	1	Ascomycota	0.97	Dothideomycetes	0.76	Capnodiales	0.76	Davidiellaceae	0.76	Davidiella	0.76	Davidiella_tassiana|SH196750.06FU	0.76
FungOtu199	0	0	0	0	0	0	0	0	0	0	0	0	0	0	0	0	0	Fungi	1	Ascomycota	1	Sordariomycetes	1	Hypocreales	0.99	Nectriaceae	0.92	Paracremonium	0.99	Paracremonium inflatum| KP012609	0.99
FungOtu152	0	0	0	0	0	0	0	0	0	0	0	0	0	0	0	0	0	Fungi	1	Ascomycota	0.71	Dothideomycetes	0.22	Capnodiales	0.15	Piedraiaceae	0.1	Piedraia	0.1	Piedraia_hortae|SH229494.06FU	0.5
FungOtu247	0	0	0	0	0	0	0	0	0	0	0	0	0	0	0	0	0	Fungi	1	Zygomycota	0.18	Incertae_sedis_10	0.18	Mortierellales	0.18	Mortierellaceae	0.18	Mortierella	0.18	Mortierella_sp|SH214852.06FU	0.5
FungOtu140	0	0	0	0	0	0	0	0	0	0	0	0	0	0	0	0	0	Fungi	1	Ascomycota	1	Sordariomycetes	1	Microascales	1	Microascales_unidentified	1	Microascales_unidentified_1	1	Microascales_sp|SH219383.06FU	1
FungOtu173	0	0	0	0	0	0	0	0	0	0	0	0	0	0	0	0	0	Fungi	1	Ascomycota	1	Dothideomycetes	1	Capnodiales	1	Mycosphaerellaceae	1	Septoria	1	Septoria_arundinacea|SH207008.06FU	1
FungOtu159	0	0	0	0	0	0	0	0	0	0	0	0	0	0	0	0	0	Fungi	1	Ascomycota	0.99	Ascomycota_unidentified	0.8	Ascomycota_unidentified_1	0.8	Ascomycota_unidentified_1	0.8	Ascomycota_unidentified_1_1	0.8	Ascomycota_sp|SH230809.06FU	0.8
FungOtu190	0	0	0	0	0	0	0	0	0	0	0	0	0	0	0	0	0	Fungi	1	Ascomycota	1	Ascomycota_unidentified	1	Ascomycota_unidentified_1	1	Ascomycota_unidentified_1	1	Ascomycota_unidentified_1_1	1	Ascomycota_sp|SH224125.06FU	1
FungOtu162	0	0	0	0	0	0	0	0	0	0	0	0	0	0	0	0	0	Fungi	1	Ascomycota	1	Sordariomycetes	1	Hypocreales	1	Hypocreales_unidentified	1	Hypocreales_unidentified_1	1	Hypocreales_sp|SH197882.06FU	1
FungOtu177	0	0	0	0	0	0	0	0	0	0	0	0	0	0	0	0	0	Fungi	1	Ascomycota	1	Eurotiomycetes	1	Eurotiales	1	Trichocomaceae	1	Penicillium	1	Penicillium_virgatum|SH201030.06FU	0.91
FungOtu264	0	0	0	0	0	0	0	0	0	0	0	0	0	0	0	0	0	Fungi	1	Ascomycota	1	Dothideomycetes	1	Pleosporales	1	Incertae_sedis_13	1	Periconia	1	Periconia_sp|SH232015.06FU	1
FungOtu165	0	0	0	0	0	0	0	0	0	0	0	0	0	0	0	0	0	Fungi	1	Ascomycota	1	Dothideomycetes	1	Pleosporales	1	Pleosporaceae	1	Pleosporaceae_unidentified	1	Pleosporaceae_sp|SH224800.06FU	0.42
FungOtu245	0	0	0	0	0	0	0	0	0	0	0	0	0	0	0	0	0	Fungi	1	Ascomycota		Agaricomycetes		Cantharellales		Ceratobasidiaceae		Rhizoctonia		Rhizoctonia solani |MH862757	0.83
FungOtu166	0	0	0	0	0	0	0	0	0	0	0	0	0	0	0	0	0	Fungi	1	Basidiomycota	0.47	Agaricomycetes		Hymenochaetales		Repetobasidiaceae		Sidera		Sidera lowei|KY264044	0.97
FungOtu205	0	0	0	0	0	0	0	0	0	0	0	0	0	0	0	0	0	Fungi	1	Basidiomycota	1	Agaricomycetes	1	Agaricales	1	Agaricales_unidentified	1	Agaricales_unidentified_1	1	Agaricales_sp|SH239397.06FU	1
FungOtu186	0	0	0	0	0	0	0	0	0	0	0	0	0	0	0	0	0	Fungi	1	Ascomycota	1	Eurotiomycetes	0.68	Eurotiales	0.68	Trichocomaceae	0.68	Penicillium	0.68	Penicillium_sp|SH193634.06FU	0.68
FungOtu158	0	0	0	0	0	0	0	0	0	0	0	0	0	0	0	0	0	Fungi	1	Ascomycota	0.91	Saccharomycetes	0.91	Saccharomycetales	0.91	Saccharomycetales_unidentified	0.91	Saccharomycetales_unidentified_1	0.91	Saccharomycetales_sp|SH196856.06FU	0.91
FungOtu197	0	0	0	0	0	0	0	0	0	0	0	0	0	0	0	0	0	Fungi	1	Ascomycota		Pezizomycetes		Pezizales		Pyronemataceae		Tricharina	0.13	Tricharina gilva|U38575	0.97
FungOtu644	0	0	0	0	0	0	0	0	0	0	0	0	0	0	0	0	0	Fungi	1	Unidentified	0.94	Fungi_unidentified_1	0.94	Fungi_unidentified_1	0.94	Fungi_unidentified_1_1	0.94	Fungi_unidentified_1_1	0.94	Fungi_sp|SH217360.06FU	0.74
FungOtu175	0	0	0	0	0	0	0	0	0	0	0	0	0	0	0	0	0	Fungi	1	Ascomycota	1	Sordariomycetes	1	Hypocreales	1	Hypocreales_unidentified	1	Hypocreales_unidentified_1	1	Hypocreales_sp|SH224303.06FU	1
FungOtu193	0	0	0	0	0	0	0	0	0	0	0	0	0	0	0	0	0	Fungi	1	Ascomycota	1	Sordariomycetes	1	Hypocreales	0.99	Cordycipitaceae	0.64	Beauveria	0.64	Beauveria_felina|SH225156.06FU	0.64
FungOtu223	0	0	0	0	0	0	0	0	0	0	0	0	0	0	0	0	0	Fungi	1	Basidiomycota	1	Agaricomycetes	1	Corticiales	0.99	Corticiales_unidentified	0.99	Corticiales_unidentified_1	0.99	Corticiales_sp|SH205900.06FU	0.99
FungOtu179	0	0	0	0	0	0	0	0	0	0	0	0	0	0	0	0	0	Fungi	1	Unidentified	0.43	Fungi_unidentified_1	0.43	Fungi_unidentified_1	0.43	Fungi_unidentified_1_1	0.43	Fungi_unidentified_1_1	0.43	Fungi_sp|SH234355.06FU	0.34
FungOtu529	0	0	0	0	0	0	0	0	0	0	0	0	0	0	0	0	0	Fungi	1	Ascomycota	1	Eurotiomycetes	1	Eurotiales	1	Trichocomaceae	1	Talaromyces	0.93	Talaromyces_marneffei|SH225847.06FU	0.93
FungOtu154	0	0	0	0	0	0	0	0	0	0	0	0	0	0	0	0	0	Fungi	1	Ascomycota	1	Eurotiomycetes	1	Onygenales	1	Onygenaceae	0.99	Chrysosporium	0.99	Chrysosporium_lobatum|SH225147.06FU	0.71
FungOtu183	0	0	0	0	0	0	0	0	0	0	0	0	0	0	0	0	0	Fungi	1	Basidiomycota	1	Agaricomycetes	1	Agaricales	1	Psathyrellaceae	1	Coprinellus	0.98	Coprinellus_sp|SH199708.06FU	0.69
FungOtu227	0	0	0	0	0	0	0	0	0	0	0	0	0	0	0	0	0	Fungi	1	Zygomycota	0.77	Incertae_sedis_10	0.77	Mortierellales	0.77	Mortierellaceae	0.68	Mortierella	0.67	Mortierella_sp|SH227414.06FU	0.49
FungOtu172	0	0	0	0	0	0	0	0	0	0	0	0	0	0	0	0	0	Fungi	1	Ascomycota	0.98	Ascomycota_unidentified	0.64	Ascomycota_unidentified_1	0.64	Ascomycota_unidentified_1	0.64	Ascomycota_unidentified_1_1	0.64	Ascomycota_sp|SH196232.06FU	0.64
FungOtu167	0	0	0	0	0	0	0	0	0	0	0	0	0	0	0	0	0	Fungi	1	Ascomycota	0.67	Dothideomycetes	1	Pleosporales		Incertae_sedis		Pleosporales sp.	0.31	Pleosporales sp. 1 TMS-2011|HQ631002	0.98
FungOtu394	0	0	0	0	0	0	0	0	0	0	0	0	0	0	0	0	0	Fungi	1	Ascomycota	1	Dothideomycetes	1	Pleosporales	1	Pyrenochaetopsidaceae	1	Pyrenochaetopsis	1	Pyrenochaetopsis indica|SH196232.06FU	1
FungOtu176	0	0	0	0	0	0	0	0	0	0	0	0	0	0	0	0	0	Fungi	1	Ascomycota	0.67	Leotiomycetes	0.5	Incertae_sedis	0.42	Incertae_sedis	0.31	Leotiomycetes	0.31	Leotiomycetes sp. HM-2018a|MH100803	0.98
FungOtu202	0	0	0	0	0	0	0	0	0	0	0	0	0	0	0	0	0	Fungi	1	Ascomycota	0.98	Eurotiomycetes		Onygenales		Onygenaceae		Chrysosporium		Chrysosporium pilosum|MH862397	1
FungOtu259	0	0	0	0	0	0	0	0	0	0	0	0	0	0	0	0	0	Fungi	1	Ascomycota	1	Leotiomycetes	1	Helotiales	1	Incertae_sedis	1	Scytalidium	0.95	Scytalidium cuboideum|MH858144	0.95
FungOtu182	0	0	0	0	0	0	0	0	0	0	0	0	0	0	0	0	0	Fungi	1	Ascomycota	0.99	Sordariomycetes	0.99	Hypocreales	0.99	Nectriaceae	0.97	Nectria	0.97	Nectria_ventricosa|SH234378.06FU	0.97
FungOtu213	0	0	0	0	0	0	0	0	0	0	0	0	0	0	0	0	0	Fungi	1	Chytridiomycota	0.82	Chytridiomycetes	0.54	Spizellomycetales	0.49	Spizellomycetaceae	0.49	Spizellomyces	0.87	Spizellomyces pseudodichotomus|FJ827715	0.87
FungOtu206	0	0	0	0	0	0	0	0	0	0	0	0	0	0	0	0	0	Fungi	1	Ascomycota	0.97	Sordariomycetes	0.8	Sordariales		Lasiosphaeriaceae		Podospora	0.13	Podospora sp.|MK281661	0.91
FungOtu212	0	0	0	0	0	0	0	0	0	0	0	0	0	0	0	0	0	Fungi	1	Basidiomycota	1	Microbotryomycetes	1	Sporidiobolales	1	Incertae_sedis_25	1	Incertae_sedis_25_unidentified	1	Sporidiobolales_sp|SH228923.06FU	1
FungOtu171	0	0	0	0	0	0	0	0	0	0	0	0	0	0	0	0	0	Fungi	1	Basidiomycota	1	Tremellomycetes	1	Filobasidiales		Filobasidiaceae		Naganishia	0.97	Naganishia globosa|MH809978	0.97
FungOtu192	0	0	0	0	0	0	0	0	0	0	0	0	0	0	0	0	0	Fungi	1	Ascomycota	1	Ascomycota_unidentified	1	Ascomycota_unidentified_1	1	Ascomycota_unidentified_1	1	Ascomycota_unidentified_1_1	1	Ascomycota_sp|SH224125.06FU	1
FungOtu240	0	0	0	0	0	0	0	0	0	0	0	0	0	0	0	0	0	Fungi	1	Chytridiomycota	1	Chytridiomycetes	0.96	Rhizophlyctidales	0.61	Rhizophlyctidaceae	0.82	Rhizophlyctis	0.82	Rhizophlyctis rosea|EU379215	0.84
FungOtu209	0	0	0	0	0	0	0	0	0	0	0	0	0	0	0	0	0	Fungi	1	Ascomycota	1	Dothideomycetes	1	Pleosporales	1	Pleosporales_unidentified	1	Pleosporales_unidentified_1	1	Pleosporales_sp|SH205840.06FU	1
FungOtu211	0	0	0	0	0	0	0	0	0	0	0	0	0	0	0	0	0	Fungi	1	Ascomycota	1	Eurotiomycetes	1	Chaetothyriales	1	Herpotrichiellaceae	1	Herpotrichiellaceae_unidentified	1	Herpotrichiellaceae_sp|SH235894.06FU	1
FungOtu185	0	0	0	0	0	0	0	0	0	0	0	0	0	0	0	0	0	Fungi	1	Chytridiomycota									0.22	Uncultured fungus|KY687633	0.78
FungOtu174	0	0	0	0	0	0	0	0	0	0	0	0	0	0	0	0	0	Fungi	1	Ascomycota	1	Eurotiomycetes	1	Verrucariales	1	Verrucariaceae	1	Verrucaria	0.97	Verrucaria_muralis|SH221263.06FU	0.7
FungOtu201	0	0	0	0	0	0	0	0	0	0	0	0	0	0	0	0	0	Fungi	1	Unidentified	0.89	Fungi_unidentified_1	0.89	Fungi_unidentified_1	0.89	Fungi_unidentified_1_1	0.89	Fungi_unidentified_1_1	0.89	Fungi_sp|JX390289	0.89
FungOtu277	0	0	0	0	0	0	0	0	0	0	0	0	0	0	0	0	0	Fungi	1	Chytridiomycota	0.76	Chytridiomycota_unidentified	0.36	Chytridiomycota_unidentified_1	0.36	Chytridiomycota_unidentified_1	0.36	Chytridiomycota_unidentified_1_1	0.36	Chytridiomycota_sp|SH233268.06FU	0.92
FungOtu187	0	0	0	0	0	0	0	0	0	0	0	0	0	0	0	0	0	Fungi	1	Basidiomycota	1	Tremellomycetes	1	Tremellales	1	Incertae_sedis_12	1	Hannaella	1	Hannaella_luteola|SH197177.06FU	1
FungOtu272	0	0	0	0	0	0	0	0	0	0	0	0	0	0	0	0	0	Fungi	1	Unidentified	0.53	Fungi_unidentified_1	0.53	Fungi_unidentified_1	0.53	Fungi_unidentified_1_1	0.53	Fungi_unidentified_1_1	0.53	Fungi_sp|SH241408.06FU	0.98
FungOtu216	0	0	0	0	0	0	0	0	0	0	0	0	0	0	0	0	0	Fungi	1	Basidiomycota	0.93	Tremellomycetes	0.87	Tremellales	0.44	Incertae_sedis_12	0.44	Cryptococcus_1	0.43	Cryptococcus_paraflavus|SH223311.06FU	0.42
FungOtu203	0	0	0	0	0	0	0	0	0	0	0	0	0	0	0	0	0	Fungi	1	Ascomycota	0.97	Eurotiomycetes		Onygenales		Incertae_sedis		Arthropsis	0.83	Arthropsis truncata|NR_159641	0.83
FungOtu221	0	0	0	0	0	0	0	0	0	0	0	0	0	0	0	0	0	Fungi	1	Ascomycota	1	Dothideomycetes	1	Dothideomycetes_unidentified	0.98	Dothideomycetes_unidentified_1	0.98	Dothideomycetes_unidentified_1	0.98	Dothideomycetes_sp|SH223802.06FU	0.45
FungOtu178	0	0	0	0	0	0	0	0	0	0	0	0	0	0	0	0	0	Fungi	1	Basidiomycota	0.66	Agaricomycetes	0.51	Agaricomycetes_unidentified	0.26	Agaricomycetes_unidentified_1	0.26	Agaricomycetes_unidentified_1	0.26	Agaricomycetes_sp|SH230130.06FU	0.26
FungOtu184	0	0	0	0	0	0	0	0	0	0	0	0	0	0	0	0	0	Fungi	1	Basidiomycota	0.9	Agaricomycetes	0.8	Agaricales	0.65	Entolomataceae	0.37	Entoloma	0.25	Entoloma_brunneosericeum|SH197232.06FU	0.85
FungOtu219	0	0	0	0	0	0	0	0	0	0	0	0	0	0	0	0	0	Fungi	1	Ascomycota	1	Sordariomycetes	1	Sordariomycetes_unidentified	0.93	Sordariomycetes_unidentified_1	0.93	Sordariomycetes_unidentified_1	0.93	Sordariomycetes_sp|SH205329.06FU	0.93
FungOtu218	0	0	0	0	0	0	0	0	0	0	0	0	0	0	0	0	0	Fungi	1	Ascomycota	0.86	Sordariomycetes	0.81	Sordariales	0.6	Lasiosphaeriaceae	0.41	Cercophora	0.37	Cercophora_ambigua|SH234974.06FU	0.37
FungOtu191	0	0	0	0	0	0	0	0	0	0	0	0	0	0	0	0	0	Fungi	1	Ascomycota	1	Sordariomycetes	1	Sordariomycetes_unidentified	0.99	Sordariomycetes_unidentified_1	0.99	Sordariomycetes_unidentified_1	0.99	Sordariomycetes_sp|SH213465.06FU	0.99
FungOtu251	0	0	0	0	0	0	0	0	0	0	0	0	0	0	0	0	0	Fungi	1	Ascomycota	0.96	Dothideomycetes	0.87	Pleosporales	0.83	Cucurbitariaceae	0.39	Pyrenochaetopsis	0.39	Pyrenochaetopsis_pratorum|SH195316.06FU	0.39
FungOtu224	0	0	0	0	0	0	0	0	0	0	0	0	0	0	0	0	0	Fungi	1	Ascomycota	1	Eurotiomycetes	1	Chaetothyriales	1	Herpotrichiellaceae	1	Herpotrichiellaceae_unidentified	1	Herpotrichiellaceae_sp|SH209753.06FU	1
FungOtu262	0	0	0	0	0	0	0	0	0	0	0	0	0	0	0	0	0	Fungi	1	Ascomycota	1	Dothideomycetes	1	Capnodiales	1	Mycosphaerellaceae	1	Cercospora	0.49	Cercospora_apii|SH212704.06FU	0.84
FungOtu222	0	0	0	0	0	0	0	0	0	0	0	0	0	0	0	0	0	Fungi	1	Basidiomycota		Wallemiomycetes		Wallemiales		Wallemiaceae		Wallemia	0.84	Wallemia peruviensis|KY751333	0.89
FungOtu234	0	0	0	0	0	0	0	0	0	0	0	0	0	0	0	0	0	Fungi	1	Unidentified_1_1		Fungi_unidentified_1_1		Fungi_unidentified_1_1		Fungi_unidentified_1_1		Fungi_unidentified_1_1		Uncultured fungus|FJ780186	0.91
FungOtu235	0	0	0	0	0	0	0	0	0	0	0	0	0	0	0	0	0	Fungi	1	Ascomycota	0.84	Dothideomycetes		Pleosporales		Phaeosphaeriaceae		Phaeosphaeria		Phaeosphaeria pontiformis|KC989090	0.82
FungOtu181	0	0	0	0	0	0	0	0	0	0	0	0	0	0	0	0	0	Fungi	1	Ascomycota	1	Dothideomycetes	1	Pleosporales	1	Sporormiaceae	1	Preussia	1	Preussia_pseudominima|SH190479.06FU	0.92
FungOtu228	0	0	0	0	0	0	0	0	0	0	0	0	0	0	0	0	0	Fungi	1	Glomeromycota	0.9	Glomeromycetes	0.85	Glomerales	0.78	Glomeraceae	0.78	Kamienskia	0.3	Kamienskia divaricata|KX758125	0.91
FungOtu232	0	0	0	0	0	0	0	0	0	0	0	0	0	0	0	0	0	Fungi	1	Ascomycota	0.48	Leotiomycetes	0.21	Helotiales	0.21	Incertae_sedis_16	0.21	Scytalidium	0.13	Scytalidium album|NR_160102	0.5
FungOtu229	0	0	0	0	0	0	0	0	0	0	0	0	0	0	0	0	0	Fungi	1	Ascomycota	1	Sordariomycetes	1	Hypocreales	1	Clavicipitaceae	1	Claviceps	1	Claviceps_cynodontis|SH229831.06FU	0.86
FungOtu230	0	0	0	0	0	0	0	0	0	0	0	0	0	0	0	0	0	Fungi	1	Ascomycota	1	Sordariomycetes	1	Sordariales	0.99	Sordariales_unidentified	0.99	Sordariales_unidentified_1	0.99	Sordariales_sp|SH229371.06FU	0.97
FungOtu195	0	0	0	0	0	0	0	0	0	0	0	0	0	0	0	0	0	Fungi	1	Ascomycota	1	Ascomycota_unidentified	1	Ascomycota_unidentified_1	1	Ascomycota_unidentified_1	1	Ascomycota_unidentified_1_1	1	Ascomycota_sp|SH199488.06FU	1
FungOtu274	0	0	0	0	0	0	0	0	0	0	0	0	0	0	0	0	0	Fungi	1	Ascomycota	1	Sordariomycetes	1	Incertae_sedis_7	1	Plectosphaerellaceae	1	Lectera	1	Lectera_longa|SH219644.06FU	1
FungOtu313	0	0	0	0	0	0	0	0	0	0	0	0	0	0	0	0	0	Fungi	1	Basidiomycota	1	Agaricomycetes	1	Agaricales	1	Lyophyllaceae	1	Lyophyllaceae_unidentified	1	Lyophyllaceae_sp|SH193028.06FU	1
FungOtu194	0	0	0	0	0	0	0	0	0	0	0	0	0	0	0	0	0	Fungi	1	Zygomycota	1	Incertae_sedis_10	1	Mortierellales	1	Mortierellaceae	0.99	Mortierella	0.99	Mortierella_ambigua|SH232483.06FU	0.81
FungOtu242	0	0	0	0	0	0	0	0	0	0	0	0	0	0	0	0	0	Fungi	1	Ascomycota	1	Eurotiomycetes	1	Eurotiales	1	Trichocomaceae	1	Aspergillus	0.98	Aspergillus_terreus|SH214178.06FU	0.85
FungOtu268	0	0	0	0	0	0	0	0	0	0	0	0	0	0	0	0	0	Fungi	1	Ascomycota	1	Dothideomycetes	1	Pleosporales	1	Phaeosphaeriaceae	1	Phaeosphaeriopsis	1	Phaeosphaeriopsis_sp_C652|SH206991.06FU	1
FungOtu238	0	0	0	0	0	0	0	0	0	0	0	0	0	0	0	0	0	Fungi	1	Ascomycota	0.73	Pezizomycetes	0.14	Pezizales	0.14	Rhizinaceae	0.06	Phymatotrichopsis	0.06	Phymatotrichopsis_omnivora|SH207548.06FU	0.5
FungOtu225	0	0	0	0	0	0	0	0	0	0	0	0	0	0	0	0	0	Fungi	1	Ascomycota	1	Dothideomycetes	0.58	Capnodiales	0.58	Davidiellaceae	0.58	Davidiella	0.58	Davidiella_tassiana|SH196750.06FU	0.58
FungOtu395	0	0	0	0	0	0	0	0	0	0	0	0	0	0	0	0	0	Fungi	1	Unidentified	0.53	Fungi_unidentified_1	0.53	Fungi_unidentified_1	0.53	Fungi_unidentified_1_1	0.53	Fungi_unidentified_1_1	0.53	Fungi_sp|SH235187.06FU	0.39
FungOtu214	0	0	0	0	0	0	0	0	0	0	0	0	0	0	0	0	0	Fungi	1	Ascomycota	0.98	Sordariomycetes	0.98	Hypocreales	0.98	Nectriaceae	0.77	Nectria	0.52	Nectria_aurantiaca|SH205600.06FU	0.43
FungOtu249	0	0	0	0	0	0	0	0	0	0	0	0	0	0	0	0	0	Fungi	1	Basidiomycota	1	Tremellomycetes	1	Tremellales	1	Incertae_sedis_12	1	Cryptococcus_1	1	Cryptococcus_sp_QMW_2009a|SH209978.06FU	1
FungOtu244	0	0	0	0	0	0	0	0	0	0	0	0	0	0	0	0	0	Fungi	1	Basidiomycota	1	Microbotryomycetes	1	Sporidiobolales	1	Incertae_sedis_25	1	Sporobolomyces	0.9	Sporobolomyces_vermiculatus|SH227545.06FU	0.81
FungOtu273	0	0	0	0	0	0	0	0	0	0	0	0	0	0	0	0	0	Fungi	1	Ascomycota	1	Ascomycota_unidentified	0.93	Ascomycota_unidentified_1	0.93	Ascomycota_unidentified_1	0.93	Ascomycota_unidentified_1_1	0.93	Ascomycota_sp|SH221644.06FU	0.55
FungOtu283	0	0	0	0	0	0	0	0	0	0	0	0	0	0	0	0	0	Fungi	1	Ascomycota	1	Orbiliomycetes	1	Orbiliomycetes_unidentified	1	Orbiliomycetes_unidentified_1	1	Orbiliomycetes_unidentified_1	1	Orbiliomycetes_sp|SH234045.06FU	0.63
FungOtu198	0	0	0	0	0	0	0	0	0	0	0	0	0	0	0	0	0	Fungi	1	Zygomycota	0.99	Incertae_sedis_10	0.99	Kickxellales	0.99	Kickxellaceae	0.99	Ramicandelaber	0.99	Ramicandelaber_sp_HMH_2010a|SH237136.06FU	0.68
FungOtu241	0	0	0	0	0	0	0	0	0	0	0	0	0	0	0	0	0	Fungi	1	Unculturedfungus		Uncultured fungus		Uncultured fungus		Uncultured fungus		Uncultured fungus		Uncultured fungus|FN397185	0.76
FungOtu226	0	0	0	0	0	0	0	0	0	0	0	0	0	0	0	0	0	Fungi	1	Basidiomycota	1	Tremellomycetes	1	Tremellales	1	Incertae_sedis_12	1	Cryptococcus_1	1	Cryptococcus_rajasthanensis|SH229455.06FU	1
FungOtu255	0	0	0	0	0	0	0	0	0	0	0	0	0	0	0	0	0	Fungi	1	Ascomycota	0.8	Ascomycota_unidentified	0.29	Ascomycota_unidentified_1	0.29	Ascomycota_unidentified_1	0.29	Ascomycota_unidentified_1_1	0.29	Ascomycota_sp|SH212035.06FU	0.26
FungOtu323	0	0	0	0	0	0	0	0	0	0	0	0	0	0	0	0	0	Fungi	1	Basidiomycota	1	Agaricomycetes	1	Agaricales	1	Agaricaceae	1	Chlorophyllum	1	Chlorophyllum_molybdites|SH206330.06FU	1
FungOtu290	0	0	0	0	0	0	0	0	0	0	0	0	0	0	0	0	0	Fungi	1	Ascomycota	1	Dothideomycetes	0.98	Pleosporales	0.98	Cucurbitariaceae	0.63	Pyrenochaetopsis	0.63	Pyrenochaetopsis_leptospora|SH196230.06FU	0.63
FungOtu200	0	0	0	0	0	0	0	0	0	0	0	0	0	0	0	0	0	Fungi	1	Ascomycota	0.97	Sordariomycetes	0.97	Hypocreales	0.97	Incertae_sedis_3	0.97	Incertae_sedis_3_unidentified	0.85	Hypocreales_sp|SH211523.06FU	0.7
FungOtu243	0	0	0	0	0	0	0	0	0	0	0	0	0	0	0	0	0	Fungi	1	Ascomycota	0.99	Sordariomycetes	0.99	Sordariomycetes_unidentified	0.99	Sordariomycetes_unidentified_1	0.99	Sordariomycetes_unidentified_1	0.99	Sordariomycetes_sp|SH219632.06FU	0.94
FungOtu284	0	0	0	0	0	0	0	0	0	0	0	0	0	0	0	0	0	Fungi	1	Glomeromycota	0.41	Glomeromycetes	0.41	Paraglomerales	0.21	Incertae_sedis_3		Paraglomerales		Paraglomerales sp.|KY934451	0.87
FungOtu301	0	0	0	0	0	0	0	0	0	0	0	0	0	0	0	0	0	Fungi	1	Chytridiomycota	0.84	Chytridiomycota_unidentified	0.58	Chytridiomycota_unidentified_1	0.58	Chytridiomycota_unidentified_1	0.58	Chytridiomycota_unidentified_1_1	0.58	Chytridiomycota_sp|SH233268.06FU	0.45
FungOtu210	0	0	0	0	0	0	0	0	0	0	0	0	0	0	0	0	0	Fungi	1	Ascomycota	0.6	Eurotiomycetes		Onygenales		Ascosphaeraceae		Ascosphaera		Ascosphaera apis|MH862580	0.81
FungOtu204	0	0	0	0	0	0	0	0	0	0	0	0	0	0	0	0	0	Fungi	1	Ascomycota	0.97	Sordariomycetes	0.95	Microascales	0.84	Microascales_unidentified	0.82	Microascales_unidentified_1	0.82	Microascales_sp|SH219383.06FU	0.82
FungOtu220	0	0	0	0	0	0	0	0	0	0	0	0	0	0	0	0	0	Fungi	1	Ascomycota	1	Dothideomycetes	1	Pleosporales	1	Incertae_sedis_13	1	Periconia	1	Periconia_sp_CY198|SH197553.06FU	1
FungOtu217	0	0	0	0	0	0	0	0	0	0	0	0	0	0	0	0	0	Fungi	1	Chytridiomycota	0.83	Chytridiomycota_unidentified	0.78	Chytridiomycota_unidentified_1	0.78	Chytridiomycota_unidentified_1	0.78	Chytridiomycota_unidentified_1_1	0.78	Chytridiomycota_sp|SH236624.06FU	0.41
FungOtu267	0	0	0	0	0	0	0	0	0	0	0	0	0	0	0	0	0	Fungi	1	Chytridiomycota	0.79	Chytridiomycetes	0.73	Spizellomycetales	0.71	Spizellomycetaceae	0.71	Spizellomyces	0.71	Spizellomyces_sp|SH236842.06FU	0.44
FungOtu215	0	0	0	0	0	0	0	0	0	0	0	0	0	0	0	0	0	Fungi	1	Ascomycota	0.38	Eurotiomycetes	0.13	Chaetothyriales	0.13	Chaetothyriales_unidentified	0.09	Chaetothyriales_unidentified_1	0.09	Chaetothyriales_sp|SH228270.06FU	0.5
FungOtu266	0	0	0	0	0	0	0	0	0	0	0	0	0	0	0	0	0	Fungi	1	Ascomycota	0.99	Dothideomycetes	0.99	Pleosporales	0.99	Incertae_sedis_13	0.99	Phoma	0.99	Phoma_sp_12184|SH202149.06FU	0.99
FungOtu231	0	0	0	0	0	0	0	0	0	0	0	0	0	0	0	0	0	Fungi	1	Ascomycota	1	Eurotiomycetes	1	Eurotiales	1	Trichocomaceae	1	Aspergillus	1	Aspergillus_deflectus|SH206409.06FU	1
FungOtu281	0	0	0	0	0	0	0	0	0	0	0	0	0	0	0	0	0	Fungi	1	Unidentified	0.38	Fungi_unidentified_1	0.38	Fungi_unidentified_1	0.38	Fungi_unidentified_1_1	0.38	Fungi_unidentified_1_1	0.38	Fungi_sp|MF971413	0.82
FungOtu260	0	0	0	0	0	0	0	0	0	0	0	0	0	0	0	0	0	Fungi	1	Zygomycota	0.59	Incertae_sedis_10	0.59	Mortierellales	0.59	Mortierellaceae	0.56	Mortierella	0.55	Mortierella_sp|SH214852.06FU	0.21
FungOtu287	0	0	0	0	0	0	0	0	0	0	0	0	0	0	0	0	0	Fungi	1	Ascomycota	1	Eurotiomycetes	1	Eurotiales	1	Trichocomaceae	1	Penicillium	1	Penicillium_concavorugulosum|SH210310.06FU	1
FungOtu208	0	0	0	0	0	0	0	0	0	0	0	0	0	0	0	0	0	Fungi	1	Ascomycota	0.37	Incertae_sedis_14	0.09	Incertae_sedis_15	0.09	Incertae_sedis_16	0.09	Pulchromyces	0.08	Pulchromyces_fimicola|SH227367.06FU	0.5
FungOtu233	0	0	0	0	0	0	0	0	0	0	0	0	0	0	0	0	0	Fungi	1	Ascomycota	1	Sordariomycetes	1	Sordariales	1	Lasiosphaeriaceae	1	Podospora	1	Podospora_austroamericana|SH234977.06FU	1
FungOtu293	0	0	0	0	0	0	0	0	0	0	0	0	0	0	0	0	0	Fungi	1	Ascomycota	1	Eurotiomycetes	0.97	Chaetothyriales	0.97	Chaetothyriales_unidentified	0.5	Chaetothyriales_unidentified_1	0.5	Chaetothyriales_sp|SH225363.06FU	0.46
FungOtu298	0	0	0	0	0	0	0	0	0	0	0	0	0	0	0	0	0	Fungi	1	Basidiomycota	0.6	Tremellomycetes	0.11	Tremellales	0.11	Incertae_sedis_12	0.1	Derxomyces	0.1	Derxomyces_wuzhishanensis|SH197673.06FU	0.5
FungOtu368	0	0	0	0	0	0	0	0	0	0	0	0	0	0	0	0	0	Fungi	1	Ascomycota	0.98	Incertae_sedis_14	0.98	Incertae_sedis_15	0.98	Incertae_sedis_16	0.98	Torula	0.98	Torula_sp|SH230789.06FU	0.98
FungOtu303	0	0	0	0	0	0	0	0	0	0	0	0	0	0	0	0	0	Fungi	1	Ascomycota	1	Eurotiomycetes	1	Eurotiales	1	Trichocomaceae	1	Aspergillus	1	Aspergillus_flavus|SH225571.06FU	0.86
FungOtu304	0	0	0	0	0	0	0	0	0	0	0	0	0	0	0	0	0	Fungi	1	Ascomycota	0.97	Sordariomycetes	0.95	Sordariales	0.91	Cephalothecaceae	0.86	Cephalotheca	0.46	Cephalotheca_sulfurea|SH208187.06FU	0.46
FungOtu207	0	0	0	0	0	0	0	0	0	0	0	0	0	0	0	0	0	Fungi	1	Basidiomycota	0.68	Agaricomycetes	0.57	Trechisporales	0.12	Hydnodontaceae	0.04	Trechisporales	0.04	Trechisporales sp.|KY449401	0.94
FungOtu311	0	0	0	0	0	0	0	0	0	0	0	0	0	0	0	0	0	Fungi	1	Unidentified	0.96	Fungi_unidentified_1	0.96	Fungi_unidentified_1	0.96	Fungi_unidentified_1_1	0.96	Fungi_unidentified_1_1	0.96	Fungi_sp|SH241018.06FU	0.96
FungOtu504	0	0	0	0	0	0	0	0	0	0	0	0	0	0	0	0	0	Fungi	1	Unidentified	0.73	Fungi_unidentified_1	0.73	Fungi_unidentified_1	0.73	Fungi_unidentified_1_1	0.73	Fungi_unidentified_1_1	0.73	Fungi_sp|SH241408.06FU	0.48
FungOtu387	0	0	0	0	0	0	0	0	0	0	0	0	0	0	0	0	0	Fungi	1	Chytridiomycota	0.15	Chytridiomycetes	0.11	Olpidiales	0.06	Olpidiaceae	0.06	Olpidium	0.06	Olpidium_bornovanus|SH229162.06FU	0.5
FungOtu239	0	0	0	0	0	0	0	0	0	0	0	0	0	0	0	0	0	Fungi	1	Ascomycota	0.35	Orbiliomycetes	0.19	Orbiliales	0.19	Orbiliaceae	0.19	Orbilia		Orbilia sp.|KY419194	0.98
FungOtu252	0	0	0	0	0	0	0	0	0	0	0	0	0	0	0	0	0	Fungi	1	Ascomycota	1	Sordariomycetes	1	Xylariales	0.82	Amphisphaeriaceae	0.78	Pestalotiopsis	0.77	Pestalotiopsis_cf_microspora_ROG_2010|SH230766.06FU	0.65
FungOtu371	0	0	0	0	0	0	0	0	0	0	0	0	0	0	0	0	0	Fungi	1											Uncultured fungus|MH624939	0.85
FungOtu319	0	0	0	0	0	0	0	0	0	0	0	0	0	0	0	0	0	Fungi	1	Basidiomycota	1	Basidiomycota_unidentified	1	Basidiomycota_unidentified_1	1	Basidiomycota_unidentified_1	1	Basidiomycota_unidentified_1_1	1	Basidiomycota_sp|SH196706.06FU	1
FungOtu294	0	0	0	0	0	0	0	0	0	0	0	0	0	0	0	0	0	Fungi	1	Basidiomycota	1	Tremellomycetes	1	Tremellales	1	Incertae_sedis_12	1	Cryptococcus_1	1	Cryptococcus_aff_taibaiensis_IMUFRJ_51982|SH198061.06FU	1
FungOtu316	0	0	0	0	0	0	0	0	0	0	0	0	0	0	0	0	0	Fungi	1	Ascomycota	1	Dothideomycetes	1	Pleosporales	1	Incertae_sedis_13	1	Leptosphaerulina	1	Leptosphaerulina_sp|SH227425.06FU	1
FungOtu322	0	0	0	0	0	0	0	0	0	0	0	0	0	0	0	0	0	Fungi	1	Ascomycota	1	Sordariomycetes	0.72	Sordariales	0.72	Sordariales_unidentified	0.45	Sordariales_unidentified_1	0.45	Sordariales_sp|SH234971.06FU	0.43
FungOtu337	0	0	0	0	0	0	0	0	0	0	0	0	0	0	0	0	0	Fungi	1	Unidentified	0.61	Fungi_unidentified_1	0.61	Fungi_unidentified_1	0.61	Fungi_unidentified_1_1	0.61	Fungi_unidentified_1_1	0.61	Fungi_sp|MF965511	0.92
FungOtu256	0	0	0	0	0	0	0	0	0	0	0	0	0	0	0	0	0	Fungi	1	Ascomycota	0.95	Sordariomycetes	0.87	Sordariales	0.72	Chaetomiaceae	0.37	Trichocladium	0.34	Trichocladium_asperum|SH234966.06FU	0.34
FungOtu289	0	0	0	0	0	0	0	0	0	0	0	0	0	0	0	0	0	Fungi	1	Basidiomycota	1	Agaricomycetes	1	Polyporales	1	Fomitopsidaceae	1	Postia	1	Postia_alni|SH203213.06FU	0.66
FungOtu335	0	0	0	0	0	0	0	0	0	0	0	0	0	0	0	0	0	Fungi	1	Ascomycota	0.98	Sordariomycetes	0.95	Sordariomycetes_unidentified	0.95	Sordariomycetes_unidentified_1	0.95	Sordariomycetes_unidentified_1	0.95	Sordariomycetes_sp|SH216771.06FU	0.95
FungOtu331	0	0	0	0	0	0	0	0	0	0	0	0	0	0	0	0	0	Fungi	1	Chytridiomycota	0.76	Chytridiomycetes	0.57	Spizellomycetales	0.36	Spizellomycetaceae	0.36	Spizellomyces	0.3	Spizellomyces_sp|SH229712.06FU	0.23
FungOtu345	0	0	0	0	0	0	0	0	0	0	0	0	0	0	0	0	0	Fungi	1	Basidiomycota	1	Incertae_sedis_4	1	Malasseziales	1	Incertae_sedis_5	1	Malassezia	1	Malassezia_globosa|SH190404.06FU	1
FungOtu285	0	0	0	0	0	0	0	0	0	0	0	0	0	0	0	0	0	Fungi	1	Zygomycota	0.92	Incertae_sedis_10	0.92	Mortierellales	0.92	Mortierellaceae	0.64	Mortierella	0.59	Mortierella_sp|SH227414.06FU	0.36
FungOtu321	0	0	0	0	0	0	0	0	0	0	0	0	0	0	0	0	0	Fungi	1	Basidiomycota	1	Agaricomycetes	1	Agaricales	1	Strophariaceae	1	Gymnopilus	1	Gymnopilus_aeruginosus|SH199461.06FU	1
FungOtu398	0	0	0	0	0	0	0	0	0	0	0	0	0	0	0	0	0	Fungi	1	Unidentified	1	Fungi_unidentified_1	1	Fungi_unidentified_1	1	Fungi_unidentified_1_1	1	Fungi_unidentified_1_1	1	Fungi_sp|SH235187.06FU	0.94
FungOtu402	0	0	0	0	0	0	0	0	0	0	0	0	0	0	0	0	0	Fungi	1	Basidiomycota	1	Agaricostilbomycetes	1	Agaricostilbales	1	Agaricostilbaceae	1	Sterigmatomyces	1	Sterigmatomyces_elviae|SH218356.06FU	1
FungOtu414	0	0	0	0	0	0	0	0	0	0	0	0	0	0	0	0	0	Fungi	1	Ascomycota	1	Dothideomycetes	1	Botryosphaeriales	1	Botryosphaeriaceae	1	Macrophomina	1	Macrophomina_phaseolina|SH235476.06FU	1
FungOtu468	0	0	0	0	0	0	0	0	0	0	0	0	0	0	0	0	0	Fungi	1	Ascomycota	1	Eurotiomycetes	1	Eurotiales	1	Trichocomaceae	1	Penicillium	0.75	Penicillium_verruculosum|SH225875.06FU	0.35
FungOtu314	0	0	0	0	0	0	0	0	0	0	0	0	0	0	0	0	0	Fungi	1	Zygomycota	0.58	Incertae_sedis_10	0.58	Mortierellales	0.58	Mortierellaceae	0.58	Mortierella	0.58	Mortierella_sp|SH214852.06FU	0.58
FungOtu248	0	0	0	0	0	0	0	0	0	0	0	0	0	0	0	0	0	Fungi	1	Basidiomycota	1	Microbotryomycetes	1	Sporidiobolales	1	Incertae_sedis_25	1	Rhodotorula	1	Rhodotorula_nothofagi|SH223682.06FU	1
FungOtu263	0	0	0	0	0	0	0	0	0	0	0	0	0	0	0	0	0	Fungi	1	Basidiomycota	1	Tremellomycetes	1	Tremellales	1	Incertae_sedis_12	1	Hannaella	0.98	Hannaella_zeae|SH197183.06FU	0.98
FungOtu254	0	0	0	0	0	0	0	0	0	0	0	0	0	0	0	0	0	Fungi	1	Ascomycota	0.99	Leotiomycetes	0.98	Helotiales	0.96	Sclerotiniaceae	0.95	Amphobotrys	0.95	Amphobotrys_ricini|SH228988.06FU	0.95
FungOtu265	0	0	0	0	0	0	0	0	0	0	0	0	0	0	0	0	0	Fungi	1	Ascomycota	1	Orbiliomycetes	1	Orbiliales	1	Orbiliaceae	1	Arthrobotrys	0.61	Arthrobotrys_musiformis|SH205688.06FU	0.25
FungOtu292	0	0	0	0	0	0	0	0	0	0	0	0	0	0	0	0	0	Fungi	1	Unidentified	0.74	Fungi_unidentified_1	0.74	Fungi_unidentified_1	0.74	Fungi_unidentified_1_1	0.74	Fungi_unidentified_1_1	0.74	Fungi_sp|SH202155.06FU	0.74
FungOtu299	0	0	0	0	0	0	0	0	0	0	0	0	0	0	0	0	0	Fungi	1	Ascomycota	1	Eurotiomycetes	1	Eurotiales	1	Trichocomaceae	1	Trichocomaceae_unidentified	0.96	Trichocomaceae_sp|SH225848.06FU	0.96
FungOtu439	0	0	0	0	0	0	0	0	0	0	0	0	0	0	0	0	0	Fungi	1	Basidiomycota	1	Incertae_sedis_4	1	Malasseziales	1	Incertae_sedis_5	1	Malassezia	1	Malassezia_globosa|SH190404.06FU	1
FungOtu448	0	0	0	0	0	0	0	0	0	0	0	0	0	0	0	0	0	Fungi	1	Ascomycota	0.98	Eurotiomycetes	0.73	Onygenales	0.52	Onygenales_unidentified	0.38	Onygenales_unidentified_1	0.38	Onygenales_sp|SH239736.06FU	0.37
FungOtu261	0	0	0	0	0	0	0	0	0	0	0	0	0	0	0	0	0	Fungi	1	Ascomycota	1	Sordariomycetes	1	Xylariales	1	Diatrypaceae	1	Diatrypaceae_unidentified	0.86	Diatrypaceae_sp|SH224647.06FU	0.86
FungOtu318	0	0	0	0	0	0	0	0	0	0	0	0	0	0	0	0	0	Fungi	1	Basidiomycota	1	Microbotryomycetes	1	Sporidiobolales	1	Incertae_sedis_25	1	Rhodotorula	1	Rhodotorula_cassiicola|SH227538.06FU	1
FungOtu336	0	0	0	0	0	0	0	0	0	0	0	0	0	0	0	0	0	Fungi	1	Basidiomycota	1	Microbotryomycetes	1	Sporidiobolales	1	Incertae_sedis_25	1	Sporobolomyces	1	Sporobolomyces_sp_Vega122|SH212607.06FU	0.98
FungOtu257	0	0	0	0	0	0	0	0	0	0	0	0	0	0	0	0	0	Fungi	1	Ascomycota	1	Dothideomycetes	1	Incertae_sedis_8	1	Incertae_sedis_19	1	Leptospora	1	Leptospora_rubella|SH213116.06FU	1
FungOtu386	0	0	0	0	0	0	0	0	0	0	0	0	0	0	0	0	0	Fungi	1	Ascomycota	1	Sordariomycetes	1	Sordariomycetes_unidentified	1	Sordariomycetes_unidentified_1	1	Sordariomycetes_unidentified_1	1	Sordariomycetes_sp|SH219629.06FU	1
FungOtu415	0	0	0	0	0	0	0	0	0	0	0	0	0	0	0	0	0	Fungi	1	Ascomycota	0.46	Saccharomycetes	0.15	Saccharomycetales	0.15	Saccharomycetaceae	0.12	Naumovozyma	0.12	Naumovozyma_sp_QMW_2012|SH236489.06FU	0.92
FungOtu276	0	0	0	0	0	0	0	0	0	0	0	0	0	0	0	0	0	Fungi	1	Ascomycota	0.89	Dothideomycetes	0.88	Botryosphaeriales	0.85	Botryosphaeriales_unidentified	0.69	Botryosphaeriales_unidentified_1	0.69	Botryosphaeriales_sp|SH238737.06FU	0.69
FungOtu406	0	0	0	0	0	0	0	0	0	0	0	0	0	0	0	0	0	Fungi	1	Ascomycota	0.96	Sordariomycetes	0.96	Hypocreales	0.95	Cordycipitaceae	0.78	Beauveria	0.78	Beauveria_sp|SH222201.06FU	0.77
FungOtu280	0	0	0	0	0	0	0	0	0	0	0	0	0	0	0	0	0	Fungi	1	Ascomycota	1	Sordariomycetes	1	Hypocreales	1	Incertae_sedis_3	1	Acremonium	1	Acremonium_tubakii|SH234060.06FU	0.98
FungOtu278	0	0	0	0	0	0	0	0	0	0	0	0	0	0	0	0	0	Fungi	1	Ascomycota	1	Ascomycota_unidentified	1	Ascomycota_unidentified_1	1	Ascomycota_unidentified_1	1	Ascomycota_unidentified_1_1	1	Ascomycota_sp|SH224131.06FU	1
FungOtu393	0	0	0	0	0	0	0	0	0	0	0	0	0	0	0	0	0	Fungi	1	Ascomycota	0.96	Dothideomycetes	0.95	Pleosporales	0.94	Pleosporales_unidentified	0.51	Pleosporales_unidentified_1	0.51	Pleosporales_sp|SH232017.06FU	0.21
FungOtu286	0	0	0	0	0	0	0	0	0	0	0	0	0	0	0	0	0	Fungi	1	Ascomycota	1	Eurotiomycetes	1	Eurotiales	1	Trichocomaceae	1	Aspergillus	1	Aspergillus_monodii|SH227456.06FU	1
FungOtu419	0	0	0	0	0	0	0	0	0	0	0	0	0	0	0	0	0	Fungi	1	Ascomycota	1	Eurotiomycetes	1	Chaetothyriales	1	Incertae_sedis_42	1	Strelitziana	1	Strelitziana_africana|SH211992.06FU	1
FungOtu365	0	0	0	0	0	0	0	0	0	0	0	0	0	0	0	0	0	Fungi	1	Unidentified	0.28	Fungi_unidentified_1	0.28	Fungi_unidentified_1	0.28	Fungi_unidentified_1_1	0.28	Fungi_unidentified_1_1	0.28	Fungi_sp|SH241408.06FU	0.16
FungOtu310	0	0	0	0	0	0	0	0	0	0	0	0	0	0	0	0	0	Fungi	1	Ascomycota	0.89	Pezizomycetes	0.8	Pezizales	0.8	Pyronemataceae	0.7	Pyronemataceae_unidentified	0.27	Pyronemataceae_sp|SH212840.06FU	0.25
FungOtu440	0	0	0	0	0	0	0	0	0	0	0	0	0	0	0	0	0	Fungi	1	Ascomycota	1	Sordariomycetes	1	Hypocreales	1	Incertae_sedis_3	1	Myrothecium	1	Myrothecium_inundatum|SH199498.06FU	0.97
FungOtu306	0	0	0	0	0	0	0	0	0	0	0	0	0	0	0	0	0	Fungi	1	Unidentified	0.32	Fungi_unidentified_1	0.32	Fungi_unidentified_1	0.32	Fungi_unidentified_1_1	0.32	Fungi_unidentified_1_1	0.32	Fungi_sp|SH235187.06FU	0.17
FungOtu363	0	0	0	0	0	0	0	0	0	0	0	0	0	0	0	0	0	Fungi	1	Glomeromycota	0.93	Glomeromycetes	0.91	Glomerales	0.84	Glomeraceae	0.8	Septoglomus	0.39	Septoglomus_viscosum|SH228527.06FU	0.13
FungOtu378	0	0	0	0	0	0	0	0	0	0	0	0	0	0	0	0	0	Fungi	1	Chytridiomycota	0.67	Chytridiomycetes	0.54	Spizellomycetales	0.35	Spizellomycetaceae	0.35	Spizellomyces	0.35	Spizellomyces_sp|SH229712.06FU	0.2
FungOtu348	0	0	0	0	0	0	0	0	0	0	0	0	0	0	0	0	0	Fungi	1	Basidiomycota	1	Agaricomycetes	0.99	Auriculariales	0.94	Incertae_sedis_28	0.42	Auricularia	0.41	Auricularia_sp|SH225280.06FU	0.34
FungOtu326	0	0	0	0	0	0	0	0	0	0	0	0	0	0	0	0	0	Fungi	1	Ascomycota	0.41	Dothideomycetes	0.11	Venturiales	0.11	Venturiaceae	0.11	Venturiaceae_unidentified	0.11	Venturiaceae_sp|SH232828.06FU	0.11
FungOtu405	0	0	0	0	0	0	0	0	0	0	0	0	0	0	0	0	0	Fungi	1	Basidiomycota	0.75	Tremellomycetes	0.14	Tremellales	0.14	Tremellales_unidentified	0.14	Tremellales_unidentified_1	0.14	Tremellales_sp|SH229402.06FU	0.14
FungOtu328	0	0	0	0	0	0	0	0	0	0	0	0	0	0	0	0	0	Fungi	1	Ascomycota	1	Eurotiomycetes	1	Eurotiales	1	Trichocomaceae	1	Talaromyces	0.95	Talaromyces_udagawae|SH225852.06FU	0.95
FungOtu347	0	0	0	0	0	0	0	0	0	0	0	0	0	0	0	0	0	Fungi	1	Zygomycota	0.66	Incertae_sedis_10	0.66	Mortierellales	0.65	Mortierellaceae	0.63	Mortierella	0.63	Mortierella_sp|SH214852.06FU	0.16
FungOtu399	0	0	0	0	0	0	0	0	0	0	0	0	0	0	0	0	0	Fungi	1	Ascomycota	0.93	Dothideomycetes	0.84	Pleosporales	0.62	Pleosporales_unidentified	0.28	Pleosporales_unidentified_1	0.28	Pleosporales_sp|SH240081.06FU	0.16
FungOtu288	0	0	0	0	0	0	0	0	0	0	0	0	0	0	0	0	0	Fungi	1	Ascomycota	1	Orbiliomycetes	1	Orbiliales	1	Orbiliaceae	1	Drechslerella	1	Drechslerella_brochopaga|SH200781.06FU	1
FungOtu382	0	0	0	0	0	0	0	0	0	0	0	0	0	0	0	0	0	Fungi	1	Ascomycota	0.99	Sordariomycetes	0.99	Coniochaetales	0.68	Incertae_sedis_46	0.68	Wallrothiella	0.68	Wallrothiella_sp|SH219660.06FU	0.68
FungOtu426	0	0	0	0	0	0	0	0	0	0	0	0	0	0	0	0	0	Fungi	1	Ascomycota	1	Ascomycota_unidentified	0.99	Ascomycota_unidentified_1	0.99	Ascomycota_unidentified_1	0.99	Ascomycota_unidentified_1_1	0.99	Ascomycota_sp|SH191577.06FU	0.99
FungOtu421	0	0	0	0	0	0	0	0	0	0	0	0	0	0	0	0	0	Fungi	1	Unidentified	0.96	Fungi_unidentified_1	0.96	Fungi_unidentified_1	0.96	Fungi_unidentified_1_1	0.96	Fungi_unidentified_1_1	0.96	Fungi_sp|SH239608.06FU	0.96
FungOtu606	0	0	0	0	0	0	0	0	0	0	0	0	0	0	0	0	0	Fungi	1	Ascomycota	0.82	Eurotiomycetes	0.54	Onygenales	0.4	Onygenaceae	0.17	Chrysosporium	0.17	Chrysosporium_carmichaelii|SH234228.06FU	0.16
FungOtu355	0	0	0	0	0	0	0	0	0	0	0	0	0	0	0	0	0	Fungi	1	Ascomycota	1	Sordariomycetes	1	Coniochaetales	1	Coniochaetaceae	1	Lecythophora	1	Lecythophora_hoffmannii|SH226439.06FU	1
FungOtu312	0	0	0	0	0	0	0	0	0	0	0	0	0	0	0	0	0	Fungi	1	Ascomycota	1	Eurotiomycetes	1	Eurotiales	1	Trichocomaceae	1	Penicillium	1	Penicillium_sp_GF29|SH225854.06FU	0.96
FungOtu359	0	0	0	0	0	0	0	0	0	0	0	0	0	0	0	0	0	Fungi	1	Ascomycota	0.99	Sordariomycetes	0.65	Sordariales	0.39	Sordariales_unidentified	0.32	Sordariales_unidentified_1	0.32	Sordariales_sp|SH220626.06FU	0.32
FungOtu309	0	0	0	0	0	0	0	0	0	0	0	0	0	0	0	0	0	Fungi	1	Ascomycota	1	Orbiliomycetes	1	Orbiliales	1	Orbiliaceae	1	Orbiliaceae_unidentified	1	Orbiliaceae_sp|SH235879.06FU	1
FungOtu325	0	0	0	0	0	0	0	0	0	0	0	0	0	0	0	0	0	Fungi	1	Unidentified	0.32	Fungi_unidentified_1	0.32	Fungi_unidentified_1	0.32	Fungi_unidentified_1_1	0.32	Fungi_unidentified_1_1	0.32	Fungi_sp|SH234355.06FU	0.25
FungOtu546	0	0	0	0	0	0	0	0	0	0	0	0	0	0	0	0	0	Fungi	1	Ascomycota	0.83	Incertae_sedis_14	0.53	Incertae_sedis_15	0.53	Incertae_sedis_16	0.53	Ochroconis	0.42	Ochroconis_anomala|SH240906.06FU	0.31
FungOtu291	0	0	0	0	0	0	0	0	0	0	0	0	0	0	0	0	0	Fungi	1	Ascomycota	1	Sordariomycetes	1	Hypocreales	1	Hypocreaceae	1	Acrostalagmus	1	Acrostalagmus_sp_MR_2010|SH219654.06FU	1
FungOtu302	0	0	0	0	0	0	0	0	0	0	0	0	0	0	0	0	0	Fungi	1	Chytridiomycota	0.73	Chytridiomycetes	0.59	Spizellomycetales	0.4	Spizellomycetaceae	0.4	Spizellomyces	0.4	Spizellomyces_sp|SH229712.06FU	0.12
FungOtu329	0	0	0	0	0	0	0	0	0	0	0	0	0	0	0	0	0	Fungi	1	Ascomycota	0.84	Eurotiomycetes	0.64	Onygenales	0.59	Onygenaceae	0.57	Onygenaceae_unidentified	0.41	Onygenaceae_sp|SH211156.06FU	0.38
FungOtu383	0	0	0	0	0	0	0	0	0	0	0	0	0	0	0	0	0	Fungi	1	Basidiomycota	1	Ustilaginomycetes	1	Ustilaginales	1	Ustilaginaceae	1	Pseudozyma	0.97	Pseudozyma_sp_Vega417|SH241684.06FU	0.97
FungOtu454	0	0	0	0	0	0	0	0	0	0	0	0	0	0	0	0	0	Fungi	1	Basidiomycota	1	Ustilaginomycetes	1	Ustilaginomycetes_unidentified	1	Ustilaginomycetes_unidentified_1	1	Ustilaginomycetes_unidentified_1	1	Ustilaginomycetes_sp|SH237211.06FU	1
FungOtu611	0	0	0	0	0	0	0	0	0	0	0	0	0	0	0	0	0	Fungi	1	Ascomycota	0.16	Incertae_sedis_14	0.1	Incertae_sedis_15	0.1	Incertae_sedis_16	0.1	Pulchromyces	0.1	Pulchromyces_fimicola|SH227367.06FU	0.1
FungOtu409	0	0	0	0	0	0	0	0	0	0	0	0	0	0	0	0	0	Fungi	1	Basidiomycota	1	Agaricomycetes	1	Cantharellales	1	Ceratobasidiaceae	1	Ceratobasidiaceae_unidentified	0.7	Ceratobasidiaceae_sp|SH199612.06FU	0.54
FungOtu544	0	0	0	0	0	0	0	0	0	0	0	0	0	0	0	0	0	Fungi	1	Basidiomycota	1	Tremellomycetes	1	Filobasidiales	1	Filobasidiaceae	1	Filobasidium	1	Filobasidium_floriforme|SH216500.06FU	0.99
FungOtu342	0	0	0	0	0	0	0	0	0	0	0	0	0	0	0	0	0	Fungi	1	Zygomycota	0.78	Incertae_sedis_10	0.78	Mortierellales	0.78	Mortierellaceae	0.69	Mortierella	0.66	Mortierella_sp|SH227414.06FU	0.41
FungOtu352	0	0	0	0	0	0	0	0	0	0	0	0	0	0	0	0	0	Fungi	1	Basidiomycota	1	Cystobasidiomycetes	0.58	Cystobasidiales	0.58	Cystobasidiaceae	0.58	Occultifur	0.58	Occultifur_sp_TMS_2011|SH227564.06FU	0.58
FungOtu381	0	0	0	0	0	0	0	0	0	0	0	0	0	0	0	0	0	Fungi	1	Basidiomycota	0.99	Tremellomycetes	0.99	Tremellales	0.98	Incertae_sedis_12	0.98	Cryptococcus_1	0.98	Cryptococcus_rajasthanensis|SH229455.06FU	0.79
FungOtu452	0	0	0	0	0	0	0	0	0	0	0	0	0	0	0	0	0	Fungi	1	Basidiomycota	0.47	Tremellomycetes	0.21	Tremellales	0.2	Tremellales_unidentified	0.16	Tremellales_unidentified_1	0.16	Tremellales_sp|SH229402.06FU	0.16
FungOtu300	0	0	0	0	0	0	0	0	0	0	0	0	0	0	0	0	0	Fungi	1	Ascomycota	1	Sordariomycetes	1	Hypocreales	1	Incertae_sedis_3	1	Stachybotrys	1	Stachybotrys_microspora|SH227385.06FU	1
FungOtu435	0	0	0	0	0	0	0	0	0	0	0	0	0	0	0	0	0	Fungi	1	Ascomycota	1	Dothideomycetes	1	Pleosporales	1	Montagnulaceae	1	Montagnulaceae_unidentified	1	Montagnulaceae_sp|SH224139.06FU	1
FungOtu410	0	0	0	0	0	0	0	0	0	0	0	0	0	0	0	0	0	Fungi	1	Chytridiomycota	0.27	Chytridiomycota_unidentified	0.24	Chytridiomycota_unidentified_1	0.24	Chytridiomycota_unidentified_1	0.24	Chytridiomycota_unidentified_1_1	0.24	Chytridiomycota_sp|SH233268.06FU	0.18
FungOtu417	0	0	0	0	0	0	0	0	0	0	0	0	0	0	0	0	0	Fungi	1	Unidentified	0.69	Fungi_unidentified_1	0.69	Fungi_unidentified_1	0.69	Fungi_unidentified_1_1	0.69	Fungi_unidentified_1_1	0.69	Fungi_sp|SH235187.06FU	0.37
FungOtu436	0	0	0	0	0	0	0	0	0	0	0	0	0	0	0	0	0	Fungi	1	Ascomycota	1	Dothideomycetes	0.92	Pleosporales	0.92	Incertae_sedis_13	0.92	Phoma	0.92	Phoma_sp_P17E3|SH202157.06FU	0.9
FungOtu631	0	0	0	0	0	0	0	0	0	0	0	0	0	0	0	0	0	Fungi	1	Zygomycota	0.34	Incertae_sedis_10	0.34	Mortierellales	0.34	Mortierellaceae	0.34	Mortierella	0.34	Mortierella_sp|SH214852.06FU	0.32
FungOtu341	0	0	0	0	0	0	0	0	0	0	0	0	0	0	0	0	0	Fungi	1	Basidiomycota	0.53	Agaricomycetes	0.51	Cantharellales	0.47	Ceratobasidiaceae	0.47	Thanatephorus	0.47	Thanatephorus_cucumeris|SH235414.06FU	0.47
FungOtu392	0	0	0	0	0	0	0	0	0	0	0	0	0	0	0	0	0	Fungi	1	Basidiomycota	1	Microbotryomycetes	1	Sporidiobolales	1	Incertae_sedis_25	0.96	Sporobolomyces	0.94	Sporobolomyces_poonsookiae|SH212598.06FU	0.92
FungOtu403	0	0	0	0	0	0	0	0	0	0	0	0	0	0	0	0	0	Fungi	1	Ascomycota	1	Sordariomycetes	1	Sordariomycetes_unidentified	1	Sordariomycetes_unidentified_1	1	Sordariomycetes_unidentified_1	1	Sordariomycetes_sp|SH213465.06FU	1
FungOtu427	0	0	0	0	0	0	0	0	0	0	0	0	0	0	0	0	0	Fungi	1	Ascomycota	0.9	Sordariomycetes	0.9	Xylariales	0.9	Incertae_sedis_9	0.9	Microdochium	0.9	Microdochium_sp_E9023a|SH216936.06FU	0.81
FungOtu473	0	0	0	0	0	0	0	0	0	0	0	0	0	0	0	0	0	Fungi	1	Ascomycota	1	Eurotiomycetes	1	Eurotiales	1	Trichocomaceae	1	Penicillium	0.96	Penicillium_cinnamopurpureum|SH231344.06FU	0.78
FungOtu567	0	0	0	0	0	0	0	0	0	0	0	0	0	0	0	0	0	Fungi	1	Chytridiomycota	0.37	Chytridiomycota_unidentified	0.28	Chytridiomycota_unidentified_1	0.28	Chytridiomycota_unidentified_1	0.28	Chytridiomycota_unidentified_1_1	0.28	Chytridiomycota_sp|SH233268.06FU	0.19
FungOtu297	0	0	0	0	0	0	0	0	0	0	0	0	0	0	0	0	0	Fungi	1	Ascomycota	0.97	Sordariomycetes	0.68	Hypocreales	0.26	Ophiocordycipitaceae	0.16	Ophiocordyceps	0.16	Ophiocordyceps_rubiginosiperitheciata|SH227646.06FU	0.11
FungOtu396	0	0	0	0	0	0	0	0	0	0	0	0	0	0	0	0	0	Fungi	1	Unidentified	0.27	Fungi_unidentified_1	0.27	Fungi_unidentified_1	0.27	Fungi_unidentified_1_1	0.27	Fungi_unidentified_1_1	0.27	Fungi_sp|SH241408.06FU	0.14
FungOtu422	0	0	0	0	0	0	0	0	0	0	0	0	0	0	0	0	0	Fungi	1	Ascomycota	0.7	Dothideomycetes	0.66	Dothideomycetes_unidentified	0.62	Dothideomycetes_unidentified_1	0.62	Dothideomycetes_unidentified_1	0.62	Dothideomycetes_sp|SH195586.06FU	0.62
FungOtu475	0	0	0	0	0	0	0	0	0	0	0	0	0	0	0	0	0	Fungi	1	Ascomycota	0.98	Dothideomycetes	0.98	Dothideomycetes_unidentified	0.93	Dothideomycetes_unidentified_1	0.93	Dothideomycetes_unidentified_1	0.93	Dothideomycetes_sp|SH223803.06FU	0.8
FungOtu622	0	0	0	0	0	0	0	0	0	0	0	0	0	0	0	0	0	Fungi	1	Ascomycota	1	Sordariomycetes	1	Sordariomycetes_unidentified	0.55	Sordariomycetes_unidentified_1	0.55	Sordariomycetes_unidentified_1	0.55	Sordariomycetes_sp|SH219633.06FU	0.49
FungOtu357	0	0	0	0	0	0	0	0	0	0	0	0	0	0	0	0	0	Fungi	1	Ascomycota	0.88	Orbiliomycetes	0.77	Orbiliomycetes_unidentified	0.76	Orbiliomycetes_unidentified_1	0.76	Orbiliomycetes_unidentified_1	0.76	Orbiliomycetes_sp|SH234045.06FU	0.76
FungOtu431	0	0	0	0	0	0	0	0	0	0	0	0	0	0	0	0	0	Fungi	1	Ascomycota	1	Sordariomycetes	1	Microascales	1	Microascaceae	1	Graphium	1	Graphium_basitruncatum|SH232673.06FU	1
FungOtu442	0	0	0	0	0	0	0	0	0	0	0	0	0	0	0	0	0	Fungi	1	Unidentified	1	Fungi_unidentified_1	1	Fungi_unidentified_1	1	Fungi_unidentified_1_1	1	Fungi_unidentified_1_1	1	Fungi_sp|SH228749.06FU	0.98
FungOtu512	0	0	0	0	0	0	0	0	0	0	0	0	0	0	0	0	0	Fungi	1	Ascomycota	1	Sordariomycetes	1	Sordariales	1	Sordariaceae	1	Sordariaceae_unidentified	1	Sordariaceae_sp|SH213056.06FU	0.97
FungOtu333	0	0	0	0	0	0	0	0	0	0	0	0	0	0	0	0	0	Fungi	1	Basidiomycota	1	Tremellomycetes	0.99	Tremellales	0.99	Incertae_sedis_12	0.99	Hannaella	0.99	Hannaella_oryzae|SH197179.06FU	0.76
FungOtu344	0	0	0	0	0	0	0	0	0	0	0	0	0	0	0	0	0	Fungi	1	Ascomycota	1	Dothideomycetes	1	Pleosporales	1	Pleosporales_unidentified	1	Pleosporales_unidentified_1	1	Pleosporales_sp|SH241497.06FU	1
FungOtu459	0	0	0	0	0	0	0	0	0	0	0	0	0	0	0	0	0	Fungi	1	Unidentified	0.56	Fungi_unidentified_1	0.56	Fungi_unidentified_1	0.56	Fungi_unidentified_1_1	0.56	Fungi_unidentified_1_1	0.56	Fungi_sp|SH241408.06FU	0.39
FungOtu488	0	0	0	0	0	0	0	0	0	0	0	0	0	0	0	0	0	Fungi	1	Ascomycota	0.99	Leotiomycetes	0.98	Helotiales	0.98	Incertae_sedis_2	0.87	Xylogone	0.42	Xylogone_sphaerospora|SH228828.06FU	0.4
FungOtu568	0	0	0	0	0	0	0	0	0	0	0	0	0	0	0	0	0	Fungi	1	Basidiomycota	1	Agaricomycetes	1	Agaricales	1	Psathyrellaceae	0.4	Psathyrella	0.4	Psathyrella_pygmaea|SH199682.06FU	0.4
FungOtu434	0	0	0	0	0	0	0	0	0	0	0	0	0	0	0	0	0	Fungi	1	Unidentified	1	Fungi_unidentified_1	1	Fungi_unidentified_1	1	Fungi_unidentified_1_1	1	Fungi_unidentified_1_1	1	Fungi_sp|SH235187.06FU	0.75
FungOtu472	0	0	0	0	0	0	0	0	0	0	0	0	0	0	0	0	0	Fungi	1	Ascomycota	0.88	Sordariomycetes	0.58	Hypocreales	0.21	Ophiocordycipitaceae	0.11	Ophiocordyceps	0.11	Ophiocordyceps_rubiginosiperitheciata|SH227646.06FU	0.11
FungOtu477	0	0	0	0	0	0	0	0	0	0	0	0	0	0	0	0	0	Fungi	1	Unidentified	0.55	Fungi_unidentified_1	0.55	Fungi_unidentified_1	0.55	Fungi_unidentified_1_1	0.55	Fungi_unidentified_1_1	0.55	Fungi_sp|SH228811.06FU	0.55
FungOtu614	0	0	0	0	0	0	0	0	0	0	0	0	0	0	0	0	0	Fungi	1	Zygomycota	0.35	Incertae_sedis_10	0.35	Mortierellales	0.35	Mortierellaceae	0.35	Mortierella	0.35	Mortierella_sp|SH214852.06FU	0.35
FungOtu654	0	0	0	0	0	0	0	0	0	0	0	0	0	0	0	0	0	Fungi	1	Ascomycota	1	Eurotiomycetes	1	Eurotiales	1	Eurotiales_unidentified	1	Eurotiales_unidentified_1	1	Eurotiales_sp|SH219427.06FU	1
FungOtu450	0	0	0	0	0	0	0	0	0	0	0	0	0	0	0	0	0	Fungi	1	Unidentified	0.39	Fungi_unidentified_1	0.39	Fungi_unidentified_1	0.39	Fungi_unidentified_1_1	0.39	Fungi_unidentified_1_1	0.39	Fungi_sp|SH205662.06FU	0.31
FungOtu456	0	0	0	0	0	0	0	0	0	0	0	0	0	0	0	0	0	Fungi	1	Unidentified	0.87	Fungi_unidentified_1	0.87	Fungi_unidentified_1	0.87	Fungi_unidentified_1_1	0.87	Fungi_unidentified_1_1	0.87	Fungi_sp|SH217338.06FU	0.82
FungOtu579	0	0	0	0	0	0	0	0	0	0	0	0	0	0	0	0	0	Fungi	1	Basidiomycota	1	Tremellomycetes	1	Tremellales	1	Incertae_sedis_12	1	Tremella	1	Tremella_sp_2_TMS_2011|SH223194.06FU	1
FungOtu665	0	0	0	0	0	0	0	0	0	0	0	0	0	0	0	0	0	Fungi	1	Unidentified	0.4	Fungi_unidentified_1	0.4	Fungi_unidentified_1	0.4	Fungi_unidentified_1_1	0.4	Fungi_unidentified_1_1	0.4	Fungi_sp|SH235187.06FU	0.26
FungOtu670	0	0	0	0	0	0	0	0	0	0	0	0	0	0	0	0	0	Fungi	1	Chytridiomycota	0.86	Chytridiomycota_unidentified	0.7	Chytridiomycota_unidentified_1	0.7	Chytridiomycota_unidentified_1	0.7	Chytridiomycota_unidentified_1_1	0.7	Chytridiomycota_sp|SH233268.06FU	0.61
FungOtu445	0	0	0	0	0	0	0	0	0	0	0	0	0	0	0	0	0	Fungi	1	Basidiomycota	0.99	Agaricomycetes	0.95	Agaricales	0.9	Agaricaceae	0.61	Lepiota	0.52	Lepiota_vellingana|SH190686.06FU	0.46
FungOtu537	0	0	0	0	0	0	0	0	0	0	0	0	0	0	0	0	0	Fungi	1	Ascomycota	1	Dothideomycetes	0.99	Pleosporales	0.97	Sporormiaceae	0.97	Westerdykella	0.75	Westerdykella_dispersa|SH190477.06FU	0.52
FungOtu575	0	0	0	0	0	0	0	0	0	0	0	0	0	0	0	0	0	Fungi	1	Basidiomycota	1	Agaricomycetes	1	Polyporales	1	Ganodermataceae	1	Ganoderma	1	Ganoderma_lucidum|SH203366.06FU	0.7
FungOtu639	0	0	0	0	0	0	0	0	0	0	0	0	0	0	0	0	0	Fungi	1	Ascomycota	0.92	Ascomycota_unidentified	0.44	Ascomycota_unidentified_1	0.44	Ascomycota_unidentified_1	0.44	Ascomycota_unidentified_1_1	0.44	Ascomycota_sp|SH222046.06FU	0.21
FungOtu332	0	0	0	0	0	0	0	0	0	0	0	0	0	0	0	0	0	Fungi	1	Ascomycota	1	Eurotiomycetes	0.69	Chaetothyriales	0.69	Herpotrichiellaceae	0.69	Exophiala	0.59	Exophiala_sp|SH230202.06FU	0.49
FungOtu367	0	0	0	0	0	0	0	0	0	0	0	0	0	0	0	0	0	Fungi	1	Glomeromycota	0.92	Glomeromycetes	0.9	Paraglomerales	0.63	Paraglomeraceae	0.26	Paraglomus	0.26	Paraglomus_sp|SH203456.06FU	0.13
FungOtu390	0	0	0	0	0	0	0	0	0	0	0	0	0	0	0	0	0	Fungi	1	Ascomycota	0.9	Sordariomycetes	0.57	Sordariales	0.24	Lasiosphaeriaceae	0.16	Fimetariella	0.1	Fimetariella_rabenhorstii|SH234981.06FU	0.1
FungOtu432	0	0	0	0	0	0	0	0	0	0	0	0	0	0	0	0	0	Fungi	0.99	Basidiomycota	0.48	Tremellomycetes	0.22	Tremellales	0.22	Incertae_sedis_12	0.22	Derxomyces	0.15	Derxomyces_wuzhishanensis|SH197673.06FU	0.15
FungOtu437	0	0	0	0	0	0	0	0	0	0	0	0	0	0	0	0	0	Fungi	1	Ascomycota	1	Sordariomycetes	0.88	Sordariomycetes_unidentified	0.17	Sordariomycetes_unidentified_1	0.17	Sordariomycetes_unidentified_1	0.17	Sordariomycetes_sp|SH234975.06FU	0.14
FungOtu550	0	0	0	0	0	0	0	0	0	0	0	0	0	0	0	0	0	Fungi	1	Ascomycota	1	Ascomycota_unidentified	1	Ascomycota_unidentified_1	1	Ascomycota_unidentified_1	1	Ascomycota_unidentified_1_1	1	Ascomycota_sp|SH230788.06FU	1
FungOtu624	0	0	0	0	0	0	0	0	0	0	0	0	0	0	0	0	0	Fungi	1	Unidentified	0.61	Fungi_unidentified_1	0.61	Fungi_unidentified_1	0.61	Fungi_unidentified_1_1	0.61	Fungi_unidentified_1_1	0.61	Fungi_sp|SH235187.06FU	0.48
FungOtu376	0	0	0	0	0	0	0	0	0	0	0	0	0	0	0	0	0	Fungi	1	Unidentified	1	Fungi_unidentified_1	1	Fungi_unidentified_1	1	Fungi_unidentified_1_1	1	Fungi_unidentified_1_1	1	Fungi_sp|SH192686.06FU	1
FungOtu413	0	0	0	0	0	0	0	0	0	0	0	0	0	0	0	0	0	Fungi	1	Ascomycota	0.99	Sordariomycetes	0.99	Hypocreales	0.97	Bionectriaceae	0.62	Stephanonectria	0.56	Stephanonectria_sp_HN_02|SH236638.06FU	0.56
FungOtu430	0	0	0	0	0	0	0	0	0	0	0	0	0	0	0	0	0	Fungi	1	Ascomycota	0.99	Sordariomycetes	0.98	Hypocreales	0.96	Bionectriaceae	0.16	Stromatonectria	0.16	Stromatonectria_caraganae|SH227333.06FU	0.16
FungOtu542	0	0	0	0	0	0	0	0	0	0	0	0	0	0	0	0	0	Fungi	1	Glomeromycota	1	Glomeromycetes	0.92	Glomerales	0.92	Glomeraceae	0.92	Septoglomus	0.44	Septoglomus_viscosum|SH228529.06FU	0.29
FungOtu598	0	0	0	0	0	0	0	0	0	0	0	0	0	0	0	0	0	Fungi	1	Unidentified	0.75	Fungi_unidentified_1	0.75	Fungi_unidentified_1	0.75	Fungi_unidentified_1_1	0.75	Fungi_unidentified_1_1	0.75	Fungi_sp|SH235187.06FU	0.46
FungOtu362	0	0	0	0	0	0	0	0	0	0	0	0	0	0	0	0	0	Fungi	1	Basidiomycota	1	Microbotryomycetes	1	Sporidiobolales	1	Incertae_sedis_25	1	Rhodosporidium	1	Rhodosporidium_sp_MAC_2011b|SH212604.06FU	1
FungOtu374	0	0	0	0	0	0	0	0	0	0	0	0	0	0	0	0	0	Fungi	1	Ascomycota	1	Dothideomycetes	1	Dothideomycetes_unidentified	0.84	Dothideomycetes_unidentified_1	0.84	Dothideomycetes_unidentified_1	0.84	Dothideomycetes_sp|SH231461.06FU	0.84
FungOtu482	0	0	0	0	0	0	0	0	0	0	0	0	0	0	0	0	0	Fungi	1	Unidentified	0.63	Fungi_unidentified_1	0.63	Fungi_unidentified_1	0.63	Fungi_unidentified_1_1	0.63	Fungi_unidentified_1_1	0.63	Fungi_sp|SH235187.06FU	0.36
FungOtu548	0	0	0	0	0	0	0	0	0	0	0	0	0	0	0	0	0	Fungi	1	Ascomycota	1	Sordariomycetes	0.57	Sordariomycetes_unidentified	0.57	Sordariomycetes_unidentified_1	0.57	Sordariomycetes_unidentified_1	0.57	Sordariomycetes_sp|SH221642.06FU	0.57
FungOtu566	0	0	0	0	0	0	0	0	0	0	0	0	0	0	0	0	0	Fungi	1	Ascomycota	1	Ascomycota_unidentified	0.99	Ascomycota_unidentified_1	0.99	Ascomycota_unidentified_1	0.99	Ascomycota_unidentified_1_1	0.99	Ascomycota_sp|SH210965.06FU	0.99
FungOtu438	0	0	0	0	0	0	0	0	0	0	0	0	0	0	0	0	0	Fungi	1	Basidiomycota	0.18	Basidiomycota_unidentified	0.15	Basidiomycota_unidentified_1	0.15	Basidiomycota_unidentified_1	0.15	Basidiomycota_unidentified_1_1	0.15	Basidiomycota_sp|SH236831.06FU	0.15
FungOtu507	0	0	0	0	0	0	0	0	0	0	0	0	0	0	0	0	0	Fungi	1	Ascomycota	1	Dothideomycetes	0.99	Pleosporales	0.97	Incertae_sedis_13	0.97	Periconia	0.97	Periconia_sp_CY137|SH232019.06FU	0.92
FungOtu610	0	0	0	0	0	0	0	0	0	0	0	0	0	0	0	0	0	Fungi	1	Basidiomycota	1	Agaricomycetes	1	Agaricales	1	Psathyrellaceae	1	Psathyrellaceae_unidentified	1	Psathyrellaceae_sp|SH239392.06FU	1
FungOtu619	0	0	0	0	0	0	0	0	0	0	0	0	0	0	0	0	0	Fungi	1	Ascomycota	1	Dothideomycetes	0.98	Pleosporales	0.98	Leptosphaeriaceae	0.98	Coniothyrium	0.98	Coniothyrium_sidae|SH196237.06FU	0.98
FungOtu536	0	0	0	0	0	0	0	0	0	0	0	0	0	0	0	0	0	Fungi	1	Ascomycota	1	Sordariomycetes	1	Microascales	1	Microascaceae	1	Microascaceae_unidentified	1	Microascaceae_sp|SH230143.06FU	1
FungOtu543	0	0	0	0	0	0	0	0	0	0	0	0	0	0	0	0	0	Fungi	1	Ascomycota	0.95	Incertae_sedis_14	0.88	Incertae_sedis_15	0.88	Incertae_sedis_16	0.88	Incertae_sedis_16_unidentified	0.75	Ascomycota_sp|SH190226.06FU	0.75
FungOtu569	0	0	0	0	0	0	0	0	0	0	0	0	0	0	0	0	0	Fungi	1	Basidiomycota	0.72	Agaricomycetes	0.6	Agaricales	0.55	Bolbitiaceae	0.2	Conocybe	0.2	Conocybe_crispa|SH208914.06FU	0.1
FungOtu603	0	0	0	0	0	0	0	0	0	0	0	0	0	0	0	0	0	Fungi	1	Chytridiomycota	0.84	Chytridiomycota_unidentified	0.83	Chytridiomycota_unidentified_1	0.83	Chytridiomycota_unidentified_1	0.83	Chytridiomycota_unidentified_1_1	0.83	Chytridiomycota_sp|SH236624.06FU	0.43
FungOtu366	0	0	0	0	0	0	0	0	0	0	0	0	0	0	0	0	0	Fungi	1	Ascomycota	0.61	Eurotiomycetes	0.6	Chaetothyriales	0.6	Chaetothyriales_unidentified	0.6	Chaetothyriales_unidentified_1	0.6	Chaetothyriales_sp|SH236766.06FU	0.57
FungOtu578	0	0	0	0	0	0	0	0	0	0	0	0	0	0	0	0	0	Fungi	1	Ascomycota	0.93	Incertae_sedis_14	0.28	Incertae_sedis_15	0.28	Incertae_sedis_16	0.28	Knufia	0.28	Knufia_perforans|SH209750.06FU	0.27
FungOtu633	0	0	0	0	0	0	0	0	0	0	0	0	0	0	0	0	0	Fungi	1	Ascomycota	0.83	Dothideomycetes	0.77	Pleosporales	0.72	Pleosporaceae	0.67	Dendryphion	0.67	Dendryphion_sp|SH240293.06FU	0.67
FungOtu246	0	0	0	0	0	0	0	0	0	0	0	0	0	0	0	0	0	Fungi	1	Ascomycota	1	Ascomycota_unidentified	0.98	Ascomycota_unidentified_1	0.98	Ascomycota_unidentified_1	0.98	Ascomycota_unidentified_1_1	0.98	Ascomycota_sp|SH235960.06FU	0.98
FungOtu384	0	0	0	0	0	0	0	0	0	0	0	0	0	0	0	0	0	Fungi	1	Unidentified	0.31	Fungi_unidentified_1	0.31	Fungi_unidentified_1	0.31	Fungi_unidentified_1_1	0.31	Fungi_unidentified_1_1	0.31	Fungi_sp|SH235187.06FU	0.22
FungOtu416	0	0	0	0	0	0	0	0	0	0	0	0	0	0	0	0	0	Fungi	1	Basidiomycota	0.41	Microbotryomycetes	0.15	Sporidiobolales	0.15	Incertae_sedis_25	0.15	Rhodotorula	0.15	Rhodotorula_lamellibrachiae|SH227552.06FU	0.15
FungOtu478	0	0	0	0	0	0	0	0	0	0	0	0	0	0	0	0	0	Fungi	1	Ascomycota	0.7	Ascomycota_unidentified	0.15	Ascomycota_unidentified_1	0.15	Ascomycota_unidentified_1	0.15	Ascomycota_unidentified_1_1	0.15	Ascomycota_sp|SH218146.06FU	0.1
FungOtu498	0	0	0	0	0	0	0	0	0	0	0	0	0	0	0	0	0	Fungi	1	Glomeromycota	1	Glomeromycetes	0.99	Glomerales	0.99	Glomeraceae	0.99	Glomeraceae_unidentified	0.99	Glomeraceae_sp|SH213621.06FU	0.51
FungOtu570	0	0	0	0	0	0	0	0	0	0	0	0	0	0	0	0	0	Fungi	1	Ascomycota	1	Saccharomycetes	1	Saccharomycetales	1	Saccharomycetales_unidentified	1	Saccharomycetales_unidentified_1	1	Saccharomycetales_sp|SH213696.06FU	1
FungOtu588	0	0	0	0	0	0	0	0	0	0	0	0	0	0	0	0	0	Fungi	1	Ascomycota	1	Dothideomycetes	1	Pleosporales	1	Pleosporales_unidentified	1	Pleosporales_unidentified_1	1	Pleosporales_sp|SH238736.06FU	0.97
FungOtu645	0	0	0	0	0	0	0	0	0	0	0	0	0	0	0	0	0	Fungi	1	Chytridiomycota	0.52	Chytridiomycota_unidentified	0.26	Chytridiomycota_unidentified_1	0.26	Chytridiomycota_unidentified_1	0.26	Chytridiomycota_unidentified_1_1	0.26	Chytridiomycota_sp|SH234055.06FU	0.13
FungOtu514	0	0	0	0	0	0	0	0	0	0	0	0	0	0	0	0	0	Fungi	1	Ascomycota	1	Saccharomycetes	1	Saccharomycetales	1	Incertae_sedis_11	0.99	Candida	0.99	Candida_quercitrusa|SH209144.06FU	0.95
FungOtu522	0	0	0	0	0	0	0	0	0	0	0	0	0	0	0	0	0	Fungi	1	Basidiomycota	1	Microbotryomycetes	1	Sporidiobolales	1	Incertae_sedis_25	1	Incertae_sedis_25_unidentified	0.97	Sporidiobolales_sp|SH212601.06FU	0.97
FungOtu560	0	0	0	0	0	0	0	0	0	0	0	0	0	0	0	0	0	Fungi	1	Ascomycota	1	Pezizomycetes	1	Pezizales	0.98	Pyronemataceae	0.97	Scutellinia	0.89	Scutellinia_sp|SH212832.06FU	0.73
FungOtu577	0	0	0	0	0	0	0	0	0	0	0	0	0	0	0	0	0	Fungi	1	Ascomycota	0.84	Dothideomycetes	0.74	Pleosporales	0.71	Pleosporales_unidentified	0.58	Pleosporales_unidentified_1	0.58	Pleosporales_sp|SH229487.06FU	0.3
FungOtu346	0	0	0	0	0	0	0	0	0	0	0	0	0	0	0	0	0	Fungi	1	Unidentified	0.23	Fungi_unidentified_1	0.23	Fungi_unidentified_1	0.23	Fungi_unidentified_1_1	0.23	Fungi_unidentified_1_1	0.23	Fungi_sp|SH241025.06FU	0.22
FungOtu370	0	0	0	0	0	0	0	0	0	0	0	0	0	0	0	0	0	Fungi	1	Unidentified	1	Fungi_unidentified_1	1	Fungi_unidentified_1	1	Fungi_unidentified_1_1	1	Fungi_unidentified_1_1	1	Fungi_sp|SH190172.06FU	1
FungOtu495	0	0	0	0	0	0	0	0	0	0	0	0	0	0	0	0	0	Fungi	1	Glomeromycota	0.44	Glomeromycota_unidentified	0.35	Glomeromycota_unidentified_1	0.35	Glomeromycota_unidentified_1	0.35	Glomeromycota_unidentified_1_1	0.35	Glomeromycota_sp|SH198483.06FU	0.24
FungOtu497	0	0	0	0	0	0	0	0	0	0	0	0	0	0	0	0	0	Fungi	1	Basidiomycota	0.78	Agaricomycetes	0.72	Trechisporales	0.53	Hydnodontaceae	0.4	Trechispora	0.4	Trechispora_sp|SH228237.06FU	0.21
FungOtu516	0	0	0	0	0	0	0	0	0	0	0	0	0	0	0	0	0	Fungi	1	Ascomycota	1	Sordariomycetes	1	Hypocreales	1	Hypocreaceae	0.97	Hypocreaceae_unidentified	0.97	Hypocreaceae_sp|SH237963.06FU	0.97
FungOtu604	0	0	0	0	0	0	0	0	0	0	0	0	0	0	0	0	0	Fungi	1	Ascomycota	0.87	Incertae_sedis_14	0.47	Incertae_sedis_15	0.47	Incertae_sedis_16	0.47	Incertae_sedis_16_unidentified	0.22	Ascomycota_sp|SH221483.06FU	0.22
FungOtu662	0	0	0	0	0	0	0	0	0	0	0	0	0	0	0	0	0	Fungi	1	Unidentified	0.66	Fungi_unidentified_1	0.66	Fungi_unidentified_1	0.66	Fungi_unidentified_1_1	0.66	Fungi_unidentified_1_1	0.66	Fungi_sp|SH241408.06FU	0.39
FungOtu400	0	0	0	0	0	0	0	0	0	0	0	0	0	0	0	0	0	Fungi	1	Ascomycota	1	Dothideomycetes	1	Pleosporales	1	Pleosporales_unidentified	0.99	Pleosporales_unidentified_1	0.99	Pleosporales_sp|SH224126.06FU	0.99
FungOtu420	0	0	0	0	0	0	0	0	0	0	0	0	0	0	0	0	0	Fungi	1	Ascomycota	1	Sordariomycetes	1	Hypocreales	1	Hypocreales_unidentified	0.99	Hypocreales_unidentified_1	0.99	Hypocreales_sp|SH211318.06FU	0.99
FungOtu443	0	0	0	0	0	0	0	0	0	0	0	0	0	0	0	0	0	Fungi	1	Ascomycota	1	Ascomycota_unidentified	0.95	Ascomycota_unidentified_1	0.95	Ascomycota_unidentified_1	0.95	Ascomycota_unidentified_1_1	0.95	Ascomycota_sp|SH234492.06FU	0.92
FungOtu532	0	0	0	0	0	0	0	0	0	0	0	0	0	0	0	0	0	Fungi	1	Basidiomycota	1	Incertae_sedis_4	1	Malasseziales	1	Incertae_sedis_5	1	Malassezia	1	Malassezia_furfur|SH190197.06FU	1
FungOtu565	0	0	0	0	0	0	0	0	0	0	0	0	0	0	0	0	0	Fungi	1	Basidiomycota	0.49	Microbotryomycetes	0.27	Sporidiobolales	0.27	Incertae_sedis_25	0.27	Rhodotorula	0.27	Rhodotorula_lamellibrachiae|SH227552.06FU	0.27
FungOtu584	0	0	0	0	0	0	0	0	0	0	0	0	0	0	0	0	0	Fungi	1	Basidiomycota	1	Tremellomycetes	1	Filobasidiales	1	Filobasidiaceae	1	Cryptococcus	1	Cryptococcus_chernovii|SH216501.06FU	1
FungOtu592	0	0	0	0	0	0	0	0	0	0	0	0	0	0	0	0	0	Fungi	1	Basidiomycota	0.63	Microbotryomycetes	0.34	Microbotryales	0.22	Microbotryaceae	0.14	Microbotryum	0.14	Microbotryum_betonicae|SH199828.06FU	0.14
FungOtu613	0	0	0	0	0	0	0	0	0	0	0	0	0	0	0	0	0	Fungi	1	Basidiomycota	1	Agaricomycetes	0.99	Agaricales	0.97	Agaricaceae	0.83	Agaricaceae_unidentified	0.58	Agaricaceae_sp|SH239249.06FU	0.22
FungOtu652	0	0	0	0	0	0	0	0	0	0	0	0	0	0	0	0	0	Fungi	1	Unidentified	0.94	Fungi_unidentified_1	0.94	Fungi_unidentified_1	0.94	Fungi_unidentified_1_1	0.94	Fungi_unidentified_1_1	0.94	Fungi_sp|SH235191.06FU	0.92
FungOtu372	0	0	0	0	0	0	0	0	0	0	0	0	0	0	0	0	0	Fungi	1	Basidiomycota	1	Microbotryomycetes	1	Sporidiobolales	1	Incertae_sedis_25	1	Incertae_sedis_25_unidentified	0.94	Sporidiobolales_sp|SH227559.06FU	0.94
FungOtu379	0	0	0	0	0	0	0	0	0	0	0	0	0	0	0	0	0	Fungi	1	Basidiomycota	1	Agaricomycetes	1	Trechisporales	1	Trechisporales_unidentified	1	Trechisporales_unidentified_1	1	Trechisporales_sp|SH219384.06FU	1
FungOtu511	0	0	0	0	0	0	0	0	0	0	0	0	0	0	0	0	0	Fungi	1	Ascomycota	1	Ascomycota_unidentified	1	Ascomycota_unidentified_1	1	Ascomycota_unidentified_1	1	Ascomycota_unidentified_1_1	1	Ascomycota_sp|SH230788.06FU	1
FungOtu571	0	0	0	0	0	0	0	0	0	0	0	0	0	0	0	0	0	Fungi	1	Unidentified	1	Fungi_unidentified_1	1	Fungi_unidentified_1	1	Fungi_unidentified_1_1	1	Fungi_unidentified_1_1	1	Fungi_sp|SH226967.06FU	1
FungOtu407	0	0	0	0	0	0	0	0	0	0	0	0	0	0	0	0	0	Fungi	1	Basidiomycota	0.48	Microbotryomycetes	0.18	Sporidiobolales	0.17	Incertae_sedis_25	0.17	Rhodotorula	0.17	Rhodotorula_lamellibrachiae|SH227552.06FU	0.16
FungOtu480	0	0	0	0	0	0	0	0	0	0	0	0	0	0	0	0	0	Fungi	1	Ascomycota	1	Dothideomycetes	1	Pleosporales	0.99	Phaeosphaeriaceae	0.99	Phaeosphaeria	0.99	Phaeosphaeria_sp_HKA27|SH196236.06FU	0.99
FungOtu508	0	0	0	0	0	0	0	0	0	0	0	0	0	0	0	0	0	Fungi	1	Zygomycota	0.2	Incertae_sedis_10	0.2	Kickxellales	0.19	Kickxellaceae	0.19	Ramicandelaber	0.19	Ramicandelaber_sp_HMH_2010b|SH237553.06FU	0.15
FungOtu617	0	0	0	0	0	0	0	0	0	0	0	0	0	0	0	0	0	Fungi	1	Ascomycota	1	Ascomycota_unidentified	1	Ascomycota_unidentified_1	1	Ascomycota_unidentified_1	1	Ascomycota_unidentified_1_1	1	Ascomycota_sp|SH197541.06FU	1
FungOtu657	0	0	0	0	0	0	0	0	0	0	0	0	0	0	0	0	0	Fungi	1	Ascomycota	0.89	Orbiliomycetes	0.87	Orbiliomycetes_unidentified	0.87	Orbiliomycetes_unidentified_1	0.87	Orbiliomycetes_unidentified_1	0.87	Orbiliomycetes_sp|SH234045.06FU	0.84
FungOtu658	0	0	0	0	0	0	0	0	0	0	0	0	0	0	0	0	0	Fungi	1	Unidentified	1	Fungi_unidentified_1	1	Fungi_unidentified_1	1	Fungi_unidentified_1_1	1	Fungi_unidentified_1_1	1	Fungi_sp|SH235187.06FU	0.8
FungOtu353	0	0	0	0	0	0	0	0	0	0	0	0	0	0	0	0	0	Fungi	1	Ascomycota	0.99	Pezizomycetes	0.98	Pezizales	0.98	Pezizaceae	0.98	Pezizaceae_unidentified	0.96	Pezizaceae_sp|SH218926.06FU	0.77
FungOtu483	0	0	0	0	0	0	0	0	0	0	0	0	0	0	0	0	0	Fungi	1	Unidentified	0.96	Fungi_unidentified_1	0.96	Fungi_unidentified_1	0.96	Fungi_unidentified_1_1	0.96	Fungi_unidentified_1_1	0.96	Fungi_sp|SH235191.06FU	0.9
FungOtu506	0	0	0	0	0	0	0	0	0	0	0	0	0	0	0	0	0	Fungi	1	Ascomycota	0.97	Dothideomycetes	0.96	Dothideomycetes_unidentified	0.9	Dothideomycetes_unidentified_1	0.9	Dothideomycetes_unidentified_1	0.9	Dothideomycetes_sp|SH240066.06FU	0.9
FungOtu583	0	0	0	0	0	0	0	0	0	0	0	0	0	0	0	0	0	Fungi	1	Ascomycota	1	Ascomycota_unidentified	0.93	Ascomycota_unidentified_1	0.93	Ascomycota_unidentified_1	0.93	Ascomycota_unidentified_1_1	0.93	Ascomycota_sp|SH234331.06FU	0.93
FungOtu605	0	0	0	0	0	0	0	0	0	0	0	0	0	0	0	0	0	Fungi	1	Ascomycota	1	Ascomycota_unidentified	1	Ascomycota_unidentified_1	1	Ascomycota_unidentified_1	1	Ascomycota_unidentified_1_1	1	Ascomycota_sp|SH195270.06FU	1
FungOtu607	0	0	0	0	0	0	0	0	0	0	0	0	0	0	0	0	0	Fungi	1	Ascomycota	1	Saccharomycetes	1	Saccharomycetales	1	Incertae_sedis_11	0.9	Candida	0.56	Candida_zeylanoides|SH209136.06FU	0.19
FungOtu629	0	0	0	0	0	0	0	0	0	0	0	0	0	0	0	0	0	Fungi	1	Ascomycota	1	Sordariomycetes	1	Hypocreales	1	Incertae_sedis_3	1	Sarocladium	1	Sarocladium_strictum|SH191575.06FU	1
FungOtu659	0	0	0	0	0	0	0	0	0	0	0	0	0	0	0	0	0	Fungi	1	Basidiomycota	0.74	Tremellomycetes	0.35	Tremellales	0.3	Tremellales_unidentified	0.11	Tremellales_unidentified_1	0.11	Tremellales_sp|SH229402.06FU	0.11
FungOtu660	0	0	0	0	0	0	0	0	0	0	0	0	0	0	0	0	0	Fungi	1	Ascomycota	1	Dothideomycetes	1	Botryosphaeriales	1	Aplosporellaceae	1	Aplosporella	0.93	Aplosporella_sp|SH226561.06FU	0.74
FungOtu661	0	0	0	0	0	0	0	0	0	0	0	0	0	0	0	0	0	Fungi	1	Ascomycota	1	Dothideomycetes	1	Pleosporales	1	Massarinaceae	1	Massarinaceae_unidentified	1	Massarinaceae_sp|SH195587.06FU	1
FungOtu675	0	0	0	0	0	0	0	0	0	0	0	0	0	0	0	0	0	Fungi	1	Ascomycota	1	Sordariomycetes	0.99	Incertae_sedis_7	0.83	Incertae_sedis_31	0.83	Myrmecridium	0.83	Myrmecridium_sp|SH189851.06FU	0.56
FungOtu401	0	0	0	0	0	0	0	0	0	0	0	0	0	0	0	0	0	Fungi	1	Ascomycota	0.81	Dothideomycetes	0.81	Incertae_sedis_8	0.65	Incertae_sedis_19	0.65	Leptospora	0.65	Leptospora_rubella|SH213116.06FU	0.65
FungOtu458	0	0	0	0	0	0	0	0	0	0	0	0	0	0	0	0	0	Fungi	1	Basidiomycota	1	Agaricomycetes	1	Agaricales	1	Entolomataceae	1	Entoloma	0.98	Entoloma_neglectum|SH200906.06FU	0.59
FungOtu462	0	0	0	0	0	0	0	0	0	0	0	0	0	0	0	0	0	Fungi	1	Ascomycota	1	Dothideomycetes	1	Capnodiales	1	Incertae_sedis_17	1	Toxicocladosporium	1	Toxicocladosporium_strelitziae|SH196751.06FU	1
FungOtu474	0	0	0	0	0	0	0	0	0	0	0	0	0	0	0	0	0	Fungi	1	Ascomycota	0.61	Dothideomycetes	0.38	Pleosporales	0.34	Pleosporales_unidentified	0.29	Pleosporales_unidentified_1	0.29	Pleosporales_sp|SH203352.06FU	0.19
FungOtu494	0	0	0	0	0	0	0	0	0	0	0	0	0	0	0	0	0	Fungi	1	Basidiomycota	0.36	Tremellomycetes	0.27	Tremellales	0.27	Incertae_sedis_12	0.26	Derxomyces	0.25	Derxomyces_wuzhishanensis|SH197673.06FU	0.23
FungOtu562	0	0	0	0	0	0	0	0	0	0	0	0	0	0	0	0	0	Fungi	1	Unidentified	0.75	Fungi_unidentified_1	0.75	Fungi_unidentified_1	0.75	Fungi_unidentified_1_1	0.75	Fungi_unidentified_1_1	0.75	Fungi_sp|SH198467.06FU	0.72
FungOtu602	0	0	0	0	0	0	0	0	0	0	0	0	0	0	0	0	0	Fungi	1	Ascomycota	0.99	Sordariomycetes	0.87	Xylariales	0.35	Xylariaceae	0.26	Xylaria	0.18	Xylaria_sp|SH223937.06FU	0.16
FungOtu655	0	0	0	0	0	0	0	0	0	0	0	0	0	0	0	0	0	Fungi	1	Ascomycota	1	Incertae_sedis_14	1	Incertae_sedis_15	1	Incertae_sedis_16	1	Scolecobasidium	1	Scolecobasidium_dendroides|SH240032.06FU	1
FungOtu350	0	0	0	0	0	0	0	0	0	0	0	0	0	0	0	0	0	Fungi	1	Basidiomycota	1	Agaricomycetes	1	Agaricales	1	Psathyrellaceae	0.54	Coprinellus	0.48	Coprinellus_sp|SH239399.06FU	0.33
FungOtu354	0	0	0	0	0	0	0	0	0	0	0	0	0	0	0	0	0	Fungi	1	Unidentified	0.38	Fungi_unidentified_1	0.38	Fungi_unidentified_1	0.38	Fungi_unidentified_1_1	0.38	Fungi_unidentified_1_1	0.38	Fungi_sp|SH241025.06FU	0.37
FungOtu389	0	0	0	0	0	0	0	0	0	0	0	0	0	0	0	0	0	Fungi	1	Basidiomycota	1	Agaricomycetes	1	Thelephorales	1	Thelephoraceae	1	Thelephoraceae_unidentified	0.72	Thelephoraceae_sp|SH202634.06FU	0.15
FungOtu444	0	0	0	0	0	0	0	0	0	0	0	0	0	0	0	0	0	Fungi	1	Ascomycota	1	Sordariomycetes	1	Hypocreales	1	Incertae_sedis_3	1	Stachybotrys	0.69	Stachybotrys_sp|SH222253.06FU	0.69
FungOtu479	0	0	0	0	0	0	0	0	0	0	0	0	0	0	0	0	0	Fungi	1	Zygomycota	0.23	Incertae_sedis_10	0.23	Kickxellales	0.21	Kickxellaceae	0.21	Ramicandelaber	0.21	Ramicandelaber_sp_HMH_2010b|SH237553.06FU	0.19
FungOtu509	0	0	0	0	0	0	0	0	0	0	0	0	0	0	0	0	0	Fungi	1	Zygomycota	1	Incertae_sedis_10	1	Mucorales	1	Mucoraceae	1	Mucor	1	Mucor_sp_INBio2559C|SH202378.06FU	0.98
FungOtu523	0	0	0	0	0	0	0	0	0	0	0	0	0	0	0	0	0	Fungi	1	Basidiomycota	0.42	Agaricomycetes	0.32	Cantharellales	0.16	Incertae_sedis_24	0.15	Minimedusa	0.15	Minimedusa_sp|SH221764.06FU	0.15
FungOtu528	0	0	0	0	0	0	0	0	0	0	0	0	0	0	0	0	0	Fungi	1	Basidiomycota	1	Agaricomycetes	1	Cantharellales	1	Incertae_sedis_24	1	Minimedusa	1	Minimedusa_sp|SH221764.06FU	0.99
FungOtu580	0	0	0	0	0	0	0	0	0	0	0	0	0	0	0	0	0	Fungi	1	Ascomycota	0.72	Ascomycota_unidentified	0.71	Ascomycota_unidentified_1	0.71	Ascomycota_unidentified_1	0.71	Ascomycota_unidentified_1_1	0.71	Ascomycota_sp|SH230618.06FU	0.71
FungOtu587	0	0	0	0	0	0	0	0	0	0	0	0	0	0	0	0	0	Fungi	1	Unidentified	1	Fungi_unidentified_1	1	Fungi_unidentified_1	1	Fungi_unidentified_1_1	1	Fungi_unidentified_1_1	1	Fungi_sp|SH192686.06FU	1
FungOtu589	0	0	0	0	0	0	0	0	0	0	0	0	0	0	0	0	0	Fungi	1	Unidentified	0.58	Fungi_unidentified_1	0.58	Fungi_unidentified_1	0.58	Fungi_unidentified_1_1	0.58	Fungi_unidentified_1_1	0.58	Fungi_sp|SH236957.06FU	0.24
FungOtu625	0	0	0	0	0	0	0	0	0	0	0	0	0	0	0	0	0	Fungi	1	Ascomycota	1	Incertae_sedis_14	0.42	Incertae_sedis_15	0.42	Incertae_sedis_16	0.42	Knufia	0.42	Knufia_perforans|SH209750.06FU	0.42
FungOtu626	0	0	0	0	0	0	0	0	0	0	0	0	0	0	0	0	0	Fungi	1	Basidiomycota	0.35	Basidiomycota_unidentified	0.32	Basidiomycota_unidentified_1	0.32	Basidiomycota_unidentified_1	0.32	Basidiomycota_unidentified_1_1	0.32	Basidiomycota_sp|SH217991.06FU	0.32
FungOtu634	0	0	0	0	0	0	0	0	0	0	0	0	0	0	0	0	0	Fungi	1	Basidiomycota	0.8	Agaricomycetes	0.8	Agaricales	0.8	Psathyrellaceae	0.79	Coprinopsis	0.79	Coprinopsis_cinerea|SH208469.06FU	0.76
FungOtu648	0	0	0	0	0	0	0	0	0	0	0	0	0	0	0	0	0	Fungi	1	Ascomycota	1	Sordariomycetes	1	Coniochaetales	1	Coniochaetaceae	1	Lecythophora	1	Lecythophora_sp|SH230619.06FU	1
FungOtu676	0	0	0	0	0	0	0	0	0	0	0	0	0	0	0	0	0	Fungi	1	Basidiomycota	1	Microbotryomycetes	1	Sporidiobolales	1	Sporidiobolales_unidentified	1	Sporidiobolales_unidentified_1	1	Sporidiobolales_sp|SH212599.06FU	1
FungOtu424	0	0	0	0	0	0	0	0	0	0	0	0	0	0	0	0	0	Fungi	1	Ascomycota	0.66	Incertae_sedis_14	0.19	Incertae_sedis_15	0.19	Incertae_sedis_16	0.19	Pulchromyces	0.15	Pulchromyces_fimicola|SH227367.06FU	0.15
FungOtu466	0	0	0	0	0	0	0	0	0	0	0	0	0	0	0	0	0	Fungi	1	Ascomycota	1	Sordariomycetes	1	Hypocreales	0.99	Incertae_sedis_3	0.92	Stachybotrys	0.69	Stachybotrys_sp|SH227380.06FU	0.38
FungOtu515	0	0	0	0	0	0	0	0	0	0	0	0	0	0	0	0	0	Fungi	1	Zygomycota	1	Incertae_sedis_10	1	Mortierellales	1	Mortierellaceae	1	Mortierella	1	Mortierella_ambigua|SH232483.06FU	0.9
FungOtu618	0	0	0	0	0	0	0	0	0	0	0	0	0	0	0	0	0	Fungi	1	Ascomycota	0.94	Sordariomycetes	0.85	Hypocreales	0.48	Nectriaceae	0.29	Nectria	0.16	Nectria_aurantiaca|SH205600.06FU	0.16
FungOtu668	0	0	0	0	0	0	0	0	0	0	0	0	0	0	0	0	0	Fungi	1	Basidiomycota	1	Agaricomycetes	1	Agaricomycetes_unidentified	0.99	Agaricomycetes_unidentified_1	0.99	Agaricomycetes_unidentified_1	0.99	Agaricomycetes_sp|SH215542.06FU	0.99
FungOtu360	0	0	0	0	0	0	0	0	0	0	0	0	0	0	0	0	0	Fungi	1	Unidentified	0.34	Fungi_unidentified_1	0.34	Fungi_unidentified_1	0.34	Fungi_unidentified_1_1	0.34	Fungi_unidentified_1_1	0.34	Fungi_sp|SH235187.06FU	0.14
FungOtu510	0	0	0	0	0	0	0	0	0	0	0	0	0	0	0	0	0	Fungi	1	Ascomycota	0.68	Pezizomycetes	0.68	Pezizomycetes_unidentified	0.49	Pezizomycetes_unidentified_1	0.49	Pezizomycetes_unidentified_1	0.49	Pezizomycetes_sp|SH212994.06FU	0.45
FungOtu574	0	0	0	0	0	0	0	0	0	0	0	0	0	0	0	0	0	Fungi	1	Ascomycota	1	Sordariomycetes	0.96	Sordariales	0.4	Lasiosphaeriaceae	0.4	Bagadiella	0.4	Bagadiella_victoriae|SH230767.06FU	0.4
FungOtu581	0	0	0	0	0	0	0	0	0	0	0	0	0	0	0	0	0	Fungi	1	Ascomycota	0.92	Dothideomycetes	0.29	Incertae_sedis_8	0.28	Myxotrichaceae	0.27	Malbranchea	0.27	Malbranchea_gypsea|SH190045.06FU	0.24
FungOtu591	0	0	0	0	0	0	0	0	0	0	0	0	0	0	0	0	0	Fungi	1	Glomeromycota	0.34	Glomeromycetes	0.34	Diversisporales	0.2	Diversisporaceae	0.13	Diversisporaceae_unidentified	0.13	Diversisporaceae_sp|SH200230.06FU	0.13
FungOtu594	0	0	0	0	0	0	0	0	0	0	0	0	0	0	0	0	0	Fungi	1	Basidiomycota	0.96	Agaricomycetes	0.95	Sebacinales	0.66	Sebacinaceae	0.33	Sebacinaceae_unidentified	0.33	Sebacinaceae_sp|SH234126.06FU	0.21
FungOtu601	0	0	0	0	0	0	0	0	0	0	0	0	0	0	0	0	0	Fungi	1	Basidiomycota	1	Microbotryomycetes	1	Sporidiobolales	1	Incertae_sedis_25	0.97	Sporobolomyces	0.95	Sporobolomyces_nylandii|SH212602.06FU	0.72
FungOtu608	0	0	0	0	0	0	0	0	0	0	0	0	0	0	0	0	0	Fungi	1	Ascomycota	1	Incertae_sedis_14	1	Incertae_sedis_15	1	Incertae_sedis_16	1	Vermispora	1	Vermispora_fusarina|SH202362.06FU	0.59
FungOtu653	0	0	0	0	0	0	0	0	0	0	0	0	0	0	0	0	0	Fungi	1	Basidiomycota	1	Tremellomycetes	1	Trichosporonales	1	Trichosporonaceae	1	Trichosporon	1	Trichosporon_ovoides|SH195342.06FU	1
FungOtu470	0	0	0	0	0	0	0	0	0	0	0	0	0	0	0	0	0	Fungi	1	Ascomycota	1	Sordariomycetes	1	Sordariomycetes_unidentified	0.98	Sordariomycetes_unidentified_1	0.98	Sordariomycetes_unidentified_1	0.98	Sordariomycetes_sp|SH212492.06FU	0.57
FungOtu646	0	0	0	0	0	0	0	0	0	0	0	0	0	0	0	0	0	Fungi	1	Basidiomycota	0.48	Tremellomycetes	0.17	Tremellales	0.17	Tremellales_unidentified	0.17	Tremellales_unidentified_1	0.17	Tremellales_sp|SH229402.06FU	0.17
FungOtu664	0	0	0	0	0	0	0	0	0	0	0	0	0	0	0	0	0	Fungi	1	Ascomycota	1	Eurotiomycetes	1	Eurotiales	1	Trichocomaceae	1	Paecilomyces	1	Paecilomyces_carneus|SH230186.06FU	1
FungOtu446	0	0	0	0	0	0	0	0	0	0	0	0	0	0	0	0	0	Fungi	1	Ascomycota	0.99	Ascomycota_unidentified	0.6	Ascomycota_unidentified_1	0.6	Ascomycota_unidentified_1	0.6	Ascomycota_unidentified_1_1	0.6	Ascomycota_sp|SH212035.06FU	0.59
FungOtu585	0	0	0	0	0	0	0	0	0	0	0	0	0	0	0	0	0	Fungi	1	Ascomycota	0.32	Incertae_sedis_14	0.15	Incertae_sedis_15	0.15	Incertae_sedis_16	0.15	Ochroconis	0.13	Ochroconis_calidifluminalis|SH241393.06FU	0.13
FungOtu595	0	0	0	0	0	0	0	0	0	0	0	0	0	0	0	0	0	Fungi	1	Ascomycota	0.81	Dothideomycetes	0.49	Pleosporales	0.29	Sporormiaceae	0.15	Preussia	0.13	Preussia_sp_4985|SH190512.06FU	0.11
FungOtu647	0	0	0	0	0	0	0	0	0	0	0	0	0	0	0	0	0	Fungi	1	Basidiomycota	1	Agaricomycetes	1	Cantharellales	1	Ceratobasidiaceae	1	Ceratobasidiaceae_unidentified	1	Ceratobasidiaceae_sp|SH237892.06FU	0.95
FungOtu679	0	0	0	0	0	0	0	0	0	0	0	0	0	0	0	0	0	Fungi	1	Basidiomycota	1	Agaricomycetes	1	Cantharellales	1	Cantharellales_unidentified	0.57	Cantharellales_unidentified_1	0.57	Cantharellales_sp|SH198004.06FU	0.57
FungOtu464	0	0	0	0	0	0	0	0	0	0	0	0	0	0	0	0	0	Fungi	1	Unidentified	1	Fungi_unidentified_1	1	Fungi_unidentified_1	1	Fungi_unidentified_1_1	1	Fungi_unidentified_1_1	1	Fungi_sp|SH235187.06FU	0.98
FungOtu490	0	0	0	0	0	0	0	0	0	0	0	0	0	0	0	0	0	Fungi	1	Basidiomycota	0.41	Agaricomycetes	0.25	Cantharellales	0.15	Incertae_sedis_24	0.15	Minimedusa	0.15	Minimedusa_sp|SH221764.06FU	0.15
FungOtu517	0	0	0	0	0	0	0	0	0	0	0	0	0	0	0	0	0	Fungi	1	Ascomycota	0.58	Orbiliomycetes	0.21	Orbiliomycetes_unidentified	0.11	Orbiliomycetes_unidentified_1	0.11	Orbiliomycetes_unidentified_1	0.11	Orbiliomycetes_sp|SH234045.06FU	0.11
FungOtu520	0	0	0	0	0	0	0	0	0	0	0	0	0	0	0	0	0	Fungi	1	Basidiomycota	1	Agaricomycetes	1	Boletales	1	Sclerodermataceae	1	Scleroderma	1	Scleroderma_sp|SH201673.06FU	0.99
FungOtu476	0	0	0	0	0	0	0	0	0	0	0	0	0	0	0	0	0	Fungi	1	Ascomycota	0.93	Dothideomycetes	0.7	Pleosporales	0.65	Sporormiaceae	0.41	Preussia	0.4	Preussia_sp_4985|SH190512.06FU	0.34
FungOtu547	0	0	0	0	0	0	0	0	0	0	0	0	0	0	0	0	0	Fungi	1	Ascomycota	1	Dothideomycetes	1	Dothideomycetes_unidentified	1	Dothideomycetes_unidentified_1	1	Dothideomycetes_unidentified_1	1	Dothideomycetes_sp|SH195586.06FU	1
FungOtu620	0	0	0	0	0	0	0	0	0	0	0	0	0	0	0	0	0	Fungi	1	Ascomycota	0.9	Incertae_sedis_14	0.23	Incertae_sedis_15	0.23	Incertae_sedis_16	0.23	Retroconis	0.23	Retroconis_fusiformis|SH234970.06FU	0.23
FungOtu627	0	0	0	0	0	0	0	0	0	0	0	0	0	0	0	0	0	Fungi	1	Ascomycota	1	Dothideomycetes	1	Pleosporales	1	Leptosphaeriaceae	1	Coniothyrium	1	Coniothyrium_sp_JK27|SH233607.06FU	1
FungOtu638	0	0	0	0	0	0	0	0	0	0	0	0	0	0	0	0	0	Fungi	1	Ascomycota	0.94	Ascomycota_unidentified	0.68	Ascomycota_unidentified_1	0.68	Ascomycota_unidentified_1	0.68	Ascomycota_unidentified_1_1	0.68	Ascomycota_sp|SH229738.06FU	0.68
FungOtu667	0	0	0	0	0	0	0	0	0	0	0	0	0	0	0	0	0	Fungi	1	Ascomycota	1	Sordariomycetes	1	Hypocreales	1	Incertae_sedis_3	1	Stachybotrys	1	Stachybotrys_elegans|SH227381.06FU	1
FungOtu469	0	0	0	0	0	0	0	0	0	0	0	0	0	0	0	0	0	Fungi	1	Basidiomycota	0.4	Microbotryomycetes	0.14	Sporidiobolales	0.14	Incertae_sedis_25	0.14	Rhodotorula	0.14	Rhodotorula_lamellibrachiae|SH227552.06FU	0.14
FungOtu484	0	0	0	0	0	0	0	0	0	0	0	0	0	0	0	0	0	Fungi	1	Ascomycota	0.95	Eurotiomycetes	0.86	Onygenales	0.64	Onygenaceae	0.63	Mallochia	0.48	Mallochia_reticulata|SH217888.06FU	0.48
FungOtu485	0	0	0	0	0	0	0	0	0	0	0	0	0	0	0	0	0	Fungi	1	Ascomycota	0.96	Sordariomycetes	0.9	Sordariales	0.66	Sordariales_unidentified	0.61	Sordariales_unidentified_1	0.61	Sordariales_sp|SH198732.06FU	0.56
FungOtu502	0	0	0	0	0	0	0	0	0	0	0	0	0	0	0	0	0	Fungi	1	Ascomycota	0.99	Eurotiomycetes	0.94	Chaetothyriales	0.93	Herpotrichiellaceae	0.92	Herpotrichiellaceae_unidentified	0.4	Herpotrichiellaceae_sp|SH211543.06FU	0.23
FungOtu612	0	0	0	0	0	0	0	0	0	0	0	0	0	0	0	0	0	Fungi	1	Ascomycota	1	Sordariomycetes	1	Xylariales	1	Diatrypaceae	1	Diatrypaceae_unidentified	1	Diatrypaceae_sp|SH227086.06FU	1
FungOtu616	0	0	0	0	0	0	0	0	0	0	0	0	0	0	0	0	0	Fungi	1	Ascomycota	0.99	Sordariomycetes	0.99	Hypocreales	0.99	Incertae_sedis_3	0.93	Stachybotrys	0.91	Stachybotrys_microspora|SH227385.06FU	0.82
FungOtu651	0	0	0	0	0	0	0	0	0	0	0	0	0	0	0	0	0	Fungi	1	Chytridiomycota	0.74	Chytridiomycetes	0.66	Spizellomycetales	0.49	Spizellomycetaceae	0.49	Spizellomyces	0.4	Spizellomyces_sp|SH229712.06FU	0.11
FungOtu672	0	0	0	0	0	0	0	0	0	0	0	0	0	0	0	0	0	Fungi	1	Basidiomycota	1	Tremellomycetes	1	Tremellales	1	Incertae_sedis_12	1	Auriculibuller	0.98	Auriculibuller_fuscus|SH229453.06FU	0.98
FungOtu673	0	0	0	0	0	0	0	0	0	0	0	0	0	0	0	0	0	Fungi	1	Ascomycota	1	Sordariomycetes	1	Hypocreales	1	Nectriaceae	0.99	Fusicolla	0.99	Fusicolla_violacea|SH217348.06FU	0.99
FungOtu461	0	0	0	0	0	0	0	0	0	0	0	0	0	0	0	0	0	Fungi	1	Basidiomycota	0.92	Microbotryomycetes	0.84	Sporidiobolales	0.82	Incertae_sedis_25	0.82	Sporobolomyces	0.61	Sporobolomyces_griseoflavus|SH205575.06FU	0.49
FungOtu524	0	0	0	0	0	0	0	0	0	0	0	0	0	0	0	0	0	Fungi	1	Unidentified	1	Fungi_unidentified_1	1	Fungi_unidentified_1	1	Fungi_unidentified_1_1	1	Fungi_unidentified_1_1	1	Fungi_sp|SH241018.06FU	1
FungOtu563	0	0	0	0	0	0	0	0	0	0	0	0	0	0	0	0	0	Fungi	1	Basidiomycota	1	Agaricomycetes	1	Polyporales	1	Ganodermataceae	1	Ganodermataceae_unidentified	0.68	Ganodermataceae_sp|SH232522.06FU	0.68
FungOtu564	0	0	0	0	0	0	0	0	0	0	0	0	0	0	0	0	0	Fungi	1	Basidiomycota	1	Agaricomycetes	1	Polyporales	1	Polyporales_unidentified	0.95	Polyporales_unidentified_1	0.95	Polyporales_sp|SH203389.06FU	0.95
FungOtu572	0	0	0	0	0	0	0	0	0	0	0	0	0	0	0	0	0	Fungi	1	Zygomycota	0.28	Incertae_sedis_10	0.28	Mortierellales	0.18	Mortierellaceae	0.18	Mortierella	0.18	Mortierella_sp|SH214852.06FU	0.18
FungOtu609	0	0	0	0	0	0	0	0	0	0	0	0	0	0	0	0	0	Fungi	1	Zygomycota	0.23	Incertae_sedis_10	0.23	Kickxellales	0.2	Kickxellaceae	0.2	Ramicandelaber	0.2	Ramicandelaber_sp_HMH_2010b|SH237553.06FU	0.13
FungOtu491	0	0	0	0	0	0	0	0	0	0	0	0	0	0	0	0	0	Fungi	1	Unidentified	0.25	Fungi_unidentified_1	0.25	Fungi_unidentified_1	0.25	Fungi_unidentified_1_1	0.25	Fungi_unidentified_1_1	0.25	Fungi_sp|SH216325.06FU	0.23
FungOtu628	0	0	0	0	0	0	0	0	0	0	0	0	0	0	0	0	0	Fungi	1	Ascomycota	0.76	Dothideomycetes	0.68	Pleosporales	0.58	Pleosporales_unidentified	0.45	Pleosporales_unidentified_1	0.45	Pleosporales_sp|SH203351.06FU	0.31
FungOtu650	0	0	0	0	0	0	0	0	0	0	0	0	0	0	0	0	0	Fungi	1	Ascomycota	1	Sordariomycetes	1	Hypocreales	1	Incertae_sedis_3	1	Myrothecium	1	Myrothecium_atrum|SH199495.06FU	1
FungOtu663	0	0	0	0	0	0	0	0	0	0	0	0	0	0	0	0	0	Fungi	1	Basidiomycota	1	Ustilaginomycetes	1	Ustilaginales	1	Ustilaginaceae	1	Pseudozyma	1	Pseudozyma_sp_HB_1201|SH191757.06FU	1
FungOtu666	0	0	0	0	0	0	0	0	0	0	0	0	0	0	0	0	0	Fungi	1	Ascomycota	1	Sordariomycetes	1	Sordariales	0.99	Chaetomiaceae	0.99	Chaetomium	0.99	Chaetomium_erectum|SH197593.06FU	0.99
FungOtu457	0	0	0	0	0	0	0	0	0	0	0	0	0	0	0	0	0	Fungi	1	Basidiomycota	1	Basidiomycota_unidentified	0.51	Basidiomycota_unidentified_1	0.51	Basidiomycota_unidentified_1	0.51	Basidiomycota_unidentified_1_1	0.51	Basidiomycota_sp|SH239325.06FU	0.51
FungOtu552	0	0	0	0	0	0	0	0	0	0	0	0	0	0	0	0	0	Fungi	1	Basidiomycota	0.68	Tremellomycetes	0.18	Tremellales	0.18	Tremellales_unidentified	0.14	Tremellales_unidentified_1	0.14	Tremellales_sp|SH229402.06FU	0.14
FungOtu597	0	0	0	0	0	0	0	0	0	0	0	0	0	0	0	0	0	Fungi	1	Ascomycota	0.95	Incertae_sedis_14	0.23	Incertae_sedis_15	0.23	Incertae_sedis_16	0.23	Vonarxia	0.19	Vonarxia_vagans|SH233377.06FU	0.19
FungOtu492	0	0	0	0	0	0	0	0	0	0	0	0	0	0	0	0	0	Fungi	1	Basidiomycota	1	Tremellomycetes	1	Cystofilobasidiales	1	Cystofilobasidiaceae	1	Udeniomyces	1	Udeniomyces_puniceus|SH207896.06FU	1

## Sheet: Bact Spermo
Plant	Arabidopsis	Barley	Brachiaria	Brachypodium	Cassava	Coffee	Maize	Panicum	Pea	Phaseolus	Rice	Sorghum	Soy	SugarCane	Sunflower	Tomato	Wheat
Substrate	Water	Water	Water	Water	Water	Water	Water	Water	Water	Water	Water	Water	Water	Water	Water	Water	Water
Tissue	Spermo	Spermo	Spermo	Spermo	Spermo	Spermo	Spermo	Spermo	Spermo	Spermo	Spermo	Spermo	Spermo	Spermo	Spermo	Spermo	Spermo
Repetition	Bact	Bact	Bact	Bact	Bact	Bact	Bact	Bact	Bact	Bact	Bact	Bact	Bact	Bact	Bact	Bact	Bact
NonTarget Reads (removed)	8	172	73	85	11	10	2687	48	16	16	30	34	10	33	8	12	86
Target Reads (shown below)	12223	66979	36463	42575	23328	28	55122	13154	3136	3906	9847	6739	22443	24829	36689	2041	2549
ShannonH	2.826	1.734	3.828	0.3408	1.427	0.1439	2.28	3.759	4.053	4.059	3.694	1.134	1.564	1.111	1.647	4.343	3.197
#OTU ID	ArabidopsisSpermoBact	BarleySpermoBact	BrachiariaSpermoBact	BrachypodiumSpermoBact	CassavaSpermoBact	CoffeeSpermoBact	MaizeSpermoBact	PanicumSpermoBact	PeaSpermoBact	PhaseolusSpermoBact	RiceSpermoBact	SorghumSpermoBact	SoySpermoBact	SugarCaneSpermoBact	SunflowerSpermoBact	TomatoSpermoBact	WheatSpermoBact	Domain	% identity	Phylum	% identity	Class	% identity	Order	% identity	Family	% identity	Genus	% identity
BactOtu2	1.1646	30.0202	29.6665	0.00469759	15.5453	0.00381083	0.69332	3.9951	3.22066	10.0353	5.42104	0.498595	0.00567151	1.10638	53.5676	3.53566	2.63343	Bacteria	1	Proteobacteria	1	Gammaproteobacteria	1	Enterobacteriales	1	Enterobacteriaceae	1	Enterobacter	0.49
BactOtu1	3.76864	44.1696	3.39022	0.00469759	0.556208	0.00762166	45.888	2.66798	3.28444	7.02484	1.01322	67.2029	0.261385	78.2392	11.0582	7.18555	50.7819	Bacteria	1	Proteobacteria	1	Gammaproteobacteria	1	Enterobacteriales	1	Enterobacteriaceae	1	Pantoea	0.53
BactOtu3	3.8358	0.414758	1.01867	0.0023488	0.0695792	0.00190542	0.925633	0.530046	4.97449	7.19125	0.814868	0.00275467	0.00222787	0.00710531	0.00143823	7.37272	2.98277	Bacteria	1	Proteobacteria	1	Gammaproteobacteria	1	Pseudomonadales	1	Pseudomonadaceae	1	Pseudomonas	0.95
BactOtu8	3.52178	0.00838879	13.6948	92.3147	0.0100171	0.0114325	0.00362832	0.00380113	2.0727	0.759424	0.00507769	0.00275467	0.0324059	0.0707162	0.0070403	0.310212	0.0218798	Bacteria	1	Firmicutes	1	Bacilli	1	Bacillales	1	Bacillaceae 1	1	Bacillus	0.98
BactOtu4	7.50653	0.958961	1.00084	0.0023488	0.921199	0	22.0777	5.33254	5.03827	3.36698	17.3998	0.0385654	0.00222787	2.28883	0.0445096	1.83733	2.15855	Bacteria	1	Proteobacteria	1	Gammaproteobacteria	1	Pseudomonadales	1	Pseudomonadaceae	1	Pseudomonas	0.61
BactOtu6	0.0265222	0.00988179	0.585838	0.011744	0.00214335	0.00381083	0.00544247	0.172662	0	0.0394011	0.0344863	0.0192827	17.2153	0.00520574	0.0858568	0.0734934	0.709556	Bacteria	1	Firmicutes	1	Bacilli	0.97	Bacillales	0.94	Planococcaceae	0.76	Viridibacillus	0.54
BactOtu314	0.250838	0.904354	0.0614206	0.0023488	0.00857339	0	1.37552	0.149277	0.159439	0.967234	0.0111604	1.58393	0.00729466	2.42548	0.992487	0.710436	0.455835	Bacteria	1	Proteobacteria	1	Gammaproteobacteria	1	Enterobacteriales	1	Enterobacteriaceae	1	Serratia	0.99
BactOtu283	0.0448632	1.65848	0.0649916	0.0023488	0.195089	0	0.504728	0.0452281	0.0318878	0.34081	0.0162381	0.713459	0.00243155	1.19848	0.340153	0.0489956	0.505625	Bacteria	1	Proteobacteria	1	Gammaproteobacteria	1	Enterobacteriales	1	Enterobacteriaceae	1	Pantoea	0.98
BactOtu7	2.1657	0.355497	1.31477	0	0.0914829	0.00190542	0.20038	1.1948	2.39158	6.702	0.427058	0	0.00121578	0.824216	0.0129441	6.04102	2.77034	Bacteria	1	Proteobacteria	1	Betaproteobacteria	1	Burkholderiales	1	Oxalobacteraceae	1	Massilia	0.91
BactOtu442	0.205975	0.037822	0.0211116	0	0.00643004	0.00190542	0.128328	0.701158	0.414541	0	0.184649	0.0192827	0.00121578	0.0292568	3.08594	0.0244978	0.139573	Bacteria	1	Proteobacteria	1	Gammaproteobacteria	1	Enterobacteriales	1	Enterobacteriaceae	1	Klebsiella	0.98
BactOtu250	0.00409065	0.826236	1.00101	0.0023488	0.508558	0	0.00609219	0.0302163	0.0318878	0.0788022	0.0781754	0.00275467	0	0.0214301	1.26698	0.0734934	0.0207477	Bacteria	1	Proteobacteria	1	Gammaproteobacteria	1	Enterobacteriales	1	Enterobacteriaceae	1	Pluralibacter	0.48
BactOtu24	0.0347035	0.0895029	5.30012	0.0023488	0.0161991	0.00190542	0.0539226	0.182393	0.255102	0.0522019	0.128795	0	0	0.120412	0.018697	6.35949	0.0795943	Bacteria	1	Proteobacteria	1	Betaproteobacteria	1	Burkholderiales	0.99	Oxalobacteraceae	0.99	Telluria	0.98
BactOtu55	1.10324	1.59431	0.214944	0	0.341085	0	0.348824	2.98373	1.43495	2.07346	3.43351	0.0936588	0	0.175769	11.9811	0.0489956	0.816321	Bacteria	1	Proteobacteria	1	Gammaproteobacteria	1	Enterobacteriales	0.99	Enterobacteriaceae	0.99	Klebsiella	0.38
BactOtu10	0.744333	0.120254	0.359382	0	0.043363	0	4.96394	11.0899	4.08163	1.05766	15.4066	0.0110187	0	0.234662	0.00143823	2.6452	1.45874	Bacteria	1	Proteobacteria	1	Gammaproteobacteria	1	Pseudomonadales	1	Pseudomonadaceae	1	Pseudomonas	0.9
BactOtu20	0.201884	0.0650855	0.353611	0	0.00119569	0.00190542	1.09639	4.83086	0.0318878	2.79748	7.96999	0	0	0.0716603	0.00136281	1.1514	1.315	Bacteria	1	Proteobacteria	1	Gammaproteobacteria	1	Pseudomonadales	1	Pseudomonadaceae	1	Pseudomonas	0.86
BactOtu34	2.16161	0.218603	0.323501	0	0.0107612	0	0.136724	1.31371	1.97704	1.26746	0.148048	0.00275467	0	0.015503	0	1.13488	0.27954	Bacteria	1	Proteobacteria	1	Betaproteobacteria	0.99	Burkholderiales	0.99	Comamonadaceae	0.97	Delftia	0.82
BactOtu193	0.0448632	0.0543848	0.285478	0	0.00239137	0	0.0264403	0.372965	0	1.15026	0.0862682	0.00275467	0	0.837555	0.00280103	0.285714	0.30329	Bacteria	1	Proteobacteria	1	Betaproteobacteria	1	Burkholderiales	0.99	Oxalobacteraceae	0.99	Massilia	0.94
BactOtu101	0.205975	0.0368258	0.362724	0	0.00478274	0	0.061694	0.050124	6.66454	1.5105	0.0628898	0	0.00121578	0.00319196	0	0.0244978	0.135808	Bacteria	1	Proteobacteria	1	Betaproteobacteria	1	Burkholderiales	1	Comamonadaceae	0.97	Ramlibacter	0.86
BactOtu60	0.0469755	0.341558	7.56981	0.00939518	0	0.00381083	0.182065	0.02751	0.0637755	0.0256016	0.0334812	0	0.00344364	0.00106399	0	0	0.377618	Bacteria	1	Proteobacteria	1	Betaproteobacteria	1	Burkholderiales	0.99	Burkholderiales_incertae_sedis	0.99	Rivibacter	0.99
BactOtu1010	0.583221	0.173863	0.0230256	0	0.0269159	0	0.478194	0.400607	0.0318878	0.0768049	0.433194	0.0358107	0	0.95168	0	0.0244978	0.0999729	Bacteria	1	Proteobacteria	1	Gammaproteobacteria	1	Pseudomonadales	0.88	Pseudomonadaceae	0.88	Azomonas	0.65
BactOtu26	45.9666	0.0130101	2.32238	2.08338	0.00214335	0.00190542	0.00181416	0.00940645	0	0.0522019	0	0	0.00567151	0.00201377	0.0177919	0	0.0392311	Bacteria	1	Firmicutes	1	Bacilli	1	Bacillales	1	Planococcaceae	0.94	Paenisporosarcina	0.38
BactOtu11	0	13.6763	0.104986	0	0.0259682	96.6884	0	0	0.0956633	0.0768049	0	0.00550934	0.0281539	0.0080551	0.0109779	0.906138	0.197287	Bacteria	1	Firmicutes	1	Bacilli	1	Bacillales	0.93	Bacillaceae 1	0.54	Bacillus	0.48
BactOtu9	0.964558	0.0250241	0.0348241	0	3.4667	0	0.00997787	0.0396227	0	0	0.0121655	5.95284	0	5.92683	10.7596	0.318471	0.336861	Bacteria	1	Proteobacteria	1	Gammaproteobacteria	1	Pseudomonadales	0.91	Pseudomonadaceae	0.91	Pseudomonas	0.51
BactOtu19	3.28728	0.183063	0.687054	0	0.0215223	0	0.153836	0.21789	2.26403	1.48508	0.0648999	0	0	0.00638393	0	0.22048	0.291231	Bacteria	1	Proteobacteria	1	Betaproteobacteria	1	Burkholderiales	0.99	Comamonadaceae	0.98	Acidovorax	0.72
BactOtu56	0.0081813	0.0431873	0.30816	0	0	0	0.050674	0.0331153	1.40306	0.98303	0.420286	0.00275467	0	0.00106399	0	1.57584	0.11506	Bacteria	1	Proteobacteria	1	Alphaproteobacteria	1	Rhizobiales	1	Rhizobiaceae	0.98	Rhizobium	0.51
BactOtu51	1.56005	0.24718	0.0759329	0	0	0	0.0234617	0.105144	1.91327	0.115207	0.267955	0	0	0.00201377	0.00272561	0.269476	0.0207477	Bacteria	1	Proteobacteria	1	Alphaproteobacteria	1	Caulobacterales	1	Caulobacteraceae	1	Caulobacter	1
BactOtu623	0.0448632	0.150152	0.0468796	0	0.0269159	0	0.0642928	0.168799	0	0.0394011	0.129905	0.369126	0	0.665554	0.6332	0	0.0829907	Bacteria	1	Proteobacteria	1	Gammaproteobacteria	1	Enterobacteriales	0.97	Enterobacteriaceae	0.97	Klebsiella	0.96
BactOtu219	0	0.254582	0.0301676	0	0.00214335	0	0.197743	0.0179108	0	0.131004	0	0.275467	0.00121578	0.589307	0.0706344	0.0734934	0.0479191	Bacteria	1	Proteobacteria	1	Gammaproteobacteria	1	Enterobacteriales	1	Enterobacteriaceae	1	Pantoea	0.98
BactOtu134	0.00409065	0.0168849	0.0370238	0.0023488	0	0.00381083	0.0216475	0.0320205	0.0318878	0	0.0121655	0	0.00344364	0.112471	0	0	0.0196155	Bacteria	1	Proteobacteria	1	Betaproteobacteria	1	Burkholderiales	1	Oxalobacteraceae	1	Duganella	0.87
BactOtu18	0	0.0407356	3.55583	0.0023488	0.00478274	0	0.920743	5.17977	0	0.268817	6.0074	0.016528	0	0.00212798	0	0	0.17654	Bacteria	1	Proteobacteria	1	Gammaproteobacteria	1	Xanthomonadales	1	Xanthomonadaceae	1	Stenotrophomonas	1
BactOtu27	0	0.000746503	0.135754	0	0	0	4.71961	1.3902	2.64668	0.0640041	0.900243	0.00275467	0	0	0.00416384	0.310212	0.117693	Bacteria	1	Bacteroidetes	1	Flavobacteriia	1	Flavobacteriales	1	Flavobacteriaceae	1	Chryseobacterium	0.99
BactOtu669	0.112158	0.0310685	0.0224828	0	0.0119124	0	0.581897	2.68074	0	0.0394011	2.51765	0	0	0.104716	0	0.0244978	0.0241441	Bacteria	1	Proteobacteria	1	Gammaproteobacteria	1	Pseudomonadales	0.99	Pseudomonadaceae	0.99	Azotobacter	0.62
BactOtu30	0.314042	0.120819	0.223171	0	0.00214335	0	0.0794432	0.103147	1.75383	0.985028	0.188775	0	0	0	0	1.39637	0.210873	Bacteria	1	Proteobacteria	1	Alphaproteobacteria	1	Rhizobiales	1	Rhizobiaceae	0.86	Rhizobium	0.5
BactOtu340	0.00409065	0.0138989	0.844692	0	0.0107167	0	0.00518511	0.0132076	0	0.0394011	0.0608273	0	0	0.00307776	0.0359557	0.0244978	0	Bacteria	1	Proteobacteria	1	Betaproteobacteria	0.55	Burkholderiales	0.53	Oxalobacteraceae	0.53	Telluria	0.37
BactOtu915	0	0.0868764	0.115185	0	0.00428669	0	0.0124417	0.00470323	0	0.0522019	0.00507769	0.0661121	0	0.384461	0.0599583	0	0.0611109	Bacteria	1	Proteobacteria	1	Gammaproteobacteria	0.98	Enterobacteriales	0.98	Enterobacteriaceae	0.98	Pluralibacter	0.46
BactOtu245	0.112158	0.0092776	0.012884	0	0.00119569	0	0.0164624	0.0349195	0.0318878	0.116206	0.00608273	0	0	0	0	0.0244978	0.0992098	Bacteria	1	Proteobacteria	1	Betaproteobacteria	1	Burkholderiales	1	Oxalobacteraceae	0.96	Janthinobacterium	0.97
BactOtu54	0.0448632	0.0761433	0.0115128	0	0.0955918	0	0.0338319	0.0875571	0.0637755	0	0.0172431	0.0110187	0	0.0100689	0	0	0.00226429	Bacteria	1	Proteobacteria	1	Gammaproteobacteria	1	Pseudomonadales	0.93	Pseudomonadaceae	0.93	Pseudomonas	0.98
BactOtu15	0.0489538	0	0.00137125	0	0.00239137	0.00190542	0.00518511	0.414323	0	0.0650027	0	0	51.0987	0	0.00287646	0.122489	0	Bacteria	1	Firmicutes	1	Clostridia	1	Clostridiales	1	Clostridiaceae 1	1	Clostridium sensu stricto	0.96
BactOtu12	0.0530445	0	0	0	65.9249	0.00381083	0	0	0	0.0650027	0	0	0.0048631	0	0.0112796	2.46546	0	Bacteria	1	Proteobacteria	1	Gammaproteobacteria	1	Pseudomonadales	1	Moraxellaceae	1	Acinetobacter	1
BactOtu59	0	0	0.0115128	0	0	0	1.47866	21.6487	0	0	2.52092	0	0	0	0	0	0.00113214	Bacteria	1	Bacteroidetes	1	Sphingobacteriia	1	Sphingobacteriales	1	Sphingobacteriaceae	1	Sphingobacterium	1
BactOtu155	0	0.000746503	0	0	0	0	0.000907079	0.00470323	0	22.107	0	0	0	0	0	0.285714	0	Bacteria	1	Actinobacteria	1	Actinobacteridae	1	Actinomycetales	1	Corynebacteriaceae	0.92	Corynebacterium	0.92
BactOtu31	0	0.0020972	0	0	0	0	0	0	0	0	0	19.5995	0	0.0140964	0	0	0	Bacteria	1	Firmicutes	1	Bacilli	1	Bacillales	1	Paenibacillaceae 1	0.98	Paenibacillus	0.63
BactOtu43	0	0.0164231	0.342785	0	0.00119569	0	2.22623	9.43698	0	0	6.71342	0.04132	0	0.0101831	0	0	0.0196155	Bacteria	1	Proteobacteria	1	Gammaproteobacteria	1	Xanthomonadales	1	Xanthomonadaceae	1	Stenotrophomonas	1
BactOtu25	0	0.00479859	1.53095	0	0.0140558	0	0.479443	3.2097	0	0	9.02878	0	0	0.00319196	0	0	0.159189	Bacteria	1	Proteobacteria	1	Gammaproteobacteria	1	Pseudomonadales	1	Pseudomonadaceae	1	Azotobacter	0.46
BactOtu67	2.5572	0.0270514	0	0	0	0	0.0126991	0.0743495	7.52551	2.83688	0.0111604	0	0.00222787	0	0	0	0.122222	Bacteria	1	Proteobacteria	1	Betaproteobacteria	1	Burkholderiales	1	Burkholderiaceae	0.98	Ralstonia	0.97
BactOtu99	0	0	0	0	0.0547794	0	0	0	0	0	0	0	10.9947	0	0.024299	0.285714	0	Bacteria	1	Firmicutes	1	Bacilli	1	Lactobacillales	0.99	Enterococcaceae	0.88	Enterococcus	0.73
BactOtu198	0	0	0	0	0	0.00190542	0.00609219	0.00470323	11.0651	0	0	0	0.00222787	0	0	0	0	Bacteria	1	Actinobacteria	1	Actinobacteria	0.98	Rubrobacteridae	0.98	Solirubrobacteraceae	0.87	Solirubrobacter	0.87
BactOtu58	2.46959	0	0.0115128	0	0	0	0.0154203	0.231229	2.23214	0.345622	0.0152331	0	0	0.00201377	0	1.34738	4.2532	Bacteria	0.99	Cyanobacteria	0.94	Cyanophyceae	0.94	Synechococcales	1	Leptolyngbyaceae	1	Leptolyngbya	0.98
BactOtu885	0.0224316	0	0	0	0.00119569	0.00190542	0	0.140642	0	0	0	0	10.4003	0	0.00143823	0	0	Bacteria	1	Firmicutes	1	Clostridia	1	Clostridiales	1	Clostridiaceae 1	1	Clostridium sensu stricto	0.99
BactOtu132	0	0	0	0	0	0	0	0	0	0.0768049	0	0	0	0	0	8.81893	0	Bacteria	1	Gemmatimonadetes	0.32	Gemmatimonadetes	0.32	Gemmatimonadales	0.32	Gemmatimonadaceae	0.32	Gemmatimonas	0.32
BactOtu70	0	0.00447902	0.016455	0	0	0	4.36068	2.97623	0	0.0128008	1.06247	0.00275467	0	0.00212798	0	0	0.00113214	Bacteria	1	Proteobacteria	1	Gammaproteobacteria	1	Xanthomonadales	1	Xanthomonadaceae	1	Stenotrophomonas	1
BactOtu1082	0	0	0	0	0	0	0	0	8.00383	0	0	0	0	0	0	0	0	Bacteria	0.99	Proteobacteria	0.9	Gammaproteobacteria	0.87	Xanthomonadales	0.86	Xanthomonadaceae	0.86	Vulcaniibacterium	0.51
BactOtu1089	0.0448632	0.00223951	0.00548501	0	0.603876	0	0	0.00380113	0	0	0	1.40213	0	1.74604	4.01307	0.0489956	0	Bacteria	1	Proteobacteria	1	Gammaproteobacteria	1	Pseudomonadales	0.64	Pseudomonadaceae	0.63	Pseudomonas	0.98
BactOtu53	0	0.0132947	0.0575639	0	0	0	0.0160701	0.0132076	0	0	0.117792	0	0	0	0	7.01295	0	Bacteria	0.98	Bacteroidetes	0.98	Sphingobacteria	0.68	Sphingobacteriales	0.68	Flexibacteraceae	0.55	Flexibacter	0.99
BactOtu63	0.226562	0.0028437	2.4965	4.2842	0	0	0.000907079	0	0	0	0	0	0.00121578	0	0.00136281	0	0.00113214	Bacteria	1	Firmicutes	1	Bacilli	1	Bacillales	1	Bacillaceae 1	1	Fictibacillus	1
BactOtu66	0.00409065	0	0	0	0	0	0.0362832	0.00470323	0	0.0256016	0.0203108	0	0	0	0	2.49024	4.31212	Bacteria	0.99	Cyanobacteria	0.94	Cyanophyceae	0.94	Synechococcales	1	Leptolyngbyaceae	1	Leptolyngbya	0.98
BactOtu17	0	0	0.0345383	0	0	0	0.0103702	0	0	1.4977	0	0	0	0	0	4.60419	0.0124536	Bacteria	1	Proteobacteria	1	Gammaproteobacteria	1	Xanthomonadales	1	Xanthomonadaceae	1	Pseudoxanthomonas	1
BactOtu22	0	0.00945486	0.0975872	0	0.44967	0	1.04493	3.41498	0	0	0.0213158	0.00275467	0	0	0	0	0.235386	Bacteria	1	Proteobacteria	1	Gammaproteobacteria	1	Pseudomonadales	1	Moraxellaceae	1	Acinetobacter	0.98
BactOtu104	0	0	0	0.00469759	0	0	0.00518511	0.0190056	4.36862	0.394011	0.00507769	0.00275467	0.00243155	0	0.00143823	0	0	Bacteria	1	Actinobacteria	1	Actinobacteridae	1	Actinomycetales	1	Micrococcaceae	1	Renibacterium	0.46
BactOtu45	0	0.00746503	0.00685627	0	0	0	0.00816371	0.0266079	2.45536	1.20763	0	0	0	0.00201377	0	0.979912	0.0980777	Bacteria	1	Proteobacteria	1	Betaproteobacteria	1	Burkholderiales	1	Oxalobacteraceae	1	Herbaspirillum	0.87
BactOtu210	0.0448632	0.00223951	0.0474224	0	0.0793483	0	0.240587	1.50637	0	0.0394011	1.48327	0	0	0.019188	0	0	0.0829907	Bacteria	1	Proteobacteria	1	Gammaproteobacteria	1	Pseudomonadales	1	Pseudomonadaceae	1	Pseudomonas	1
BactOtu112	0.0163626	0.0162083	0	0	0	0	0.00518511	0.0988293	0.191327	2.47555	0.00507769	0	0	0	0	0.33471	0.380251	Bacteria	1	Cyanobacteria	0.99	Cyanophyceae	0.98	Oscillatoriales	0.9	Phormidiaceae	0.9	Phormidium	0.95
BactOtu41	0	0.152628	0.0575639	0	0.00119569	3.07153	0	0.00470323	0	0.166411	0	0	0	0	0	0	0	Bacteria	1	Firmicutes	1	Bacilli	1	Bacillales	0.98	Bacillaceae 1	0.41	Bacillus	0.99
BactOtu139	0	0	0	0	0	0	0	0	0	1.77305	0	0	0	0	0	1.57556	0	Bacteria	1	Actinobacteria	1	Actinobacteridae	1	Actinomycetales	1	Nocardioidaceae	0.73	Mumia	0.34
BactOtu837	0.0224316	0	0.00137125	0	0	0	0	0	0	0.0394011	0	0	3.26313	0	0	0	0	Bacteria	1	Firmicutes	1	Bacilli	0.97	Bacillales	0.76	Planococcaceae	0.75	Viridibacillus	0.7
BactOtu184	0.157021	0	0.0575639	0	0	0	0.00907079	0.0179108	0.0637755	0.0768049	0.0101554	0	0	0	0	0.66144	2.19096	Bacteria	0.99	Cyanobacteria	0.99	Cyanophyceae	0.99	Synechococcales	0.71	Pseudanabaenaceae	0.96	Pseudanabaena	0.98
BactOtu153	0.695379	0.00522552	0	0	0	0	0	0.00760225	0	0.524834	0	0	0	0	0	1.19185	0.793703	Bacteria	1	Cyanobacteria	1	Cyanobacteria	1	Nostocales	1	Rivulariaceae	1	Calothrix	0.98
BactOtu62	2.51234	0	0	0	0	0	0.0167198	0	0	0	0.0121655	0	0	0	0	0.0979912	0.521325	Bacteria	0.99	Cyanobacteria	0.99	Cyanophyceae	0.99	Nostocales	0.97	Nostocaceae	0.97	Desmonostoc	0.99
BactOtu189	0	0	0	0	3.14858	0	0	0	0	0	0	0	0	0	0	0	0	Bacteria	1	Proteobacteria	1	Gammaproteobacteria	1	Pseudomonadales	1	Moraxellaceae	1	Alkanindiges	1
BactOtu49	0	0.00597202	0.103615	0	0	0	0	0	0	0.372222	0.00608273	0	0	0	0	2.63694	0	Bacteria	1	Firmicutes	1	Bacilli	1	Bacillales	1	Paenibacillaceae 1	0.99	Paenibacillus	0.98
BactOtu163	1.64569	0	0	0	0	0	0	0	0	1.11367	0	0	0	0	0	0.285714	0.0573454	Bacteria	0.99	Cyanobacteria	0.99	Cyanophyceae	0.99	Nostocales	0.97	Nostocaceae	0.4	Nostoc	99
BactOtu128	0	0.0121213	0.0805895	0	0	0	0.00272124	0.0161066	0.191327	0.0512033	0	0	0	0	0	2.50619	0.221432	Bacteria	1	Actinobacteria	1	Actinobacteridae	1	Actinomycetales	1	Propionibacteriaceae	1	Propionibacterium	1
BactOtu120	0	0.00270139	0.0312531	0	0.00119569	0	0.00816371	0	2.99745	0.0128008	0.00507769	0	0	0	0	0	0	Bacteria	1	Proteobacteria	1	Gammaproteobacteria	1	Xanthomonadales	1	Xanthomonadaceae	1	Lysobacter	0.65
BactOtu510	0	0	0	0	0	0	0	0	0	0	0	0	2.87901	0	0	0	0	Bacteria	1	Firmicutes	1	Clostridia	0.93	Clostridiales	0.93	Clostridiaceae 1	0.93	Clostridium sensu stricto	0.42
BactOtu530	0	0.0130451	0.0312531	0	0.00214335	0	0.370214	0.694782	0	0.0384025	1.44308	0	0	0.00402755	0.00143823	0	0.0218798	Bacteria	1	Proteobacteria	1	Gammaproteobacteria	1	Pseudomonadales	0.96	Pseudomonadaceae	0.96	Azotobacter	0.43
BactOtu40	1.12158	0.00135069	0.0230256	0	0	0	0.126084	0.0494146	0	0.315209	0.0406215	0	0	0.00201377	0	0	0.890305	Bacteria	0.99	Cyanobacteria	0.94	Cyanophyceae	0.94	Synechococcales	1	Leptolyngbyaceae	1	Leptolyngbya	0.96
BactOtu177	0	0.0028437	0	0	0	0	0.00362832	0.0266079	0	0	0	0	0	0	0	2.47428	0.0207477	Bacteria	1	Proteobacteria	1	Betaproteobacteria	1	Burkholderiales	1	Oxalobacteraceae	0.81	Herbaspirillum	0.99
BactOtu336	0.0081813	0	0	0	0	0	0	0	0	0	0	0	0	0	0	2.35921	0	Bacteria	1	Proteobacteria	0.99	Betaproteobacteria	0.98	Gallionellales	0.22	Gallionellaceae	0.22	Sideroxydans	0.22
BactOtu103	0	0	0	0	0	0	0.0517161	0	0	0	0	0	0	0	0	0	2.29396	Bacteria	0.99	Cyanobacteria	0.99	Cyanophyceae	0.99	Synechococcales	0.71	Pseudanabaenaceae	0.96	Pseudanabaena	0.98
BactOtu1053	0	0	0	0	0	0	0	0	0	0	0	0	0	0	0	2.19598	0	Bacteria	1	Acidobacteria	0.99	Acidobacteria_Gp4	0.99					Gp4	0.97
BactOtu686	0	0.00806922	0.157694	0	0	0	0.0640355	0.978956	0	0	0.574626	0	0	0.346339	0	0	0	Bacteria	1	Proteobacteria	1	Betaproteobacteria	1	Burkholderiales	1	Oxalobacteraceae	0.97	Massilia	0.88
BactOtu68	0.509857	0.0077846	0.0460511	0.0023488	0	0	0.147609	0.0626222	0	0	0.0152331	0	0	0	0	0.465458	0.868006	Bacteria	1	Cyanobacteria	0.99	Cyanophyceae	0.98	Oscillatoriales	0.58	Microcoleaceae	0.58	Microcoleus	0.97
BactOtu564	1.83939	0.0230342	0.0142553	0	0	0	0.00181416	0.0123055	0	0.166411	0.0101554	0	0	0	0	0.0489956	0.00452858	Bacteria	1	Proteobacteria	1	Betaproteobacteria	1	Burkholderiales	1	Burkholderiales_incertae_sedis	0.61	Aquabacterium	0.6
BactOtu76	0.874832	0.00945486	0.00274251	0.0023488	0	0	0.00634955	0	0	0.448029	0	0	0	0	0	0	0.68017	Bacteria	0.99	Cyanobacteria	0.94	Cyanophyceae	0.94	Synechococcales	1	Leptolyngbyaceae	1	Leptolyngbya	0.98
BactOtu164	0	0	0	0	0	0	0	0	0	0	0	0	0	0	0	2.00826	0.00113214	Bacteria	0.99	Cyanobacteria	0.99	Cyanophyceae	0.99	Nostocales	0.97	Nostocaceae	0.4	Cronbergia	99
BactOtu85	0	0.0153919	1.87784	0	0	0	0	0	0	0	0	0	0	0	0	0	0.00113214	Bacteria	1	Firmicutes	1	Bacilli	1	Bacillales	1	Paenibacillaceae 1	1	Brevibacillus	1
BactOtu200	0.069541	0	0.522189	1.24251	0	0	0	0	0.0318878	0	0	0	0.00810306	0.00106399	0	0	0	Bacteria	1	Firmicutes	1	Bacilli	1	Bacillales	0.99	Bacillaceae 1	0.41	Bacillus	0.39
BactOtu1045	0	0	0	0	1.76996	0	0	0.0217119	0	0.0394011	0	0	0	0	0	0.0244978	0	Bacteria	1	Proteobacteria	1	Gammaproteobacteria	1	Pseudomonadales	0.79	Moraxellaceae	0.79	Alkanindiges	0.77
BactOtu116	0.0122719	0.010451	1.60576	0	0	0	0.023719	0.0358216	0	0.0512033	0.0203108	0.00275467	0	0	0	0	0.0599788	Bacteria	1	Proteobacteria	1	Alphaproteobacteria	1	Rhizobiales	1	Methylobacteriaceae	1	Microvirga	1
BactOtu46	0	0	0.00137125	0	0	0	0.0622213	0.523538	0	0	1.17485	0	0	0.00106399	0	0	0	Bacteria	1	Bacteroidetes	1	Sphingobacteriia	1	Sphingobacteriales	1	Chitinophagaceae	1	Chitinophaga	0.87
BactOtu141	0	0	0.0345383	0	0	0	0.000907079	0	0.829082	0	0	0	0	0	0	0.620424	0.274248	Bacteria	0.99	Cyanobacteria	0.99	Cyanophyceae	0.99	Synechococcales	0.71	Pseudanabaenaceae	0.96	Pseudanabaena	0.98
BactOtu597	0	0.00149301	0.00548501	0	0	0	0.160738	0.748391	0	0	0.813075	0	0	0.00106399	0	0	0	Bacteria	1	Proteobacteria	1	Gammaproteobacteria	1	Xanthomonadales	0.98	Xanthomonadaceae	0.98	Stenotrophomonas	0.91
BactOtu622	0	0.0250241	0.0230256	0	0	0	0.00609219	0.00380113	0.0318878	0.118203	0	0	0	0.00201377	0	1.42087	0.0795943	Bacteria	1	Proteobacteria	1	Gammaproteobacteria	0.98	Pseudomonadales	0.98	Pseudomonadaceae	0.98	Pseudomonas	0.96
BactOtu263	0	0.00973948	0.00137125	0	0	0	0.022677	0	0	1.45784	0.0101554	0	0	0	0	0	0.104871	Bacteria	1	Bacteroidetes	1	Cytophagia	1	Cytophagales	1	Ohtaekwangia	0.68	Cytophaga	0.68
BactOtu72	0	0.017559	0	0	0	0	0.130142	0.64394	0	0	0.719397	0	0	0	0	0	0.00792501	Bacteria	1	Proteobacteria	1	Betaproteobacteria	1	Burkholderiales	1	Alcaligenaceae	1	Achromobacter	0.82
BactOtu753	0	0	0	0	1.51206	0	0	0	0	0	0	0	0	0	0	0	0	Bacteria	1	Proteobacteria	1	Gammaproteobacteria	1	Pseudomonadales	0.99	Moraxellaceae	0.99	Acinetobacter	0.95
BactOtu123	0	0.000746503	0.00137125	0	0	0	0	0	1.37117	0.0640041	0	0	0	0	0	0	0	Bacteria	1	Bacteroidetes	1	Flavobacteriia	1	Flavobacteriales	1	Flavobacteriaceae	1	Chryseobacterium	0.99
BactOtu1107	0	0	0	0	0	0	0	0	1.43495	0	0	0	0	0	0	0	0	Bacteria	1	Proteobacteria	1	Alphaproteobacteria	1	Rhizobiales	0.91	Rhizobiales_incertae_sedis	0.43	Vasilyevaea	0.22
BactOtu28	0	0.0155692	1.347	0	0	0	0.000907079	0.0494146	0	0	0.00507769	0	0	0	0	0	0.00226429	Bacteria	1	Proteobacteria	1	Alphaproteobacteria	1	Rhizobiales	1	Methylobacteriaceae	1	Methylobacterium	1
BactOtu90	0	0.00597202	0.0989585	0	0	0	0.0190487	0.00380113	0.98852	0.104404	0	0.00275467	0.00222787	0	0	0.0979912	0.0943122	Bacteria	1	Proteobacteria	1	Gammaproteobacteria	1	Xanthomonadales	1	Sinobacteraceae	1	Steroidobacter	0.99
BactOtu74	0	0.00223951	0.16255	0	0	0	0	0	1.21173	0	0	0	0	0	0	0	0	Bacteria	1	Firmicutes	1	Bacilli	1	Bacillales	1	Paenibacillaceae 1	0.99	Brevibacillus	0.99
BactOtu337	0.0672948	0.0199059	0.0907597	0	0.00119569	0	0.0191836	0.125376	0	0.771227	0.0213158	0	0	0.170185	0	0	0.0633752	Bacteria	1	Proteobacteria	1	Betaproteobacteria	1	Burkholderiales	0.91	Oxalobacteraceae	0.89	Massilia	0.69
BactOtu61	0	0.0405932	1.02121	0	0	0	0.00181416	0	0.255102	0	0.0111604	0	0	0	0	0	0.0196155	Bacteria	1	Firmicutes	1	Bacilli	1	Bacillales	1	Paenibacillaceae 1	1	Cohnella	1
BactOtu864	0	0	0	0	0	0	0	0	0	0	0	0	1.33524	0	0	0	0	Bacteria	1	Firmicutes	1	Clostridia	0.99	Clostridiales	0.99	Clostridiaceae 1	0.99	Clostridium sensu stricto	0.78
BactOtu88	0	0.104685	0.121441	0	0	0	0.0707521	0.0170087	0.542092	0.0384025	0	0	0	0	0	0	0.410056	Bacteria	1	Proteobacteria	1	Betaproteobacteria	1	Burkholderiales	1	Burkholderiales_incertae_sedis	0.58	Rubrivivax	0.99
BactOtu108	0	0.00270139	0	0	0	0	0.0112773	0	0	0	0.00507769	0	0	0	0	0	1.274	Bacteria	1	Cyanobacteria	1	Cyanobacteria	1	Nostocales	1	Tolypothrichaceae	1	Tolypothrix	0.98
BactOtu165	0	0	0	0	1.15623	0	0.00518511	0	0	0	0	0	0.00222787	0	0	0	0.0392311	Bacteria	1	Proteobacteria	1	Gammaproteobacteria	1	Pseudomonadales	1	Moraxellaceae	1	Acinetobacter	1
BactOtu194	0	0	0	0	0	0	0	0	0	1.06383	0	0	0	0	0	0	0.0403632	Bacteria	1	Bacteroidetes	0.94	Bacteroidia	0.36	Bacteroidales	0.36	Porphyromonadaceae	0.32	Petrimonas	0.15
BactOtu455	0	0	0	0	0	0	0	0.0235161	0	0.906225	0	0	0	0	0	0	0.167114	Bacteria	0.99	Cyanobacteria	0.99	Cyanophyceae	0.99	Synechococcales	0.99	Pseudanabaenaceae	0.99	Pantanalinema	0.99
BactOtu269	0.0448632	0.0020972	0.00274251	0	0	0	0	0.0228068	0	0	1.00633	0	0	0	0	0	0	Bacteria	1	Proteobacteria	1	Alphaproteobacteria	1	Caulobacterales	1	Caulobacteraceae	1	Brevundimonas	1
BactOtu203	0.919695	0	0.00137125	0	0	0.00190542	0	0	0	0.15361	0	0	0	0	0	0	0	Bacteria	1	Proteobacteria	1	Alphaproteobacteria	1	Sphingomonadales	1	Sphingomonadaceae	1	Sphingomonas	0.74
BactOtu890	0.0897263	0.00479859	0.00274251	0	0	0	0.108887	0.296943	0	0.0394011	0.506501	0	0	0.0080551	0	0	0.00113214	Bacteria	1	Proteobacteria	1	Gammaproteobacteria	0.98	Pseudomonadales	0.83	Pseudomonadaceae	0.83	Azomonas	0.22
BactOtu387	0	0	0	0	0.0776565	0	0.0103702	0.00850435	0	0	0.00507769	0.0798854	0	0.0961682	0.753483	0	0	Bacteria	1	Proteobacteria	1	Gammaproteobacteria	1	Enterobacteriales	0.45	Enterobacteriaceae	0.45	Siccibacter	0.2
BactOtu307	0	0	0.00274251	0	0	0	0	0	0	0	0	0	1.02648	0	0	0	0	Bacteria	1	Firmicutes	1	Bacilli	0.95	Bacillales	0.95	Planococcaceae	0.79	Viridibacillus	0.6
BactOtu33	0	0.0200133	0.0444229	0	0	0	0.138441	0.555743	0	0	0.255474	0	0	0	0	0	0	Bacteria	1	Proteobacteria	1	Gammaproteobacteria	1	Xanthomonadales	1	Xanthomonadaceae	1	Pseudoxanthomonas	0.99
BactOtu135	0	0.0188748	0.892798	0	0	0	0.000907079	0	0.0956633	0	0	0	0	0	0	0	0	Bacteria	1	Firmicutes	1	Bacilli	1	Bacillales	1	Paenibacillaceae 1	1	Cohnella	1
BactOtu270	0.98699	0.00135069	0	0	0	0	0	0	0	0	0	0	0	0	0	0	0	Bacteria	1	Firmicutes	1	Bacilli	0.99	Bacillales	0.99	Paenibacillaceae 1	0.96	Paenibacillus	0.77
BactOtu873	0	0	0	0	0	0	0.171109	0.250813	0	0.0788022	0.481165	0	0	0	0.00143823	0	0.00226429	Bacteria	1	Proteobacteria	1	Gammaproteobacteria	0.99	Pseudomonadales	0.77	Pseudomonadaceae	0.77	Azomonas	0.46
BactOtu563	0	0	0	0	0	0	0	0.0190056	0	0	0.0121655	0	0	0	0	0.930916	0	Bacteria	1	Bacteroidetes	1	Sphingobacteriia	0.99	Sphingobacteriales	0.99	Chitinophagaceae	0.99	Asinibacterium	0.33
BactOtu1131	0	0	0	0	0.882523	0	0	0	0	0	0	0	0	0	0	0.0244978	0	Bacteria	1	Proteobacteria	0.96	Gammaproteobacteria	0.96	Pseudomonadales	0.57	Moraxellaceae	0.57	Acinetobacter	0.94
BactOtu124	0	0.0049409	0.319416	0	0	0	0.0300686	0.0877498	0	0	0.243729	0	0	0	0	0	0.196155	Bacteria	1	Bacteroidetes	1	Cytophagia	1	Cytophagales	1	Cytophagaceae	1	Dyadobacter	1
BactOtu100	0	0	0.841121	0	0	0	0	0.00760225	0	0	0.0111604	0	0	0	0	0	0.0196155	Bacteria	1	Bacteroidetes	1	Sphingobacteriia	1	Sphingobacteriales	1	Chitinophagaceae	1	Chitinophaga	0.99
BactOtu515	0.0224316	0.0257706	0.0731904	0	0	0	0.015163	0.0237089	0	0.0778036	0.0121655	0	0	0.00106399	0	0.571429	0.0252763	Bacteria	1	Proteobacteria	1	Betaproteobacteria	1	Burkholderiales	0.99	Alcaligenaceae	0.44	Azohydromonas	0.44
BactOtu150	0	0	0	0	0	0	0	0.112939	0	0	0.732192	0	0	0	0	0	0	Bacteria	1	Proteobacteria	1	Gammaproteobacteria	1	Pseudomonadales	1	Pseudomonadaceae	1	Azotobacter	0.8
BactOtu694	0	0	0	0	0.782163	0	0	0.0141097	0	0	0	0	0	0.00106399	0.032325	0	0	Bacteria	1	Proteobacteria	1	Gammaproteobacteria	1	Enterobacteriales	0.91	Enterobacteriaceae	0.91	Enterobacter	0.96
BactOtu557	0	0.00597202	0	0	0	0	0	0.813441	0	0	0.00608273	0	0	0	0	0	0	Bacteria	1	Bacteroidetes	1	Flavobacteriia	1	Flavobacteriales	1	Flavobacteriaceae	1	Flavobacterium	0.87
BactOtu81	0	0.025059	0.18229	0	0	0	0.00816371	0.0208098	0	0.0522019	0.239446	0	0	0	0	0.146987	0.129015	Bacteria	1	Proteobacteria	1	Alphaproteobacteria	1	Rhizobiales	1	Rhizobiaceae	0.99	Neorhizobium	0.98
BactOtu413	0	0.00270139	0	0	0	0	0	0	0.797194	0	0	0	0	0	0	0	0	Bacteria	1	Proteobacteria	0.99	Gammaproteobacteria	0.97	Pseudomonadales	0.27	Pseudomonadales_incertae_sedis	0.27	Dasania	0.27
BactOtu69	0	0.0958993	0.0921022	0	0	0	0.155553	0.443251	0	0	0	0	0	0	0	0	0	Bacteria	1	Bacteroidetes	1	Flavobacteriia	1	Flavobacteriales	1	Flavobacteriaceae	1	Flavobacterium	1
BactOtu173	0	0.00373251	0	0	0	0	0.00181416	0	0.701531	0	0	0	0	0	0	0	0.0588466	Bacteria	1	Actinobacteria	1	Actinobacteridae	1	Actinomycetales	1	Micromonosporaceae	1	Micromonospora	0.46
BactOtu360	0	0	0	0	0.0145518	0	0.00518511	0	0	0	0	0	0.732771	0	0	0	0	Bacteria	1	Firmicutes	1	Clostridia	1	Clostridiales	1	Lachnospiraceae	1	Clostridium XlVa	0.93
BactOtu297	0	0	0.0115128	0	0	0.00190542	0	0	0	0	0	0.713459	0	0	0	0	0	Bacteria	0.99	Firmicutes	1	Bacilli	0.98	Bacillales	0.98	Paenibacillaceae	0.6	Paenibacillus	0.92
BactOtu671	0	0.0020972	0	0	0	0	0.000907079	0	0	0.722021	0	0	0	0	0	0	0	Bacteria	1	Bacteroidetes	1	Cytophagia	1	Cytophagales	1	Cytophagaceae	1	Ohtaekwangia	0.97
BactOtu747	0	0.122284	0.14261	0	0.0786042	0	0	0	0	0.0522019	0.0111604	0.0110187	0	0.016567	0.286314	0	0	Bacteria	1	Proteobacteria	1	Gammaproteobacteria	1	Enterobacteriales	1	Enterobacteriaceae	1	Pluralibacter	0.36
BactOtu315	0	0.00419439	0.0372808	0	0	0	0.00453539	0	0	0.630418	0	0.00275467	0	0	0	0	0.0414954	Bacteria	1	Bacteroidetes	1	Cytophagia	1	Cytophagales	1	Cytophagaceae	1	Ohtaekwangia	0.97
BactOtu102	0	0.00149301	0.535901	0	0	0.163866	0.00181416	0	0	0	0	0	0	0	0.00272561	0	0.00339643	Bacteria	1	Actinobacteria	1	Actinobacteridae	1	Actinomycetales	1	Microbacteriaceae	1	Curtobacterium	0.83
BactOtu160	0.471063	0	0.0937592	0	0	0	0.00699927	0.0358216	0	0	0.0964761	0	0	0	0	0	0	Bacteria	1	Proteobacteria	1	Gammaproteobacteria	1	Xanthomonadales	1	Xanthomonadaceae	1	Lysobacter	1
BactOtu52	0.0122719	0.05236	0.101701	0	0	0	0.0219049	0.0320205	0	0	0.0182482	0	0	0.0112471	0	0	0.440599	Bacteria	1	Proteobacteria	1	Betaproteobacteria	1	Burkholderiales	1	Oxalobacteraceae	1	Pseudoduganella	0.86
BactOtu424	0	0	0.61292	0	0	0	0.00634955	0.042329	0	0	0.0243309	0	0	0	0	0	0.00113214	Bacteria	1	Proteobacteria	1	Alphaproteobacteria	1	Caulobacterales	1	Caulobacteraceae	1	Phenylobacterium	0.52
BactOtu89	0	0	0.0142553	0	0	0	0.0268326	0.147797	0	0	0.415155	0	0	0.00106399	0	0	0.0818586	Bacteria	1	Proteobacteria	1	Alphaproteobacteria	1	Sphingomonadales	1	Sphingomonadaceae	0.97	Novosphingobium	0.93
BactOtu672	0.0448632	0.00149301	0	0	0	0	0.00181416	0	0	0.630418	0	0	0	0	0	0	0.00113214	Bacteria	1	Proteobacteria	1	Betaproteobacteria	1	Burkholderiales	0.93	Oxalobacteraceae	0.85	Noviherbaspirillum	0.69
BactOtu183	0	0	0.621176	0	0	0	0.00544247	0	0	0	0	0	0	0.00106399	0	0	0.0264084	Bacteria	1	Actinobacteria	1	Actinobacteridae	1	Actinomycetales	1	Pseudonocardiaceae	1	Lentzea	0.79
BactOtu109	0	0	0	0	0	0	0.0417256	0	0	0	0	0	0	0	0	0	0.609977	Bacteria	1	Cyanobacteria	0.99	Cyanophyceae	0.98	Oscillatoriales	0.9	Phormidiaceae	0.9	Phormidium	0.95
BactOtu944	0	0	0.0257681	0	0	0	0	0	0.605867	0	0	0	0	0	0	0	0.0196155	Bacteria	1	Proteobacteria	1	Deltaproteobacteria	1	Myxococcales	1	Polyangiaceae	1	Sorangium	1
BactOtu1159	0	0	0.00137125	0	0	0	0	0	0.446429	0	0	0	0	0	0	0.171485	0.0196155	Bacteria	1	Proteobacteria	1	Betaproteobacteria	1	Burkholderiales	0.94	Oxalobacteraceae	0.93	Herbaspirillum	0.57
BactOtu886	0	0	0	0	0	0	0	0	0	0	0	0	0.636704	0	0	0	0	Bacteria	1	Firmicutes	1	Clostridia	1	Clostridiales	1	Clostridiaceae 1	1	Clostridium sensu stricto	0.98
BactOtu143	0	0	0.00822752	0	0	0.00190542	0	0	0.605867	0.0128008	0	0.00275467	0	0	0	0	0	Bacteria	1	Actinobacteria	1	Actinobacteridae	1	Actinomycetales	1	Nocardioidaceae	1	Kribbella	1
BactOtu243	0	0.0545271	0.0243968	0	0	0	0	0	0	0	0.505286	0	0	0	0	0	0.0392311	Bacteria	1	Proteobacteria	1	Alphaproteobacteria	1	Sphingomonadales	1	Sphingomonadaceae	1	Sphingobium	0.98
BactOtu468	0.157021	0.0020972	0.00274251	0	0	0	0.00881342	0.0778267	0.0318878	0.0256016	0	0	0	0	0	0.310212	0.00113214	Bacteria	1	Proteobacteria	1	Betaproteobacteria	1	Burkholderiales	1	Comamonadaceae	0.97	Delftia	0.35
BactOtu257	0	0.00270139	0	0	0	0	0.00544247	0	0	0.0394011	0	0	0	0.00307776	0	0.563449	0	Bacteria	1	Proteobacteria	1	Betaproteobacteria	1	Burkholderiales	0.99	Oxalobacteraceae	0.93	Noviherbaspirillum	0.4
BactOtu207	0	0	0	0	0.609192	0	0	0	0	0	0	0	0	0	0	0	0	Bacteria	0.99	Proteobacteria	0.99	Gammaproteobacteria	0.99	Pseudomonadales	0.58	Moraxellaceae	0.58	Alkanindiges	0.25
BactOtu993	0.381337	0	0.103615	0	0	0	0.00518511	0.112553	0	0	0.00608273	0	0	0	0	0	0	Bacteria	1	Bacteroidetes	1	Flavobacteriia	1	Flavobacteriales	1	Flavobacteriaceae	1	Flavobacterium	0.98
BactOtu410	0	0.00867341	0.597579	0	0	0	0.00181416	0	0	0	0	0	0	0	0	0	0	Bacteria	1	Firmicutes	1	Bacilli	1	Bacillales	1	Paenibacillaceae 1	1	Brevibacillus	1
BactOtu1035	0	0	0	0	0	0	0	0	0	0.601639	0	0	0	0	0	0	0	Bacteria	1	Bacteroidetes	1	Cytophagia	0.97	Cytophagales	0.97			Chryseolinea	0.83
BactOtu928	0	0	0	0	0	0	0	0.00850435	0	0	0.590017	0	0	0	0	0	0	Bacteria	1	Bacteroidetes	0.99	Sphingobacteriia	0.93	Sphingobacteriales	0.93	Chitinophagaceae	0.92	Taibaiella	0.91
BactOtu975	0	0.0028437	0.0699052	0	0	0	0.0112773	0.0132076	0	0	0.421448	0	0	0.00106399	0	0	0.0784621	Bacteria	1	Bacteroidetes	1	Cytophagia	1	Cytophagales	1	Cytophagaceae	1	Dyadobacter	1
BactOtu144	0	0.00405208	0	0	0	0	0	0	0	0	0	0	0	0	0	0	0.590361	Bacteria	0.99	Cyanobacteria	0.99	Cyanophyceae	0.99	Nostocales	0.97	Nostocaceae	0.4	Nostoc	99
BactOtu1111	0	0	0	0	0	0	0	0	0	0.588838	0	0	0	0	0	0	0	Bacteria	1	Acidobacteria	1	Acidobacteria_Gp4	1					Aridibacter	0.55
BactOtu142	0	0.00298601	0.575639	0	0	0	0	0	0	0	0	0	0	0	0	0	0	Bacteria	1	Bacteroidetes	1	Cytophagia	1	Cytophagales	1	Cytophagaceae	1	Adhaeribacter	1
BactOtu154	0	0	0.0115128	0	0	0	0.00453539	0	0	0	0	0	0	0	0	0.538951	0.0207477	Bacteria	1	Proteobacteria	1	Alphaproteobacteria	1	Rhodospirillales	0.99	Rhodospirillaceae	0.57	Lacibacterium	0.38
BactOtu253	0	0	0	0	0	0	0.145183	0.151984	0	0	0.2752	0	0	0	0	0	0	Bacteria	1	Bacteroidetes	1	Sphingobacteriia	0.98	Sphingobacteriales	0.98	Sphingobacteriaceae	0.98	Sphingobacterium	0.96
BactOtu474	0	0	0	0	0	0	0	0	0	0.563236	0	0.00275467	0	0	0	0	0	Bacteria	0.99	Chloroflexi	0.94	Anaerolineae	0.77	Anaerolineales	0.77	Anaerolineaceae	0.77	Ornatilinea	0.39
BactOtu881	0	0.00270139	0.0137125	0	0	0	0.0103702	0.264476	0	0.0128008	0.237279	0.00275467	0	0.00106399	0	0	0.0147179	Bacteria	1	Proteobacteria	1	Gammaproteobacteria	0.99	Xanthomonadales	0.49	Xanthomonadaceae	0.49	Stenotrophomonas	0.37
BactOtu185	0	0.0338398	0.3317	0	0	0	0.0160701	0	0	0	0.00507769	0	0	0	0	0	0.158056	Bacteria	1	Bacteroidetes	1	Sphingobacteriia	1	Sphingobacteriales	1	Chitinophagaceae	1	Niastella	0.95
BactOtu149	0.00409065	0.0035902	0	0.00704639	0	0.00571625	0.0311107	0.00470323	0.478316	0	0	0	0.00222787	0.00106399	0	0	0	Bacteria	1	Firmicutes	1	Bacilli	1	Bacillales	1	Alicyclobacillaceae	0.99	Effusibacillus	0.99
BactOtu643	0	0.531569	0	0	0.00214335	0	0	0	0	0	0	0	0	0	0.00408842	0	0	Bacteria	1	Proteobacteria	0.53	Gammaproteobacteria	0.53	Enterobacteriales	0.5	Enterobacteriaceae	0.5	Enterobacter	0.5
BactOtu330	0	0.00298601	0.00137125	0	0	0	0.0259255	0.0114034	0.446429	0	0.0213158	0	0	0.00604132	0	0	0	Bacteria	1	Proteobacteria	1	Gammaproteobacteria	1	Pseudomonadales	0.48	Pseudomonadaceae	0.44	Azomonas	0.22
BactOtu940	0.0081813	0	0.00137125	0	0	0	0	0	0	0	0	0	0	0	0	0.416463	0.0784621	Bacteria	1	Verrucomicrobia	1	Opitutae	1	Opitutales	1	Opitutaceae	1	Opitutus	1
BactOtu117	0	0.0332705	0.229999	0	0	0	0.068938	0.00850435	0	0	0.0547445	0	0	0.00212798	0	0	0.106003	Bacteria	1	Bacteroidetes	1	Sphingobacteriia	1	Sphingobacteriales	1	Chitinophagaceae	1	Flavitalea	0.98
BactOtu121	0	0	0.00685627	0	0	0	0	0.00470323	0.446429	0.0128008	0.00507769	0	0	0	0	0.0244978	0	Bacteria	1	Bacteroidetes	1	Sphingobacteriia	1	Sphingobacteriales	1	Chitinophagaceae	1	Chitinophaga	1
BactOtu29	0	0.0112325	0.00822752	0	0.00214335	0	0.0106276	0	0	0	0.0588697	0.121205	0	0.146056	0.00408842	0	0.137309	Bacteria	1	Proteobacteria	1	Alphaproteobacteria	1	Sphingomonadales	1	Sphingomonadaceae	1	Sphingomonas	0.98
BactOtu1078	0	0	0.00137125	0	0	0	0.0103702	0.167705	0	0	0.317674	0	0	0	0	0	0	Bacteria	1	Proteobacteria	1	Gammaproteobacteria	1	Pseudomonadales	1	Pseudomonadaceae	1	Azotobacter	0.68
BactOtu267	0	0	0.49505	0	0	0	0	0	0	0	0	0	0	0	0	0	0	Bacteria	1	Firmicutes	1	Bacilli	0.96	Bacillales	0.96	Paenibacillaceae 1	0.85	Paenibacillus	0.7
BactOtu415	0	0	0	0	0	0	0	0	0	0	0	0	0	0	0	0.285714	0.190126	Bacteria	0.99	Cyanobacteria	0.99	Cyanophyceae	0.99	Synechococcales	0.71	Pseudanabaenaceae	0.96	Pseudanabaena	0.98
BactOtu84	0	0	0.281049	0	0	0	0.0215125	0	0	0	0	0	0	0	0	0	0.17051	Bacteria	1	Bacteroidetes	1	Sphingobacteriia	1	Sphingobacteriales	1	Chitinophagaceae	1	Chitinophaga	1
BactOtu384	0.471063	0	0	0	0	0	0	0	0	0	0	0	0	0	0	0	0	Bacteria	1	Proteobacteria	1	Alphaproteobacteria	1	Sphingomonadales	0.89	Erythrobacteraceae	0.63	Altererythrobacter	0.61
BactOtu114	0	0	0.0460511	0	0	0	0	0	0	0	0.0101554	0	0	0	0	0	0.410819	Bacteria	0.99	Cyanobacteria	0.99	Cyanophyceae	0.99	Synechococcales	0.71	Pseudanabaenaceae	0.96	Pseudanabaena	0.98
BactOtu519	0	0	0	0	0	0	0.000907079	0	0	0	0	0	0	0	0	0.465458	0	Bacteria	1	Acidobacteria	1	Acidobacteria_Gp6	1					Gp6	1
BactOtu458	0	0.00149301	0	0	0	0	0.00181416	0	0	0	0	0	0	0	0	0.432701	0.0196155	Bacteria	1	Acidobacteria	1	Acidobacteria_Gp4	1					Blastocatella	0.9
BactOtu137	0	0	0	0	0	0	0.00699927	0.0418124	0	0	0	0	0	0	0	0.318471	0.0818586	Bacteria	0.99	Cyanobacteria	0.99	Cyanophyceae	0.99	Synechococcales	0.71	Pseudanabaenaceae	0.96	Pseudanabaena	0.98
BactOtu926	0.0224316	0.0161384	0.00137125	0	0.175347	0	0.0725915	0.0845269	0	0	0.0243309	0	0	0.00604132	0.00575291	0	0.0403632	Bacteria	1	Proteobacteria	1	Gammaproteobacteria	1	Pseudomonadales	0.98	Pseudomonadaceae	0.98	Azotobacter	0.38
BactOtu280	0	0	0.00548501	0	0	0	0.0207404	0.131883	0	0	0.283878	0	0	0	0	0	0	Bacteria	1	Proteobacteria	1	Gammaproteobacteria	0.97	Enterobacteriales	0.88	Enterobacteriaceae	0.88	Leclercia	0.27
BactOtu437	0	0	0	0	0	0	0.0108849	0	0.318878	0	0	0	0	0	0	0	0.10903	Bacteria	0.99	Cyanobacteria	0.94	Cyanophyceae	0.94	Synechococcales	1	Leptolyngbyaceae	1	Leptolyngbya	0.98
BactOtu300	0.112158	0	0.0345383	0	0	0	0	0.0624295	0	0	0.20073	0.00275467	0	0	0	0	0.0218798	Bacteria	1	Bacteroidetes	0.99	Flavobacteriia	0.99	Flavobacteriales	0.99	Flavobacteriaceae	0.99	Flavobacterium	0.91
BactOtu1028	0	0	0	0	0.00857339	0	0	0	0	0	0	0.360862	0	0.0120826	0.0504993	0	0	Bacteria	1	Proteobacteria	0.97	Gammaproteobacteria	0.97	Pseudomonadales	0.63	Pseudomonadaceae	0.63	Serpens	0.52
BactOtu215	0	0	0	0	0	0	0.093332	0.159393	0	0	0.170421	0	0	0	0	0	0	Bacteria	1	Proteobacteria	1	Gammaproteobacteria	1	Pseudomonadales	0.76	Pseudomonadaceae	0.76	Pseudomonas	0.95
BactOtu1083	0	0	0	0	0	0	0	0	0.414541	0	0	0	0	0	0	0	0	Bacteria	0.99	Acidobacteria								Acidobacteria	0.5
BactOtu925	0	0.0020972	0.0243968	0	0	0	0.00816371	0	0	0.35461	0	0	0	0.00106399	0	0	0.0207477	Bacteria	1	Bacteroidetes	1	Cytophagia	1	Cytophagales	1	Cytophagaceae	1	Ohtaekwangia	0.97
BactOtu1032	0	0	0.353783	0	0.0107167	0	0	0	0	0	0	0	0	0	0.0129441	0	0	Bacteria	1	Proteobacteria	1	Gammaproteobacteria	0.9	Enterobacteriales	0.9	Enterobacteriaceae	0.9	Trabulsiella	0.31
BactOtu432	0	0.113965	0.0647059	0	0.0269159	0	0.00181416	0.00850435	0	0.0650027	0.0101554	0.00550934	0	0.0209372	0.0580675	0	0	Bacteria	1	Proteobacteria	1	Gammaproteobacteria	1	Enterobacteriales	1	Enterobacteriaceae	1	Kosakonia	0.26
BactOtu1070	0.00409065	0	0	0	0	0	0	0	0.318878	0	0	0	0	0	0	0	0.0516847	Bacteria	0.96	Cyanobacteria	0.99	Cyanophyceae	0.98	Oscillatoriales	0.9	Phormidiaceae	0.9	Phormidium	0.95
BactOtu191	0	0	0	0	0	0	0	0	0	0.35461	0	0	0	0	0	0	0.0196155	Bacteria	1	Proteobacteria	1	Alphaproteobacteria	1	Rhodospirillales	1	Rhodospirillaceae	1	Skermanella	1
BactOtu364	0	0	0	0	0	0	0.000907079	0	0	0.35461	0.0121655	0	0	0	0	0	0	Bacteria	1	Actinobacteria	1	Actinobacteria	1	Rubrobacteridae	1	Solirubrobacteraceae	1	Solirubrobacter	1
BactOtu752	0	0.000746503	0	0	0	0	0.234237	0.0407176	0	0.0256016	0.0375539	0	0	0	0	0.0244978	0.00113214	Bacteria	1	Proteobacteria	1	Gammaproteobacteria	0.99	Pseudomonadales	0.92	Pseudomonadaceae	0.92	Pseudomonas	0.81
BactOtu238	0	0	0.0115128	0	0	0	0	0	0.350765	0	0	0	0	0	0	0	0	Bacteria	1	Firmicutes	1	Bacilli	1	Bacillales	0.99	Paenibacillaceae 1	0.97	Brevibacillus	0.97
BactOtu600	0.358905	0	0	0	0	0	0	0	0	0	0	0	0	0	0.00136281	0	0.00113214	Bacteria	1	Proteobacteria	1	Alphaproteobacteria	1	Rhizobiales	0.91	Rhodobiaceae	0.63	Anderseniella	0.57
BactOtu1120	0	0	0	0	0	0	0	0	0	0.358423	0	0	0	0	0	0	0	Bacteria	1									Uncultured bacterium	1
BactOtu188	0	0.0270139	0	0	0	0	0	0	0	0	0.324972	0	0	0	0	0	0	Bacteria	1	Bacteroidetes	1	Sphingobacteriia	1	Sphingobacteriales	1	Chitinophagaceae	1	Taibaiella	1
BactOtu96	0	0	0.310845	0	0	0	0	0.00380113	0	0	0.00608273	0	0	0	0	0	0	Bacteria	1	Firmicutes	1	Bacilli	0.99	Bacillales	0.99	Paenibacillaceae 1	0.96	Brevibacillus	0.96
BactOtu133	0	0	0	0	0	0	0.000907079	0	0.0318878	0	0	0	0	0	0	0.0244978	0.256134	Bacteria	1	Cyanobacteria	0.99	Cyanophyceae	0.98	Oscillatoriales	0.9	Phormidiaceae	0.9	Phormidium	0.95
BactOtu964	0	0	0	0	0.0342936	0	0	0	0	0	0.00507769	0.0275467	0	0.0174026	0.21394	0	0	Bacteria	1	Proteobacteria	1	Gammaproteobacteria	1	Enterobacteriales	0.69	Enterobacteriaceae	0.69	Kosakonia	0.33
BactOtu456	0	0.00223951	0	0	0	0	0.038747	0	0	0.0394011	0	0	0	0	0	0.0979912	0.118825	Bacteria	1	Bacteroidetes	1	Cytophagia	1	Cytophagales	1	Cytophagaceae	1	Ohtaekwangia	0.97
BactOtu65	0	0.00135069	0	0	0	0	0	0	0	0	0	0	0	0	0	0.293974	0	Bacteria	1	Proteobacteria	1	Deltaproteobacteria	1	Myxococcales	1	Myxococcaceae	0.9	Angiococcus	0.75
BactOtu501	0	0.0136493	0	0	0	0	0.000907079	0	0	0	0	0	0	0	0	0.269476	0.00905715	Bacteria	1	Proteobacteria	0.96	Deltaproteobacteria	0.86	Myxococcales	0.78	Kofleriaceae	0.31	Kofleria	0.31
BactOtu303	0.0897263	0.00614928	0	0	0	0	0	0	0	0.157604	0	0	0	0	0	0	0.0392311	Bacteria	1	Firmicutes	1	Bacilli	1	Lactobacillales	1	Streptococcaceae	0.99	Streptococcus	0.99
BactOtu231	0	0	0	0	0	0	0.00518511	0	0.28699	0	0	0	0	0	0	0	0	Bacteria	0.99	Proteobacteria	0.93	Alphaproteobacteria	0.84	Alphaproteobacteria_incertae_sedis	0.69			Geminicoccus	0.69
BactOtu281	0	0.0319922	0	0	0	0	0.00518511	0.0273173	0	0	0.00608273	0.0358107	0	0.174249	0.00136281	0	0	Bacteria	1	Proteobacteria	1	Gammaproteobacteria	1	Enterobacteriales	0.85	Enterobacteriaceae	0.85	Pluralibacter	0.2
BactOtu176	0	0.0140762	0.0882742	0	0	0	0.0216475	0.125761	0	0	0.0111604	0	0	0.00106399	0	0	0.00792501	Bacteria	1	Proteobacteria	1	Gammaproteobacteria	1	Xanthomonadales	1	Xanthomonadaceae	1	Pseudoxanthomonas	0.99
BactOtu235	0	0.0201905	0	0	0.00643004	0	0.00518511	0	0	0	0.00507769	0.0110187	0	0.21973	0	0	0.00226429	Bacteria	1	Proteobacteria	1	Gammaproteobacteria	1	Enterobacteriales	0.86	Enterobacteriaceae	0.86	Pluralibacter	0.39
BactOtu959	0.0163626	0.000746503	0.218743	0.00939518	0	0	0.000907079	0	0	0	0	0	0.00364733	0.00626973	0	0	0	Bacteria	1	Firmicutes	1	Bacilli	1	Bacillales	1	Planococcaceae	0.97	Bhargavaea	0.82
BactOtu811	0	0	0	0	0	0	0	0	0.255102	0	0	0	0	0	0	0	0	Bacteria	1	Firmicutes	1	Bacilli	1	Bacillales	1	Paenibacillaceae 1	1	Brevibacillus	0.99
BactOtu77	0	0.00135069	0.197917	0	0	0.00190542	0.00544247	0	0	0	0.00507769	0	0	0	0	0	0.0392311	Bacteria	1	Actinobacteria	1	Actinobacteridae	1	Actinomycetales	1	Streptomycetaceae	0.98	Streptomyces	0.76
BactOtu111	0	0.00135069	0	0	0	0	0.0675162	0.0376258	0	0	0	0	0	0	0	0	0.143733	Bacteria	1	Cyanobacteria	0.99	Cyanophyceae	0.98	Oscillatoriales	0.9	Phormidiaceae	0.9	Phormidium	0.95
BactOtu32	0	0.0189821	0.115128	0	0.00812178	0	0	0.0966396	0	0	0	0	0	0.00201377	0	0	0.00905715	Bacteria	1	Bacteroidetes	1	Flavobacteriia	1	Flavobacteriales	1	Flavobacteriaceae	1	Chryseobacterium	0.99
BactOtu178	0	0	0.120613	0	0	0	0	0	0	0	0.00608273	0.121205	0	0	0	0	0	Bacteria	1	Firmicutes	1	Bacilli	1	Bacillales	1	Paenibacillaceae 1	0.94	Paenibacillus	0.6
BactOtu271	0	0	0	0	0	0	0	0	0.0318878	0	0	0	0	0	0	0	0.215771	Bacteria	1	Gemmatimonadetes	0.52	Gemmatimonadetes	0.52	Gemmatimonadales	0.52	Gemmatimonadaceae	0.52	Gemmatimonas	0.52
BactOtu225	0	0.0305691	0.120613	0	0	0	0.00362832	0.00470323	0	0	0.0203108	0	0	0	0	0	0.062243	Bacteria	1	Bacteroidetes	1	Sphingobacteriia	1	Sphingobacteriales	1	Chitinophagaceae	1	Niastella	0.99
BactOtu97	0	0.00270139	0.230256	0	0	0	0	0	0	0	0.00507769	0	0	0.00212798	0	0	0	Bacteria	0.98	Firmicutes	0.98	Bacilli	0.98	Bacillales	0.97	Paenibacillaceae 2	0.89	Ammoniphilus	0.81
BactOtu264	0	0.0225723	0.0339956	0	0	0	0.0145133	0	0.159439	0	0	0.00275467	0	0	0	0	0.00339643	Bacteria	1	Proteobacteria	1	Betaproteobacteria	1	Burkholderiales	1	Comamonadaceae	1	Comamonas	0.81
BactOtu516	0	0	0	0	0	0	0	0	0	0.236407	0	0	0	0	0	0	0	Bacteria	1	Actinobacteria	0.96	Actinobacteridae	0.66	Rubrobacterales	0.66	Rubrobacteraceae		Thermoleophilum	0.66
BactOtu1016	0	0	0	0	0	0	0	0	0	0.236407	0	0	0	0	0	0	0	Bacteria	1	Actinobacteria	0.96	Actinobacteria	0.76	Rubrobacteridae	0.76	Conexibacteraceae	0.49	Conexibacter	0.49
BactOtu466	0.0672948	0	0.00137125	0	0	0	0	0	0	0.166411	0	0	0	0	0	0	0	Bacteria	1	Proteobacteria	1	Alphaproteobacteria	1	Sphingomonadales	1	Sphingomonadaceae	1	Sphingomonas	0.45
BactOtu549	0	0	0	0	0.234972	0	0	0	0	0	0	0	0	0	0	0	0	Bacteria	1	Proteobacteria	1	Gammaproteobacteria	0.98	Pseudomonadales	0.84	Moraxellaceae	0.79	Alkanindiges	0.78
BactOtu827	0	0	0	0	0	0	0	0	0	0	0.234579	0	0	0	0	0	0	Bacteria	1	Proteobacteria	1	Alphaproteobacteria	0.98	Caulobacterales	0.84	Caulobacteraceae	0.84	Brevundimonas	0.83
BactOtu1135	0	0.00223951	0	0	0.00214335	0	0	0	0	0	0	0.2066	0	0.00201377	0.0164291	0	0	Bacteria	1	Proteobacteria	0.93	Gammaproteobacteria	0.93	Enterobacteriales	0.7	Enterobacteriaceae	0.7	Pluralibacter	0.33
BactOtu190	0	0.0121562	0.104472	0	0	0	0	0.0255131	0	0	0.00507769	0	0	0	0	0	0.0784621	Bacteria	1	Proteobacteria	1	Betaproteobacteria	1	Burkholderiales	1	Burkholderiaceae	1	Cupriavidus	1
BactOtu408	0	0.00149301	0.218743	0	0	0	0	0	0	0	0	0	0	0.00106399	0	0	0.00339643	Bacteria	1	Proteobacteria	1	Alphaproteobacteria	1	Sphingomonadales	0.81	Sphingomonadaceae	0.76	Sandaracinobacter	0.22
BactOtu82	0	0	0	0	0	0	0.00725663	0	0	0	0	0	0	0	0	0.0734934	0.137309	Bacteria	1	Firmicutes	0.97	Bacilli	0.97	Bacillales	0.97	Paenibacillaceae 1	0.94	Paenibacillus	0.51
BactOtu471	0	0	0	0	0	0	0	0	0	0	0	0	0	0	0	0	0.218035	Bacteria	0.99	Cyanobacteria	0.99	Cyanophyceae	0.99	Synechococcales	0.99	Pseudanabaenaceae	0.99	Pantanalinema	0.99
BactOtu447	0.0224316	0.00689578	0.0630776	0	0	0	0.00518511	0.00470323	0	0	0	0	0	0.0960178	0	0	0.0196155	Bacteria	1	Proteobacteria	1	Gammaproteobacteria	0.44	Enterobacteriales	0.43	Enterobacteriaceae	0.43	Pluralibacter	0.24
BactOtu57	0	0.00270139	0.1091	0	0	0	0.00544247	0	0	0	0	0	0	0	0	0	0.100342	Bacteria	1	Actinobacteria	1	Actinomycetes	1	Actinomycetales	0.86	Actinomycetaceae	0.98	Streptomyces	0.98
BactOtu258	0	0.00223951	0.00137125	0	0	0	0	0	0	0.0384025	0.00608273	0.00275467	0	0.00402755	0	0	0.156924	Bacteria	1	Proteobacteria	1	Alphaproteobacteria	1	Sphingomonadales	0.98	Sphingomonadaceae	0.98	Sphingomonas	0.95
BactOtu223	0	0.00270139	0.0345383	0	0	0	0.011792	0	0	0	0.00507769	0	0	0	0	0	0.156924	Bacteria	1	Bacteroidetes	1	Cytophagia	1	Cytophagales	1			Chryseolinea	1
BactOtu1157	0	0.0049409	0.0630776	0	0	0	0.00609219	0.0655212	0	0.0394011	0.0101554	0	0	0.0134892	0	0	0	Bacteria	1	Proteobacteria	1	Gammaproteobacteria	0.64	Enterobacteriales	0.6	Enterobacteriaceae	0.6	Biostraticola	0.17
BactOtu316	0	0	0	0	0	0	0.00907079	0.00760225	0	0	0.174599	0	0	0	0	0	0.00452858	Bacteria	1	Bacteroidetes	1	Sphingobacteriia	1	Sphingobacteriales	1	Chitinophagaceae	1	Chitinophaga	1
BactOtu706	0.112158	0.00135069	0.012884	0	0	0	0.000907079	0	0	0.0522019	0.0101554	0	0	0	0	0	0	Bacteria	1	Firmicutes	1	Bacilli	1	Lactobacillales	1	Streptococcaceae	1	Streptococcus	1
BactOtu1112	0	0.166135	0	0	0	0	0	0	0	0	0	0.0220374	0	0.00106399	0	0	0	Bacteria	1	Proteobacteria	0.97	Gammaproteobacteria	0.97	Enterobacteriales	0.95	Enterobacteriaceae	0.95	Samsonia	0.27
BactOtu329	0	0.000746503	0.00137125	0	0	0	0.00272124	0.0161066	0	0	0.162434	0	0	0	0	0	0.00339643	Bacteria	1	Proteobacteria	1	Alphaproteobacteria	1	Rhizobiales	0.98	Brucellaceae	0.84	Pseudochrobactrum	0.84
BactOtu126	0	0.0761433	0	0	0.00857339	0	0.0155553	0.0170087	0	0	0	0	0.00222787	0	0.065641	0	0	Bacteria	1	Firmicutes	1	Bacilli	1	Bacillales	1	Paenibacillaceae 1	0.99	Paenibacillus	0.82
BactOtu39	0	0	0	0	0	0	0.00609219	0.0329226	0	0	0.145985	0	0	0	0	0	0	Bacteria	1	Proteobacteria	1	Gammaproteobacteria	1	Xanthomonadales	1	Xanthomonadaceae	1	Luteibacter	0.89
BactOtu110	0	0	0	0	0	0	0	0	0	0	0	0	0.00222787	0	0	0	0.17654	Bacteria	1	Firmicutes	1	Bacilli	0.99	Bacillales	0.99	Paenibacillaceae 1	0.99	Paenibacillus	0.91
BactOtu734	0.0081813	0	0.10033	0	0.00214335	0	0	0	0	0	0.00608273	0	0	0	0	0	0.0611109	Bacteria	1	Firmicutes	1	Bacilli	1	Bacillales	1	Planococcaceae	0.51	Paenisporosarcina	0.33
BactOtu758	0	0.00135069	0.00685627	0	0	0	0.0115347	0	0	0	0.156193	0	0	0	0	0	0	Bacteria	1	Proteobacteria	1	Alphaproteobacteria	1	Rhizobiales	1	Rhizobiaceae	0.94	Rhizobium	0.52
BactOtu220	0	0.0383887	0.0142553	0	0	0	0.0296762	0.00470323	0	0	0.0477093	0	0	0	0	0	0.0403632	Bacteria	1	Proteobacteria	1	Alphaproteobacteria	1	Rhizobiales	1	Hyphomicrobiaceae	0.73	Devosia	0.73
BactOtu239	0	0	0	0	0	0	0	0	0	0	0	0	0	0	0	0.171485	0	Bacteria	1	Acidobacteria	0.82	Acidobacteria_Gp16	0.82					Gp16	0.82
BactOtu739	0	0	0	0	0	0	0.114072	0.0555366	0	0	0	0	0	0	0	0	0	Bacteria	1	Proteobacteria	0.99	Gammaproteobacteria	0.98	Xanthomonadales	0.51	Xanthomonadaceae	0.51	Xylella	0.41
BactOtu423	0	0	0	0	0	0	0.00181416	0.0548272	0	0	0	0	0	0	0	0.0489956	0.0618739	Bacteria	0.99	Cyanobacteria	0.94	Cyanophyceae	0.94	Synechococcales	1	Leptolyngbyaceae	1	Leptolyngbya	0.98
BactOtu751	0	0.00792691	0.0115128	0	0	0	0.0317478	0	0	0.0394011	0	0.0110187	0	0.0546783	0.0112041	0	0	Bacteria	1	Proteobacteria	1	Gammaproteobacteria	1	Enterobacteriales	0.99	Enterobacteriaceae	0.99	Chronobacter	0.97
BactOtu83	0	0	0.0745617	0	0	0	0.0108849	0	0	0	0	0	0	0	0	0	0.0818586	Bacteria	1	Proteobacteria	1	Alphaproteobacteria	1	Rhizobiales	1	Bradyrhizobiaceae	1	Bradyrhizobium	0.77
BactOtu196	0	0	0	0	0	0	0	0.00380113	0	0	0.156298	0	0	0	0	0	0	Bacteria	1	Bacteroidetes	1	Sphingobacteriia	1	Sphingobacteriales	1	Chitinophagaceae	1	Filimonas	0.96
BactOtu366	0.0224316	0	0	0	0	0	0	0.0228068	0	0.102407	0.00507769	0	0	0	0	0	0.00566072	Bacteria	1	Proteobacteria	1	Alphaproteobacteria	1	Sphingomonadales	1	Erythrobacteraceae	0.9	Altererythrobacter	0.9
BactOtu309	0	0	0.00411376	0	0	0	0.00997787	0.00850435	0	0	0.131967	0	0	0	0	0	0	Bacteria	1	Proteobacteria	1	Alphaproteobacteria	1	Rhizobiales	0.98	Rhizobiaceae	0.81	Rhizobium	0.77
BactOtu807	0	0	0.150238	0	0	0	0	0	0	0	0	0	0.00121578	0	0	0	0	Bacteria	1	Firmicutes	1	Bacilli	1	Bacillales	1	Planococcaceae	0.96	Lysinibacillus	0.44
BactOtu830	0.0448632	0.00344789	0.00274251	0	0	0	0.0234617	0	0	0.0522019	0.00507769	0	0	0	0	0	0.0196155	Bacteria	1	Proteobacteria	1	Betaproteobacteria	0.86	Burkholderiales	0.86	Comamonadaceae	0.75	Curvibacter	0.31
BactOtu887	0	0	0	0	0.00643004	0	0	0	0	0	0.0121655	0	0	0	0.130894	0	0	Bacteria	1	Proteobacteria	1	Gammaproteobacteria	0.99	Enterobacteriales	0.88	Enterobacteriaceae	0.88	Siccibacter	0.38
BactOtu170	0	0.00223951	0.0633347	0	0	0	0.0136062	0.0470323	0	0	0.0101554	0	0	0.00106399	0	0	0.00452858	Bacteria	1	Bacteroidetes	1	Sphingobacteriia	1	Sphingobacteriales	1	Chitinophagaceae	1	Terrimonas	1
BactOtu438	0	0.0128678	0.0115128	0	0	0	0.000907079	0.030409	0	0	0.0101554	0	0.00445573	0	0	0	0.0690359	Bacteria	1	Firmicutes	1	Bacilli	1	Bacillales	1	Staphylococcaceae	0.99	Staphylococcus	0.98
BactOtu140	0	0.00405208	0.00274251	0	0.00119569	0	0.00181416	0	0.127551	0	0	0	0	0	0	0	0	Bacteria	1	Proteobacteria	1	Gammaproteobacteria	1	Xanthomonadales	1	Xanthomonadaceae	1	Thermomonas	0.48
BactOtu489	0	0.00675347	0	0	0	0	0	0.00760225	0	0	0	0	0	0	0	0.122489	0	Bacteria	0.98	Gemmatimonadetes								Gemmatimonadetes	0.99
BactOtu898	0	0	0.128012	0	0.00214335	0	0	0	0	0	0	0	0	0	0	0	0	Bacteria	1	Firmicutes	1	Bacilli	1	Bacillales	1	Bacillaceae 1	0.71	Domibacillus	0.55
BactOtu202	0	0	0	0	0	0	0.00518511	0	0	0	0.0456992	0	0	0	0	0	0.0784621	Bacteria	0.99	Bacteroidetes	0.99	Cytophagia	0.96	Cytophagales	0.96	Cytophagaceae	1	Ohtaekwangia	0.97
BactOtu740	0	0.00223951	0.126641	0	0	0	0	0	0	0	0	0	0	0	0	0	0	Bacteria	0.99	Firmicutes	0.99	Bacilli	0.93	Bacillales	0.87	Paenibacillaceae 1	0.82	Paenibacillus	0.73
BactOtu476	0	0	0.127469	0	0	0	0	0	0	0	0	0	0	0	0	0	0	Bacteria	1	Firmicutes	1	Bacilli	1	Bacillales	1	Paenibacillaceae 2	1	Aneurinibacillus	1
BactOtu233	0	0	0	0	0	0	0.0272124	0	0	0	0	0	0	0	0	0	0.0992098	Bacteria	1	Cyanobacteria	0.99	Cyanophyceae	0.98	Oscillatoriales	0.9	Phormidiaceae	0.9	Phormidium	0.95
BactOtu727	0	0	0.0230256	0	0	0	0	0	0	0.102407	0	0	0	0	0	0	0	Bacteria	1	Actinobacteria	1	Actinobacteridae	1	Actinomycetales	1	Corynebacteriaceae	0.98	Corynebacterium	0.98
BactOtu296	0.0897263	0	0.01097	0	0	0	0	0.00940645	0	0	0.0152331	0	0	0	0	0	0	Bacteria	1	Proteobacteria	1	Gammaproteobacteria	1	Xanthomonadales	1	Xanthomonadaceae	1	Lysobacter	0.75
BactOtu323	0	0.00810417	0.116499	0	0	0	0	0	0	0	0	0	0	0	0	0	0	Bacteria	1	Firmicutes	1	Bacilli	0.94	Bacillales	0.94	Paenibacillaceae 1	0.87	Paenibacillus	0.69
BactOtu524	0	0	0	0	0	0	0.00518511	0.0329226	0	0	0.0863207	0	0	0	0	0	0	Bacteria	1	Bacteroidetes	1	Sphingobacteriia	1	Sphingobacteriales	1	Chitinophagaceae	1	Chitinophaga	0.65
BactOtu148	0	0	0.083332	0	0	0	0	0.0398155	0	0	0	0	0	0	0	0	0	Bacteria	1	Bacteroidetes	1	Cytophagia	1	Cytophagales	1	Cytophagaceae	1	Dyadobacter	1
BactOtu1080	0	0.00479859	0.0142553	0	0.00214335	0	0.0103702	0	0	0	0.0486618	0	0	0	0.0422418	0	0	Bacteria	1	Proteobacteria	1	Gammaproteobacteria	1	Enterobacteriales	1	Enterobacteriaceae	1	Klebsiella	0.27
BactOtu125	0	0	0.103615	0	0	0	0.0181416	0	0	0	0	0	0	0	0	0	0	Bacteria	1	Proteobacteria	1	Betaproteobacteria	0.99	Burkholderiales	0.98	Burkholderiales_incertae_sedis	0.55	Aquabacterium	0.25
BactOtu500	0	0	0	0	0	0	0	0.00380113	0	0	0	0	0	0	0	0	0.117693	Bacteria	1	Verrucomicrobia	1	Verrucomicrobiae	1	Verrucomicrobiales	1	Verrucomicrobiaceae	1	Verrucomicrobium	1
BactOtu655	0	0	0.00137125	0	0.0145518	0	0	0	0	0	0	0.00550934	0	0.00307776	0.0953808	0	0	Bacteria	1	Proteobacteria	1	Gammaproteobacteria	0.99	Pseudomonadales	0.68	Pseudomonadaceae	0.68	Serpens	0.36
BactOtu118	0	0.0212915	0	0	0	0	0.00609219	0	0	0	0.0923509	0	0	0	0	0	0	Bacteria	1	Proteobacteria	1	Alphaproteobacteria	1	Rhizobiales	1	Hyphomicrobiaceae	0.99	Devosia	0.93
BactOtu480	0	0.00135069	0	0	0	0	0	0	0	0.118203	0	0	0	0	0	0	0	Bacteria	1	Proteobacteria	1	Gammaproteobacteria	0.91	Enterobacteriales	0.89	Enterobacteriaceae	0.89	Pseudocitrobacter	0.29
BactOtu599	0	0	0	0	0	0	0	0	0	0.118203	0	0	0	0	0	0	0	Bacteria	1	Bacteroidetes	1	Cytophagia	1	Cytophagales	1	Cytophagaceae	1	Ohtaekwangia	0.97
BactOtu472	0	0	0	0	0	0	0	0	0	0	0	0	0	0	0	0	0.117693	Bacteria	0.96	Acidobacteria	0.89	Acidobacteria_Gp6	0.89					Gp6	0.89
BactOtu192	0	0	0.111843	0	0	0	0.00362832	0	0	0	0	0	0	0	0	0	0.00113214	Bacteria	0.99	Actinobacteria	0.99	Actinobacteridae	0.99	Actinomycetales	0.99	Streptomycetaceae	0.84	Streptomyces	0.77
BactOtu1079	0	0	0.0921022	0	0	0	0	0	0	0	0	0	0	0	0.0218049	0	0	Bacteria	1	Firmicutes	1	Bacilli	1	Bacillales	1	Paenibacillaceae 1	0.99	Paenibacillus	0.52
BactOtu421	0	0	0	0	0	0	0	0	0	0	0	0	0	0	0	0	0.11319	Bacteria	0.99	Cyanobacteria	0.99	Cyanophyceae	0.99	Synechococcales	0.99	Pseudanabaenaceae	0.99	Pantanalinema	0.99
BactOtu1076	0	0	0	0	0.112827	0	0	0	0	0	0	0	0	0	0	0	0	Bacteria	1	Proteobacteria	1	Gammaproteobacteria	0.99	Pseudomonadales	0.49	Moraxellaceae	0.41	Alkanindiges	0.28
BactOtu591	0	0	0	0	0	0	0.00518511	0.06694	0	0	0.0344863	0	0	0	0	0	0	Bacteria	1	Proteobacteria	1	Gammaproteobacteria	0.99	Pseudomonadales	0.82	Pseudomonadaceae	0.82	Azomonas	0.17
BactOtu375	0	0.00270139	0	0	0	0	0.000907079	0	0	0	0	0	0	0	0	0	0.101474	Bacteria	1	Proteobacteria	0.99	Gammaproteobacteria	0.99	Xanthomonadales	0.54	Sinobacteraceae	0.47	Povalibacter	0.43
BactOtu517	0	0	0.103615	0	0	0	0	0	0	0	0	0	0	0	0	0	0.00113214	Bacteria	1	Proteobacteria	1	Alphaproteobacteria	1	Sphingomonadales	0.96	Sphingomonadaceae	0.96	Sphingomonas	0.56
BactOtu464	0	0.00508321	0	0	0	0	0	0.0179108	0	0	0.0578646	0	0	0.0232155	0	0	0	Bacteria	1	Proteobacteria	1	Gammaproteobacteria	0.7	Pseudomonadales	0.7	Pseudomonadaceae	0.7	Pseudomonas	0.95
BactOtu522	0	0	0	0	0	0	0	0	0	0	0.00507769	0	0	0	0	0	0.0980777	Bacteria	1	Proteobacteria	0.96	Gammaproteobacteria	0.88	Chromatiales	0.5	Ectothiorhodospiraceae	0.47	Ectothiorhodosinus	0.36
BactOtu586	0	0.0107706	0.0921022	0	0	0	0	0	0	0	0	0	0	0	0	0	0	Bacteria	1	Firmicutes	1	Bacilli	1	Bacillales	1	Paenibacillaceae 2	1	Ammoniphilus	0.81
BactOtu920	0	0	0	0	0	0	0.0371902	0	0	0	0	0	0	0	0	0	0.0641382	Bacteria	1	Cyanobacteria	0.99	Cyanophyceae	0.98	Oscillatoriales	0.9	Phormidiaceae	0.9	Phormidium	0.95
BactOtu588	0	0	0	0	0	0	0	0.00380113	0	0	0	0	0	0.0973464	0	0	0	Bacteria	1	Proteobacteria	0.99	Betaproteobacteria	0.61	Burkholderiales	0.52	Oxalobacteraceae	0.51	Massilia	0.92
BactOtu697	0	0	0	0	0	0	0	0	0	0	0	0	0	0	0	0	0.100342	Bacteria	0.99	Cyanobacteria	0.99	Cyanophyceae	0.99	Synechococcales	0.99	Pseudanabaenaceae	0.99	Pantanalinema	0.99
BactOtu1064	0	0	0	0	0	0	0.00518511	0.0564387	0	0	0.0364964	0	0	0.00201377	0	0	0	Bacteria	1	Proteobacteria	0.99	Gammaproteobacteria	0.99	Xanthomonadales	0.76	Xanthomonadaceae	0.76	Stenotrophomonas	0.55
BactOtu860	0	0.00344789	0.00137125	0	0	0	0.000907079	0	0	0	0	0.0771307	0	0.014439	0.00136281	0	0.00113214	Bacteria	1	Proteobacteria	1	Gammaproteobacteria	1	Enterobacteriales	1	Enterobacteriaceae	1	Pluralibacter	0.18
BactOtu741	0	0	0	0	0	0	0	0	0	0.0394011	0	0	0	0	0.00143823	0	0.0588466	Bacteria	1	Proteobacteria	1	Alphaproteobacteria	1	Sphingomonadales	0.98	Sphingomonadaceae	0.98	Sphingomonas	0.6
BactOtu71	0	0	0.00685627	0	0	0	0.000907079	0	0	0.0640041	0.0243309	0	0	0.00106399	0	0	0	Bacteria	1	Proteobacteria	1	Alphaproteobacteria	1	Sphingomonadales	1	Sphingomonadaceae	1	Sphingobium	0.59
BactOtu95	0	0.000746503	0	0	0	0	0.0286468	0.0660379	0	0	0	0	0	0	0	0	0	Bacteria	1	Proteobacteria	1	Alphaproteobacteria	1	Rhodospirillales	1	Rhodospirillaceae	1	Azospirillum	1
BactOtu869	0	0	0	0	0	0	0.0103702	0.0539251	0	0	0.0304136	0	0	0	0	0	0	Bacteria	1	Proteobacteria	1	Gammaproteobacteria	0.99	Xanthomonadales	0.86	Xanthomonadaceae	0.86	Xylella	0.29
BactOtu327	0.0224316	0.00810417	0.0630489	0	0	0	0	0	0	0	0	0	0	0.00106399	0	0	0	Bacteria	1	Proteobacteria	1	Gammaproteobacteria	1	Xanthomonadales	1	Xanthomonadaceae	1	Lysobacter	0.96
BactOtu441	0	0	0	0	0	0	0.0155553	0.0593377	0	0	0.0182482	0	0	0	0	0	0	Bacteria	1	Proteobacteria	0.98	Gammaproteobacteria	0.98	Xanthomonadales	0.52	Xanthomonadaceae	0.52	Stenotrophomonas	0.31
BactOtu783	0	0.00135069	0	0	0	0	0	0	0	0	0.0507769	0	0	0	0	0	0.0403632	Bacteria	1	Proteobacteria	1	Alphaproteobacteria	1	Caulobacterales	0.98	Caulobacteraceae	0.98	Brevundimonas	0.98
BactOtu508	0	0	0.00548501	0	0	0	0.000907079	0	0	0	0.0649524	0	0	0	0	0	0.0207477	Bacteria	1	Proteobacteria	1	Alphaproteobacteria	1	Rhizobiales	1	Bradyrhizobiaceae	1	Rhodopseudomonas	0.51
BactOtu197	0	0.00405208	0	0	0	0	0.00907079	0.0188129	0	0	0	0	0	0	0	0	0.0588466	Bacteria	1	Bacteroidetes	1	Sphingobacteriia	1	Sphingobacteriales	1	Sphingobacteriaceae	1	Mucilaginibacter	0.96
BactOtu328	0.0897263	0	0	0	0	0	0	0	0	0	0	0	0	0	0	0	0	Bacteria	1	Firmicutes	1	Bacilli	1	Bacillales	0.99	Bacillaceae 1	0.45	Bacillus	0.24
BactOtu711	0	0.00149301	0.00411376	0	0	0	0	0.00470323	0	0.0788022	0	0	0	0	0	0	0	Bacteria	1	Proteobacteria	1	Betaproteobacteria	1	Burkholderiales	0.93	Oxalobacteraceae	0.91	Telluria	0.49
BactOtu531	0	0	0	0	0	0	0	0	0.0637755	0	0	0	0	0	0	0	0.0241441	Bacteria	1	Cyanobacteria	0.99	Cyanophyceae	0.98	Oscillatoriales	0.9	Phormidiaceae	0.9	Phormidium	0.95
BactOtu397	0	0.0393124	0.00137125	0	0	0	0	0	0	0	0	0.016528	0	0.0217727	0.00545123	0	0.00339643	Bacteria	1	Proteobacteria	1	Gammaproteobacteria	1	Enterobacteriales	1	Enterobacteriaceae	1	Raoultella	0.53
BactOtu295	0	0.00941991	0	0	0	0	0.0196984	0.0152045	0	0	0.0203108	0	0	0	0	0	0.023012	Bacteria	1	Verrucomicrobia	1	Verrucomicrobiae	0.99	Verrucomicrobiales	0.99	Verrucomicrobiaceae	0.99	Luteolibacter	0.78
BactOtu342	0	0	0.0252253	0	0	0	0.00272124	0	0	0	0	0	0	0	0	0	0.0588466	Bacteria	1	Bacteroidetes	1	Sphingobacteriia	1	Sphingobacteriales	1	Chitinophagaceae	1	Flavitalea	0.56
BactOtu702	0	0	0	0	0	0	0.00181416	0.0208098	0.0637755	0	0	0	0	0	0	0	0	Bacteria	1	Bacteroidetes	1	Flavobacteriia	1	Flavobacteriales	1	Flavobacteriaceae	1	Flavobacterium	0.91
BactOtu362	0	0	0.0616777	0	0	0	0.00181416	0	0	0	0	0	0	0	0	0	0.0218798	Bacteria	1	Proteobacteria	1	Alphaproteobacteria	1	Caulobacterales	1	Caulobacteraceae	1	Caulobacter	0.51
BactOtu590	0	0	0.00411376	0	0	0	0	0	0	0	0	0	0	0.00106399	0	0	0.0784621	Bacteria	1	Actinobacteria	1	Actinobacteridae	1	Actinomycetales	1	Nocardioidaceae	0.99	Nocardioides	0.98
BactOtu473	0	0.0028437	0.00411376	0	0	0	0	0.00850435	0	0.0394011	0	0	0	0.00604132	0	0	0.0207477	Bacteria	1	Proteobacteria	1	Betaproteobacteria	0.96	Burkholderiales	0.91	Oxalobacteraceae	0.86	Rugamonas	0.24
BactOtu145	0	0	0.0671914	0	0.00119569	0	0	0	0	0	0	0	0	0.0113613	0	0	0	Bacteria	1	Proteobacteria	1	Gammaproteobacteria	0.64	Enterobacteriales	0.63	Enterobacteriaceae	0.63	Yokenella	0.16
BactOtu684	0	0	0	0	0	0	0.00181416	0.0416197	0	0	0.0355438	0	0	0	0	0	0	Bacteria	1	Bacteroidetes	1	Sphingobacteriia	1	Sphingobacteriales	1	Sphingobacteriaceae	1	Mucilaginibacter	0.85
BactOtu545	0	0	0	0	0	0	0	0	0	0	0	0	0	0	0	0	0.0784621	Bacteria	1	Proteobacteria	1	Alphaproteobacteria	1	Rhizobiales	1	Xanthobacteraceae	0.66	Pseudolabrys	0.63
BactOtu991	0	0	0	0	0	0	0	0	0	0	0	0	0	0	0	0	0.0784621	Bacteria	1	Chloroflexi	0.82	Anaerolineae	0.5	Anaerolineales	0.5	Anaerolineaceae	0.5	Longilinea	0.5
BactOtu484	0	0	0	0	0	0	0.00272124	0	0.0318878	0	0	0	0	0	0	0	0.0403632	Bacteria	1	Proteobacteria	1	Alphaproteobacteria	1	Sphingomonadales	0.95	Sphingomonadaceae	0.95	Sphingosinicella	0.72
BactOtu843	0	0	0	0	0	0	0.00907079	0	0	0	0.0263935	0	0	0	0	0	0.0392311	Bacteria	1	Proteobacteria	1	Betaproteobacteria	1	Burkholderiales	0.98	Burkholderiaceae	0.98	Cupriavidus	0.98
BactOtu914	0	0.0020972	0	0	0	0	0	0.0329226	0	0	0	0	0	0	0	0	0.0392311	Bacteria	1	Actinobacteria	1	Actinobacteridae	1	Actinomycetales	1	Nocardioidaceae	1	Marmoricola	0.96
BactOtu195	0	0.00270139	0.0693624	0	0	0	0	0	0	0	0	0	0	0.00106399	0	0	0	Bacteria	1	Firmicutes	1	Bacilli	1	Bacillales	1	Alicyclobacillaceae	1	Tumebacillus	1
BactOtu681	0	0.0043367	0.0345383	0	0	0	0.000907079	0	0.0318878	0	0	0	0	0	0	0	0.00113214	Bacteria	1	Actinobacteria	1	Actinobacteridae	1	Actinomycetales	1	Nocardioidaceae	1	Nocardioides	1
BactOtu636	0	0	0	0	0	0	0	0.00380113	0	0	0.06601	0	0	0	0	0	0	Bacteria	1	Proteobacteria	1	Alphaproteobacteria	1	Rhodospirillales	1	Rhodospirillaceae	1	Azospirillum	0.95
BactOtu785	0	0	0	0	0	0	0	0.022614	0	0	0.0456992	0	0	0	0	0	0	Bacteria	1	Proteobacteria	0.87	Gammaproteobacteria	0.87	Pseudomonadales	0.42	Pseudomonadaceae	0.42	Azorhizophilus	0.23
BactOtu325	0	0.0020972	0	0	0	0	0.00518511	0.060818	0	0	0	0	0	0	0	0	0	Bacteria	1	Proteobacteria	1	Betaproteobacteria	0.66	Burkholderiales	0.64	Burkholderiales_incertae_sedis	0.44	Mitsuaria	0.25
BactOtu791	0	0	0	0	0	0	0	0.0264152	0	0	0.041574	0	0	0	0	0	0	Bacteria	1	Proteobacteria	1	Gammaproteobacteria	0.97	Enterobacteriales	0.14	Enterobacteriaceae	0.14	Rosenbergiella	0.16
BactOtu93	0	0.0028437	0	0	0	0	0.00609219	0	0	0	0	0	0	0	0	0	0.0588466	Bacteria	1	Proteobacteria	1	Gammaproteobacteria	1	Xanthomonadales	1	Sinobacteraceae	1	Povalibacter	0.95
BactOtu222	0	0.00223951	0	0	0	0	0.00609219	0	0	0	0.0162381	0	0	0	0	0	0.0403632	Bacteria	1	Proteobacteria	1	Alphaproteobacteria	1	Caulobacterales	1	Caulobacteraceae	1	Caulobacter	0.78
BactOtu308	0	0	0	0	0	0	0	0	0	0.0640041	0	0	0	0	0	0	0	Bacteria	0.98	Chloroflexi	0.5	Anaerolineae	0.27	Anaerolineales	0.27	Anaerolineaceae	0.27	Bellilinea	0.5
BactOtu769	0	0.000746503	0.00411376	0	0	0	0	0	0	0.0394011	0	0	0	0	0	0	0.0196155	Bacteria	1	Proteobacteria	1	Betaproteobacteria	0.96	Burkholderiales	0.91	Oxalobacteraceae	0.82	Massilia	0.94
BactOtu1021	0	0	0	0	0	0	0	0	0	0	0	0.0633574	0	0	0	0	0	Bacteria	1	Firmicutes	0.91	Bacilli	0.91	Bacillales	0.91	Paenibacillaceae 1	0.71	Paenibacillus	0.36
BactOtu1177	0	0.000746503	0.0142553	0	0	0	0	0	0	0	0	0	0	0	0	0	0.0460239	Bacteria	1	Bacteroidetes	1	Cytophagia	1	Cytophagales	1	Cytophagaceae	1	Ohtaekwangia	0.97
BactOtu518	0	0	0.0359096	0	0	0	0	0.0188129	0	0	0.00608273	0	0	0	0	0	0	Bacteria	1	Proteobacteria	1	Alphaproteobacteria	1	Rhizobiales	0.98	Rhizobiaceae	0.9	Ensifer	0.9
BactOtu847	0	0	0	0	0	0	0	0	0.0159439	0.0394011	0	0	0	0	0	0	0.00452858	Bacteria	1	Bacteroidetes	1	Cytophagia	1	Cytophagales	1	Cytophagaceae	1	Ohtaekwangia	0.97
BactOtu371	0	0	0.0345383	0	0	0	0	0.00380113	0	0	0	0	0	0	0	0	0.0207477	Bacteria	1	Cyanobacteria	0.99	Cyanophyceae	0.98	Oscillatoriales	0.9	Phormidiaceae	0.9	Phormidium	0.95
BactOtu539	0	0	0	0	0	0	0	0	0	0.0394011	0	0	0	0	0	0	0.0196155	Bacteria	1	Proteobacteria	1	Alphaproteobacteria	0.99	Sphingomonadales	0.97	Sphingomonadaceae	0.97	Sandaracinobacter	0.59
BactOtu817	0	0	0	0	0	0	0	0.00380113	0	0	0	0	0	0	0.0355084	0	0.0196155	Bacteria	1	Proteobacteria	0.99	Gammaproteobacteria	0.98	Enterobacteriales	0.93	Enterobacteriaceae	0.93	Siccibacter	0.18
BactOtu376	0	0	0	0	0	0	0	0	0	0	0	0	0	0	0	0	0.0588466	Bacteria	1	Firmicutes	1	Bacilli	1	Bacillales	1	Alicyclobacillaceae	1	Tumebacillus	0.96
BactOtu166	0	0	0	0	0	0	0	0	0	0	0	0	0	0	0	0	0.0584775	Bacteria	0.99	Cyanobacteria	0.99	Cyanophyceae	0.99	Nostocales	0.97	Nostocaceae	0.4	Nostoc	99
BactOtu1013	0	0	0.0575639	0	0	0	0	0	0	0	0	0	0	0	0	0	0	Bacteria	1	Bacteroidetes	1	Sphingobacteriia	1	Sphingobacteriales	1	Chitinophagaceae	1	Flavisolibacter	0.98
BactOtu647	0	0	0	0	0	0	0.00997787	0.0470323	0	0	0	0	0	0	0	0	0	Bacteria	1	Bacteroidetes	1	Sphingobacteriia	1	Sphingobacteriales	1	Chitinophagaceae	1	Taibaiella	1
BactOtu810	0	0.017559	0	0	0	0	0	0.0380113	0	0	0	0	0	0	0	0	0	Bacteria	1	Bacteroidetes	1	Sphingobacteriia	1	Sphingobacteriales	1	Chitinophagaceae	1	Terrimonas	0.51
BactOtu1041	0	0	0.00137125	0	0	0	0	0.00760225	0	0	0.0456992	0	0	0	0	0	0	Bacteria	1	Bacteroidetes	1	Sphingobacteriia	1	Sphingobacteriales	1	Chitinophagaceae	1	Niabella	0.91
BactOtu209	0	0.00885067	0	0	0	0	0.0121844	0.00850435	0	0	0.00507769	0	0	0	0	0	0.0196155	Bacteria	1	Proteobacteria	1	Deltaproteobacteria	1	Bdellovibrionales	1	Bacteriovoracaceae	1	Peredibacter	1
BactOtu21	0	0.0198709	0.0287963	0	0	0	0.00518511	0	0	0	0	0	0	0	0	0	0	Bacteria	1	Proteobacteria	1	Gammaproteobacteria	1	Xanthomonadales	1	Xanthomonadaceae	1	Xanthomonas	0.92
BactOtu226	0	0	0	0	0	0	0	0.0532158	0	0	0	0	0	0	0	0	0	Bacteria	1	Acidobacteria	0.99	Acidobacteria_Gp4	0.99					Blastocatella	0.73
BactOtu1084	0	0	0	0	0	0	0.00272124	0	0	0.0394011	0	0.00275467	0	0.0082835	0	0	0	Bacteria	1	Proteobacteria	1	Gammaproteobacteria	0.98	Enterobacteriales	0.98	Enterobacteriaceae	0.98	Pluralibacter	0.24
BactOtu1127	0	0.00270139	0.00137125	0	0	0	0	0	0	0	0	0	0	0.0478376	0	0	0	Bacteria	1	Proteobacteria	1	Gammaproteobacteria	0.54	Enterobacteriales	0.54	Enterobacteriaceae	0.54	Pluralibacter	0.28
BactOtu1055	0	0	0.00137125	0	0	0	0	0.00470323	0	0	0.0213158	0.00275467	0	0.00201377	0	0	0.0196155	Bacteria	1	Proteobacteria	1	Alphaproteobacteria	1	Sphingomonadales	1	Sphingomonadaceae	1	Sphingomonas	0.87
BactOtu201	0	0.00405208	0	0	0	0	0.00272124	0	0	0	0	0	0	0	0	0	0.0448918	Bacteria	1	Bacteroidetes	1	Cytophagia	0.97	Cytophagales	0.97	Cytophagaceae	0.93	Rhodocytophaga	0.92
BactOtu967	0	0	0	0	0	0	0	0	0	0.0512033	0	0	0	0	0	0	0	Bacteria	1	Chloroflexi	0.94	Anaerolineae	0.62	Anaerolineales	0.62	Anaerolineaceae	0.62	Ornatilinea	0.37
BactOtu981	0	0	0	0	0	0	0	0	0	0.0512033	0	0	0	0	0	0	0	Bacteria	1	Chloroflexi	0.85	Anaerolineae	0.54	Anaerolineales	0.54	Anaerolineaceae	0.54	Ornatilinea	0.34
BactOtu37	0	0.00675347	0.00685627	0	0	0	0.00272124	0.0188129	0	0	0	0	0	0.00106399	0	0	0.0147179	Bacteria	1	Bacteroidetes	1	Sphingobacteriia	1	Sphingobacteriales	1	Sphingobacteriaceae	1	Mucilaginibacter	0.99
BactOtu777	0.0448632	0	0	0	0	0	0.00518511	0	0	0	0	0	0	0	0	0	0	Bacteria	1	Acidobacteria	1	Acidobacteria_Gp4	1					Gp4	1
BactOtu570	0	0	0	0	0.00214335	0	0	0	0	0	0	0.0440747	0	0.00212798	0.00136281	0	0	Bacteria	1	Firmicutes	1	Bacilli	1	Bacillales	1	Paenibacillaceae 1	1	Fontibacillus	0.57
BactOtu722	0	0	0	0	0	0	0.0103702	0	0	0	0	0	0	0	0	0	0.0392311	Bacteria	1	Proteobacteria	1	Alphaproteobacteria	0.95	Rhodobacterales	0.3	Rhodobacteraceae	0.3	Roseibaca	0.16
BactOtu251	0	0	0	0	0	0	0	0	0	0	0	0	0	0	0	0.0489956	0	Bacteria	1	Actinobacteria	0.98	Actinobacteria	0.7	Rubrobacteridae	0.69	Solirubrobacteraceae	0.47	Solirubrobacter	0.47
BactOtu574	0	0	0	0	0	0	0	0	0	0	0	0	0	0	0	0.0489956	0	Bacteria	0.95	Firmicutes	0.32	Clostridia	0.31	Thermoanaerobacterales	0.23	Thermoanaerobacteraceae	0.23	Gelria	0.23
BactOtu44	0	0	0.00137125	0	0.00214335	0	0	0	0	0	0.0152331	0	0	0	0	0	0.0298048	Bacteria	1	Proteobacteria	1	Alphaproteobacteria	1	Rhizobiales	1	Methylobacteriaceae	1	Methylobacterium	0.98
BactOtu240	0	0.047524	0	0	0	0	0	0	0	0	0	0	0	0	0	0	0	Bacteria	1	Proteobacteria	1	Betaproteobacteria	1	Rhodocyclales	1	Rhodocyclaceae	1	Methyloversatilis	0.65
BactOtu322	0	0	0.00137125	0	0	0	0	0	0	0.0384025	0.00608273	0	0	0	0	0	0.00113214	Bacteria	1	Proteobacteria	1	Betaproteobacteria	0.99	Burkholderiales	0.99	Comamonadaceae	0.91	Ramlibacter	0.36
BactOtu610	0	0	0	0	0	0	0.00518511	0.0235161	0	0	0.0182482	0	0	0	0	0	0	Bacteria	1	Proteobacteria	1	Gammaproteobacteria	0.95	Xanthomonadales	0.6	Xanthomonadaceae	0.6	Xylella	0.27
BactOtu649	0.0224316	0	0	0	0	0	0.000907079	0.0152045	0	0	0.00608273	0	0	0.00212798	0	0	0	Bacteria	1	Proteobacteria	1	Betaproteobacteria	0.56	Burkholderiales	0.56	Burkholderiales_incertae_sedis	0.45	Mitsuaria	0.2
BactOtu724	0	0	0.00411376	0	0.00119569	0	0	0.0199077	0	0	0.0213158	0	0	0	0	0	0	Bacteria	1	Proteobacteria	1	Gammaproteobacteria	1	Xanthomonadales	1	Xanthomonadaceae	1	Stenotrophomonas	0.83
BactOtu453	0	0	0.0460511	0	0	0	0	0	0	0	0	0	0	0	0	0	0	Bacteria	1	Proteobacteria	0.99	Betaproteobacteria	0.78	Burkholderiales	0.38	Alcaligenaceae	0.2	Basilea	0.29
BactOtu246	0.0448632	0	0	0	0	0	0	0	0	0	0	0	0	0	0	0	0	Bacteria	1	Bacteroidetes	1	Sphingobacteriia	1	Sphingobacteriales	1	Chitinophagaceae	1	Parasegetibacter	1
BactOtu254	0	0.00149301	0	0	0	0	0	0	0	0	0.0425791	0	0	0	0	0	0	Bacteria	1	Proteobacteria	1	Alphaproteobacteria	1	Caulobacterales	0.99	Caulobacteraceae	0.99	Brevundimonas	0.99
BactOtu779	0	0.0130451	0	0	0	0	0.00997787	0	0	0	0.00608273	0	0	0	0	0	0.0147179	Bacteria	1	Proteobacteria	1	Alphaproteobacteria	1	Caulobacterales	1	Caulobacteraceae	1	Phenylobacterium	1
BactOtu943	0	0	0	0	0.0434519	0	0	0	0	0	0	0	0	0	0	0	0	Bacteria	1	Proteobacteria	1	Gammaproteobacteria	1	Pseudomonadales	0.75	Pseudomonadaceae	0.46	Azomonas	0.3
BactOtu983	0	0	0	0	0	0	0	0.030409	0	0.0128008	0	0	0	0	0	0	0	Bacteria	1	Proteobacteria	1	Betaproteobacteria	0.91	Burkholderiales	0.9	Comamonadaceae	0.66	Caenimonas	0.36
BactOtu326	0	0.00298601	0	0	0	0	0	0	0	0	0	0	0	0	0	0	0.0392311	Bacteria	1	Bacteroidetes	1	Sphingobacteriia	1	Sphingobacteriales	1	Chitinophagaceae	1	Flavisolibacter	0.98
BactOtu566	0	0.00732272	0	0	0	0	0	0	0	0	0	0.00275467	0	0.0100689	0	0	0.0207477	Bacteria	1	Proteobacteria	1	Gammaproteobacteria	1	Enterobacteriales	0.43	Enterobacteriaceae	0.43	Gibbsiella	0.22
BactOtu995	0	0	0	0	0	0	0	0	0	0	0.0406215	0	0	0	0	0	0	Bacteria	1	Bacteroidetes	1	Sphingobacteriia	0.93	Sphingobacteriales	0.93	Chitinophagaceae	0.93	Taibaiella	0.57
BactOtu798	0	0.00135069	0	0	0	0	0	0	0	0	0	0	0	0	0	0	0.0392311	Bacteria	1	Proteobacteria	1	Alphaproteobacteria	1	Rhodospirillales	1			Reyranella	1
BactOtu999	0	0	0.00137125	0	0	0	0	0	0	0.0384025	0	0	0	0	0	0	0	Bacteria	1	Proteobacteria	1	Alphaproteobacteria	1	Sphingomonadales	1	Sphingomonadaceae	1	Rhizorhabdus	0.37
BactOtu703	0	0	0	0	0	0	0	0.00760225	0.0318878	0	0	0	0	0	0	0	0	Bacteria	1	Acidobacteria	1	Acidobacteria_Gp3	1					Gp3	0.93
BactOtu700	0	0.0043367	0	0	0.00548238	0	0	0.00470323	0	0	0	0	0	0.00414175	0	0	0.0207477	Bacteria	1	Proteobacteria	1	Gammaproteobacteria	1	Pseudomonadales	0.63	Pseudomonadaceae	0.63	Azomonas	0.29
BactOtu799	0	0	0	0	0	0	0	0	0	0.0394011	0	0	0	0	0	0	0	Bacteria	1	Proteobacteria	1	Betaproteobacteria	1	Rhodocyclales	0.69	Rhodocyclaceae	0.69	Sulfuritalea	0.41
BactOtu279	0	0	0	0	0	0	0.00181416	0	0	0	0	0	0	0	0	0	0.0365977	Bacteria	0.99	Cyanobacteria	0.99	Cyanophyceae	0.99	Synechococcales	0.99	Pseudanabaenaceae	0.99	Pantanalinema	0.99
BactOtu687	0	0	0	0	0	0	0	0	0	0.0384025	0	0	0	0	0	0	0	Bacteria	1	Proteobacteria	1	Gammaproteobacteria	1	Xanthomonadales	1	Xanthomonadaceae	1	Pseudoxanthomonas	0.88
BactOtu1150	0.0224316	0	0	0	0	0	0	0	0.0159439	0	0	0	0	0	0	0	0	Bacteria	1	Proteobacteria	1	Gammaproteobacteria	1	Pseudomonadales	0.83	Pseudomonadaceae	0.79	Pseudomonas	0.47
BactOtu866	0	0	0	0	0	0	0	0.0311184	0	0	0.00608273	0	0	0	0	0	0	Bacteria	1	Proteobacteria	0.99	Gammaproteobacteria	0.99	Xanthomonadales	0.98	Xanthomonadaceae	0.98	Stenotrophomonas	0.68
BactOtu268	0	0.0020972	0.0178263	0	0	0	0.000907079	0.00760225	0	0	0	0	0	0.00615552	0	0	0.00226429	Bacteria	1	Proteobacteria	1	Betaproteobacteria	0.94	Burkholderiales	0.88	Burkholderiales_incertae_sedis	0.22	Massilia	0.94
BactOtu523	0	0.00597202	0	0	0.00214335	0	0	0.00940645	0	0	0.0111604	0	0	0.00402755	0.00408842	0	0	Bacteria	1	Proteobacteria	1	Gammaproteobacteria	1	Enterobacteriales	0.8	Enterobacteriaceae	0.8	Pluralibacter	0.18
BactOtu507	0.0122719	0	0	0	0	0	0	0	0	0	0	0	0	0	0	0.0244978	0	Bacteria	1	Actinobacteria	0.89	Actinobacteria	0.87	Rubrobacteridae	0.85	Solirubrobacteraceae	0.47	Solirubrobacter	0.47
BactOtu879	0	0	0	0	0	0	0	0.022614	0	0	0.0121655	0	0	0	0	0	0	Bacteria	1	Proteobacteria	0.99	Gammaproteobacteria	0.97	Enterobacteriales	0.39	Enterobacteriaceae	0.39	Lelliottia	0.39
BactOtu602	0	0	0.0345383	0	0	0	0	0	0	0	0	0	0	0	0	0	0	Bacteria	1	Firmicutes	1	Bacilli	1	Bacillales	0.98	Bacillaceae 1	0.62	Bacillus	0.98
BactOtu608	0	0	0.0345383	0	0	0	0	0	0	0	0	0	0	0	0	0	0	Bacteria	0.99	Firmicutes	0.99	Bacilli	0.98	Bacillales	0.97	Paenibacillaceae 2	0.72	Ammoniphilus	0.51
BactOtu348	0	0	0.00548501	0	0.00214335	0	0	0.00380113	0	0.0128008	0.00507769	0	0	0	0	0	0.00452858	Bacteria	1	Proteobacteria	1	Alphaproteobacteria	1	Rhizobiales	1	Aurantimonadaceae	0.51	Martelella	0.36
BactOtu1133	0	0	0	0	0	0	0	0	0	0	0	0.033056	0	0	0	0	0	Bacteria	0.98	Firmicutes	0.61	Bacilli	0.59	Bacillales	0.58	Bacillaceae 2	0.22	Compostibacillus	0.1
BactOtu138	0.00409065	0.00344789	0.0230256	0	0	0.00190542	0	0	0	0	0	0	0	0	0	0	0	Bacteria	1	Firmicutes	0.85	Clostridia	0.62	Clostridiales	0.41	Clostridiales_Incertae Sedis III	0.27	Symbiobacterium	0.94
BactOtu780	0	0	0.0115128	0	0	0	0.000907079	0	0	0	0	0	0	0	0	0	0.0196155	Bacteria	1	Acidobacteria	1	Acidobacteria_Gp4	1					Aridibacter	0.78
BactOtu733	0	0	0	0	0	0	0.00725663	0	0	0	0.00507769	0	0	0	0	0	0.0196155	Bacteria	1	Proteobacteria	1	Alphaproteobacteria	1	Rhodospirillales	1	Rhodospirillaceae	1	Dongia	1
BactOtu1072	0	0	0	0	0	0	0	0	0.0318878	0	0	0	0	0	0	0	0	Bacteria	1	Proteobacteria	1	Alphaproteobacteria	1	Caulobacterales	0.57	Caulobacteraceae	0.46	Caulobacter	0.39
BactOtu526	0	0	0	0	0	0	0	0	0.0318878	0	0	0	0	0	0	0	0	Bacteria	1	Proteobacteria	0.8	Gammaproteobacteria	0.79	Xanthomonadales	0.71	Xanthomonadaceae	0.71	Xylella	0.29
BactOtu334	0	0.000746503	0.0115128	0	0	0	0	0	0	0	0	0	0	0	0	0	0.0196155	Bacteria	1	Gemmatimonadetes	1	Gemmatimonadetes	1	Gemmatimonadales	1	Gemmatimonadaceae	1	Gemmatimonas	1
BactOtu275	0	0	0	0	0	0	0	0.0313111	0	0	0	0	0	0	0	0	0	Bacteria	1	Bacteroidetes	1	Sphingobacteriia	1	Sphingobacteriales	1	Sphingobacteriaceae	1	Sphingobacterium	0.57
BactOtu761	0	0	0	0	0	0	0	0.0302163	0	0	0	0	0	0	0	0	0	Bacteria	1	Proteobacteria	1	Gammaproteobacteria	1	Xanthomonadales	1	Xanthomonadaceae	1	Xanthomonas	0.41
BactOtu627	0	0	0.00822752	0	0	0	0	0	0	0	0	0	0	0	0	0	0.0215107	Bacteria	1	Bacteroidetes	1	Sphingobacteriia	1	Sphingobacteriales	1	Chitinophagaceae	1	Flavihumibacter	0.99
BactOtu483	0	0	0.00411376	0	0	0	0	0	0	0	0	0	0	0	0	0	0.0252763	Bacteria	1	Bacteroidetes	1	Cytophagia	1	Cytophagales	1	Cytophagaceae	1	Ohtaekwangia	0.97
BactOtu157	0	0.00373251	0	0	0	0	0.00362832	0	0	0	0	0	0	0	0	0	0.0218798	Bacteria	1	Proteobacteria	0.97	Deltaproteobacteria	0.93	Myxococcales	0.91	Haliangiaceae	0.39	Haliangium	0.39
BactOtu162	0	0.00270139	0.00548501	0	0	0	0.00362832	0.00380113	0	0	0	0	0	0	0	0	0.0135857	Bacteria	1	Cyanobacteria	0.99	Cyanophyceae	0.98	Oscillatoriales	0.9	Phormidiaceae	0.9	Phormidium	0.95
BactOtu259	0	0	0	0	0.0291481	0	0	0	0	0	0	0	0	0	0	0	0	Bacteria	1	Proteobacteria	1	Betaproteobacteria	1	Burkholderiales	1	Alcaligenaceae	1	Pigmentiphaga	0.85
BactOtu1086	0	0	0	0	0	0	0.00609219	0	0	0	0	0	0	0	0	0	0.023012	Bacteria	0.99	Cyanobacteria	0.94	Cyanophyceae	0.94	Synechococcales	1	Leptolyngbyaceae	1	Leptolyngbya	0.98
BactOtu346	0	0.0135069	0	0	0	0	0	0.0152045	0	0	0	0	0	0	0	0	0	Bacteria	1	Bacteroidetes	1	Sphingobacteriia	1	Sphingobacteriales	1	Chitinophagaceae	1	Ferruginibacter	0.63
BactOtu443	0	0.0286143	0	0	0	0	0	0	0	0	0	0	0	0	0	0	0	Bacteria	1	Verrucomicrobia	0.97	Opitutae	0.95	Opitutales	0.94	Opitutaceae	0.94	Opitutus	0.85
BactOtu961	0.00409065	0	0.0115128	0	0	0.00190542	0.00518511	0	0	0	0	0	0.00567151	0	0	0	0	Bacteria	1	Acidobacteria	1	Acidobacteria_Gp3	1					Gp3	0.75
BactOtu457	0	0.00522552	0.0230256	0	0	0	0	0	0	0	0	0	0	0	0	0	0	Bacteria	1	Firmicutes	1	Bacilli	1	Bacillales	1	Paenibacillaceae 2	0.99	Oxalophagus	0.82
BactOtu498	0	0.000746503	0	0	0	0	0	0	0	0.0256016	0	0	0	0	0	0	0.00113214	Bacteria	1	Proteobacteria	1	Betaproteobacteria	1	Burkholderiales	1	Alcaligenaceae	0.54	Azohydromonas	0.54
BactOtu513	0	0	0	0	0	0	0.00181416	0	0	0.0256016	0	0	0	0	0	0	0	Bacteria	1	Proteobacteria	1	Alphaproteobacteria	1	Sphingomonadales	0.99	Sphingomonadaceae	0.99	Sphingomonas	0.66
BactOtu395	0	0	0.00137125	0	0	0	0.00634955	0	0	0	0	0	0	0	0	0	0.0196155	Bacteria	1	Proteobacteria	1	Alphaproteobacteria	1	Sphingomonadales	0.88	Sphingomonadaceae	0.87	Hephaestia	0.31
BactOtu404	0	0	0.00274251	0	0	0	0	0	0	0	0	0	0	0	0	0.0244978	0	Bacteria	1	Acidobacteria	1	Acidobacteria_Gp3	1					Gp3	0.93
BactOtu1166	0	0	0.00822752	0	0	0	0	0.00470323	0	0.0128008	0	0	0	0	0.00143823	0	0	Bacteria	1	Proteobacteria	1	Gammaproteobacteria	0.78	Enterobacteriales	0.78	Enterobacteriaceae	0.78	Pluralibacter	0.37
BactOtu1011	0	0	0.0271393	0	0	0	0	0	0	0	0	0	0	0	0	0	0	Bacteria	1	Actinobacteria	1	Actinobacteridae	1	Actinomycetales	1			Agromyces	0.92
BactOtu620	0.0224316	0.00405208	0	0	0	0	0	0	0	0	0	0	0	0	0	0	0	Bacteria	1	Proteobacteria	1	Betaproteobacteria	1	Neisseriales	0.97	Neisseriaceae	0.97	Morococcus	0.34
BactOtu426	0	0	0	0	0	0	0	0.0190056	0	0	0.00507769	0	0	0.00201377	0	0	0	Bacteria	1	Proteobacteria	1	Betaproteobacteria	0.72	Burkholderiales	0.72	Burkholderiales_incertae_sedis	0.41	Xylophilus	0.28
BactOtu796	0	0	0.0260538	0	0	0	0	0	0	0	0	0	0	0	0	0	0	Bacteria	1	Bacteroidetes	1	Sphingobacteriia	1	Sphingobacteriales	1	Chitinophagaceae	1	Filimonas	0.84
BactOtu902	0	0	0	0	0	0	0	0.00940645	0.0159439	0	0	0	0	0	0	0	0	Bacteria	1	Actinobacteria	1	Actinobacteria	0.99	Rubrobacteridae	0.99	Solirubrobacteraceae	0.97	Solirubrobacter	0.97
BactOtu249	0	0.0020972	0.0230256	0	0	0	0	0	0	0	0	0	0	0	0	0	0	Bacteria	1	Firmicutes	1	Bacilli	0.97	Bacillales	0.97	Paenibacillaceae 1	0.35	Paenibacillus	0.3
BactOtu129	0	0	0	0	0	0	0.00518511	0.00760225	0	0	0.0121655	0	0	0	0	0	0	Bacteria	1	Verrucomicrobia	1	Verrucomicrobiae	1	Verrucomicrobiales	1	Verrucomicrobiaceae	1	Luteolibacter	1
BactOtu218	0	0.00149301	0.0230256	0	0	0	0	0	0	0	0	0	0	0	0	0	0	Bacteria	1	Bacteroidetes	1	Sphingobacteriia	1	Sphingobacteriales	1	Chitinophagaceae	1	Flavihumibacter	0.44
BactOtu1043	0	0.00419439	0	0	0	0	0	0	0	0	0.0203108	0	0	0	0	0	0	Bacteria	1	Proteobacteria	1	Alphaproteobacteria	1	Rhizobiales	1	Hyphomicrobiaceae	0.85	Devosia	0.85
BactOtu1173	0	0	0	0	0	0	0	0	0	0	0	0	0	0	0	0.0244978	0	Bacteria	1	Bacteroidetes	1	Cytophagia	0.95	Cytophagales	0.95	Cytophagaceae	0.84	Sporocytophaga	0.69
BactOtu876	0	0	0.0115128	0	0	0	0	0	0	0.0128008	0	0	0	0	0	0	0	Bacteria	1	Actinobacteria	1	Actinobacteridae	1	Actinomycetales	1	Microbacteriaceae	0.99	Agromyces	0.56
BactOtu311	0	0.00149301	0.00137125	0	0	0	0	0.0152045	0	0	0.00608273	0	0	0	0	0	0	Bacteria	1	Proteobacteria	1	Betaproteobacteria	0.91	Burkholderiales	0.49	Oxalobacteraceae	0.44	Janthinobacterium	0.32
BactOtu933	0	0	0	0	0	0	0.00518511	0.0188129	0	0	0	0	0	0	0	0	0	Bacteria	1	Proteobacteria	1	Gammaproteobacteria	0.99	Enterobacteriales	0.41	Enterobacteriaceae	0.41	Siccibacter	0.16
BactOtu278	0	0	0	0	0	0	0.00181416	0	0	0	0	0	0	0	0	0	0.0218798	Bacteria	0.99	Cyanobacteria	0.94	Cyanophyceae	0.94	Synechococcales	1	Leptolyngbyaceae	1	Leptolyngbya	0.98
BactOtu187	0	0	0	0	0	0	0	0	0	0	0	0	0	0	0	0	0.023012	Bacteria	1	Proteobacteria	1	Gammaproteobacteria	0.92	Chromatiales	0.34	Chromatiaceae	0.15	Thiohalobacter	0.15
BactOtu725	0.0224316	0	0	0	0	0	0	0	0	0	0	0	0	0	0	0	0	Bacteria	1	Actinobacteria	0.99	Actinobacteridae	0.99	Actinomycetales	0.99	Corynebacteriaceae	0.43	Corynebacterium	0.39
BactOtu265	0.0224316	0	0	0	0	0	0	0	0	0	0	0	0	0	0	0	0	Bacteria	1	Planctomycetes	1	Planctomycetia	1	Planctomycetales	1	Planctomycetaceae	1	Blastopirellula	0.57
BactOtu919	0	0.00149301	0	0	0	0	0.0208628	0	0	0	0	0	0	0	0	0	0	Bacteria	1	Proteobacteria	1	Betaproteobacteria	1	Rhodocyclales	0.6	Rhodocyclaceae	0.6	Georgfuchsia	0.36
BactOtu462	0	0	0	0	0	0	0.00272124	0	0	0	0	0	0	0	0	0	0.0196155	Bacteria	1	Proteobacteria	1	Alphaproteobacteria	1	Rhizobiales	0.99	Hyphomicrobiaceae	0.61	Filomicrobium	0.52
BactOtu793	0	0	0	0	0	0	0	0	0	0	0	0	0	0	0	0	0.0218798	Bacteria	1	Cyanobacteria	0.99	Cyanophyceae	0.98	Oscillatoriales	0.9	Phormidiaceae	0.9	Phormidium	0.95
BactOtu216	0	0.0182706	0	0	0	0	0	0	0	0	0	0	0	0	0	0	0.00339643	Bacteria	1	Proteobacteria	1	Deltaproteobacteria	1	Bdellovibrionales	1	Bacteriovoracaceae	1	Bacteriovorax	0.81
BactOtu737	0	0	0	0	0	0	0	0	0	0	0	0	0	0	0	0	0.0215107	Bacteria	0.97	Cyanobacteria	0.99	Cyanophyceae	0.98	Oscillatoriales	0.9	Phormidiaceae	0.9	Phormidium	0.95
BactOtu776	0	0	0	0	0	0	0	0.0152045	0	0	0.00608273	0	0	0	0	0	0	Bacteria	1	Proteobacteria	1	Betaproteobacteria	0.63	Burkholderiales	0.59	Burkholderiales_incertae_sedis	0.41	Mitsuaria	0.31
BactOtu499	0	0	0.0211116	0	0	0	0	0	0	0	0	0	0	0	0	0	0	Bacteria	1	Firmicutes	1	Bacilli	1	Bacillales	1	Bacillaceae 2	0.91	Tuberibacillus	0.56
BactOtu497	0	0	0	0	0	0	0	0	0	0	0	0	0	0	0	0	0.0207477	Bacteria	1	Acidobacteria	1	Acidobacteria_Gp4	1					Aridibacter	0.84
BactOtu538	0	0	0	0	0	0	0	0	0	0	0	0	0	0	0	0	0.0207477	Bacteria	1	Actinobacteria	1	Actinobacteridae	1	Actinomycetales	1	Nocardioidaceae	0.91	Nocardioides	0.78
BactOtu445	0	0	0	0	0	0	0	0.0141097	0	0	0.00608273	0	0	0	0	0	0	Bacteria	1	Proteobacteria	1	Gammaproteobacteria	0.85	Xanthomonadales	0.72	Xanthomonadaceae	0.72	Xylella	0.31
BactOtu460	0	0.0108056	0	0	0	0	0	0	0	0	0	0.00275467	0	0.00638393	0	0	0	Bacteria	1	Proteobacteria	0.99	Gammaproteobacteria	0.99	Enterobacteriales	0.98	Enterobacteriaceae	0.98	Gibbsiella	0.46
BactOtu856	0	0	0	0	0	0	0	0	0	0	0	0	0	0	0	0	0.0196155	Bacteria	0.99	Cyanobacteria	0.99	Cyanophyceae	0.99	Nostocales	0.97	Nostocaceae	0.4	Nostoc	99
BactOtu514	0	0	0	0	0	0	0	0	0	0	0	0	0	0	0	0	0.0196155	Bacteria	0.99	Chloroflexi	0.82	Anaerolineae	0.81	Anaerolineales	0.81	Anaerolineaceae	0.81	Ornatilinea	0.46
BactOtu75	0	0	0	0	0	0	0	0	0	0	0	0	0	0	0	0	0.0196155	Bacteria	1	Firmicutes	0.87	Clostridia	0.84	Clostridiales	0.8	Clostridiales_Incertae Sedis XVIII	0.7	Symbiobacterium	0.7
BactOtu1109	0	0	0	0	0	0	0	0	0	0	0	0	0	0	0	0	0.0196155	Bacteria	0.99	Cyanobacteria	0.99	Cyanophyceae	0.99	Nostocales	0.97	Nostocaceae	0.4	Nostoc	99
BactOtu383	0	0	0	0	0	0	0	0	0	0	0	0	0	0	0	0	0.0196155	Bacteria	1	Cyanobacteria	0.99	Cyanophyceae	0.98	Oscillatoriales	0.9	Phormidiaceae	0.9	Phormidium	0.95
BactOtu648	0	0	0	0	0	0	0	0	0	0	0	0	0	0	0	0	0.0196155	Bacteria	1	Bacteroidetes	1	Cytophagia	1	Cytophagales	1	Cytophagaceae	1	Larkinella	1
BactOtu459	0	0	0	0	0	0	0	0	0	0	0	0	0	0	0	0	0.0196155	Bacteria	1	Actinobacteria	1	Actinobacteridae	1	Actinomycetales	1	Nocardioidaceae	0.71	Marmoricola	0.6
BactOtu670	0	0	0	0	0	0	0	0	0	0	0	0	0	0	0	0	0.0196155	Bacteria	1	Bacteroidetes	1	Sphingobacteriia	1	Sphingobacteriales	1	Chitinophagaceae	1	Terrimonas	0.94
BactOtu299	0	0	0	0	0	0	0	0	0	0	0	0	0	0	0	0	0.0196155	Bacteria	1	Proteobacteria	1	Gammaproteobacteria	0.98	Enterobacteriales	0.96	Enterobacteriaceae	0.96	Leclercia	0.43
BactOtu230	0	0	0.012884	0	0	0	0.00544247	0	0	0	0	0	0	0.00106399	0	0	0	Bacteria	1	Bacteroidetes	1	Sphingobacteriia	1	Sphingobacteriales	1	Chitinophagaceae	1	Flavitalea	1
BactOtu657	0	0	0	0	0	0	0.00518511	0.0141097	0	0	0	0	0	0	0	0	0	Bacteria	1	Proteobacteria	1	Gammaproteobacteria	0.92	Xanthomonadales	0.91	Xanthomonadaceae	0.91	Stenotrophomonas	0.65
BactOtu1140	0	0.0149301	0	0	0	0	0	0	0	0	0	0	0	0	0.00408842	0	0	Bacteria	0.98	Firmicutes	0.84	Bacilli	0.81	Bacillales	0.81	Paenibacillaceae 1	0.48	Fontibacillus	0.44
BactOtu800	0	0	0	0	0	0	0	0.0188129	0	0	0	0	0	0	0	0	0	Bacteria	1	Chloroflexi	0.78	Chloroflexia	0.72	Chloroflexales	0.72	Oscillochloridaceae	0.6	Oscillochloris	0.6
BactOtu167	0	0	0	0	0	0.00190542	0.00518511	0.00380113	0	0	0	0.00550934	0.00222787	0	0	0	0	Bacteria	1	Bacteroidetes	1	Cytophagia	1	Cytophagales	1	Cytophagaceae	1	Siphonobacter	1
BactOtu131	0	0.00746503	0	0	0	0	0.00997787	0	0	0	0	0	0	0	0	0	0.00113214	Bacteria	1	Proteobacteria	1	Gammaproteobacteria	1	Pseudomonadales	1	Pseudomonadaceae	1	Cellvibrio	1
BactOtu232	0	0	0	0	0	0	0	0	0	0	0.0182482	0	0	0	0	0	0	Bacteria	1	Bacteroidetes	1	Sphingobacteriia	1	Sphingobacteriales	1	Chitinophagaceae	1	Chitinophaga	1
BactOtu274	0	0	0	0	0	0	0.00362832	0.00470323	0	0	0.00507769	0	0	0	0	0	0.00452858	Bacteria	0.99	Verrucomicrobia	0.93	Spartobacteria	0.64	Terrimicrobium	0.27			Uncultured Verrucomicrobia	1
BactOtu877	0	0	0.0115128	0	0	0	0.000907079	0	0	0	0.00507769	0	0	0	0	0	0	Bacteria	1	Actinobacteria	1	Actinobacteridae	1	Actinomycetales	1	Nocardioidaceae	1	Nocardioides	0.99
BactOtu1153	0	0	0	0	0	0	0	0.0114034	0	0	0.00608273	0	0	0	0	0	0	Bacteria	1	Proteobacteria	1	Betaproteobacteria	0.82	Burkholderiales	0.78	Burkholderiales_incertae_sedis	0.5	Mitsuaria	0.31
BactOtu1000	0	0.0049409	0.0115128	0	0	0	0.000907079	0	0	0	0	0	0	0	0	0	0	Bacteria	1	Proteobacteria	1	Alphaproteobacteria	1	Sneathiellales	1	Sneathiellaceae	1	Ferrovibrio	1
BactOtu872	0	0	0	0	0.0143482	0	0	0	0	0	0	0	0	0	0.00272561	0	0	Bacteria	1	Firmicutes	1	Bacilli	0.99	Bacillales	0.99	Paenibacillaceae 1	0.98	Saccharibacillus	0.93
BactOtu255	0	0.0028437	0	0	0	0	0.000907079	0	0	0.0128008	0	0	0	0	0	0	0	Bacteria	1	Proteobacteria	1	Betaproteobacteria	0.98	Burkholderiales	0.89	Comamonadaceae	0.56	Xenophilus	0.18
BactOtu396	0	0	0	0	0	0	0.0164624	0	0	0	0	0	0	0	0	0	0	Bacteria	1	Actinobacteria	0.99	Actinobacteria	0.99	Rubrobacteridae	0.99	Gaiellaceae	0.99	Gaiella	0.99
BactOtu367	0	0	0	0	0	0	0	0	0.0159439	0	0	0	0	0	0	0	0	Bacteria	1	Proteobacteria	0.99	Betaproteobacteria	0.98	Burkholderiales	0.94	Oxalobacteraceae	0.93	Telluria	0.75
BactOtu333	0.00409065	0	0	0	0	0	0	0.0114034	0	0	0	0	0	0	0	0	0	Bacteria	1	Actinobacteria	1	Actinobacteridae	1	Actinomycetales	1	Jiangellaceae	0.91	Jiangella	0.49
BactOtu1027	0	0	0	0	0	0	0	0	0	0	0.0152331	0	0	0	0	0	0	Bacteria	1	Proteobacteria	1	Alphaproteobacteria	1	Sphingomonadales	0.91	Sphingomonadaceae	0.91	Sphingomonas	0.35
BactOtu580	0	0	0	0	0	0	0	0.0152045	0	0	0	0	0	0	0	0	0	Bacteria	0.99	Gemmatimonadetes	0.34	Gemmatimonadetes	0.34	Gemmatimonadales	0.34	Gemmatimonadaceae	0.34	Gemmatimonas	0.34
BactOtu1108	0	0	0	0	0	0	0	0.0152045	0	0	0	0	0	0	0	0	0	Bacteria	1	Proteobacteria	0.93	Gammaproteobacteria	0.93	Enterobacteriales	0.77	Enterobacteriaceae	0.77	Siccibacter	0.22
BactOtu211	0	0	0.00137125	0	0	0	0.00272124	0.00380113	0	0	0.00608273	0	0	0.00106399	0	0	0	Bacteria	1	Proteobacteria	1	Alphaproteobacteria	1	Rhizobiales	1	Methylobacteriaceae	0.99	Methylobacterium	0.98
BactOtu394	0	0.000746503	0.0115128	0	0	0	0.00272124	0	0	0	0	0	0	0	0	0	0	Bacteria	1	Bacteroidetes	1	Sphingobacteriia	1	Sphingobacteriales	1	Chitinophagaceae	1	Lacibacter	0.99
BactOtu78	0	0.013437	0.00137125	0	0	0	0	0	0	0	0	0	0	0	0	0	0	Bacteria	1	Firmicutes	0.99	Bacilli	0.99	Bacillales	0.99	Paenibacillaceae 1	0.98	Paenibacillus	0.94
BactOtu680	0	0.00657621	0	0	0	0	0.000907079	0	0	0	0	0	0	0.00414175	0.00280103	0	0	Bacteria	1	Proteobacteria	1	Gammaproteobacteria	1	Enterobacteriales	1	Enterobacteriaceae	1	Pluralibacter	0.16
BactOtu729	0	0	0	0	0	0	0.0103702	0.00380113	0	0	0	0	0	0	0	0	0	Bacteria	1	Bacteroidetes	1	Sphingobacteriia	0.81	Sphingobacteriales	0.81	Sphingobacteriaceae	0.81	Sphingobacterium	0.73
BactOtu721	0	0.00135069	0	0	0	0	0	0	0	0.0128008	0	0	0	0	0	0	0	Bacteria	1	Proteobacteria	1	Betaproteobacteria	0.98	Burkholderiales	0.86	Oxalobacteraceae	0.86	Janthinobacterium	0.36
BactOtu1099	0	0	0	0	0	0	0	0.0141097	0	0	0	0	0	0	0	0	0	Bacteria	1	Proteobacteria	1	Betaproteobacteria	1	Methylophilales	0.96	Methylophilaceae	0.96	Methylobacillus	0.83
BactOtu429	0	0	0	0	0	0	0	0	0	0.0128008	0	0	0	0	0	0	0.00113214	Bacteria	0.99	Chloroflexi	0.9	Chloroflexia	0.9	Chloroflexales	0.9	Oscillochloridaceae	0.81	Oscillochloris	0.81
BactOtu638	0	0	0	0	0	0	0.000907079	0	0	0.0128008	0	0	0	0	0	0	0	Bacteria	1	Bacteroidetes	1	Sphingobacteriia	1	Sphingobacteriales	1	Chitinophagaceae	1	Flavihumibacter	0.34
BactOtu398	0	0.00149301	0	0	0	0	0	0.00850435	0	0	0	0	0	0	0	0	0.00339643	Bacteria	1	Bacteroidetes	1	Flavobacteriia	1	Flavobacteriales	1	Flavobacteriaceae	1	Chryseobacterium	0.87
BactOtu862	0	0	0	0	0.0131081	0	0	0	0	0	0	0	0	0	0	0	0	Bacteria	1	Proteobacteria	1	Gammaproteobacteria	0.99	Pseudomonadales	0.4	Pseudomonadaceae	0.3	Serpens	0.2
BactOtu356	0	0.000746503	0	0	0	0	0	0.0123055	0	0	0	0	0	0	0	0	0	Bacteria	1	Proteobacteria	0.98	Betaproteobacteria	0.55	Burkholderiales	0.25	Oxalobacteraceae	0.23	Rugamonas	0.16
BactOtu905	0	0	0	0	0	0	0	0	0	0.0128008	0	0	0	0	0	0	0	Bacteria	1	Proteobacteria	1	Betaproteobacteria	0.49	Burkholderiales	0.47	Burkholderiales_incertae_sedis	0.27	Piscinibacter	0.27
BactOtu1134	0	0	0	0	0	0	0	0.0114034	0	0	0	0	0	0	0	0	0.00113214	Bacteria	1	Acidobacteria	1	Acidobacteria_Gp6	1					Gp6	1
BactOtu593	0	0	0.00685627	0	0	0	0	0	0	0	0	0	0	0	0	0	0.00566072	Bacteria	1	Bacteroidetes	1	Sphingobacteriia	1	Sphingobacteriales	1	Sphingobacteriaceae	1	Mucilaginibacter	0.89
BactOtu617	0	0	0.0123413	0	0	0	0	0	0	0	0	0	0	0	0	0	0	Bacteria	1	Firmicutes	0.58	Bacilli	0.58	Bacillales	0.53	Paenibacillaceae 1	0.51	Cohnella	0.5
BactOtu572	0	0.000746503	0.0115128	0	0	0	0	0	0	0	0	0	0	0	0	0	0	Bacteria	1	Proteobacteria	1	Betaproteobacteria	0.91	Burkholderiales	0.77	Comamonadaceae	0.35	Curvibacter	0.16
BactOtu1090	0	0	0	0	0	0	0	0	0	0	0.0121655	0	0	0	0	0	0	Bacteria	1	Proteobacteria	0.98	Gammaproteobacteria	0.78	Enterobacteriales	0.25	Enterobacteriaceae	0.25	Mangrovibacter	0.11
BactOtu980	0	0	0.00137125	0	0	0	0	0	0	0	0.0101554	0	0	0	0	0	0	Bacteria	1	Proteobacteria	1	Alphaproteobacteria	1	Sphingomonadales	1	Sphingomonadaceae	1	Sphingosinicella	0.59
BactOtu1033	0	0	0.0115128	0	0	0	0	0	0	0	0	0	0	0	0	0	0	Bacteria	1	Proteobacteria	1	Alphaproteobacteria	1	Sphingomonadales	0.98	Sphingomonadaceae	0.98	Sphingomonas	0.88
BactOtu865	0	0	0.0115128	0	0	0	0	0	0	0	0	0	0	0	0	0	0	Bacteria	0.99	Proteobacteria	0.98	Betaproteobacteria	0.96	Neisseriales	0.34	Neisseriaceae	0.34	Leeia	0.19
BactOtu454	0	0	0.0115128	0	0	0	0	0	0	0	0	0	0	0	0	0	0	Bacteria	1	Proteobacteria	1	Alphaproteobacteria	1	Rhizobiales	0.53	Methylobacteriaceae	0.2	Psychroglaciecola	0.2
BactOtu604	0	0	0	0	0	0	0	0.0114034	0	0	0	0	0	0	0	0	0	Bacteria	1	Proteobacteria	1	Betaproteobacteria	0.9	Burkholderiales	0.8	Burkholderiales_incertae_sedis	0.3	Mitsuaria	0.16
BactOtu613	0	0	0	0	0	0	0	0.0114034	0	0	0	0	0	0	0	0	0	Bacteria	1	Proteobacteria	1	Betaproteobacteria	0.9	Burkholderiales	0.9	Comamonadaceae	0.81	Delftia	0.61
BactOtu358	0	0	0	0	0	0	0	0.0114034	0	0	0	0	0	0	0	0	0	Bacteria	1	Proteobacteria	1	Betaproteobacteria	0.72	Ferritrophicales	0.08	Ferritrophicaceae	0.08	Ferritrophicum	0.08
BactOtu913	0	0	0	0	0	0	0.00181416	0	0	0	0	0	0	0	0	0	0.00905715	Bacteria	0.99	Cyanobacteria	0.99	Cyanophyceae	0.98	Oscillatoriales	0.9	Phormidiaceae	0.9	Phormidium	0.95
BactOtu632	0	0.0108056	0	0	0	0	0	0	0	0	0	0	0	0	0	0	0	Bacteria	1	Actinobacteria	1	Actinobacteridae	1	Actinomycetales	1	Nocardioidaceae	1	Marmoricola	0.86
BactOtu312	0	0	0	0	0	0	0	0.00470323	0	0	0.00608273	0	0	0	0	0	0	Bacteria	1	Proteobacteria	0.99	Alphaproteobacteria	0.98	Rhodospirillales	0.98	Rhodospirillaceae	0.98	Azospirillum	0.68
BactOtu679	0	0.00522552	0	0	0	0	0.00544247	0	0	0	0	0	0	0	0	0	0	Bacteria	0.99	Chloroflexi	0.61	Anaerolineae	0.5	Anaerolineales	0.5	Anaerolineaceae	0.5	Ornatilinea	0.19
BactOtu1088	0	0.0043367	0	0	0	0	0	0	0	0	0.00608273	0	0	0	0	0	0	Bacteria	1	Proteobacteria	1	Alphaproteobacteria	1	Caulobacterales	0.9	Caulobacteraceae	0.9	Brevundimonas	0.88
BactOtu372	0	0.00135069	0	0	0	0	0	0.00380113	0	0	0.00507769	0	0	0	0	0	0	Bacteria	1	Proteobacteria	0.99	Gammaproteobacteria	0.81	Pseudomonadales	0.47	Pseudomonadaceae	0.47	Azomonas	0.18
BactOtu1106	0	0	0	0	0	0	0	0	0	0	0.0101554	0	0	0	0	0	0	Bacteria	0.96	Cyanobacteria	0.99	Cyanophyceae	0.98	Oscillatoriales	0.9	Phormidiaceae	0.9	Phormidium	0.95
BactOtu1169	0	0	0	0	0	0	0	0	0	0	0.0101554	0	0	0	0	0	0	Bacteria	1	Proteobacteria	0.91	Alphaproteobacteria	0.89	Rhizobiales	0.8	Brucellaceae	0.43	Pseudochrobactrum	0.4
BactOtu916	0	0.00135069	0	0	0.00857339	0	0	0	0	0	0	0	0	0	0	0	0	Bacteria	1	Proteobacteria	0.93	Gammaproteobacteria	0.92	Pseudomonadales	0.61	Moraxellaceae	0.53	Alkanindiges	0.52
BactOtu353	0	0	0	0	0	0	0	0.00940645	0	0	0	0	0	0	0	0	0	Bacteria	1	Bacteroidetes	1	Sphingobacteriia	1	Sphingobacteriales	1	Sphingobacteriaceae	1	Mucilaginibacter	0.64
BactOtu1136	0	0	0	0	0	0	0	0.00940645	0	0	0	0	0	0	0	0	0	Bacteria	1	Proteobacteria	1	Gammaproteobacteria	0.83	Xanthomonadales	0.75	Xanthomonadaceae	0.75	Silanimonas	0.21
BactOtu1100	0	0	0	0	0	0	0	0	0	0	0	0	0	0	0	0	0.00905715	Bacteria	1	Bacteroidetes	1	Cytophagia	0.99	Cytophagales	0.99			Chryseolinea	0.94
BactOtu667	0	0	0	0	0	0	0.000907079	0	0	0	0	0	0	0	0	0	0.00792501	Bacteria	1	Actinobacteria	0.94	Thermoleophilia	0.5	Thermoleophilales	0.5			Thermoleophilum	0.5
BactOtu772	0	0.00298601	0	0	0	0	0.000907079	0.00380113	0	0	0	0	0	0	0	0	0.00113214	Bacteria	1	Proteobacteria	1	Betaproteobacteria	0.99	Burkholderiales	0.99	Burkholderiales_incertae_sedis	0.67	Aquabacterium	0.39
BactOtu951	0	0	0	0	0	0	0.00881342	0	0	0	0	0	0	0	0	0	0	Bacteria	1	Actinobacteria	0.99	Actinobacteridae	0.99	Actinomycetales	0.99	Corynebacteriaceae	0.19	Turicella	0.19
BactOtu639	0	0	0	0	0	0	0	0.00850435	0	0	0	0	0	0	0	0	0	Bacteria	0.99	Firmicutes	0.4	Clostridia	0.2	Clostridiales	0.2	Heliobacteriaceae	0.15	Heliobacillus	0.15
BactOtu634	0	0.000746503	0	0	0	0	0	0.00380113	0	0	0	0.00275467	0	0	0	0	0.00113214	Bacteria	1	Proteobacteria	1	Betaproteobacteria	0.53	Burkholderiales	0.53	Burkholderiales_incertae_sedis	0.53	Mitsuaria	0.4
BactOtu661	0	0.00746503	0	0	0	0	0.000907079	0	0	0	0	0	0	0	0	0	0	Bacteria	1	Acidobacteria	1	Acidobacteria_Gp6	1					Gp6	1
BactOtu770	0	0	0	0	0	0	0.00816371	0	0	0	0	0	0	0	0	0	0	Bacteria	1	Bacteroidetes	1	Sphingobacteriia	1	Sphingobacteriales	1	Chitinophagaceae	1	Parasegetibacter	0.59
BactOtu644	0	0	0	0	0	0	0	0	0	0	0	0	0.0066836	0	0.00143823	0	0	Bacteria	1	Firmicutes	1	Bacilli	0.99	Bacillales	0.99	Paenibacillaceae 1	0.95	Paenibacillus	0.74
BactOtu289	0	0.000746503	0	0	0	0	0.00725663	0	0	0	0	0	0	0	0	0	0	Bacteria	1	Proteobacteria	0.99	Deltaproteobacteria	0.99	Myxococcales	0.91	Kofleriaceae	0.75	Kofleria	0.75
BactOtu393	0	0.00270139	0	0	0	0	0	0	0	0	0.00507769	0	0	0	0	0	0	Bacteria	1	Proteobacteria	1	Alphaproteobacteria	1	Sphingomonadales	0.99	Sphingomonadaceae	0.96	Novosphingobium	0.96
BactOtu633	0	0	0	0	0	0	0	0.00760225	0	0	0	0	0	0	0	0	0	Bacteria	1	Proteobacteria	1	Gammaproteobacteria	0.64	Pseudomonadales	0.28	Pseudomonadaceae	0.28	Azomonas	0.15
BactOtu136	0	0	0	0	0	0	0	0.00760225	0	0	0	0	0	0	0	0	0	Bacteria	1	Bacteroidetes	1	Flavobacteriia	1	Flavobacteriales	1	Flavobacteriaceae	1	Chryseobacterium	0.73
BactOtu605	0	0	0	0	0	0	0	0.00760225	0	0	0	0	0	0	0	0	0	Bacteria	1	Bacteroidetes	0.98	Flavobacteriia	0.96	Flavobacteriales	0.96	Flavobacteriaceae	0.95	Flavobacterium	0.51
BactOtu870	0	0	0	0	0	0	0	0.00760225	0	0	0	0	0	0	0	0	0	Bacteria	0.99	Proteobacteria	0.99	Betaproteobacteria	0.53	Burkholderiales	0.44	Oxalobacteraceae	0.43	Paraherbaspirillum	0.18
BactOtu965	0	0	0	0	0.00119569	0	0	0	0	0	0.00608273	0	0	0	0	0	0	Bacteria	1	Actinobacteria	1	Actinobacteridae	1	Actinomycetales	1	Cellulomonadaceae	0.59	Actinotalea	0.35
BactOtu237	0	0	0	0	0	0	0.00725663	0	0	0	0	0	0	0	0	0	0	Bacteria	1	Proteobacteria	1	Gammaproteobacteria	1	Xanthomonadales	0.93	Xanthomonadaceae	0.93	Chiayiivirga	0.36
BactOtu119	0	0	0	0	0	0	0	0	0	0	0.00507769	0	0	0.00201377	0	0	0	Bacteria	1	Proteobacteria	1	Betaproteobacteria	0.8	Rhodocyclales	0.29	Rhodocyclaceae	0.29	Denitratisoma	0.26
BactOtu234	0	0	0	0	0.00119569	0	0	0.00380113	0	0	0	0	0	0.00201377	0	0	0	Bacteria	1	Bacteroidetes	1	Sphingobacteriia	1	Sphingobacteriales	1	Sphingobacteriaceae	1	Nubsella	0.53
BactOtu809	0	0	0	0	0	0	0.00272124	0	0	0	0	0	0	0	0	0	0.00339643	Bacteria	0.98	Chloroflexi	0.47	Anaerolineae	0.33	Anaerolineales	0.33	Anaerolineaceae	0.33	Anaerolinea	0.99
BactOtu409	0	0	0	0	0	0	0	0	0	0	0.00608273	0	0	0	0	0	0	Bacteria	1	Proteobacteria	1	Deltaproteobacteria	1	Myxococcales	1	Polyangiaceae	0.95	Polyangium	0.81
BactOtu587	0	0	0	0	0	0	0	0	0	0	0.00608273	0	0	0	0	0	0	Bacteria	0.94	Chloroflexi	0.27	Thermomicrobia	0.22	Sphaerobacterales	0.21	Sphaerobacteraceae	0.21	Sphaerobacter	0.2
BactOtu688	0	0	0	0	0	0	0	0	0	0	0.00608273	0	0	0	0	0	0	Bacteria	1	Proteobacteria	1	Gammaproteobacteria	0.98	Pseudomonadales	0.58	Pseudomonadaceae	0.58	Serpens	0.35
BactOtu924	0	0	0	0	0	0	0	0	0	0	0.00608273	0	0	0	0	0	0	Bacteria	1	Proteobacteria	0.99	Gammaproteobacteria	0.84	Oceanospirillales	0.2	Oceanospirillales_incertae_sedis	0.08	Pseudohongiella	0.2
BactOtu313	0	0	0	0	0	0	0	0.00380113	0	0	0	0	0.00222787	0	0	0	0	Bacteria	1	Firmicutes	1	Bacilli	1	Bacillales	1	Paenibacillaceae 1	0.98	Paenibacillus	0.97
BactOtu624	0	0	0	0	0	0	0	0	0	0	0	0	0	0	0	0	0.00566072	Bacteria	0.99	Cyanobacteria	0.99	Cyanophyceae	0.99	Synechococcales	0.99	Pseudanabaenaceae	0.99	Pantanalinema	0.99
BactOtu699	0	0	0	0	0	0	0.000907079	0.00470323	0	0	0	0	0	0	0	0	0	Bacteria	1	Bacteroidetes	1	Sphingobacteriia	1	Sphingobacteriales	1	Chitinophagaceae	1	Flavisolibacter	0.63
BactOtu1144	0	0	0	0	0	0	0	0	0	0	0	0	0	0	0.00545123	0	0	Bacteria	0.97	Proteobacteria	0.35	Gammaproteobacteria	0.24	Gammaproteobacteria_incertae_sedis	0.14	Sedimenticola	0.07		0.07
BactOtu491	0	0	0	0	0	0	0.00544247	0	0	0	0	0	0	0	0	0	0	Bacteria	1	Planctomycetes	0.98	Planctomycetia	0.98	Planctomycetales	0.98	Planctomycetaceae	0.98	Planctomicrobium	0.34
BactOtu797	0	0.00540278	0	0	0	0	0	0	0	0	0	0	0	0	0	0	0	Bacteria	1	Bacteroidetes	1	Cytophagia	0.91	Cytophagales	0.91			Chryseolinea	0.21
BactOtu525	0	0.00522552	0	0	0	0	0	0	0	0	0	0	0	0	0	0	0	Bacteria	1	Acidobacteria	1	Acidobacteria_Gp17	1					Gp17	1
BactOtu868	0	0	0	0	0	0	0.00181416	0	0	0	0	0	0	0	0	0	0.00339643	Bacteria	1	Proteobacteria	1	Alphaproteobacteria	1	Sphingomonadales	0.99	Erythrobacteraceae	0.96	Altererythrobacter	0.56
BactOtu152	0	0	0	0	0	0	0.00518511	0	0	0	0	0	0	0	0	0	0	Bacteria	1	Bacteroidetes	1	Sphingobacteriia	1	Sphingobacteriales	1	Sphingobacteriaceae	1	Pedobacter	0.97
BactOtu982	0	0	0	0	0	0	0.00518511	0	0	0	0	0	0	0	0	0	0	Bacteria	1	Gemmatimonadetes	0.86	Gemmatimonadetes	0.86	Gemmatimonadales	0.86	Gemmatimonadaceae	0.86	Gemmatimonas	0.86
BactOtu428	0	0	0	0	0	0	0.00518511	0	0	0	0	0	0	0	0	0	0	Bacteria	1	Proteobacteria	0.93	Alphaproteobacteria	0.9	Alphaproteobacteria_incertae_sedis	0.73			Geminicoccus	0.73
BactOtu493	0	0	0	0	0	0	0.00518511	0	0	0	0	0	0	0	0	0	0	Bacteria	1	Acidobacteria	1	Acidobacteria_Gp4	1					Gp4	0.99
BactOtu629	0	0	0	0	0	0	0.00518511	0	0	0	0	0	0	0	0	0	0	Bacteria	1	Bacteroidetes	1	Sphingobacteriia	1	Sphingobacteriales	1	Sphingobacteriaceae	1	Pedobacter	0.38
BactOtu832	0	0	0	0	0	0	0.00518511	0	0	0	0	0	0	0	0	0	0	Bacteria	1	Firmicutes	0.99	Bacilli	0.98	Bacillales	0.98	Alicyclobacillaceae	0.94	Effusibacillus	0.92
BactOtu788	0	0	0	0	0	0	0.00518511	0	0	0	0	0	0	0	0	0	0	Bacteria	0.82	Proteobacteria	1	Gammaproteobacteria	0.97	Enterobacteriales	0.14	Enterobacteriaceae	0.14	Enterobacter	0.16
BactOtu918	0	0	0	0	0	0	0	0	0	0	0.00507769	0	0	0	0	0	0	Bacteria	1	Firmicutes	1	Bacilli	0.98	Bacillales	0.98	Paenibacillaceae 1	0.93	Paenibacillus	0.63
BactOtu1178	0	0	0	0	0	0	0	0	0	0	0.00507769	0	0	0	0	0	0	Bacteria	1	Bacteroidetes	0.99	Cytophagia	0.96	Cytophagales	0.96			Chryseolinea	0.81
BactOtu612	0	0	0	0	0	0	0	0	0	0	0.00507769	0	0	0	0	0	0	Bacteria	1	Proteobacteria	0.97	Gammaproteobacteria	0.97	Enterobacteriales	0.73	Enterobacteriaceae	0.73	Mangrovibacter	0.59
BactOtu98	0	0	0	0	0	0	0	0.00380113	0	0	0	0	0	0.00106399	0	0	0	Bacteria	1	Proteobacteria	1	Alphaproteobacteria	1	Sphingomonadales	1	Sphingomonadaceae	1	Sphingobium	1
BactOtu151	0	0.00298601	0	0	0	0	0.00181416	0	0	0	0	0	0	0	0	0	0	Bacteria	1	Proteobacteria	1	Betaproteobacteria	0.94	Rhodocyclales	0.42	Rhodocyclaceae	0.42	Denitratisoma	0.28
BactOtu912	0	0	0	0	0	0	0	0.00470323	0	0	0	0	0	0	0	0	0	Bacteria	1	Bacteroidetes	1	Cytophagia	1	Cytophagales	1	Cytophagaceae	1	Adhaeribacter	0.99
BactOtu619	0	0	0	0	0	0	0	0	0	0	0	0	0	0	0	0	0.00452858	Bacteria	1	Planctomycetes	1	Planctomycetia	1	Planctomycetales	1	Planctomycetaceae	1	Zavarzinella	0.67
BactOtu826	0	0	0	0	0	0	0	0	0	0	0	0	0	0	0	0	0.00452858	Bacteria	1	Bacteroidetes	1	Sphingobacteriia	1	Sphingobacteriales	1	Chitinophagaceae	1	Flavisolibacter	0.83
BactOtu355	0	0.00419439	0	0	0	0	0	0	0	0	0	0	0	0	0	0	0	Bacteria	1	Proteobacteria	1	Deltaproteobacteria	1	Bdellovibrionales	1	Bdellovibrionaceae	1	Bdellovibrio	1
BactOtu812	0.00409065	0	0	0	0	0	0	0	0	0	0	0	0	0	0	0	0	Bacteria	1	Bacteroidetes	1	Cytophagia	1	Cytophagales	1	Cytophagaceae	1	Ohtaekwangia	0.97
BactOtu419	0.00409065	0	0	0	0	0	0	0	0	0	0	0	0	0	0	0	0	Bacteria	1	Firmicutes	0.15	Clostridia	0.12	Thermoanaerobacterales		Thermoanaerobacteraceae		Moorella	0.9
BactOtu716	0	0.00270139	0.00137125	0	0	0	0	0	0	0	0	0	0	0	0	0	0	Bacteria	1	Proteobacteria	1	Gammaproteobacteria	1	Pasteurellales	1	Pasteurellaceae	1	Haemophilus	0.78
BactOtu614	0	0.00405208	0	0	0	0	0	0	0	0	0	0	0	0	0	0	0	Bacteria	1	Proteobacteria	1	Deltaproteobacteria	1	Myxococcales	1	Polyangiaceae	0.98	Polyangium	0.95
BactOtu992	0	0.00405208	0	0	0	0	0	0	0	0	0	0	0	0	0	0	0	Bacteria	1	Bacteroidetes	1	Cytophagia	1	Cytophagales	1	Cytophagaceae	1	Emticicia	1
BactOtu1048	0	0	0	0	0	0	0	0.00380113	0	0	0	0	0	0	0	0	0	Bacteria	1	Firmicutes	0.97	Bacilli	0.92	Bacillales	0.92	Paenibacillaceae 1	0.46	Paenibacillus	0.41
BactOtu891	0	0	0	0	0	0	0	0.00380113	0	0	0	0	0	0	0	0	0	Bacteria	1	Proteobacteria	1	Betaproteobacteria	0.94	Rhodocyclales	0.55	Rhodocyclaceae	0.55	Sulfuritalea	0.33
BactOtu546	0	0	0	0	0	0	0	0.00380113	0	0	0	0	0	0	0	0	0	Bacteria	1	Acidobacteria	1	Acidobacteria_Gp6	1					Gp6	1
BactOtu1001	0	0	0	0	0	0	0.00362832	0	0	0	0	0	0	0	0	0	0	Bacteria	1	Verrucomicrobia	1	Opitutae	1	Opitutales	1	Opitutaceae	1	Opitutus	1
BactOtu659	0	0.00270139	0	0	0	0	0.000907079	0	0	0	0	0	0	0	0	0	0	Bacteria	1	Proteobacteria	1	Betaproteobacteria	1	Methylophilales	0.99	Methylophilaceae	0.99	Methylophilus	0.96
BactOtu1074	0	0	0	0	0.00358706	0	0	0	0	0	0	0	0	0	0	0	0	Bacteria	0.99	Proteobacteria	0.99	Gammaproteobacteria	0.99	Enterobacteriales	0.79	Enterobacteriaceae	0.79	Ewingella	0.13
BactOtu158	0	0	0	0	0	0	0	0	0	0	0	0	0	0	0	0	0.00339643	Bacteria	0.99	Cyanobacteria	0.99	Cyanophyceae	0.99	Synechococcales	0.71	Pseudanabaenaceae	0.96	Pseudanabaena	0.98
BactOtu822	0	0	0	0	0.00119569	0	0	0	0	0	0	0	0	0.00201377	0	0	0	Bacteria	1	Proteobacteria	1	Gammaproteobacteria	1	Pseudomonadales	0.84	Pseudomonadaceae	0.84	Serpens	0.27
BactOtu662	0	0	0	0	0	0	0	0	0	0	0	0.00275467	0	0	0	0	0	Bacteria	1	Proteobacteria	0.99	Gammaproteobacteria	0.98	Enterobacteriales	0.96	Enterobacteriaceae	0.96	Phaseolibacter	0.96
BactOtu414	0	0	0	0	0	0	0	0	0	0	0	0.00275467	0	0	0	0	0	Bacteria	0.99	Acidobacteria	0.83	Acidobacteria_Gp6	0.83					Gp6	0.83
BactOtu735	0	0	0.00274251	0	0	0	0	0	0	0	0	0	0	0	0	0	0	Bacteria	1	Proteobacteria	1	Gammaproteobacteria	0.76	Pseudomonadales	0.62	Pseudomonadaceae	0.62	Azorhizophilus	0.44
BactOtu774	0	0	0	0	0	0	0.00272124	0	0	0	0	0	0	0	0	0	0	Bacteria	1	Proteobacteria	0.99	Alphaproteobacteria	0.99	Rhizobiales	0.67	Rhodobiaceae	0.5	Rhodoligotrophos	0.25
BactOtu392	0	0.00270139	0	0	0	0	0	0	0	0	0	0	0	0	0	0	0	Bacteria	1	Bacteroidetes	1	Cytophagia	0.99	Cytophagales	0.99	Cytophagaceae	0.88	Adhaeribacter	0.88
BactOtu273	0	0.00270139	0	0	0	0	0	0	0	0	0	0	0	0	0	0	0	Bacteria	1	Actinobacteria	1	Actinobacteridae	1	Actinomycetales	1	Nocardioidaceae	1	Aeromicrobium	1
BactOtu301	0	0.00270139	0	0	0	0	0	0	0	0	0	0	0	0	0	0	0	Bacteria	1	Firmicutes	0.9	Bacilli	0.81	Bacillales	0.81	Paenibacillaceae 1	0.51	Saccharibacillus	0.37
BactOtu626	0	0.00270139	0	0	0	0	0	0	0	0	0	0	0	0	0	0	0	Bacteria	1	Proteobacteria	1	Betaproteobacteria	1	Burkholderiales	0.94	Oxalobacteraceae	0.49	Pseudoduganella	0.42
BactOtu896	0	0.00270139	0	0	0	0	0	0	0	0	0	0	0	0	0	0	0	Bacteria	1	Proteobacteria	0.93	Deltaproteobacteria	0.91	Myxococcales	0.81	Phaselicystidaceae	0.16	Phaselicystis	0.16
BactOtu743	0	0.00270139	0	0	0	0	0	0	0	0	0	0	0	0	0	0	0	Bacteria	0.95	Acidobacteria	0.63	Acidobacteria_Gp6	0.59					Gp6	0.59
BactOtu567	0	0.00270139	0	0	0	0	0	0	0	0	0	0	0	0	0	0	0	Bacteria	1	Proteobacteria	0.99	Gammaproteobacteria	0.95	Enterobacteriales	0.95	Enterobacteriaceae	0.95	Pluralibacter	0.21
BactOtu871	0	0	0.00137125	0	0	0	0.000907079	0	0	0	0	0	0	0	0	0	0	Bacteria	1	Proteobacteria	1	Alphaproteobacteria	1	Rhizobiales	1	Aurantimonadaceae	1	Aureimonas	0.99
BactOtu878	0	0	0	0	0	0	0	0	0	0	0	0	0	0	0	0	0.00226429	Bacteria	0.99	Cyanobacteria	0.99	Cyanophyceae	0.99	Synechococcales	0.99	Pseudanabaenaceae	0.99	Pantanalinema	0.99
BactOtu554	0	0	0	0	0	0	0	0	0	0	0	0	0	0	0	0	0.00226429	Bacteria	0.98	Firmicutes	0.76	Clostridia	0.65	Clostridiales	0.55	Heliobacteriaceae	0.25	Hydrogenispora	0.25
BactOtu710	0	0	0	0	0	0	0	0	0	0	0	0	0	0	0	0	0.00226429	Bacteria	1	Bacteroidetes	1	Sphingobacteriia	1	Sphingobacteriales	1	Chitinophagaceae	1	Niastella	0.62
BactOtu1124	0	0	0	0	0	0	0	0	0	0	0	0	0	0	0	0	0.00226429	Bacteria	1	Proteobacteria	0.99	Betaproteobacteria	0.99	Burkholderiales	0.99	Burkholderiales_incertae_sedis	0.47	Xylophilus	0.42
BactOtu978	0	0	0	0	0	0	0	0	0	0	0	0	0	0	0	0	0.00226429	Bacteria	1	Cyanobacteria	0.99	Cyanophyceae	0.98	Oscillatoriales	0.9	Phormidiaceae	0.9	Phormidium	0.95
BactOtu282	0	0	0	0	0	0.00190542	0	0	0	0	0	0	0	0	0	0	0	Bacteria	1	Firmicutes	0.99	Bacilli	0.99	Bacillales	0.99	Alicyclobacillaceae	0.99	Tumebacillus	0.98
BactOtu550	0	0	0	0	0	0	0.00181416	0	0	0	0	0	0	0	0	0	0	Bacteria	1									Uncultured bacterium	0.98
BactOtu575	0	0	0	0	0	0	0.00181416	0	0	0	0	0	0	0	0	0	0	Bacteria	0.99	Gemmatimonadetes	0.47	Gemmatimonadetes	0.47	Gemmatimonadales	0.47	Gemmatimonadaceae	0.47	Gemmatimonas	0.47
BactOtu1047	0	0	0	0	0	0	0.00181416	0	0	0	0	0	0	0	0	0	0	Bacteria	1	Bacteroidetes	0.97	Sphingobacteriia	0.81	Sphingobacteriales	0.81	Saprospiraceae	0.73	Phaeodactylibacter	0.72
BactOtu1085	0	0	0	0	0	0	0.00181416	0	0	0	0	0	0	0	0	0	0	Bacteria	1	Proteobacteria	1	Alphaproteobacteria	0.99	Caulobacterales	0.46	Hyphomonadaceae	0.46	Ponticaulis	0.41
BactOtu678	0	0	0	0	0	0	0.00181416	0	0	0	0	0	0	0	0	0	0	Bacteria	1	Chloroflexi	0.85	Chloroflexia	0.81	Herpetosiphonales	0.81	Herpetosiphonaceae	0.81	Herpetosiphon	0.81
BactOtu717	0	0	0	0	0	0	0.00181416	0	0	0	0	0	0	0	0	0	0	Bacteria	1	Proteobacteria	0.84	Betaproteobacteria	0.57	Burkholderiales	0.47	Comamonadaceae	0.4	Tepidicella	0.22
BactOtu962	0	0.00149301	0	0	0	0	0	0	0	0	0	0	0	0	0	0	0	Bacteria	1	Bacteroidetes	0.99	Cytophagia	0.9	Cytophagales	0.9			Chryseolinea	0.52
BactOtu181	0	0	0.00137125	0	0	0	0	0	0	0	0	0	0	0	0	0	0	Bacteria	1	Bacteroidetes	1	Sphingobacteriia	1	Sphingobacteriales	1	Sphingobacteriaceae	1	Pedobacter	0.7
BactOtu1067	0	0	0.00137125	0	0	0	0	0	0	0	0	0	0	0	0	0	0	Bacteria	1	Bacteroidetes	1	Cytophagia	1	Cytophagales	1	Cytophagaceae	1	Ohtaekwangia	0.97
BactOtu1121	0	0	0.00137125	0	0	0	0	0	0	0	0	0	0	0	0	0	0	Bacteria	1	Bacteroidetes	1	Sphingobacteriia	1	Sphingobacteriales	1	Chitinophagaceae	1	Niastella	0.88
BactOtu291	0	0	0.00137125	0	0	0	0	0	0	0	0	0	0	0	0	0	0	Bacteria	1	Proteobacteria	1	Betaproteobacteria	0.74	Burkholderiales	0.56	Oxalobacteraceae	0.3	Rugamonas	0.2
BactOtu742	0	0.00135069	0	0	0	0	0	0	0	0	0	0	0	0	0	0	0	Bacteria	0.99	Proteobacteria	0.92	Gammaproteobacteria	0.79	Enterobacteriales	0.72	Enterobacteriaceae	0.72	Pluralibacter	0.37
BactOtu418	0	0.00135069	0	0	0	0	0	0	0	0	0	0	0	0	0	0	0	Bacteria	0.97	Firmicutes	0.85	Clostridia	0.62	Clostridiales	0.41	Clostridiales_Incertae Sedis III	0.27	Symbiobacterium	0.91
BactOtu974	0	0.00135069	0	0	0	0	0	0	0	0	0	0	0	0	0	0	0	Bacteria	1	Proteobacteria	1	Deltaproteobacteria	1	Myxococcales	1	Polyangiaceae	1	Polyangium	0.7
BactOtu558	0	0.00135069	0	0	0	0	0	0	0	0	0	0	0	0	0	0	0	Bacteria	1	Firmicutes	1	Bacilli	0.98	Bacillales	0.98	Paenibacillaceae 1	0.86	Paenibacillus	0.7
BactOtu317	0	0.00135069	0	0	0	0	0	0	0	0	0	0	0	0	0	0	0	Bacteria	1	Proteobacteria	0.97	Deltaproteobacteria	0.84	Myxococcales	0.75	Kofleriaceae	0.18	Kofleria	0.18
BactOtu790	0	0.00135069	0	0	0	0	0	0	0	0	0	0	0	0	0	0	0	Bacteria	1	Proteobacteria	0.97	Betaproteobacteria	0.85	Burkholderiales	0.79	Oxalobacteraceae	0.79	Janthinobacterium	0.48
BactOtu607	0	0	0	0	0	0	0	0	0	0	0	0	0	0	0	0	0.00113214	Bacteria	1	Proteobacteria	1	Alphaproteobacteria	1	Rhizobiales	0.99	Rhizobiales_incertae_sedis	0.9	Vasilyevaea	0.9
BactOtu673	0	0	0	0	0	0	0	0	0	0	0	0	0	0	0	0	0.00113214	Bacteria	0.99	Cyanobacteria	0.99	Cyanophyceae	0.99	Synechococcales	0.71	Pseudanabaenaceae	0.96	Pseudanabaena	0.98
BactOtu553	0	0	0	0	0	0	0	0	0	0	0	0	0	0	0	0	0.00113214	Bacteria	1	Bacteroidetes	1	Sphingobacteriia	1	Sphingobacteriales	1	Chitinophagaceae	1	Ferruginibacter	0.41
BactOtu440	0	0	0	0	0	0	0	0	0	0	0	0	0	0	0	0	0.00113214	Bacteria	1	Proteobacteria	1	Alphaproteobacteria	1	Rhizobiales	0.98	Methylobacteriaceae	0.95	Microvirga	0.46
BactOtu844	0	0	0	0	0	0	0	0	0	0	0	0	0	0	0	0	0.00113214	Bacteria	1	Acidobacteria	1	Acidobacteria_Gp6	1					Gp6	1
BactOtu1098	0	0	0	0	0	0	0	0	0	0	0	0	0	0	0	0	0.00113214	Bacteria	1	Cyanobacteria	0.99	Cyanophyceae	0.98	Oscillatoriales	0.58	Microcoleaceae	0.58	Microcoleus	0.91
BactOtu260	0	0	0	0	0	0	0	0	0	0	0	0	0	0	0	0	0.00113214	Bacteria	0.99	Chloroflexi	0.87	Anaerolineae	0.69	Anaerolineales	0.69	Anaerolineaceae	0.69	Ornatilinea	0.63
BactOtu435	0	0	0	0	0	0	0	0	0	0	0	0	0	0	0	0	0.00113214	Bacteria	0.95	Chloroflexi	0.55	Chloroflexia	0.42	Kallotenuales	0.29	Kallotenuaceae	0.29	Kallotenue	0.29
BactOtu985	0	0	0	0	0	0	0	0	0	0	0	0	0	0	0	0	0.00113214	Bacteria	1	Gemmatimonadetes	0.99	Gemmatimonadetes	0.99	Gemmatimonadales	0.99	Gemmatimonadaceae	0.99	Gemmatimonas	0.99
BactOtu932	0	0	0	0	0	0	0	0	0	0	0	0	0	0	0	0	0.00113214	Bacteria	1	Bacteroidetes	1	Cytophagia	1	Cytophagales	1			Chryseolinea	0.87
BactOtu1002	0	0	0	0	0	0	0	0	0	0	0	0	0	0	0	0	0.00113214	Bacteria	1	Chloroflexi	0.72	Chloroflexia	0.59	Chloroflexales	0.59	Oscillochloridaceae	0.44	Oscillochloris	0.44
BactOtu691	0	0	0	0	0	0	0	0	0	0	0	0	0	0.00106399	0	0	0	Bacteria	1	Acidobacteria	0.71	Acidobacteria_Gp4	0.71					Gp4	0.65
BactOtu405	0	0	0	0	0	0	0.000907079	0	0	0	0	0	0	0	0	0	0	Bacteria	1	Planctomycetes	0.99	Planctomycetia	0.99	Planctomycetales	0.99	Planctomycetaceae	0.99	Pirellula	0.58
BactOtu615	0	0	0	0	0	0	0.000907079	0	0	0	0	0	0	0	0	0	0	Bacteria	1	Planctomycetes	1	Planctomycetia	1	Planctomycetales	1	Planctomycetaceae	1	Blastopirellula	0.51
BactOtu1104	0	0	0	0	0	0	0.000907079	0	0	0	0	0	0	0	0	0	0	Bacteria	1	Firmicutes	1	Bacilli	0.98	Bacillales	0.98	Paenibacillaceae 1	0.86	Paenibacillus	0.8
BactOtu802	0	0	0	0	0	0	0.000907079	0	0	0	0	0	0	0	0	0	0	Bacteria	1	Proteobacteria	1	Alphaproteobacteria	1	Rhizobiales	1	Hyphomicrobiaceae	0.56	Rhodoplanes	0.55
BactOtu1143	0	0	0	0	0	0	0.000907079	0	0	0	0	0	0	0	0	0	0	Bacteria	1	Proteobacteria	1	Alphaproteobacteria	1	Rhodospirillales	1	Rhodospirillaceae	0.97	Dongia	0.91
BactOtu1118	0	0	0	0	0	0	0.000907079	0	0	0	0	0	0	0	0	0	0	Bacteria	1	Planctomycetes	1	Planctomycetia	1	Planctomycetales	1	Planctomycetaceae	1	Pirellula	0.89
BactOtu989	0	0	0	0	0	0	0.000907079	0	0	0	0	0	0	0	0	0	0	Bacteria	0.89	Ignavibacteriae	0.06	Ignavibacteria	0.06	Ignavibacteriales	0.06	Ignavibacteriaceae	0.06	Melioribacter	0.25
BactOtu332	0	0.000746503	0	0	0	0	0	0	0	0	0	0	0	0	0	0	0	Bacteria	1	Proteobacteria	1	Betaproteobacteria	0.99	Burkholderiales	0.98	Comamonadaceae	0.91	Caenimonas	0.33
BactOtu641	0	0.000746503	0	0	0	0	0	0	0	0	0	0	0	0	0	0	0	Bacteria	1	Verrucomicrobia	0.95	Opitutae	0.95	Opitutales	0.95	Opitutaceae	0.95	Opitutus	0.83
BactOtu929	0	0.000746503	0	0	0	0	0	0	0	0	0	0	0	0	0	0	0	Bacteria	1	Proteobacteria	1	Alphaproteobacteria	1	Rhodospirillales	1	Acetobacteraceae	1	Roseomonas	0.97
BactOtu422	0	0	0	0	0	0	0	0	0	0	0	0	0	0	0	0	0	Bacteria	1	Gemmatimonadetes	0.84	Gemmatimonadetes	0.84	Gemmatimonadales	0.84	Gemmatimonadaceae	0.84	Gemmatimonas	0.84
BactOtu1155	0	0	0	0	0	0	0	0	0	0	0	0	0	0	0	0	0	Bacteria	1	Cyanobacteria	0.99	Cyanophyceae	0.98	Oscillatoriales	0.9	Phormidiaceae	0.9	Phormidium	0.95
BactOtu645	0	0	0	0	0	0	0	0	0	0	0	0	0	0	0	0	0	Bacteria	0.86	Proteobacteria	0.28	Gammaproteobacteria	0.14	Pasteurellales	0.08	Pasteurellaceae	0.08	Histophilus	0.08
BactOtu631	0	0	0	0	0	0	0	0	0	0	0	0	0	0	0	0	0	Bacteria	1	Proteobacteria	0.99	Gammaproteobacteria	0.87	Enterobacteriales	0.2	Enterobacteriaceae	0.2	Mangrovibacter	0.2
BactOtu304	0	0	0	0	0	0	0	0	0	0	0	0	0	0	0	0	0	Bacteria	1	Firmicutes	0.96	Bacilli	0.74	Bacillales	0.45	Bacillaceae 2	0.18	Streptohalobacillus	0.16
BactOtu760	0	0	0	0	0	0	0	0	0	0	0	0	0	0	0	0	0	Bacteria	1	Bacteroidetes	1	Sphingobacteriia	1	Sphingobacteriales	1	Chitinophagaceae	1	Chitinophaga	1
BactOtu690	0	0	0	0	0	0	0	0	0	0	0	0	0	0	0	0	0	Bacteria	1	Proteobacteria	1	Deltaproteobacteria	1	Bdellovibrionales	1	Bacteriovoracaceae	1	Peredibacter	0.99
BactOtu479	0	0	0	0	0	0	0	0	0	0	0	0	0	0	0	0	0	Bacteria	1	Proteobacteria	1	Deltaproteobacteria	1	Myxococcales	1	Myxococcaceae	1	Myxococcus	1
BactOtu668	0	0	0	0	0	0	0	0	0	0	0	0	0	0	0	0	0	Bacteria	0.93	Actinobacteria	0.79	Actinobacteridae	0.53	Actinomycetales	0.53	Nocardiopsaceae	0.21	Spinactinospora	0.16
BactOtu529	0	0	0	0	0	0	0	0	0	0	0	0	0	0	0	0	0	Bacteria	0.99	Cyanobacteria	0.99	Cyanophyceae	0.99	Nostocales	0.97	Nostocaceae	0.4	Nostoc	99
BactOtu757	0	0	0	0	0	0	0	0	0	0	0	0	0	0	0	0	0	Bacteria	1	Proteobacteria	1	Deltaproteobacteria	1	Myxococcales	1	Kofleriaceae	0.93	Kofleria	0.93
BactOtu786	0	0	0	0	0	0	0	0	0	0	0	0	0	0	0	0	0	Bacteria	1	Planctomycetes	1	Planctomycetia	1	Planctomycetales	1	Planctomycetaceae	1	Gemmata	0.84
BactOtu272	0	0	0	0	0	0	0	0	0	0	0	0	0	0	0	0	0	Bacteria	1	Actinobacteria	1	Rubrobacteridae	0.99	Rubrobacterales	0.98	Rubrobacteraceae	0.98	Rubrobacter	0.98
BactOtu369	0	0	0	0	0	0	0	0	0	0	0	0	0	0	0	0	0	Bacteria	0.99	Cyanobacteria	0.99	Cyanophyceae	0.98	Oscillatoriales	0.9	Phormidiaceae	0.9	Phormidium	0.95
BactOtu452	0	0	0	0	0	0	0	0	0	0	0	0	0	0	0	0	0	Bacteria	1	Proteobacteria	1	Gammaproteobacteria	1	Xanthomonadales	1	Xanthomonadaceae	1	Arenimonas	1
BactOtu763	0	0	0	0	0	0	0	0	0	0	0	0	0	0	0	0	0	Bacteria	1	Acidobacteria	0.97	Acidobacteria_Gp6	0.97					Gp6	0.97
BactOtu1081	0	0	0	0	0	0	0	0	0	0	0	0	0	0	0	0	0	Bacteria	1	Proteobacteria	0.99	Betaproteobacteria	0.98	Rhodocyclales	0.62	Rhodocyclaceae	0.62	Methyloversatilis	0.18
BactOtu199	0	0	0	0	0	0	0	0	0	0	0	0	0	0	0	0	0	Bacteria	1	Proteobacteria	0.56	Deltaproteobacteria	0.46	incertae_sedis	0.24	incertae_sedis		Dissulfuribacter	0.24
BactOtu846	0	0	0	0	0	0	0	0	0	0	0	0	0	0	0	0	0	Bacteria	1	Acidobacteria	0.95	Acidobacteria_Gp6	0.95					Gp6	0.95
BactOtu127	0	0	0	0	0	0	0	0	0	0	0	0	0	0	0	0	0	Bacteria	1	Proteobacteria	1	Alphaproteobacteria	1	Rhodospirillales	1	Rhodospirillaceae	1	Inquilinus	1
BactOtu573	0	0	0	0	0	0	0	0	0	0	0	0	0	0	0	0	0	Bacteria	1	Acidobacteria	1	Acidobacteria_Gp1	1					Terriglobus	0.99
BactOtu795	0	0	0	0	0	0	0	0	0	0	0	0	0	0	0	0	0	Bacteria	0.93	Gemmatimonadetes	0.97							Gemmatimonadetes	0.97
BactOtu494	0	0	0	0	0	0	0	0	0	0	0	0	0	0	0	0	0	Bacteria	1	Proteobacteria	1	Alphaproteobacteria	1	Rhizobiales	1	Hyphomicrobiaceae	0.94	Pedomicrobium	0.72
BactOtu1012	0	0	0	0	0	0	0	0	0	0	0	0	0	0	0	0	0	Bacteria	0.97	Actinobacteria	0.78	Actinobacteria	0.77	Rubrobacteridae	0.73	Gaiellaceae	0.73	Gaiella	0.73
BactOtu853	0	0	0	0	0	0	0	0	0	0	0	0	0	0	0	0	0	Bacteria	1	Proteobacteria	1	Alphaproteobacteria	0.99	Rhizobiales	0.98	Methylobacteriaceae	0.65	Methylobacterium	0.57
BactOtu956	0	0	0	0	0	0	0	0	0	0	0	0	0	0	0	0	0	Bacteria	0.94	Gemmatimonadetes	0.52	Gemmatimonadetes	0.52	Gemmatimonadales	0.52	Gemmatimonadaceae	0.52	Gemmatimonas	0.52
BactOtu1087	0	0	0	0	0	0	0	0	0	0	0	0	0	0	0	0	0	Bacteria	1	Chloroflexi	0.85	Anaerolineae	0.75	Anaerolineales	0.75	Anaerolineaceae	0.75	Longilinea	0.27
BactOtu208	0	0	0	0	0	0	0	0	0	0	0	0	0	0	0	0	0	Bacteria	1	Chloroflexi	0.21	Thermomicrobia	0.12	Sphaerobacterales	0.11	Sphaerobacteraceae	0.11	Sphaerobacter	0.5
BactOtu823	0	0	0	0	0	0	0	0	0	0	0	0	0	0	0	0	0	Bacteria	0.99	Acidobacteria	0.14	Acidobacteria_Gp1	0.11					Acidipila	0.09
BactOtu205	0	0	0	0	0	0	0	0	0	0	0	0	0	0	0	0	0	Bacteria	1	Proteobacteria	1	Gammaproteobacteria	0.63	Enterobacteriales	0.62	Enterobacteriaceae	0.62	Biostraticola	0.18
BactOtu1092	0	0	0	0	0	0	0	0	0	0	0	0	0	0	0	0	0	Bacteria	1	Proteobacteria	1	Deltaproteobacteria	1	Myxococcales	1	Myxococcaceae	0.61	Myxococcus	0.4
BactOtu598	0	0	0	0	0	0	0	0	0	0	0	0	0	0	0	0	0	Bacteria	0.97	Actinobacteria	0.67	Actinobacteria	0.67	Nitriliruptoridae	0.19	Euzebyaceae	0.19	Euzebya	0.19
BactOtu290	0	0	0	0	0	0	0	0	0	0	0	0	0	0	0	0	0	Bacteria	1	Proteobacteria	0.98	Gammaproteobacteria	0.98	Enterobacteriales	0.98	Enterobacteriaceae	0.98	Trabulsiella	0.37
BactOtu569	0	0	0	0	0	0	0	0	0	0	0	0	0	0	0	0	0	Bacteria	1	Proteobacteria	1	Gammaproteobacteria	1	Xanthomonadales	0.99	Xanthomonadaceae	0.99	Xanthomonas	0.59
BactOtu685	0	0	0	0	0	0	0	0	0	0	0	0	0	0	0	0	0	Bacteria	1	Proteobacteria	1	Gammaproteobacteria	0.99	Enterobacteriales	0.94	Enterobacteriaceae	0.94	Pluralibacter	0.31
BactOtu365	0	0	0	0	0	0	0	0	0	0	0	0	0	0	0	0	0	Bacteria	1	Acidobacteria	1	Acidobacteria_Gp4	1					Aridibacter	0.77
BactOtu906	0	0	0	0	0	0	0	0	0	0	0	0	0	0	0	0	0	Bacteria	1	Proteobacteria	1	Alphaproteobacteria	1	Rhizobiales	0.97	Rhizobiaceae	0.68	Shinella	0.65
BactOtu660	0	0	0	0	0	0	0	0	0	0	0	0	0	0	0	0	0	Bacteria	0.99	Actinobacteria	0.71	Acidimicrobidae	0.59	Acidimicrobiales	0.59	Acidimicrobineae_incertae_sedis	0.44	Aciditerrimonas	0.44
BactOtu1024	0	0	0	0	0	0	0	0	0	0	0	0	0	0	0	0	0	Bacteria	1	candidate division WPS-1	1	WPS-1_genera_incertae_sedis	1					Uncultured WPS-1	0.5
BactOtu86	0	0	0	0	0	0	0	0	0	0	0	0	0	0	0	0	0	Bacteria	1	Bacteroidetes	1	Sphingobacteriia	1	Sphingobacteriales	1	Chitinophagaceae	1	Flavihumibacter	0.51
BactOtu221	0	0	0	0	0	0	0	0	0	0	0	0	0	0	0	0	0	Bacteria	1	Firmicutes	1	Bacilli	1	Bacillales	1	Paenibacillaceae 2	0.66	Oxalophagus	0.64
BactOtu347	0	0	0	0	0	0	0	0	0	0	0	0	0	0	0	0	0	Bacteria	1	Firmicutes	1	Bacilli	1	Bacillales	1	Alicyclobacillaceae	0.99	Tumebacillus	0.97
BactOtu180	0	0	0	0	0	0	0	0	0	0	0	0	0	0	0	0	0	Bacteria	1	Firmicutes	1	Bacilli	1	Bacillales	1	Paenibacillaceae 1	0.96	Paenibacillus	0.89
BactOtu212	0	0	0	0	0	0	0	0	0	0	0	0	0	0	0	0	0	Bacteria	1	Acidobacteria	1	Acidobacteria_Gp6	1					Gp6	1
BactOtu172	0	0	0	0	0	0	0	0	0	0	0	0	0	0	0	0	0	Bacteria	1	Proteobacteria	1	Betaproteobacteria	1	Methylophilales	0.25	Methylophilaceae	0.25	Methylobacillus	1
BactOtu174	0	0	0	0	0	0	0	0	0	0	0	0	0	0	0	0	0	Bacteria	1	Bacteroidetes	1	Sphingobacteriia	1	Sphingobacteriales	1	Sphingobacteriaceae	1	Mucilaginibacter	0.95
BactOtu465	0	0	0	0	0	0	0	0	0	0	0	0	0	0	0	0	0	Bacteria	1	Bacteroidetes	1	Sphingobacteriia	1	Sphingobacteriales	1	Chitinophagaceae	1	Flavisolibacter	0.34
BactOtu169	0	0	0	0	0	0	0	0	0	0	0	0	0	0	0	0	0	Bacteria	1	Firmicutes	1	Clostridia	1	Clostridiales	1	Peptostreptococcaceae	1	Sporacetigenium	0.95
BactOtu204	0	0	0	0	0	0	0	0	0	0	0	0	0	0	0	0	0	Bacteria	0.97	Actinobacteria	0.81	Acidimicrobidae	0.7	Acidimicrobiales	0.7	Iamiaceae	0.56	Aquihabitans	0.48
BactOtu298	0	0	0	0	0	0	0	0	0	0	0	0	0	0	0	0	0	Bacteria	1	Nitrospirae	1	Nitrospira	1	Nitrospirales	1	Nitrospiraceae	1	Nitrospira	1
BactOtu319	0	0	0	0	0	0	0	0	0	0	0	0	0	0	0	0	0	Archaea	1	Thaumarchaeota	1	Nitrososphaerales	1	Nitrososphaeraceae	1	Nitrososphaera	1	Uncultured archaea	1
BactOtu628	0	0	0	0	0	0	0	0	0	0	0	0	0	0	0	0	0	Bacteria	1	Chloroflexi	1	Chloroflexia	1	Herpetosiphonales	1	Herpetosiphonaceae	1	Herpetosiphon	1
BactOtu1040	0	0	0	0	0	0	0	0	0	0	0	0	0	0	0	0	0	Archaea	1	Thaumarchaeota	1	Nitrososphaerales	1	Nitrososphaeraceae	1	Nitrososphaera	1	Uncultured archaea	1
BactOtu496	0	0	0	0	0	0	0	0	0	0	0	0	0	0	0	0	0	Bacteria	1	Actinobacteria	1	Actinobacteridae	1	Actinomycetales	1	Geodermatophilaceae	1	Blastococcus	0.81
BactOtu276	0	0	0	0	0	0	0	0	0	0	0	0	0	0	0	0	0	Archaea	1	Thaumarchaeota	1	Nitrososphaerales	1	Nitrososphaeraceae	1	Nitrososphaera	1	Uncultured archaea	1
BactOtu242	0	0	0	0	0	0	0	0	0	0	0	0	0	0	0	0	0	Bacteria	1	Actinobacteria	1	Actinobacteridae	1	Actinomycetales	1	Kineosporiaceae	0.99	Quadrisphaera	0.97
BactOtu1114	0	0	0	0	0	0	0	0	0	0	0	0	0	0	0	0	0	Bacteria	0.97	Actinobacteria	0.91	Acidimicrobidae	0.44	Acidimicrobiales	0.44	Acidimicrobineae_incertae_sedis	0.4	Aciditerrimonas	0.4
BactOtu302	0	0	0	0	0	0	0	0	0	0	0	0	0	0	0	0	0	Bacteria	1	Proteobacteria	1	Alphaproteobacteria	1	Rhizobiales	1	Methylobacteriaceae	0.98	Methylobacterium	0.95
BactOtu450	0	0	0	0	0	0	0	0	0	0	0	0	0	0	0	0	0	Bacteria	1	Firmicutes	1	Bacilli	0.99	Bacillales	0.99	Paenibacillaceae 1	0.52	Paenibacillus	0.38
BactOtu653	0	0	0	0	0	0	0	0	0	0	0	0	0	0	0	0	0	Bacteria	1	Acidobacteria	1	Acidobacteria_Gp6	1					Gp6	1
BactOtu521	0	0	0	0	0	0	0	0	0	0	0	0	0	0	0	0	0	Bacteria	1	Acidobacteria	0.99	Acidobacteria_Gp6	0.99					Gp6	0.99
BactOtu403	0	0	0	0	0	0	0	0	0	0	0	0	0	0	0	0	0	Bacteria	1	Verrucomicrobia	1	Subdivision3	1	Subdivision3_genera_incertae_sedis	1			Uncultured Verrucomicrobia	1
BactOtu637	0	0	0	0	0	0	0	0	0	0	0	0	0	0	0	0	0	Bacteria	1	Chloroflexi	0.89	Anaerolineae	0.73	Anaerolineales	0.73	Anaerolineaceae	0.73	Leptolinea	0.24
BactOtu547	0	0	0	0	0	0	0	0	0	0	0	0	0	0	0	0	0	Bacteria	1	Actinobacteria	0.83	Actinobacteria	0.74	Rubrobacteridae	0.66	Gaiellaceae	0.66	Gaiella	0.66
BactOtu224	0	0	0	0	0	0	0	0	0	0	0	0	0	0	0	0	0	Bacteria	1	Proteobacteria	1	Betaproteobacteria	0.99	Rhodocyclales	0.69	Rhodocyclaceae	0.69	Methyloversatilis	0.43
BactOtu386	0	0	0	0	0	0	0	0	0	0	0	0	0	0	0	0	0	Bacteria	1	Actinobacteria	0.95	Thermoleophilia	0.56	Thermoleophilales	0.56			Thermoleophilum	0.56
BactOtu241	0	0	0	0	0	0	0	0	0	0	0	0	0	0	0	0	0	Bacteria	0.99	Actinobacteria	0.9	Actinobacteria	0.9	Rubrobacteridae	0.89	Gaiellaceae	0.82	Gaiella	0.82
BactOtu675	0	0	0	0	0	0	0	0	0	0	0	0	0	0	0	0	0	Bacteria	1	Proteobacteria	0.93	Gammaproteobacteria	0.88	Chromatiales	0.35	Chromatiaceae	0.19	Thiohalobacter	0.16
BactOtu509	0	0	0	0	0	0	0	0	0	0	0	0	0	0	0	0	0	Bacteria	0.99	Gemmatimonadetes	0.85	Gemmatimonadetes	0.85	Gemmatimonadales	0.85	Gemmatimonadaceae	0.85	Gemmatimonas	0.85
BactOtu377	0	0	0	0	0	0	0	0	0	0	0	0	0	0	0	0	0	Bacteria	1	Actinobacteria	1	Actinobacteridae	0.99	Actinomycetales	0.99	Nocardioidaceae	0.77	Mumia	0.39
BactOtu930	0	0	0	0	0	0	0	0	0	0	0	0	0	0	0	0	0	Bacteria	0.99	Actinobacteria	0.84	Acidimicrobidae	0.75	Acidimicrobiales	0.75	Iamiaceae	0.48	Aquihabitans	0.44
BactOtu819	0	0	0	0	0	0	0	0	0	0	0	0	0	0	0	0	0	Bacteria	1	Firmicutes	1	Bacilli	1	Bacillales	1	Paenibacillaceae 1	0.99	Paenibacillus	0.91
BactOtu858	0	0	0	0	0	0	0	0	0	0	0	0	0	0	0	0	0	Bacteria	1	Cyanobacteria	0.99	Cyanophyceae	0.98	Oscillatoriales	0.9	Phormidiaceae	0.9	Phormidium	0.95
BactOtu1029	0	0	0	0	0	0	0	0	0	0	0	0	0	0	0	0	0	Bacteria	1	Verrucomicrobia	1	Spartobacteria	0.81	Spartobacteria_genera_incertae_sedis	0.67			Uncultured Verrucomicrobia	1
BactOtu350	0	0	0	0	0	0	0	0	0	0	0	0	0	0	0	0	0	Archaea	1	Thaumarchaeota	1	Nitrososphaerales	1	Nitrososphaeraceae	1	Nitrososphaera	1	Uncultured archaea	1
BactOtu505	0	0	0	0	0	0	0	0	0	0	0	0	0	0	0	0	0	Bacteria	1	Proteobacteria	1	Gammaproteobacteria	1	Xanthomonadales	1	Sinobacteraceae	1	Hydrocarboniphaga	1
BactOtu677	0	0	0	0	0	0	0	0	0	0	0	0	0	0	0	0	0	Bacteria	1	Bacteroidetes	1	Sphingobacteriia	1	Sphingobacteriales	1	Chitinophagaceae	1	Flavisolibacter	0.67
BactOtu952	0	0	0	0	0	0	0	0	0	0	0	0	0	0	0	0	0	Bacteria	1	Proteobacteria	0.94	Alphaproteobacteria	0.76	Rhodospirillales	0.35	Rhodospirillaceae	0.34	Defluviicoccus	0.19
BactOtu341	0	0	0	0	0	0	0	0	0	0	0	0	0	0	0	0	0	Bacteria	1	Verrucomicrobia	1	Spartobacteria	1	Terrimicrobium	0.7			Uncultured Verrucomicrobia	1
BactOtu1105	0	0	0	0	0	0	0	0	0	0	0	0	0	0	0	0	0	Archaea	1	Thaumarchaeota	1	Nitrososphaerales	1	Nitrososphaeraceae	1	Nitrososphaera	1	Uncultured archaea	1
BactOtu370	0	0	0	0	0	0	0	0	0	0	0	0	0	0	0	0	0	Bacteria	1	Proteobacteria	1	Deltaproteobacteria	1	Myxococcales	1	Nannocystaceae	1	Enhygromyxa	0.59
BactOtu1026	0	0	0	0	0	0	0	0	0	0	0	0	0	0	0	0	0	Bacteria	1	Proteobacteria	1	Gammaproteobacteria	1	Xanthomonadales	1	Xanthomonadaceae	1	Arenimonas	0.87
BactOtu352	0	0	0	0	0	0	0	0	0	0	0	0	0	0	0	0	0	Bacteria	1	Gemmatimonadetes	0.95	Gemmatimonadetes	0.95	Gemmatimonadales	0.95	Gemmatimonadaceae	0.95	Gemmatimonas	0.95
BactOtu318	0	0	0	0	0	0	0	0	0	0	0	0	0	0	0	0	0	Bacteria	1	Bacteroidetes	1	Sphingobacteriia	0.85	Sphingobacteriales	0.85	Chitinophagaceae	0.85	Taibaiella	0.52
BactOtu768	0	0	0	0	0	0	0	0	0	0	0	0	0	0	0	0	0	Bacteria	1	Bacteroidetes	1	Sphingobacteriia	1	Sphingobacteriales	1	Chitinophagaceae	1	Hydrotalea	1
BactOtu756	0	0	0	0	0	0	0	0	0	0	0	0	0	0	0	0	0	Bacteria	0.99	Acidobacteria	0.22	Acidobacteria_Gp23	0.19					Thermoanaerobaculum	0.19
BactOtu953	0	0	0	0	0	0	0	0	0	0	0	0	0	0	0	0	0	Bacteria	1	Acidobacteria	1	Acidobacteria_Gp4	1					Aridibacter	0.68
BactOtu1017	0	0	0	0	0	0	0	0	0	0	0	0	0	0	0	0	0	Bacteria	1	Acidobacteria	1	Acidobacteria_Gp4	1					Aridibacter	0.75
BactOtu390	0	0	0	0	0	0	0	0	0	0	0	0	0	0	0	0	0	Bacteria	0.97	Chloroflexi	0.35	Thermomicrobia	0.33	Sphaerobacteridae	0.31	Sphaerobacterales	0.31	Sphaerobacter	0.18
BactOtu285	0	0	0	0	0	0	0	0	0	0	0	0	0	0	0	0	0	Bacteria	1	Proteobacteria	1	Alphaproteobacteria	1	Rhizobiales	1	Rhizobiales_incertae_sedis	0.99	Phreatobacter	0.99
BactOtu738	0	0	0	0	0	0	0	0	0	0	0	0	0	0	0	0	0	Bacteria	1	Firmicutes	1	Bacilli	0.98	Bacillales	0.96	Paenibacillaceae 1	0.65	Saccharibacillus	0.47
BactOtu908	0	0	0	0	0	0	0	0	0	0	0	0	0	0	0	0	0	Bacteria	1	Bacteroidetes	1	Cytophagia	0.99	Cytophagales	0.99	Cytophagaceae	0.98	Siphonobacter	0.45
BactOtu287	0	0	0	0	0	0	0	0	0	0	0	0	0	0	0	0	0	Bacteria	1	Firmicutes	1	Bacilli	1	Bacillales	1	Planococcaceae	0.91	Solibacillus	0.43
BactOtu857	0	0	0	0	0	0	0	0	0	0	0	0	0	0	0	0	0	Bacteria	1	Proteobacteria	1	Deltaproteobacteria	1	Myxococcales	1	Nannocystaceae	1	Pseudenhygromyxa	0.57
BactOtu122	0	0	0	0	0	0	0	0	0	0	0	0	0	0	0	0	0	Bacteria	1	Proteobacteria	0.69	Gammaproteobacteria	0.68	Xanthomonadales	0.59	Xanthomonadaceae	0.59	Aquimonas	0.31
BactOtu551	0	0	0	0	0	0	0	0	0	0	0	0	0	0	0	0	0	Bacteria	1	Chloroflexi	0.93	Anaerolineae	0.92	Anaerolineales	0.92	Anaerolineaceae	0.92	Ornatilinea	0.34
BactOtu252	0	0	0	0	0	0	0	0	0	0	0	0	0	0	0	0	0	Bacteria	1	Bacteroidetes	1	Flavobacteriia	0.43	Flavobacteriales	0.43	Cryomorphaceae	0.36	Owenweeksia	0.15
BactOtu535	0	0	0	0	0	0	0	0	0	0	0	0	0	0	0	0	0	Bacteria	0.98	Actinobacteria	0.96	Thermoleophilia	0.55	Thermoleophilales	0.55			Thermoleophilum	0.55
BactOtu477	0	0	0	0	0	0	0	0	0	0	0	0	0	0	0	0	0	Bacteria	1	Proteobacteria	0.98	Alphaproteobacteria	0.97	Rhodospirillales	0.97	Rhodospirillaceae	0.78	Skermanella	0.24
BactOtu261	0	0	0	0	0	0	0	0	0	0	0	0	0	0	0	0	0	Bacteria	1	Proteobacteria	1	Deltaproteobacteria	1	Myxococcales	1	Polyangiaceae	0.97	Sorangium	0.93
BactOtu942	0	0	0	0	0	0	0	0	0	0	0	0	0	0	0	0	0	Bacteria	1	Planctomycetes	0.99	Planctomycetia	0.99	Planctomycetales	0.99	Planctomycetaceae	0.99	Planctopirus	0.55
BactOtu578	0	0	0	0	0	0	0	0	0	0	0	0	0	0	0	0	0	Bacteria	1	Proteobacteria	0.99	Gammaproteobacteria	0.97	Xanthomonadales	0.9	Sinobacteraceae	0.9	Steroidobacter	0.46
BactOtu1022	0	0	0	0	0	0	0	0	0	0	0	0	0	0	0	0	0	Bacteria	1	Planctomycetes	0.57	Planctomycetia	0.5	Candidatus Brocadiales	0.23	Candidatus Brocadiaceae	0.23	Candidatus Anammoxoglobus	0.15
BactOtu576	0	0	0	0	0	0	0	0	0	0	0	0	0	0	0	0	0	Bacteria	0.96	Firmicutes	0.7	Clostridia	0.58	Clostridiales	0.48	Clostridiales_Incertae Sedis III	0.1	Fervidicola	0.15
BactOtu1057	0	0	0	0	0	0	0	0	0	0	0	0	0	0	0	0	0	Bacteria	1	Gemmatimonadetes	0.89	Gemmatimonadetes	0.89	Gemmatimonadales	0.89	Gemmatimonadaceae	0.89	Gemmatimonas	0.89
BactOtu666	0	0	0	0	0	0	0	0	0	0	0	0	0	0	0	0	0	Bacteria	0.99	Proteobacteria	0.93	Gammaproteobacteria	0.88	Xanthomonadales	0.28	Sinobacteraceae	0.25	Povalibacter	0.24
BactOtu960	0	0	0	0	0	0	0	0	0	0	0	0	0	0	0	0	0	Bacteria	1	Proteobacteria	1	Alphaproteobacteria	1	Rhizobiales	1	Xanthobacteraceae	0.91	Starkeya	0.75
BactOtu606	0	0	0	0	0	0	0	0	0	0	0	0	0	0	0	0	0	Bacteria	0.99	Chloroflexi	0.61	Anaerolineae	0.47	Anaerolineales	0.47	Anaerolineaceae	0.47	Longilinea	0.21
BactOtu841	0	0	0	0	0	0	0	0	0	0	0	0	0	0	0	0	0	Bacteria	0.99	Actinobacteria	0.79	Actinobacteria	0.79	Nitriliruptoridae	0.31	Nitriliruptoraceae	0.31	Nitriliruptor	0.31
BactOtu582	0	0	0	0	0	0	0	0	0	0	0	0	0	0	0	0	0	Bacteria	1	Bacteroidetes	1	Sphingobacteriia	0.77	Sphingobacteriales	0.77	Saprospiraceae	0.62	Phaeodactylibacter	0.6
BactOtu446	0	0	0	0	0	0	0	0	0	0	0	0	0	0	0	0	0	Bacteria	1	Proteobacteria	1	Deltaproteobacteria	1	Myxococcales	1	Cystobacteraceae	0.57	Cystobacter	0.57
BactOtu402	0	0	0	0	0	0	0	0	0	0	0	0	0	0	0	0	0	Bacteria	1	Verrucomicrobia	0.98	Verrucomicrobiae	0.46	Verrucomicrobiales	0.46	Verrucomicrobiaceae	0.46	Brevifollis	0.41
BactOtu359	0	0	0	0	0	0	0	0	0	0	0	0	0	0	0	0	0	Bacteria	1	Proteobacteria	0.99	Betaproteobacteria	0.98	Rhodocyclales	0.73	Rhodocyclaceae	0.73	Methyloversatilis	0.32
BactOtu973	0	0	0	0	0	0	0	0	0	0	0	0	0	0	0	0	0	Bacteria	1	Bacteroidetes	1	Sphingobacteriia	1	Sphingobacteriales	1	Chitinophagaceae	1	Terrimonas	0.63
BactOtu503	0	0	0	0	0	0	0	0	0	0	0	0	0	0	0	0	0	Bacteria	0.99	Gemmatimonadetes	0.85	Gemmatimonadetes	0.85	Gemmatimonadales	0.85	Gemmatimonadaceae	0.85	Gemmatimonas	0.85
BactOtu814	0	0	0	0	0	0	0	0	0	0	0	0	0	0	0	0	0	Bacteria	1	Proteobacteria	1	Betaproteobacteria	1	Rhodocyclales	0.65	Rhodocyclaceae	0.65	Methyloversatilis	0.27
BactOtu840	0	0	0	0	0	0	0	0	0	0	0	0	0	0	0	0	0	Bacteria	1	candidate division WPS-1	0.94	WPS-1_genera_incertae_sedis	0.94					Uncultured WPS-1	0.5
BactOtu1051	0	0	0	0	0	0	0	0	0	0	0	0	0	0	0	0	0	Bacteria	1	Gemmatimonadetes	0.97	Gemmatimonadetes	0.97	Gemmatimonadales	0.97	Gemmatimonadaceae	0.97	Gemmatimonas	0.97
BactOtu1052	0	0	0	0	0	0	0	0	0	0	0	0	0	0	0	0	0	Archaea	1	Thaumarchaeota	1	Nitrososphaerales	1	Nitrososphaeraceae	1	Nitrososphaera	1	Uncultured archaea	1
BactOtu559	0	0	0	0	0	0	0	0	0	0	0	0	0	0	0	0	0	Bacteria	1	Proteobacteria	1	Gammaproteobacteria	0.98	Enterobacteriales	0.52	Enterobacteriaceae	0.52	Lelliottia	0.52
BactOtu1007	0	0	0	0	0	0	0	0	0	0	0	0	0	0	0	0	0	Bacteria	1	Proteobacteria	1	Alphaproteobacteria	1	Rhizobiales	1	Xanthobacteraceae	0.25	Pseudolabrys	0.25
BactOtu603	0	0	0	0	0	0	0	0	0	0	0	0	0	0	0	0	0	Bacteria	1	Firmicutes	0.99	Bacilli	0.99	Bacillales	0.99	Paenibacillaceae 1	0.69	Paenibacillus	0.53
BactOtu1165	0	0	0	0	0	0	0	0	0	0	0	0	0	0	0	0	0	Bacteria	0.98	Verrucomicrobia	0.74	Spartobacteria	0.61	Terrimicrobium	0.26			Uncultured Verrucomicrobia	1
BactOtu1095	0	0	0	0	0	0	0	0	0	0	0	0	0	0	0	0	0	Bacteria	0.9	candidate division WPS-1	0.37	WPS-1_genera_incertae_sedis	0.37					Uncultured WPS-1	0.5
BactOtu490	0	0	0	0	0	0	0	0	0	0	0	0	0	0	0	0	0	Bacteria	1	Actinobacteria	0.98	Actinobacteria	0.68	Rubrobacteridae	0.68	Conexibacteraceae	0.58	Conexibacter	0.58
BactOtu411	0	0	0	0	0	0	0	0	0	0	0	0	0	0	0	0	0	Bacteria	0.99	Cyanobacteria	0.99	Cyanophyceae	0.99	Synechococcales	0.99	Pseudanabaenaceae	0.99	Pantanalinema	0.99
BactOtu828	0	0	0	0	0	0	0	0	0	0	0	0	0	0	0	0	0	Bacteria	1	Proteobacteria	0.36	Deltaproteobacteria	0.32	Myxococcales	0.23	Kofleriaceae	0.19	Kofleria	0.19
BactOtu354	0	0	0	0	0	0	0	0	0	0	0	0	0	0	0	0	0	Bacteria	1	Bacteroidetes	1	Sphingobacteriia	1	Sphingobacteriales	1	Chitinophagaceae	1	Parasegetibacter	0.92
BactOtu487	0	0	0	0	0	0	0	0	0	0	0	0	0	0	0	0	0	Bacteria	0.99	Chloroflexi	0.8	Anaerolineae	0.68	Anaerolineales	0.68	Anaerolineaceae	0.68	Longilinea	0.24
BactOtu654	0	0	0	0	0	0	0	0	0	0	0	0	0	0	0	0	0	Bacteria	1	Firmicutes	1	Bacilli	1	Bacillales	1	Paenibacillaceae 2	0.26	Oxalophagus	0.18
BactOtu997	0	0	0	0	0	0	0	0	0	0	0	0	0	0	0	0	0	Bacteria	1	Gemmatimonadetes	0.99							Gemmatimonadetes	0.99
BactOtu1171	0	0	0	0	0	0	0	0	0	0	0	0	0	0	0	0	0	Bacteria	1	Verrucomicrobia	0.97	Opitutae	0.97	Opitutales	0.96	Opitutaceae	0.96	Opitutus	0.94
BactOtu971	0	0	0	0	0	0	0	0	0	0	0	0	0	0	0	0	0	Bacteria	0.99	Actinobacteria	0.99	Actinobacteria	0.96	Rubrobacteridae	0.93	Gaiellaceae	0.93	Gaiella	0.93
BactOtu1015	0	0	0	0	0	0	0	0	0	0	0	0	0	0	0	0	0	Bacteria	1	Proteobacteria	1	Betaproteobacteria	1	Burkholderiales	0.67	Burkholderiales_incertae_sedis	0.27	Thiobacter	0.27
BactOtu875	0	0	0	0	0	0	0	0	0	0	0	0	0	0	0	0	0	Bacteria	1	Proteobacteria	1	Alphaproteobacteria	0.99	Rhodospirillales	0.99	Rhodospirillaceae	0.97	Nitrospirillum	0.23
BactOtu527	0	0	0	0	0	0	0	0	0	0	0	0	0	0	0	0	0	Bacteria	1	Proteobacteria	1	Deltaproteobacteria	1	Myxococcales	1	Polyangiaceae	1	Byssovorax	0.95
BactOtu1018	0	0	0	0	0	0	0	0	0	0	0	0	0	0	0	0	0	Bacteria	1	Verrucomicrobia	1	Subdivision3	0.99	Subdivision3_genera_incertae_sedis	0.95			Uncultured Verrucomicrobia	1
BactOtu1119	0	0	0	0	0	0	0	0	0	0	0	0	0	0	0	0	0	Bacteria	1	Proteobacteria	1	Deltaproteobacteria	0.94	Myxococcales	0.91	Polyangiaceae	0.71	Byssovorax	0.51
BactOtu692	0	0	0	0	0	0	0	0	0	0	0	0	0	0	0	0	0	Bacteria	1	Bacteroidetes	1	Sphingobacteriia	1	Sphingobacteriales	1	Chitinophagaceae	1	Terrimonas	0.69
BactOtu947	0	0	0	0	0	0	0	0	0	0	0	0	0	0	0	0	0	Bacteria	1	Acidobacteria	0.97	Acidobacteria_Gp4	0.96					Gp4	0.96
BactOtu485	0	0	0	0	0	0	0	0	0	0	0	0	0	0	0	0	0	Bacteria	0.99	Proteobacteria	0.76	Deltaproteobacteria	0.45	Bdellovibrionales	0.29	Bdellovibrionaceae	0.29	Bdellovibrio	0.29
BactOtu1132	0	0	0	0	0	0	0	0	0	0	0	0	0	0	0	0	0	Bacteria	0.99	candidate division WPS-1	0.85	WPS-1_genera_incertae_sedis	0.85					Uncultured WPS-1	0.5
BactOtu935	0	0	0	0	0	0	0	0	0	0	0	0	0	0	0	0	0	Bacteria	0.99	Acidobacteria	0.95	Acidobacteria_Gp6	0.95					Gp6	0.95
BactOtu968	0	0	0	0	0	0	0	0	0	0	0	0	0	0	0	0	0	Bacteria	1	Planctomycetes	1	Planctomycetia	1	Planctomycetales	1	Planctomycetaceae	1	Blastopirellula	0.62
BactOtu1103	0	0	0	0	0	0	0	0	0	0	0	0	0	0	0	0	0	Bacteria	1	Gemmatimonadetes	0.98	Gemmatimonadetes	0.98	Gemmatimonadales	0.98	Gemmatimonadaceae	0.98	Gemmatimonas	0.98
BactOtu1009	0	0	0	0	0	0	0	0	0	0	0	0	0	0	0	0	0	Bacteria	0.95	Verrucomicrobia	0.9	Spartobacteria	0.76	Terrimicrobium	0.34			Uncultured Verrucomicrobia	1
BactOtu1176	0	0	0	0	0	0	0	0	0	0	0	0	0	0	0	0	0	Bacteria	0.99	Gemmatimonadetes	0.8	Gemmatimonadetes	0.8	Gemmatimonadales	0.8	Gemmatimonadaceae	0.8	Gemmatimonas	0.8
BactOtu379	0	0	0	0	0	0	0	0	0	0	0	0	0	0	0	0	0	Bacteria	1	Planctomycetes	0.99	Planctomycetia	0.99	Planctomycetales	0.99	Planctomycetaceae	0.99	Pirellula	0.62
BactOtu889	0	0	0	0	0	0	0	0	0	0	0	0	0	0	0	0	0	Bacteria	1	Acidobacteria	0.47	Acidobacteria_Gp16	0.36					Gp16	0.36
BactOtu986	0	0	0	0	0	0	0	0	0	0	0	0	0	0	0	0	0	Bacteria	1	Proteobacteria	0.97	Alphaproteobacteria	0.97	Sphingomonadales	0.81	Sphingomonadaceae	0.8	Hephaestia	0.25
BactOtu996	0	0	0	0	0	0	0	0	0	0	0	0	0	0	0	0	0	Bacteria	1	Gemmatimonadetes	0.92	Gemmatimonadetes	0.92	Gemmatimonadales	0.92	Gemmatimonadaceae	0.92	Gemmatimonas	0.92
BactOtu512	0	0	0	0	0	0	0	0	0	0	0	0	0	0	0	0	0	Bacteria	1	Proteobacteria	1	Alphaproteobacteria	1	Rhizobiales	1	Hyphomicrobiaceae	0.99	Blastochloris	0.98
BactOtu1137	0	0	0	0	0	0	0	0	0	0	0	0	0	0	0	0	0	Bacteria	0.99	Chloroflexi	0.89	Anaerolineae	0.78	Anaerolineales	0.78	Anaerolineaceae	0.78	Uncultured Anaerolineae	0.9
BactOtu382	0	0	0	0	0	0	0	0	0	0	0	0	0	0	0	0	0	Bacteria	1	Acidobacteria	1	Acidobacteria_Gp4	1					Aridibacter	0.68
BactOtu663	0	0	0	0	0	0	0	0	0	0	0	0	0	0	0	0	0	Bacteria	0.96	Proteobacteria	0.44	Alphaproteobacteria	0.33	Rhodospirillales	0.32	Elioraea	0.08	Uncultured bacterium	0.15
BactOtu595	0	0	0	0	0	0	0	0	0	0	0	0	0	0	0	0	0	Bacteria	1	Proteobacteria	0.99	Gammaproteobacteria	0.93	Xanthomonadales	0.82	Sinobacteraceae	0.82	Povalibacter	0.72
BactOtu1161	0	0	0	0	0	0	0	0	0	0	0	0	0	0	0	0	0	Bacteria	1	Bacteroidetes	1	Cytophagia	1	Cytophagales	1	Cytophagaceae	1	Ohtaekwangia	0.97
BactOtu972	0	0	0	0	0	0	0	0	0	0	0	0	0	0	0	0	0	Bacteria	1	Proteobacteria	1	Betaproteobacteria	1	Rhodocyclales	0.27	Rhodocyclaceae	0.27	Sterolibacterium	0.18
BactOtu374	0	0	0	0	0	0	0	0	0	0	0	0	0	0	0	0	0	Bacteria	1	Planctomycetes	0.98	Planctomycetia	0.98	Planctomycetales	0.98	Planctomycetaceae	0.98	Blastopirellula	0.68
BactOtu963	0	0	0	0	0	0	0	0	0	0	0	0	0	0	0	0	0	Bacteria	1	Actinobacteria	0.2	Coriobacteridae	0.2	Coriobacteriales	0.2	Coriobacteriaceae	0.2	Parvibacter	0.25
BactOtu357	0	0	0	0	0	0	0	0	0	0	0	0	0	0	0	0	0	Bacteria	1	Proteobacteria	0.99	Gammaproteobacteria	0.99	Xanthomonadales	0.99	Xanthomonadaceae	0.99	Vulcaniibacterium	0.59
BactOtu723	0	0	0	0	0	0	0	0	0	0	0	0	0	0	0	0	0	Bacteria	1	Firmicutes	1	Bacilli	0.99	Bacillales	0.99	Bacillaceae 2	0.56	Melghiribacillus	0.25
BactOtu1113	0	0	0	0	0	0	0	0	0	0	0	0	0	0	0	0	0	Bacteria	1	Bacteroidetes	1	Sphingobacteriia	0.99	Sphingobacteriales	0.99	Chitinophagaceae	0.99	Filimonas	0.23
BactOtu861	0	0	0	0	0	0	0	0	0	0	0	0	0	0	0	0	0	Bacteria	1	Proteobacteria	0.99	Alphaproteobacteria	0.98	Rhodospirillales	0.98	Rhodospirillaceae	0.87	Skermanella	0.5
BactOtu782	0	0	0	0	0	0	0	0	0	0	0	0	0	0	0	0	0	Bacteria	1	Gemmatimonadetes	0.98	Gemmatimonadetes	0.98	Gemmatimonadales	0.98	Gemmatimonadaceae	0.98	Gemmatimonas	0.98
BactOtu781	0	0	0	0	0	0	0	0	0	0	0	0	0	0	0	0	0	Bacteria	1	Proteobacteria	1	Deltaproteobacteria	1	Myxococcales	1	Polyangiaceae	0.89	Byssovorax	0.46
BactOtu708	0	0	0	0	0	0	0	0	0	0	0	0	0	0	0	0	0	Bacteria	1	Firmicutes	1	Bacilli	1	Bacillales	1	Planococcaceae	0.57	Chungangia	0.22
BactOtu806	0	0	0	0	0	0	0	0	0	0	0	0	0	0	0	0	0	Bacteria	1	Acidobacteria	0.98	Acidobacteria_Gp6	0.97					Gp6	0.97
BactOtu859	0	0	0	0	0	0	0	0	0	0	0	0	0	0	0	0	0	Bacteria	1	Acidobacteria	0.95	Acidobacteria_Gp5	0.94					Gp5	0.94
BactOtu939	0	0	0	0	0	0	0	0	0	0	0	0	0	0	0	0	0	Bacteria	1	Bacteroidetes	1	Cytophagia	1	Cytophagales	1	Cytophagaceae	1	Ohtaekwangia	0.97
BactOtu213	0	0	0	0	0	0	0	0	0	0	0	0	0	0	0	0	0	Bacteria	1	Bacteroidetes	1	Sphingobacteriia	1	Sphingobacteriales	1	Sphingobacteriaceae	1	Mucilaginibacter	0.94
BactOtu803	0	0	0	0	0	0	0	0	0	0	0	0	0	0	0	0	0	Bacteria	0.96	Chloroflexi	0.4	Anaerolineae	0.21	Anaerolineales	0.21	Anaerolineaceae	0.21	Thermomarinilinea	0.21
BactOtu754	0	0	0	0	0	0	0	0	0	0	0	0	0	0	0	0	0	Bacteria	0.99	Chloroflexi	0.89	Anaerolineae	0.78	Anaerolineales	0.78	Anaerolineaceae	0.78	Longilinea	0.34
BactOtu1110	0	0	0	0	0	0	0	0	0	0	0	0	0	0	0	0	0	Bacteria	1	Planctomycetes	0.95	Planctomycetia	0.95	Planctomycetales	0.95	Planctomycetaceae	0.95	Thermogutta	0.78
BactOtu863	0	0	0	0	0	0	0	0	0	0	0	0	0	0	0	0	0	Bacteria	1	Acidobacteria	0.62	Acidobacteria_Gp6	0.62					Gp6	0.62
BactOtu748	0	0	0	0	0	0	0	0	0	0	0	0	0	0	0	0	0	Bacteria	1	Firmicutes	1	Bacilli	1	Bacillales	1	Paenibacillaceae 1	0.98	Paenibacillus	0.86
BactOtu1046	0	0	0	0	0	0	0	0	0	0	0	0	0	0	0	0	0	Bacteria	1	Proteobacteria	1	Deltaproteobacteria	1	Myxococcales	0.99	Nannocystaceae	0.97	Plesiocystis	0.29
BactOtu867	0	0	0	0	0	0	0	0	0	0	0	0	0	0	0	0	0	Bacteria	1	Proteobacteria	0.89	Deltaproteobacteria	0.83	Myxococcales	0.8	Polyangiaceae	0.56	Jahnella	0.56
BactOtu693	0	0	0	0	0	0	0	0	0	0	0	0	0	0	0	0	0	Bacteria	1	Bacteroidetes	0.92	Bacteroidia	0.24	Bacteroidales	0.24	Prolixibacteraceae	0.14	Mangrovibacterium	0.16
BactOtu488	0	0	0	0	0	0	0	0	0	0	0	0	0	0	0	0	0	Bacteria	1	Proteobacteria	1	Deltaproteobacteria	1	Myxococcales	1	Polyangiaceae	0.97	Polyangium	0.5
BactOtu745	0	0	0	0	0	0	0	0	0	0	0	0	0	0	0	0	0	Bacteria	1	Firmicutes	0.99	Bacilli	0.99	Bacillales	0.99	Bacillales_incertae_sedis	0.37	Caldalkalibacillus	0.37
BactOtu427	0	0	0	0	0	0	0	0	0	0	0	0	0	0	0	0	0	Bacteria	1	Planctomycetes	0.54	Planctomycetia	0.54	Candidatus Brocadiales	0.33	Candidatus Brocadiaceae	0.33	Carboxydothermus	0.5
BactOtu1116	0	0	0	0	0	0	0	0	0	0	0	0	0	0	0	0	0	Bacteria	1	Acidobacteria	0.98	Acidobacteria_Gp6	0.98					Gp6	0.98
BactOtu1056	0	0	0	0	0	0	0	0	0	0	0	0	0	0	0	0	0	Bacteria	0.99	Gemmatimonadetes	0.24	Gemmatimonadetes	0.24	Gemmatimonadales	0.24	Gemmatimonadaceae	0.24	Gemmatimonas	0.24
BactOtu646	0	0	0	0	0	0	0	0	0	0	0	0	0	0	0	0	0	Bacteria	1	Verrucomicrobia	0.99	Subdivision3	0.99	Subdivision3_genera_incertae_sedis	0.99			Uncultured Verrucomicrobia	1
BactOtu683	0	0	0	0	0	0	0	0	0	0	0	0	0	0	0	0	0	Bacteria	1	Proteobacteria	1	Deltaproteobacteria	1	Myxococcales	1	Myxococcaceae	0.88	Corallococcus	0.72
BactOtu592	0	0	0	0	0	0	0	0	0	0	0	0	0	0	0	0	0	Bacteria	1	Proteobacteria	1	Gammaproteobacteria	1	Enterobacteriales	0.97	Enterobacteriaceae	0.97	Pluralibacter	0.27
BactOtu256	0	0	0	0	0	0	0	0	0	0	0	0	0	0	0	0	0	Bacteria	1	Proteobacteria	1	Alphaproteobacteria	1	Rhodospirillales	1	Acetobacteraceae	1	Paracraurococcus	0.57
BactOtu562	0	0	0	0	0	0	0	0	0	0	0	0	0	0	0	0	0	Bacteria	1	Actinobacteria	0.86	Acidimicrobidae	0.81	Acidimicrobiales	0.81	Acidimicrobineae_incertae_sedis	0.6	Aciditerrimonas	0.6
BactOtu894	0	0	0	0	0	0	0	0	0	0	0	0	0	0	0	0	0	Bacteria	1	Actinobacteria	1	Actinobacteridae	1	Actinomycetales	1	Mycobacteriaceae	0.5	Hoyosella	0.19
BactOtu882	0	0	0	0	0	0	0	0	0	0	0	0	0	0	0	0	0	Bacteria	1	Proteobacteria	1	Alphaproteobacteria	1	Rhodospirillales	1			Reyranella	1
BactOtu765	0	0	0	0	0	0	0	0	0	0	0	0	0	0	0	0	0	Bacteria	1	Actinobacteria	0.98	Acidimicrobidae	0.95	Acidimicrobiales	0.95	Acidimicrobiaceae	0.84	Ilumatobacter	0.84
BactOtu504	0	0	0	0	0	0	0	0	0	0	0	0	0	0	0	0	0	Bacteria	1	Proteobacteria	1	Alphaproteobacteria	0.93	Rhizobiales	0.64	Beijerinckiaceae	0.24	Methylovirgula	0.19
BactOtu709	0	0	0	0	0	0	0	0	0	0	0	0	0	0	0	0	0	Bacteria	0.99	Acidobacteria	0.56	Acidobacteria_Gp6	0.54					Gp6	0.54
BactOtu1094	0	0	0	0	0	0	0	0	0	0	0	0	0	0	0	0	0	Bacteria	1	Proteobacteria	0.99	Alphaproteobacteria	0.99	Rhodospirillales	0.99	Rhodospirillaceae	0.92	Skermanella	0.76
BactOtu1138	0	0	0	0	0	0	0	0	0	0	0	0	0	0	0	0	0	Bacteria	1	Proteobacteria	1	Betaproteobacteria	0.76	Rhodocyclales	0.19	Rhodocyclaceae	0.19	Sulfuritalea	0.5
BactOtu217	0	0	0	0	0	0	0	0	0	0	0	0	0	0	0	0	0	Bacteria	1	Firmicutes	1	Erysipelotrichia	1	Erysipelotrichales	1	Erysipelotrichaceae	1	Turicibacter	1
BactOtu835	0	0	0	0	0	0	0	0	0	0	0	0	0	0	0	0	0	Bacteria	1	Firmicutes	1	Bacilli	1	Bacillales	0.99	Planococcaceae	0.92	Lysinibacillus	0.51
BactOtu917	0	0	0	0	0	0	0	0	0	0	0	0	0	0	0	0	0	Bacteria	1	Firmicutes	1	Bacilli	1	Bacillales	1	Bacillales_incertae_sedis	0.25	Caldalkalibacillus	0.25
BactOtu544	0	0	0	0	0	0	0	0	0	0	0	0	0	0	0	0	0	Bacteria	0.94	Proteobacteria	0.41	Gammaproteobacteria	0.22	Aeromonadales	0.07	Succinivibrionaceae	0.07	Succinimonas	0.07
BactOtu936	0	0	0	0	0	0	0	0	0	0	0	0	0	0	0	0	0	Bacteria	0.99	Proteobacteria	0.94	Gammaproteobacteria	0.93	Xanthomonadales	0.57	Xanthomonadaceae	0.56	Aspromonas	0.18
BactOtu1129	0	0	0	0	0	0	0	0	0	0	0	0	0	0	0	0	0	Bacteria	1	Proteobacteria	1	Deltaproteobacteria	1	Myxococcales	1	Myxococcaceae	0.55	Pyxidicoccus	0.47
BactOtu808	0	0	0	0	0	0	0	0	0	0	0	0	0	0	0	0	0	Bacteria	1	Cyanobacteria	0.99	Cyanophyceae	0.98	Oscillatoriales	0.58	Microcoleaceae	0.58	Microcoleus	0.91
BactOtu381	0	0	0	0	0	0	0	0	0	0	0	0	0	0	0	0	0	Bacteria	1	Armatimonadetes	1	Fimbriimonadia	0.98	Fimbriimonadales	0.98	Fimbriimonadaceae	0.98	Fimbriimonas	0.98
BactOtu1073	0	0	0	0	0	0	0	0	0	0	0	0	0	0	0	0	0	Bacteria	0.97	Chloroflexi	0.61	Anaerolineae	0.57	Anaerolineales	0.57	Anaerolineaceae	0.57	Longilinea	0.17
BactOtu825	0	0	0	0	0	0	0	0	0	0	0	0	0	0	0	0	0	Bacteria	0.99	Firmicutes	0.98	Bacilli	0.97	Bacillales	0.96	Bacillaceae 2	0.3	Pullulanibacillus	0.17
BactOtu900	0	0	0	0	0	0	0	0	0	0	0	0	0	0	0	0	0	Bacteria	1	Chloroflexi	0.94	Thermomicrobia	0.8	Sphaerobacterales	0.75	Sphaerobacteraceae	0.75	Nitrolancea	0.47
BactOtu824	0	0	0	0	0	0	0	0	0	0	0	0	0	0	0	0	0	Bacteria	1	Proteobacteria	1	Gammaproteobacteria	1	Xanthomonadales	0.97	Sinobacteraceae	0.97	Povalibacter	0.92
BactOtu705	0	0	0	0	0	0	0	0	0	0	0	0	0	0	0	0	0	Bacteria	1	Firmicutes	1	Bacilli	0.96	Bacillales	0.96	Paenibacillaceae 1	0.91	Paenibacillus	0.72
BactOtu305	0	0	0	0	0	0	0	0	0	0	0	0	0	0	0	0	0	Bacteria	1	Bacteroidetes	1	Cytophagia	1	Cytophagales	1	Cytophagaceae	1	Spirosoma	0.93
BactOtu880	0	0	0	0	0	0	0	0	0	0	0	0	0	0	0	0	0	Bacteria	1	Bacteroidetes	1	Cytophagia	1	Cytophagales	1	Cytophagaceae	1	Ohtaekwangia	0.97
BactOtu1117	0	0	0	0	0	0	0	0	0	0	0	0	0	0	0	0	0	Bacteria	1	Actinobacteria	1	Actinobacteridae	1	Actinomycetales	1	Pseudonocardiaceae	1	Pseudonocardia	0.77
BactOtu767	0	0	0	0	0	0	0	0	0	0	0	0	0	0	0	0	0	Bacteria	1	Acidobacteria	0.97	Acidobacteria_Gp15	0.97					Gp15	0.97
BactOtu206	0	0	0	0	0	0	0	0	0	0	0	0	0	0	0	0	0	Bacteria	1	Acidobacteria	0.99	Acidobacteria_Gp3	0.99					Gp3	0.92
BactOtu331	0	0	0	0	0	0	0	0	0	0	0	0	0	0	0	0	0	Bacteria	1	Proteobacteria	1	Betaproteobacteria	0.7	Burkholderiales	0.62	Oxalobacteraceae	0.46	Oxalobacter	0.28
BactOtu1145	0	0	0	0	0	0	0	0	0	0	0	0	0	0	0	0	0	Bacteria	1	Planctomycetes	0.96	Planctomycetia	0.96	Planctomycetales	0.96	Planctomycetaceae	0.96	Thermogutta	0.69
BactOtu855	0	0	0	0	0	0	0	0	0	0	0	0	0	0	0	0	0	Bacteria	1	Firmicutes	0.98	Bacilli	0.92	Bacillales	0.91	Bacillaceae 2	0.3	Melghiribacillus	0.16
BactOtu775	0	0	0	0	0	0	0	0	0	0	0	0	0	0	0	0	0	Bacteria	1	Bacteroidetes	1	Sphingobacteriia	0.96	Sphingobacteriales	0.96	Sphingobacteriaceae	0.94	Arcticibacter	0.33
BactOtu1003	0	0	0	0	0	0	0	0	0	0	0	0	0	0	0	0	0	Bacteria	1	Actinobacteria	1	Actinobacteria	1	Actinomycetales	0.98			Longispora	0.33
BactOtu950	0	0	0	0	0	0	0	0	0	0	0	0	0	0	0	0	0	Bacteria	1	Bacteroidetes	1	Sphingobacteriia	1	Sphingobacteriales	1	Chitinophagaceae	1	Sediminibacterium	0.38
BactOtu511	0	0	0	0	0	0	0	0	0	0	0	0	0	0	0	0	0	Bacteria	0.92	Chloroflexi	0.69	Thermomicrobia	0.6	Sphaerobacterales	0.56	Sphaerobacteraceae	0.56	Nitrolancea	0.43
BactOtu1062	0	0	0	0	0	0	0	0	0	0	0	0	0	0	0	0	0	Bacteria	1	Gemmatimonadetes	0.96							Gemmatimonadetes	0.96
BactOtu1069	0	0	0	0	0	0	0	0	0	0	0	0	0	0	0	0	0	Bacteria	1	Proteobacteria	0.91	Deltaproteobacteria	0.8	Myxococcales	0.74	Kofleriaceae	0.13	Kofleria	0.16
BactOtu1162	0	0	0	0	0	0	0	0	0	0	0	0	0	0	0	0	0	Bacteria	1	Actinobacteria	1	Actinobacteridae	1	Actinomycetales	1	Corynebacterineae_incertae_sedis	0.2	Tomitella	0.2
BactOtu533	0	0	0	0	0	0	0	0	0	0	0	0	0	0	0	0	0	Bacteria	1	Acidobacteria	0.97	Acidobacteria_Gp6	0.97					Gp6	0.97
BactOtu368	0	0	0	0	0	0	0	0	0	0	0	0	0	0	0	0	0	Bacteria	0.98	Chloroflexi	0.29	Thermomicrobia	0.27	Sphaerobacterales	0.22	Sphaerobacteraceae	0.22	Nitrolancea	0.5
BactOtu1058	0	0	0	0	0	0	0	0	0	0	0	0	0	0	0	0	0	Bacteria	0.99	Proteobacteria	0.57	Alphaproteobacteria	0.53	Rhodospirillales	0.48	Rhodospirillaceae	0.4	Elstera	0.16
BactOtu625	0	0	0	0	0	0	0	0	0	0	0	0	0	0	0	0	0	Bacteria	0.99	Cyanobacteria	0.99	Cyanophyceae	0.99	Synechococcales	0.71	Pseudanabaenaceae	0.96	Pseudanabaena	0.98
BactOtu416	0	0	0	0	0	0	0	0	0	0	0	0	0	0	0	0	0	Bacteria	1	Planctomycetes	1	Planctomycetia	1	Planctomycetales	1	Planctomycetaceae	1	Thermogutta	0.94
BactOtu990	0	0	0	0	0	0	0	0	0	0	0	0	0	0	0	0	0	Bacteria	1	Acidobacteria	0.99	Acidobacteria_Gp4	0.99					Blastocatella	0.43
BactOtu1168	0	0	0	0	0	0	0	0	0	0	0	0	0	0	0	0	0	Bacteria	0.97	Chloroflexi	0.24	Ktedonobacteria	0.23	Ktedonobacterales	0.2	Thermosporotrichaceae	0.18	Thermosporothrix	0.18
BactOtu1034	0	0	0	0	0	0	0	0	0	0	0	0	0	0	0	0	0	Bacteria	1	Firmicutes	1	Bacilli	1	Bacillales	1	Alicyclobacillaceae	1	Tumebacillus	1
BactOtu842	0	0	0	0	0	0	0	0	0	0	0	0	0	0	0	0	0	Bacteria	1	Bacteroidetes	1	Flavobacteriia	1	Flavobacteriales	1	Cryomorphaceae	1	Fluviicola	0.74
BactOtu482	0	0	0	0	0	0	0	0	0	0	0	0	0	0	0	0	0	Bacteria	1	Proteobacteria	1	Gammaproteobacteria	1	Gammaproteobacteria_incertae_sedis	0.89	Congregibacter	0.46	Congregibacter	0.46
BactOtu321	0	0	0	0	0	0	0	0	0	0	0	0	0	0	0	0	0	Bacteria	1	Proteobacteria	1	Alphaproteobacteria	1	Rhizobiales	0.56	Rhodobiaceae	0.52	Rhodoligotrophos	0.38
BactOtu1147	0	0	0	0	0	0	0	0	0	0	0	0	0	0	0	0	0	Bacteria	1	Proteobacteria	1	Alphaproteobacteria	0.93	Rhodospirillales	0.73	Rhodospirillaceae	0.73	Skermanella	0.43
BactOtu286	0	0	0	0	0	0	0	0	0	0	0	0	0	0	0	0	0	Bacteria	1	Chloroflexi	0.82	Anaerolineae	0.71	Anaerolineales	0.71	Anaerolineaceae	0.71	Ornatilinea	0.43
BactOtu836	0	0	0	0	0	0	0	0	0	0	0	0	0	0	0	0	0	Bacteria	1	Bacteroidetes	1	Cytophagia	1	Cytophagales	1	Cytophagaceae	1	Ohtaekwangia	0.97
BactOtu1139	0	0	0	0	0	0	0	0	0	0	0	0	0	0	0	0	0	Bacteria	1	Bacteroidetes	0.99	Sphingobacteriia	0.82	Sphingobacteriales	0.82	Sphingobacteriaceae	0.39	Solitalea	0.39
BactOtu852	0	0	0	0	0	0	0	0	0	0	0	0	0	0	0	0	0	Bacteria	0.99	Proteobacteria	0.99	Alphaproteobacteria	0.97	Sphingomonadales	0.9	Sphingomonadaceae	0.89	Rhizorhabdus	0.53
BactOtu1071	0	0	0	0	0	0	0	0	0	0	0	0	0	0	0	0	0	Bacteria	1	Proteobacteria	1	Betaproteobacteria	1	Burkholderiales	1	Comamonadaceae	0.97	Brachymonas	0.26
BactOtu621	0	0	0	0	0	0	0	0	0	0	0	0	0	0	0	0	0	Bacteria	1	Proteobacteria	0.34	Deltaproteobacteria	0.1	Myxococcales	0.07	Myxococcaceae	0.03	Aggregicoccus	0.16
BactOtu715	0	0	0	0	0	0	0	0	0	0	0	0	0	0	0	0	0	Bacteria	1	candidate division WPS-1	0.96	WPS-1_genera_incertae_sedis	0.96					Uncultured WPS-1	0.5
BactOtu451	0	0	0	0	0	0	0	0	0	0	0	0	0	0	0	0	0	Bacteria	1	Bacteroidetes	1	Sphingobacteriia	0.89	Sphingobacteriales	0.89	Chitinophagaceae	0.89	Asinibacterium	0.16
BactOtu532	0	0	0	0	0	0	0	0	0	0	0	0	0	0	0	0	0	Bacteria	1	Proteobacteria	0.98	Deltaproteobacteria	0.98	Bdellovibrionales	0.98	Bdellovibrionaceae	0.98	Bdellovibrio	0.98
BactOtu773	0	0	0	0	0	0	0	0	0	0	0	0	0	0	0	0	0	Bacteria	0.96	Gemmatimonadales								Gemmatimonadales	0.95
BactOtu784	0	0	0	0	0	0	0	0	0	0	0	0	0	0	0	0	0	Bacteria	1	Firmicutes	1	Bacilli	1	Bacillales	1	Planococcaceae	0.72	Paenisporosarcina	0.54
BactOtu696	0	0	0	0	0	0	0	0	0	0	0	0	0	0	0	0	0	Bacteria	1	Proteobacteria	1	Alphaproteobacteria	1	Rhizobiales	1	Methylobacteriaceae	0.98	Microvirga	0.94
BactOtu1152	0	0	0	0	0	0	0	0	0	0	0	0	0	0	0	0	0	Bacteria	0.99	Chloroflexi	0.87	Chloroflexia	0.81	Kallotenuales	0.81	Kallotenuaceae	0.81	Kallotenue	0.81
BactOtu542	0	0	0	0	0	0	0	0	0	0	0	0	0	0	0	0	0	Bacteria	1	Proteobacteria	0.85	Alphaproteobacteria	0.67	Rhodospirillales	0.23	Acetobacteraceae	0.11	Swingsia	0.16
BactOtu1125	0	0	0	0	0	0	0	0	0	0	0	0	0	0	0	0	0	Bacteria	1	Proteobacteria	1	Alphaproteobacteria	1	Sphingomonadales	1	Sphingomonadaceae	1	Sphingomonas	0.61
BactOtu821	0	0	0	0	0	0	0	0	0	0	0	0	0	0	0	0	0	Bacteria	1	Ignavibacteriae	0.28	Ignavibacteria	0.28	Ignavibacteriales	0.28	Ignavibacteriaceae	0.28	Ignavibacterium	0.19
BactOtu1006	0	0	0	0	0	0	0	0	0	0	0	0	0	0	0	0	0	Bacteria	0.98	Firmicutes	0.24	Clostridia	0.17	Clostridiales	0.12	Ruminococcaceae	0.09	Intestinimonas	0.16
BactOtu1115	0	0	0	0	0	0	0	0	0	0	0	0	0	0	0	0	0	Bacteria	1	Planctomycetes	1	Planctomycetia	1	Planctomycetales	1	Planctomycetaceae	1	Pirellula	0.6
BactOtu179	0	0	0	0	0	0	0	0	0	0	0	0	0	0	0	0	0	Bacteria	0.97	Proteobacteria	0.61	Alphaproteobacteria	0.48	Sphingomonadales	0.22	Sphingomonadaceae	0.22	Sandarakinorhabdus	0.18
BactOtu461	0	0	0	0	0	0	0	0	0	0	0	0	0	0	0	0	0	Bacteria	0.98	Proteobacteria	0.76	Betaproteobacteria	0.63	Neisseriales	0.14	Neisseriaceae	0.14	Formivibrio	0.06
BactOtu548	0	0	0	0	0	0	0	0	0	0	0	0	0	0	0	0	0	Bacteria	1	Proteobacteria	1	Alphaproteobacteria	1	Sphingomonadales	1	Sphingomonadaceae	1	Sphingomonas	0.64
BactOtu361	0	0	0	0	0	0	0	0	0	0	0	0	0	0	0	0	0	Bacteria	1	Bacteroidetes	1	Sphingobacteriia	0.52	Sphingobacteriales	0.52	Chitinophagaceae	0.44	Filimonas	0.19
BactOtu998	0	0	0	0	0	0	0	0	0	0	0	0	0	0	0	0	0	Bacteria	0.96	Firmicutes	0.15	Clostridia	0.12	Thermoanaerobacterales		Thermoanaerobacteraceae		Moorella	0.9
BactOtu805	0	0	0	0	0	0	0	0	0	0	0	0	0	0	0	0	0	Bacteria	0.97	Chloroflexi	0.7	Anaerolineae	0.54	Anaerolineales	0.54	Anaerolineaceae	0.54	Ornatilinea	0.28
BactOtu585	0	0	0	0	0	0	0	0	0	0	0	0	0	0	0	0	0	Bacteria	1	Proteobacteria	0.96	Alphaproteobacteria	0.7	Rhodospirillales	0.33	Rhodospirillaceae	0.29	Lacibacterium	0.29
BactOtu1031	0	0	0	0	0	0	0	0	0	0	0	0	0	0	0	0	0	Bacteria	1	Acidobacteria	0.8	Acidobacteria_Gp10	0.79					Gp10	0.79
BactOtu927	0	0	0	0	0	0	0	0	0	0	0	0	0	0	0	0	0	Bacteria	1	Proteobacteria	0.99	Deltaproteobacteria	0.99	Bdellovibrionales	0.99	Bdellovibrionaceae	0.99	Vampirovibrio	0.99
BactOtu1170	0	0	0	0	0	0	0	0	0	0	0	0	0	0	0	0	0	Bacteria	1	Bacteroidetes	0.99	Cytophagia	0.97	Cytophagales	0.97			Chryseolinea	0.81
BactOtu922	0	0	0	0	0	0	0	0	0	0	0	0	0	0	0	0	0	Bacteria	0.86	Acidobacteria	0.26	Holophagae	0.14	Acanthopleuribacteraceae	0.14			Acanthopleuribacter	0.16
BactOtu720	0	0	0	0	0	0	0	0	0	0	0	0	0	0	0	0	0	Bacteria	0.96	Proteobacteria	0.94	Gammaproteobacteria	0.61	Alteromonadales	0.13	Alteromonadaceae	0.13	Chromatocurvus	0.16
BactOtu714	0	0	0	0	0	0	0	0	0	0	0	0	0	0	0	0	0	Bacteria	1	Firmicutes	0.44	Clostridia	0.44	Clostridiales	0.44	Heliobacteriaceae	0.29	Hydrogenispora	0.29
BactOtu481	0	0	0	0	0	0	0	0	0	0	0	0	0	0	0	0	0	Bacteria	1	Proteobacteria	0.7	Alphaproteobacteria	0.57	Rhodospirillales	0.23	Rhodospirillaceae	0.23	Telmatospirillum	0.22
BactOtu656	0	0	0	0	0	0	0	0	0	0	0	0	0	0	0	0	0	Bacteria	1	Bacteroidetes	0.97	Bacteroidia	0.39	Bacteroidales	0.39	Prolixibacteraceae	0.35	Mangrovibacterium	0.35
BactOtu945	0	0	0	0	0	0	0	0	0	0	0	0	0	0	0	0	0	Bacteria	1	Acidobacteria	0.6	Acidobacteria_Gp6	0.47					Gp6	0.47
BactOtu495	0	0	0	0	0	0	0	0	0	0	0	0	0	0	0	0	0	Bacteria	0.98	Acidobacteria	0.24	Acidobacteria_Gp4	0.21					Pyrinomonas	0.2
BactOtu778	0	0	0	0	0	0	0	0	0	0	0	0	0	0	0	0	0	Bacteria	0.99	Proteobacteria	0.99	Gammaproteobacteria	0.99	Enterobacteriales	0.53	Enterobacteriaceae	0.53	Phaseolibacter	0.23
BactOtu1075	0	0	0	0	0	0	0	0	0	0	0	0	0	0	0	0	0	Bacteria	1	Verrucomicrobia	0.9	Subdivision3	0.86	Subdivision3_genera_incertae_sedis	0.82			Uncultured Verrucomicrobia	1
BactOtu640	0	0	0	0	0	0	0	0	0	0	0	0	0	0	0	0	0	Bacteria	1	Proteobacteria	1	Alphaproteobacteria	1	Rhizobiales	0.99	Phyllobacteriaceae	0.85	Aminobacter	0.52
BactOtu652	0	0	0	0	0	0	0	0	0	0	0	0	0	0	0	0	0	Bacteria	1	Planctomycetes	1	Planctomycetia	1	Planctomycetales	1	Planctomycetaceae	1	Planctopirus	0.63
BactOtu616	0	0	0	0	0	0	0	0	0	0	0	0	0	0	0	0	0	Bacteria	0.99	Cyanobacteria	0.99	Cyanophyceae	0.99	Synechococcales	0.71	Pseudanabaenaceae	0.96	Pseudanabaena	0.98
BactOtu818	0	0	0	0	0	0	0	0	0	0	0	0	0	0	0	0	0	Bacteria	0.99	Actinobacteria	0.97	Acidimicrobidae	0.91	Acidimicrobiales	0.91	Acidimicrobineae_incertae_sedis	0.38	Aciditerrimonas	0.38
BactOtu541	0	0	0	0	0	0	0	0	0	0	0	0	0	0	0	0	0	Bacteria	1	Proteobacteria	0.84	Alphaproteobacteria	0.55	Sphingomonadales	0.38	Sphingomonadaceae	0.38	Sandaracinobacter	0.22
BactOtu391	0	0	0	0	0	0	0	0	0	0	0	0	0	0	0	0	0	Bacteria	1	Proteobacteria	1	Gammaproteobacteria	1	Xanthomonadales	0.86	Xanthomonadaceae	0.86	Aspromonas	0.84
BactOtu584	0	0	0	0	0	0	0	0	0	0	0	0	0	0	0	0	0	Bacteria	1	Planctomycetes	1	Planctomycetia	1	Planctomycetales	1	Planctomycetaceae	1	Blastopirellula	0.61
BactOtu1066	0	0	0	0	0	0	0	0	0	0	0	0	0	0	0	0	0	Bacteria	0.98	Chloroflexi	0.85	Chloroflexia	0.79	Chloroflexales	0.79	Oscillochloridaceae	0.68	Oscillochloris	0.68
BactOtu1065	0	0	0	0	0	0	0	0	0	0	0	0	0	0	0	0	0	Bacteria	0.98	Acidobacteria	0.86	Acidobacteria_Gp22	0.83					Gp22	0.83
BactOtu838	0	0	0	0	0	0	0	0	0	0	0	0	0	0	0	0	0	Bacteria	1	Verrucomicrobia	0.99	Subdivision3	0.99	Subdivision3_genera_incertae_sedis	0.98			Uncultured Verrucomicrobia	1
BactOtu744	0	0	0	0	0	0	0	0	0	0	0	0	0	0	0	0	0	Bacteria	1	Proteobacteria	1	Gammaproteobacteria	1	Enterobacteriales	0.82	Enterobacteriaceae	0.82	Trabulsiella	0.82
BactOtu1023	0	0	0	0	0	0	0	0	0	0	0	0	0	0	0	0	0	Bacteria	1	Planctomycetes	1	Planctomycetia	1	Planctomycetales	0.92	Planctomycetaceae	0.92	Gemmata	0.77
BactOtu294	0	0	0	0	0	0	0	0	0	0	0	0	0	0	0	0	0	Bacteria	1	Firmicutes	1	Clostridia	1	Clostridiales	1	Lachnospiraceae	0.93	Parasporobacterium	0.66
BactOtu556	0	0	0	0	0	0	0	0	0	0	0	0	0	0	0	0	0	Bacteria	1	Firmicutes	1	Bacilli	1	Bacillales	1	Alicyclobacillaceae	0.94	Tumebacillus	0.93
BactOtu1004	0	0	0	0	0	0	0	0	0	0	0	0	0	0	0	0	0	Bacteria	1	Chloroflexi	0.83	Anaerolineae	0.76	Anaerolineales	0.76	Anaerolineaceae	0.76	Ornatilinea	0.33
BactOtu910	0	0	0	0	0	0	0	0	0	0	0	0	0	0	0	0	0	Bacteria	0.99	Actinobacteria	0.32	Actinobacteridae	0.27	Actinomycetales	0.27	Micromonosporaceae	0.09	Jishengella	0.02
BactOtu732	0	0	0	0	0	0	0	0	0	0	0	0	0	0	0	0	0	Bacteria	1	Proteobacteria	1	Betaproteobacteria	0.99	Burkholderiales	0.97	Burkholderiales_incertae_sedis	0.67	Leptothrix	0.33
BactOtu262	0	0	0	0	0	0	0	0	0	0	0	0	0	0	0	0	0	Bacteria	1	Bacteroidetes	0.81	Cytophagia	0.68	Cytophagales	0.68	Cyclobacteriaceae	0.34	Nitritalea	0.31
BactOtu731	0	0	0	0	0	0	0	0	0	0	0	0	0	0	0	0	0	Bacteria	1	Actinobacteria	1	Actinobacteria	1	Rubrobacteridae	1	Gaiellaceae	1	Gaiella	1
BactOtu1130	0	0	0	0	0	0	0	0	0	0	0	0	0	0	0	0	0	Bacteria	0.96	Proteobacteria	0.73	Alphaproteobacteria	0.62	Caulobacterales	0.52	Hyphomonadaceae	0.52	Robiginitomaculum	0.29
BactOtu1008	0	0	0	0	0	0	0	0	0	0	0	0	0	0	0	0	0	Bacteria	1	Verrucomicrobia	1	Subdivision3	0.97	Subdivision3_genera_incertae_sedis	0.97			Uncultured Verrucomicrobia	1
BactOtu698	0	0	0	0	0	0	0	0	0	0	0	0	0	0	0	0	0	Bacteria	1	Actinobacteria	1	Actinobacteridae	1	Actinomycetales	1	Micromonosporaceae	0.93	Luedemannella	0.21
BactOtu594	0	0	0	0	0	0	0	0	0	0	0	0	0	0	0	0	0	Bacteria	1	Acidobacteria	0.92	Acidobacteria_Gp3	0.92					Gp3	0.67
BactOtu969	0	0	0	0	0	0	0	0	0	0	0	0	0	0	0	0	0	Bacteria	0.99	Firmicutes	0.4	Clostridia	0.31	Thermoanaerobacterales	0.13	Thermoanaerobacteraceae	0.13	Thermacetogenium	0.13
BactOtu901	0	0	0	0	0	0	0	0	0	0	0	0	0	0	0	0	0	Bacteria	0.99	Cyanobacteria	0.99	Cyanophyceae	0.99	Synechococcales	0.99	Pseudanabaenaceae	0.99	Pantanalinema	0.99
BactOtu1163	0	0	0	0	0	0	0	0	0	0	0	0	0	0	0	0	0	Bacteria	0.99	Actinobacteria	0.72	Acidimicrobidae	0.67	Acidimicrobiales	0.67	Iamiaceae	0.34	Iamia	0.3
BactOtu1158	0	0	0	0	0	0	0	0	0	0	0	0	0	0	0	0	0	Bacteria	1	Proteobacteria	1	Betaproteobacteria	0.56	Burkholderiales	0.51	Oxalobacteraceae	0.45	Oxalobacter	0.27
BactOtu589	0	0	0	0	0	0	0	0	0	0	0	0	0	0	0	0	0	Bacteria	1	Proteobacteria	0.97	Gammaproteobacteria	0.93	Xanthomonadales	0.76	Sinobacteraceae	0.58	Hydrocarboniphaga	0.28
BactOtu478	0	0	0	0	0	0	0	0	0	0	0	0	0	0	0	0	0	Bacteria	1	Planctomycetes	1	Planctomycetia	1	Planctomycetales	1	Planctomycetaceae	1	Gemmata	0.55
BactOtu794	0	0	0	0	0	0	0	0	0	0	0	0	0	0	0	0	0	Bacteria	1	Fusobacteria	1	Fusobacteriia	1	Fusobacteriales	1	Leptotrichiaceae	1	Leptotrichia	1
BactOtu1097	0	0	0	0	0	0	0	0	0	0	0	0	0	0	0	0	0	Bacteria	1	Chloroflexi	0.89	Caldilineae	0.87	Caldilineales	0.87	Caldilineaceae	0.87	Litorilinea	0.86
BactOtu789	0	0	0	0	0	0	0	0	0	0	0	0	0	0	0	0	0	Bacteria	1	Chloroflexi	0.77	Caldilineae	0.74	Caldilineales	0.74	Caldilineaceae	0.74	Litorilinea	0.52
BactOtu948	0	0	0	0	0	0	0	0	0	0	0	0	0	0	0	0	0	Bacteria	1	Planctomycetes	0.98	Planctomycetia	0.98	Planctomycetales	0.98	Planctomycetaceae	0.98	Gemmata	0.55
BactOtu750	0	0	0	0	0	0	0	0	0	0	0	0	0	0	0	0	0	Bacteria	1	Firmicutes	1	Bacilli	1	Bacillales	1	Paenibacillaceae 1	0.62	Brevibacillus	0.61
BactOtu492	0	0	0	0	0	0	0	0	0	0	0	0	0	0	0	0	0	Bacteria	1	Acidobacteria	0.99	Acidobacteria_Gp6	0.99					Gp6	0.99
BactOtu244	0	0	0	0	0	0	0	0	0	0	0	0	0	0	0	0	0	Bacteria	0.97	Chloroflexi	0.55	Chloroflexia	0.46	Chloroflexales	0.46	Oscillochloridaceae	0.36	Oscillochloris	0.36
BactOtu958	0	0	0	0	0	0	0	0	0	0	0	0	0	0	0	0	0	Bacteria	0.99	Acidobacteria	0.95	Acidobacteria_Gp10	0.85					Gp10	0.85
	0	0	0	0	0	0	0	0	0	0	0	0	0	0	0	0	0
BactOtu502	0	0	0	0	0	0	0	0	0	0	0	0	0	0	0	0	0	Bacteria	1	Proteobacteria	1	Betaproteobacteria	1	Burkholderiales	0.58	Oxalobacteraceae	0.54	Janthinobacterium	0.37
BactOtu581	0	0	0	0	0	0	0	0	0	0	0	0	0	0	0	0	0	Bacteria	1	Proteobacteria	0.95	Deltaproteobacteria	0.85	Myxococcales	0.83	Cystobacteraceae	0.36	Hyalangium	0.19
BactOtu658	0	0	0	0	0	0	0	0	0	0	0	0	0	0	0	0	0	Bacteria	1	Firmicutes	1	Bacilli	1	Bacillales	1	Planococcaceae	0.67	Chungangia	0.33
BactOtu851	0	0	0	0	0	0	0	0	0	0	0	0	0	0	0	0	0	Bacteria	1	Firmicutes	0.99	Clostridia	0.93	Clostridiales	0.92	Heliobacteriaceae	0.88	Hydrogenispora	0.88
BactOtu764	0	0	0	0	0	0	0	0	0	0	0	0	0	0	0	0	0	Bacteria	0.99	Cyanobacteria	0.94	Cyanophyceae	0.94	Synechococcales	1	Leptolyngbyaceae	1	Leptolyngbya	0.91
BactOtu833	0	0	0	0	0	0	0	0	0	0	0	0	0	0	0	0	0	Bacteria	1	Proteobacteria	1	Betaproteobacteria	0.89	Burkholderiales	0.88	Burkholderiales_incertae_sedis	0.48	Paucibacter	0.15
BactOtu707	0	0	0	0	0	0	0	0	0	0	0	0	0	0	0	0	0	Bacteria	1	Proteobacteria	0.65	Gammaproteobacteria	0.51	Enterobacteriales	0.47	Enterobacteriaceae	0.47	Pluralibacter	0.16
BactOtu335	0	0	0	0	0	0	0	0	0	0	0	0	0	0	0	0	0	Bacteria	1	Proteobacteria	1	Alphaproteobacteria	1	Rhizobiales	0.86	Rhizobiales_incertae_sedis	0.09	Hartmannibacter	0.07
BactOtu469	0	0	0	0	0	0	0	0	0	0	0	0	0	0	0	0	0	Bacteria	1	Proteobacteria	0.93	Alphaproteobacteria	0.81	Sphingomonadales	0.63	Sphingomonadaceae	0.59	Hephaestia	0.43
BactOtu577	0	0	0	0	0	0	0	0	0	0	0	0	0	0	0	0	0	Bacteria	1	Proteobacteria	1	Gammaproteobacteria	1	Xanthomonadales	1	Xanthomonadaceae	1	Thermomonas	0.42
BactOtu755	0	0	0	0	0	0	0	0	0	0	0	0	0	0	0	0	0	Bacteria	1	Proteobacteria	1	Gammaproteobacteria	0.92	Xanthomonadales	0.91	Xanthomonadaceae	0.91	Luteibacter	0.45
BactOtu343	0	0	0	0	0	0	0	0	0	0	0	0	0	0	0	0	0	Bacteria	1	Firmicutes	0.98	Clostridia	0.98	Clostridiales	0.98	Clostridiaceae 1	0.96	Clostridium sensu stricto	0.93
BactOtu430	0	0	0	0	0	0	0	0	0	0	0	0	0	0	0	0	0	Bacteria	1	Cyanobacteria	0.99	Cyanophyceae	0.98	Oscillatoriales	0.9	Phormidiaceae	0.9	Phormidium	0.95
BactOtu931	0	0	0	0	0	0	0	0	0	0	0	0	0	0	0	0	0	Bacteria	0.97	Bacteroidetes	0.97	Sphingobacteriia	0.62	Sphingobacteriales	0.62	Chitinophagaceae	0.54	Asinibacterium	0.25
BactOtu651	0	0	0	0	0	0	0	0	0	0	0	0	0	0	0	0	0	Bacteria	0.99	Proteobacteria	0.99	Gammaproteobacteria	0.99	Pseudomonadales	0.41	Pseudomonadaceae	0.41	Azorhizophilus	0.26
BactOtu892	0	0	0	0	0	0	0	0	0	0	0	0	0	0	0	0	0	Bacteria	0.99	Proteobacteria	0.65	Alphaproteobacteria	0.58	Rhizobiales	0.5	Xanthobacteraceae	0.13	Pseudolabrys	0.13
BactOtu1049	0	0	0	0	0	0	0	0	0	0	0	0	0	0	0	0	0	Bacteria	0.99	Cyanobacteria	0.99	Cyanophyceae	0.98	Oscillatoriales	0.9	Phormidiaceae	0.9	Phormidium	0.95
BactOtu228	0	0	0	0	0	0	0	0	0	0	0	0	0	0	0	0	0	Bacteria	1	Proteobacteria	1	Betaproteobacteria	1	Burkholderiales	0.99	Oxalobacteraceae	0.76	Rugamonas	0.51
BactOtu363	0	0	0	0	0	0	0	0	0	0	0	0	0	0	0	0	0	Bacteria	1	Proteobacteria	1	Betaproteobacteria	0.86	Burkholderiales	0.68	Oxalobacteraceae	0.62	Herminiimonas	0.27
BactOtu425	0	0	0	0	0	0	0	0	0	0	0	0	0	0	0	0	0	Bacteria	1	Proteobacteria	1	Gammaproteobacteria	0.99	Enterobacteriales	0.75	Enterobacteriaceae	0.75	Pluralibacter	0.3
BactOtu412	0	0	0	0	0	0	0	0	0	0	0	0	0	0	0	0	0	Bacteria	1	Proteobacteria	1	Deltaproteobacteria	1	Myxococcales	1	Polyangiaceae	0.84	Jahnella	0.54
BactOtu1151	0	0	0	0	0	0	0	0	0	0	0	0	0	0	0	0	0	Bacteria	1	Proteobacteria	0.97	Gammaproteobacteria	0.96	Oceanospirillales	0.5	Oceanospirillaceae	0.48	Oceaniserpentilla	0.18
BactOtu1061	0	0	0	0	0	0	0	0	0	0	0	0	0	0	0	0	0	Bacteria	1	Proteobacteria	1	Alphaproteobacteria	1	Rhizobiales	0.97	Rhizobiales_incertae_sedis	0.76	Bauldia	0.76
BactOtu1019	0	0	0	0	0	0	0	0	0	0	0	0	0	0	0	0	0	Bacteria	1	Proteobacteria	0.9	Alphaproteobacteria	0.65	Rhodospirillales	0.38	Rhodospirillaceae	0.33	Pelagibius	0.24
BactOtu1146	0	0	0	0	0	0	0	0	0	0	0	0	0	0	0	0	0	Bacteria	1	Proteobacteria	0.99	Alphaproteobacteria	0.96	Rhodospirillales	0.68	Rhodospirillaceae	0.64	Lacibacterium	0.28
BactOtu388	0	0	0	0	0	0	0	0	0	0	0	0	0	0	0	0	0	Bacteria	1	Proteobacteria	1	Betaproteobacteria	0.99	Sulfuricellales	0.23	Sulfuricellaceae	0.23	Sulfuricella	0.19
BactOtu854	0	0	0	0	0	0	0	0	0	0	0	0	0	0	0	0	0	Bacteria	1	Planctomycetes	0.63	Phycisphaerae	0.47	Phycisphaerales	0.47	Phycisphaeraceae	0.47	Phycisphaera	0.47
BactOtu293	0	0	0	0	0	0	0	0	0	0	0	0	0	0	0	0	0	Bacteria	1	Firmicutes	1	Bacilli	0.99	Bacillales	0.95	Planococcaceae	0.49	Solibacillus	0.23
BactOtu156	0	0	0	0	0	0	0	0	0	0	0	0	0	0	0	0	0	Bacteria	1	Bacteroidetes	1	Sphingobacteriia	0.96	Sphingobacteriales	0.96	Chitinophagaceae	0.96	Flavihumibacter	0.31
BactOtu749	0	0	0	0	0	0	0	0	0	0	0	0	0	0	0	0	0	Bacteria	0.87	Planctomycetes	0.12	Planctomycetia	0.12	Planctomycetales	0.12	Planctomycetaceae	0.12	Planctopirus	0.03
BactOtu888	0	0	0	0	0	0	0	0	0	0	0	0	0	0	0	0	0	Bacteria	0.96	Gemmatimonadetes	0.96							Gemmatimonadetes	0.96
BactOtu849	0	0	0	0	0	0	0	0	0	0	0	0	0	0	0	0	0	Bacteria	0.96	Firmicutes	0.78	Bacilli	0.67	Bacillales	0.67	Thermoactinomycetaceae 1	0.03	Salinithrix	0.02
BactOtu288	0	0	0	0	0	0	0	0	0	0	0	0	0	0	0	0	0	Bacteria	0.99	Proteobacteria	0.98	Gammaproteobacteria	0.97	Enterobacteriales	0.94	Enterobacteriaceae	0.94	Samsonia	0.23
BactOtu664	0	0	0	0	0	0	0	0	0	0	0	0	0	0	0	0	0	Bacteria	0.99	Proteobacteria	0.96	Alphaproteobacteria	0.96	Rhizobiales	0.93	Hyphomicrobiaceae	0.32	Filomicrobium	0.28
BactOtu560	0	0	0	0	0	0	0	0	0	0	0	0	0	0	0	0	0	Bacteria	0.99	Firmicutes	0.99	Bacilli	0.99	Bacillales	0.99	Paenibacillaceae 1	0.73	Brevibacillus	0.73
BactOtu601	0	0	0	0	0	0	0	0	0	0	0	0	0	0	0	0	0	Bacteria	0.99	Cyanobacteria	0.99	Cyanophyceae	0.99	Synechococcales	0.71	Pseudanabaenaceae	0.96	Pseudanabaena	0.98
BactOtu385	0	0	0	0	0	0	0	0	0	0	0	0	0	0	0	0	0	Bacteria	1	Proteobacteria	0.95	Alphaproteobacteria	0.65	Alphaproteobacteria_incertae_sedis	0.39			Geminicoccus	0.39
BactOtu813	0	0	0	0	0	0	0	0	0	0	0	0	0	0	0	0	0	Bacteria	1	Proteobacteria	0.81	Betaproteobacteria	0.81	Burkholderiales	0.8	Comamonadaceae	0.41	Tepidicella	0.4
BactOtu609	0	0	0	0	0	0	0	0	0	0	0	0	0	0	0	0	0	Bacteria	1	Proteobacteria	0.78	Deltaproteobacteria	0.58	Desulfuromonadales	0.32	Geobacteraceae	0.3	Geothermobacter	0.3
BactOtu845	0	0	0	0	0	0	0	0	0	0	0	0	0	0	0	0	0	Bacteria	1	Proteobacteria	0.96	Gammaproteobacteria	0.94	Enterobacteriales	0.58	Enterobacteriaceae	0.58	Mangrovibacter	0.51
BactOtu883	0	0	0	0	0	0	0	0	0	0	0	0	0	0	0	0	0	Bacteria	1	Proteobacteria	1	Gammaproteobacteria	1	Enterobacteriales	0.99	Enterobacteriaceae	0.99	Pluralibacter	0.25
BactOtu907	0	0	0	0	0	0	0	0	0	0	0	0	0	0	0	0	0	Bacteria	1	Proteobacteria	1	Betaproteobacteria	0.82	Neisseriales	0.31	Neisseriaceae	0.31	Formivibrio	0.29
BactOtu320	0	0	0	0	0	0	0	0	0	0	0	0	0	0	0	0	0	Bacteria	1	Proteobacteria	0.83	Gammaproteobacteria	0.81	Pseudomonadales	0.69	Moraxellaceae	0.68	Acinetobacter	0.5
BactOtu759	0	0	0	0	0	0	0	0	0	0	0	0	0	0	0	0	0	Bacteria	1	Proteobacteria	0.84	Gammaproteobacteria	0.73	Pseudomonadales	0.14	Pseudomonadaceae	0.14	Permianibacter	0.13
BactOtu345	0	0	0	0	0	0	0	0	0	0	0	0	0	0	0	0	0	Bacteria	1	Proteobacteria	1	Alphaproteobacteria	1	Rhizobiales	0.76	Aurantimonadaceae	0.25	Martelella	0.25
BactOtu848	0	0	0	0	0	0	0	0	0	0	0	0	0	0	0	0	0	Bacteria	1	Proteobacteria	1	Alphaproteobacteria	1	Rhizobiales	0.86	Aurantimonadaceae	0.3	Martelella	0.24
BactOtu1014	0	0	0	0	0	0	0	0	0	0	0	0	0	0	0	0	0	Bacteria	1	Proteobacteria	0.38	Gammaproteobacteria	0.36	Xanthomonadales	0.27	Xanthomonadaceae	0.27	Oleiagrimonas	0.09
BactOtu676	0	0	0	0	0	0	0	0	0	0	0	0	0	0	0	0	0	Bacteria	1	Proteobacteria	1	Gammaproteobacteria	0.67	Xanthomonadales	0.65	Xanthomonadaceae	0.65	Stenotrophomonas	0.48
BactOtu650	0	0	0	0	0	0	0	0	0	0	0	0	0	0	0	0	0	Bacteria	1	Firmicutes	0.98	Bacilli	0.97	Bacillales	0.96	Planococcaceae	0.88	Chungangia	0.48
BactOtu884	0	0	0	0	0	0	0	0	0	0	0	0	0	0	0	0	0	Bacteria	1	Firmicutes	0.76	Clostridia	0.46	Natranaerobiales	0.31	Natranaerobiaceae	0.31	Dethiobacter	0.31
BactOtu839	0	0	0	0	0	0	0	0	0	0	0	0	0	0	0	0	0	Bacteria	1	Cyanobacteria	0.99	Cyanophyceae	0.98	Oscillatoriales	0.9	Phormidiaceae	0.9	Phormidium	0.95
BactOtu310	0	0	0	0	0	0	0	0	0	0	0	0	0	0	0	0	0	Bacteria	1	Bacteroidetes	1	Sphingobacteriia	0.98	Sphingobacteriales	0.98	Sphingobacteriaceae	0.98	Sphingobacterium	0.78
BactOtu771	0	0	0	0	0	0	0	0	0	0	0	0	0	0	0	0	0	Bacteria	1	Bacteroidetes	1	Sphingobacteriia	1	Sphingobacteriales	1	Chitinophagaceae	1	Parafilimonas	0.94
BactOtu979	0	0	0	0	0	0	0	0	0	0	0	0	0	0	0	0	0	Bacteria	1	Acidobacteria	0.97	Acidobacteria_Gp3	0.97					Gp3	0.48
BactOtu1025	0	0	0	0	0	0	0	0	0	0	0	0	0	0	0	0	0	Bacteria	0.94	Actinobacteria	0.55	Actinobacteria	0.51	Rubrobacteridae	0.43	Gaiellaceae	0.42	Gaiella	0.42
BactOtu893	0	0	0	0	0	0	0	0	0	0	0	0	0	0	0	0	0	Bacteria	0.96	Bacteroidetes	0.37	Sphingobacteriia	0.24	Sphingobacteriales	0.24	Rhodothermaceae	0.24	Rubrivirga	0.19
BactOtu674	0	0	0	0	0	0	0	0	0	0	0	0	0	0	0	0	0	Bacteria	0.97	Elusimicrobia	0.27	Elusimicrobia	0.1	Elusimicrobiales	0.1	Elusimicrobiaceae	0.1	Elusimicrobium	0.1
BactOtu407	0	0	0	0	0	0	0	0	0	0	0	0	0	0	0	0	0	Bacteria	0.97	Chloroflexi	0.34	Anaerolineae	0.34	Anaerolineales	0.34	Anaerolineaceae	0.34	Ornatilinea	0.26
BactOtu909	0	0	0	0	0	0	0	0	0	0	0	0	0	0	0	0	0	Bacteria	0.98	Proteobacteria	0.55	Alphaproteobacteria	0.42	Rhizobiales	0.12	Xanthobacteraceae	0.06	Pseudolabrys	0.05
BactOtu787	0	0	0	0	0	0	0	0	0	0	0	0	0	0	0	0	0	Bacteria	0.98	Parcubacteria	0.87							Parcubacteria_genera_incertae_sedis	0.87
BactOtu1096	0	0	0	0	0	0	0	0	0	0	0	0	0	0	0	0	0	Bacteria	0.99	Verrucomicrobia	0.76	Subdivision3	0.68	Limisphaera	0.33			Uncultured Verrucomicrobia	1
BactOtu1167	0	0	0	0	0	0	0	0	0	0	0	0	0	0	0	0	0	Bacteria	0.99	Verrucomicrobia	0.75	Opitutae	0.75	Opitutales	0.75	Opitutaceae	0.75	Opitutus	0.74
BactOtu1037	0	0	0	0	0	0	0	0	0	0	0	0	0	0	0	0	0	Bacteria	0.99	Proteobacteria	0.53	Betaproteobacteria	0.46	Burkholderiales	0.46	Comamonadaceae	0.16	Pseudacidovorax	0.16
BactOtu1160	0	0	0	0	0	0	0	0	0	0	0	0	0	0	0	0	0	Bacteria	0.99	Proteobacteria	0.56	Gammaproteobacteria	0.47	Enterobacteriales	0.4	Enterobacteriaceae	0.4	Cosenzaea	0.07
BactOtu339	0	0	0	0	0	0	0	0	0	0	0	0	0	0	0	0	0	Bacteria	0.99	Proteobacteria	0.97	Gammaproteobacteria	0.73	Oceanospirillales	0.38	Oceanospirillaceae	0.37	Balneatrix	0.28
BactOtu1175	0	0	0	0	0	0	0	0	0	0	0	0	0	0	0	0	0	Bacteria	0.99	Proteobacteria	0.78	Gammaproteobacteria	0.59	Pseudomonadales	0.44	Moraxellaceae	0.42	Perlucidibaca	0.32
BactOtu1059	0	0	0	0	0	0	0	0	0	0	0	0	0	0	0	0	0	Bacteria	0.99	Proteobacteria	0.96	Alphaproteobacteria	0.85	Rhodospirillales	0.19	Rhodospirillaceae	0.19	Pelagibius	0.19
BactOtu1142	0	0	0	0	0	0	0	0	0	0	0	0	0	0	0	0	0	Bacteria	0.99	Proteobacteria	0.97	Alphaproteobacteria	0.96	Rhodospirillales	0.96	Acetobacteraceae	0.66	Stella	0.63
BactOtu444	0	0	0	0	0	0	0	0	0	0	0	0	0	0	0	0	0	Bacteria	0.99	Proteobacteria	0.78	Gammaproteobacteria	0.71	Xanthomonadales	0.52	Sinobacteraceae	0.52	Povalibacter	0.48
BactOtu596	0	0	0	0	0	0	0	0	0	0	0	0	0	0	0	0	0	Bacteria	0.99	Proteobacteria	0.82	Gammaproteobacteria	0.65	Xanthomonadales	0.36	Xanthomonadaceae	0.34	Rudaea	0.16
BactOtu1091	0	0	0	0	0	0	0	0	0	0	0	0	0	0	0	0	0	Bacteria	0.99	Cyanobacteria	0.99	Cyanophyceae	0.99	Synechococcales	0.71	Pseudanabaenaceae	0.96	Pseudanabaena	0.98
BactOtu1174	0	0	0	0	0	0	0	0	0	0	0	0	0	0	0	0	0	Bacteria	0.99	Cyanobacteria	0.99	Cyanophyceae	0.99	Synechococcales	0.71	Pseudanabaenaceae	0.96	Pseudanabaena	0.98
BactOtu1054	0	0	0	0	0	0	0	0	0	0	0	0	0	0	0	0	0	Bacteria	0.99	Cyanobacteria	0.99	Cyanophyceae	0.99	Nostocales	0.97	Nostocaceae	0.4	Nostoc	99
BactOtu1042	0	0	0	0	0	0	0	0	0	0	0	0	0	0	0	0	0	Bacteria	0.99	Chloroflexi	0.45	Anaerolineae	0.33	Anaerolineales	0.33	Anaerolineaceae	0.33	Bellilinea	0.17
BactOtu897	0	0	0	0	0	0	0	0	0	0	0	0	0	0	0	0	0	Bacteria	0.99	Chloroflexi	0.32	Caldilineae	0.27	Caldilineales	0.27	Caldilineaceae	0.27	Litorilinea	0.5
BactOtu540	0	0	0	0	0	0	0	0	0	0	0	0	0	0	0	0	0	Bacteria	0.99	Bacteroidetes	0.82	Sphingobacteriia	0.44	Sphingobacteriales	0.44	Chitinophagaceae	0.44	Heliimonas	0.08
BactOtu1154	0	0	0	0	0	0	0	0	0	0	0	0	0	0	0	0	0	Bacteria	0.99	Actinobacteria	0.71	Rubrobacteridae	0.57	Rubrobacterales	0.55	Rubrobacteraceae	0.55	Rubrobacter	0.55
BactOtu467	0	0	0	0	0	0	0	0	0	0	0	0	0	0	0	0	0	Bacteria	0.99	Acidobacteria	0.48	Acidobacteria_Gp6	0.44					Gp6	0.44
BactOtu1123	0	0	0	0	0	0	0	0	0	0	0	0	0	0	0	0	0	Bacteria	1	Verrucomicrobia	0.83	Spartobacteria	0.38	Terrimicrobium	0.38			Uncultured Verrucomicrobia	1
BactOtu528	0	0	0	0	0	0	0	0	0	0	0	0	0	0	0	0	0	Bacteria	1	Verrucomicrobia	0.74	Opitutae	0.74	Opitutales	0.74	Opitutaceae	0.74	Opitutus	0.71
BactOtu475	0	0	0	0	0	0	0	0	0	0	0	0	0	0	0	0	0	Bacteria	1	Proteobacteria	0.99	Deltaproteobacteria	0.98	Bdellovibrionales	0.97	Bdellovibrionaceae	0.97	Bdellovibrio	0.97
BactOtu1063	0	0	0	0	0	0	0	0	0	0	0	0	0	0	0	0	0	Bacteria	1	Proteobacteria	1	Betaproteobacteria	0.99	Burkholderiales	0.97	Burkholderiales_incertae_sedis	0.37	Xylophilus	0.33
BactOtu1156	0	0	0	0	0	0	0	0	0	0	0	0	0	0	0	0	0	Bacteria	1	Proteobacteria	1	Betaproteobacteria	0.99	Burkholderiales	0.98	Comamonadaceae	0.71	Tepidicella	0.36
BactOtu534	0	0	0	0	0	0	0	0	0	0	0	0	0	0	0	0	0	Bacteria	1	Proteobacteria	0.83	Betaproteobacteria	0.73	Burkholderiales	0.69	Oxalobacteraceae	0.65	Janthinobacterium	0.43
BactOtu689	0	0	0	0	0	0	0	0	0	0	0	0	0	0	0	0	0	Bacteria	1	Proteobacteria	1	Betaproteobacteria	0.98	Burkholderiales	0.9	Oxalobacteraceae	0.83	Rugamonas	0.4
BactOtu695	0	0	0	0	0	0	0	0	0	0	0	0	0	0	0	0	0	Bacteria	1	Proteobacteria	0.9	Betaproteobacteria	0.86	Burkholderiales	0.81	Comamonadaceae	0.65	Pseudorhodoferax	0.38
BactOtu736	0	0	0	0	0	0	0	0	0	0	0	0	0	0	0	0	0	Bacteria	1	Proteobacteria	1	Betaproteobacteria	0.92	Burkholderiales	0.86	Burkholderiales_incertae_sedis	0.54	Mitsuaria	0.23
BactOtu820	0	0	0	0	0	0	0	0	0	0	0	0	0	0	0	0	0	Bacteria	1	Proteobacteria	0.95	Betaproteobacteria	0.49	Burkholderiales	0.4	Burkholderiales_incertae_sedis	0.34	Paucibacter	0.19
BactOtu955	0	0	0	0	0	0	0	0	0	0	0	0	0	0	0	0	0	Bacteria	1	Proteobacteria	0.98	Betaproteobacteria	0.62	Burkholderiales	0.61	Comamonadaceae	0.38	Zhizhongheella	0.17
BactOtu970	0	0	0	0	0	0	0	0	0	0	0	0	0	0	0	0	0	Bacteria	1	Proteobacteria	1	Betaproteobacteria	1	Burkholderiales	1	Comamonadaceae	0.62	Zhizhongheella	0.47
BactOtu1050	0	0	0	0	0	0	0	0	0	0	0	0	0	0	0	0	0	Bacteria	1	Proteobacteria	0.91	Gammaproteobacteria	0.82	Chromatiales	0.32	Ectothiorhodospiraceae	0.29	Thiogranum	0.16
BactOtu1102	0	0	0	0	0	0	0	0	0	0	0	0	0	0	0	0	0	Bacteria	1	Proteobacteria	0.77	Gammaproteobacteria	0.75	Enterobacteriales	0.43	Enterobacteriaceae	0.43	Mangrovibacter	0.18
BactOtu704	0	0	0	0	0	0	0	0	0	0	0	0	0	0	0	0	0	Bacteria	1	Proteobacteria	1	Gammaproteobacteria	0.99	Enterobacteriales	0.98	Enterobacteriaceae	0.98	Leclercia	0.21
BactOtu766	0	0	0	0	0	0	0	0	0	0	0	0	0	0	0	0	0	Bacteria	1	Proteobacteria	0.94	Gammaproteobacteria	0.81	Enterobacteriales	0.54	Enterobacteriaceae	0.54	Mangrovibacter	0.22
BactOtu949	0	0	0	0	0	0	0	0	0	0	0	0	0	0	0	0	0	Bacteria	1	Proteobacteria	0.99	Gammaproteobacteria	0.38	Enterobacteriales	0.35	Enterobacteriaceae	0.35	Leclercia	0.1
BactOtu1101	0	0	0	0	0	0	0	0	0	0	0	0	0	0	0	0	0	Bacteria	1	Proteobacteria	0.89	Gammaproteobacteria	0.82	Methylococcales	0.29	Methylococcaceae	0.29	Methylococcus	0.26
BactOtu1172	0	0	0	0	0	0	0	0	0	0	0	0	0	0	0	0	0	Bacteria	1	Proteobacteria	1	Deltaproteobacteria	0.99	Myxococcales	0.99	Cystobacteraceae	0.74	Hyalangium	0.27
BactOtu449	0	0	0	0	0	0	0	0	0	0	0	0	0	0	0	0	0	Bacteria	1	Proteobacteria	0.93	Deltaproteobacteria	0.87	Myxococcales	0.86	Cystobacteraceae	0.53	Melittangium	0.37
BactOtu618	0	0	0	0	0	0	0	0	0	0	0	0	0	0	0	0	0	Bacteria	1	Proteobacteria	1	Deltaproteobacteria	1	Myxococcales	0.98	Labilitrichaceae	0.94	Labilithrix	0.94
BactOtu988	0	0	0	0	0	0	0	0	0	0	0	0	0	0	0	0	0	Bacteria	1	Proteobacteria	0.99	Deltaproteobacteria	0.98	Myxococcales	0.95	Kofleriaceae	0.41	Kofleria	0.41
BactOtu665	0	0	0	0	0	0	0	0	0	0	0	0	0	0	0	0	0	Bacteria	1	Proteobacteria	0.97	Gammaproteobacteria	0.45	Oceanospirillales	0.19	Oceanospirillaceae	0.17	Bermanella	0.09
BactOtu899	0	0	0	0	0	0	0	0	0	0	0	0	0	0	0	0	0	Bacteria	1	Proteobacteria	0.98	Gammaproteobacteria	0.97	Oceanospirillales	0.46	Oceanospirillaceae	0.4	Oceaniserpentilla	0.16
BactOtu934	0	0	0	0	0	0	0	0	0	0	0	0	0	0	0	0	0	Bacteria	1	Proteobacteria	0.91	Gammaproteobacteria	0.9	Pseudomonadales	0.48	Pseudomonadaceae	0.48	Azomonas	0.3
BactOtu966	0	0	0	0	0	0	0	0	0	0	0	0	0	0	0	0	0	Bacteria	1	Proteobacteria	0.99	Gammaproteobacteria	0.67	Pseudomonadales	0.43	Pseudomonadaceae	0.43	Azorhizophilus	0.38
BactOtu1038	0	0	0	0	0	0	0	0	0	0	0	0	0	0	0	0	0	Bacteria	1	Proteobacteria	0.99	Alphaproteobacteria	0.99	Rhizobiales	0.98	Bradyrhizobiaceae	0.68	Nitrobacter	0.39
BactOtu537	0	0	0	0	0	0	0	0	0	0	0	0	0	0	0	0	0	Bacteria	1	Proteobacteria	0.97	Alphaproteobacteria	0.96	Rhizobiales	0.85	Brucellaceae	0.69	Daeguia	0.32
BactOtu815	0	0	0	0	0	0	0	0	0	0	0	0	0	0	0	0	0	Bacteria	1	Proteobacteria	1	Alphaproteobacteria	0.95	Rhizobiales	0.72	Beijerinckiaceae	0.11	Methylovirgula	0.16
BactOtu911	0	0	0	0	0	0	0	0	0	0	0	0	0	0	0	0	0	Bacteria	1	Proteobacteria	0.9	Alphaproteobacteria	0.78	Rhizobiales	0.76	Rhizobiales_incertae_sedis	0.41	Variibacter	0.39
BactOtu984	0	0	0	0	0	0	0	0	0	0	0	0	0	0	0	0	0	Bacteria	1	Proteobacteria	0.81	Betaproteobacteria	0.27	Rhodocyclales	0.17	Rhodocyclaceae	0.17	Sterolibacterium	0.16
BactOtu229	0	0	0	0	0	0	0	0	0	0	0	0	0	0	0	0	0	Bacteria	1	Proteobacteria	0.98	Gammaproteobacteria	0.94	Xanthomonadales	0.85	Xanthomonadaceae	0.85	Mizugakiibacter	0.59
BactOtu536	0	0	0	0	0	0	0	0	0	0	0	0	0	0	0	0	0	Bacteria	1	Proteobacteria	1	Gammaproteobacteria	0.98	Xanthomonadales	0.93	Xanthomonadaceae	0.93	Vulcaniibacterium	0.32
BactOtu565	0	0	0	0	0	0	0	0	0	0	0	0	0	0	0	0	0	Bacteria	1	Proteobacteria	0.99	Gammaproteobacteria	0.81	Xanthomonadales	0.8	Xanthomonadaceae	0.8	Aspromonas	0.4
BactOtu568	0	0	0	0	0	0	0	0	0	0	0	0	0	0	0	0	0	Bacteria	1	Proteobacteria	0.74	Gammaproteobacteria	0.54	Xanthomonadales	0.26	Xanthomonadaceae	0.17	Chiayiivirga	0.16
BactOtu611	0	0	0	0	0	0	0	0	0	0	0	0	0	0	0	0	0	Bacteria	1	Proteobacteria	0.79	Gammaproteobacteria	0.77	Xanthomonadales	0.64	Sinobacteraceae	0.64	Povalibacter	0.64
BactOtu903	0	0	0	0	0	0	0	0	0	0	0	0	0	0	0	0	0	Bacteria	1	Proteobacteria	1	Gammaproteobacteria	0.99	Xanthomonadales	0.72	Xanthomonadaceae	0.72	Aquimonas	0.3
BactOtu938	0	0	0	0	0	0	0	0	0	0	0	0	0	0	0	0	0	Bacteria	1	Proteobacteria	0.82	Gammaproteobacteria	0.81	Xanthomonadales	0.74	Xanthomonadaceae	0.74	Vulcaniibacterium	0.22
BactOtu439	0	0	0	0	0	0	0	0	0	0	0	0	0	0	0	0	0	Bacteria	1	Planctomycetes	0.95	Planctomycetia	0.95	Planctomycetales	0.94	Planctomycetaceae	0.94	Gemmata	0.45
BactOtu520	0	0	0	0	0	0	0	0	0	0	0	0	0	0	0	0	0	Bacteria	1	Planctomycetes	0.99	Planctomycetia	0.99	Planctomycetales	0.99	Planctomycetaceae	0.99	Zavarzinella	0.92
BactOtu448	0	0	0	0	0	0	0	0	0	0	0	0	0	0	0	0	0	Bacteria	1	Nitrospirae	0.54	Nitrospira	0.54	Nitrospirales	0.54	Nitrospiraceae	0.54	Nitrospira	0.54
BactOtu816	0	0	0	0	0	0	0	0	0	0	0	0	0	0	0	0	0	Bacteria	1	Ignavibacteriae	0.15	Ignavibacteria	0.15	Ignavibacteriales	0.15	Ignavibacteriaceae	0.15	Melioribacter	0.15
BactOtu351	0	0	0	0	0	0	0	0	0	0	0	0	0	0	0	0	0	Bacteria	1	Gemmatimonadetes	1	Gemmatimonadetes	1	Gemmatimonadales	1	Gemmatimonadaceae	1	Gemmatimonas	1
BactOtu1005	0	0	0	0	0	0	0	0	0	0	0	0	0	0	0	0	0	Bacteria	1	Firmicutes	0.23	Clostridia	0.17	Clostridiales	0.17	Clostridiaceae 4	0.05	Geosporobacter	0.05
BactOtu1039	0	0	0	0	0	0	0	0	0	0	0	0	0	0	0	0	0	Bacteria	1	Firmicutes	0.46	Negativicutes	0.07	Selenomonadales	0.07	Veillonellaceae	0.07	Sporolituus	0.07
BactOtu583	0	0	0	0	0	0	0	0	0	0	0	0	0	0	0	0	0	Bacteria	1	Firmicutes	1	Bacilli	1	Bacillales	0.92	Planococcaceae	0.4	Solibacillus	0.17
BactOtu630	0	0	0	0	0	0	0	0	0	0	0	0	0	0	0	0	0	Bacteria	1	Firmicutes	0.95	Bacilli	0.89	Bacillales	0.88	Paenibacillaceae 1	0.72	Brevibacillus	0.69
BactOtu726	0	0	0	0	0	0	0	0	0	0	0	0	0	0	0	0	0	Bacteria	1	Firmicutes	1	Clostridia	1	Clostridiales	1	Peptoniphilaceae	1	Peptoniphilus	1
BactOtu941	0	0	0	0	0	0	0	0	0	0	0	0	0	0	0	0	0	Bacteria	1	Firmicutes	0.83	Bacilli	0.77	Bacillales	0.76	Bacillaceae 2	0.55	Natronobacillus	0.15
BactOtu977	0	0	0	0	0	0	0	0	0	0	0	0	0	0	0	0	0	Bacteria	1	Deinococcus-Thermus	1	Deinococci	1	Deinococcales	1	Deinococcaceae	1	Deinococcus	0.97
BactOtu801	0	0	0	0	0	0	0	0	0	0	0	0	0	0	0	0	0	Bacteria	1	Armatimonadetes	0.95	Armatimonadia	0.95	Armatimonadales	0.95	Armatimonadaceae	0.95	Armatimonas/Armatimonadetes_gp1	0.95
BactOtu284	0	0	0	0	0	0	0	0	0	0	0	0	0	0	0	0	0	Bacteria	1	Bacteroidetes	1	Cytophagia	1	Cytophagales	1	Cytophagaceae	1	Fibrisoma	0.31
BactOtu713	0	0	0	0	0	0	0	0	0	0	0	0	0	0	0	0	0	Bacteria	1	Bacteroidetes	1	Cytophagia	0.99	Cytophagales	0.99			Chryseolinea	0.69
BactOtu406	0	0	0	0	0	0	0	0	0	0	0	0	0	0	0	0	0	Bacteria	1	Bacteroidetes	0.99	Flavobacteriia	0.9	Flavobacteriales	0.9	Flavobacteriaceae	0.89	Chryseobacterium	0.45
BactOtu728	0	0	0	0	0	0	0	0	0	0	0	0	0	0	0	0	0	Bacteria	1	Bacteroidetes	1	Flavobacteriia	1	Flavobacteriales	1	Flavobacteriaceae	0.99	Flavobacterium	0.92
BactOtu378	0	0	0	0	0	0	0	0	0	0	0	0	0	0	0	0	0	Bacteria	1	Bacteroidetes	0.99	Sphingobacteriia	0.85	Sphingobacteriales	0.85	Chitinophagaceae	0.85	Taibaiella	0.78
BactOtu642	0	0	0	0	0	0	0	0	0	0	0	0	0	0	0	0	0	Bacteria	1	Bacteroidetes	0.98	Sphingobacteriia	0.94	Sphingobacteriales	0.94	Chitinophagaceae	0.92	Asinibacterium	0.51
BactOtu850	0	0	0	0	0	0	0	0	0	0	0	0	0	0	0	0	0	Bacteria	1	Bacteroidetes	0.99	Sphingobacteriia	0.99	Sphingobacteriales	0.99	Chitinophagaceae	0.99	Niastella	0.85
BactOtu994	0	0	0	0	0	0	0	0	0	0	0	0	0	0	0	0	0	Bacteria	1	Bacteroidetes	0.78	Sphingobacteriia	0.72	Sphingobacteriales	0.72	Chitinophagaceae	0.72	Niastella	0.62
BactOtu1093	0	0	0	0	0	0	0	0	0	0	0	0	0	0	0	0	0	Bacteria	1	Actinobacteria	0.99	Actinobacteridae	0.99	Actinomycetales	0.99	Pseudonocardiaceae	0.86	Pseudonocardia	0.53
BactOtu1149	0	0	0	0	0	0	0	0	0	0	0	0	0	0	0	0	0	Bacteria	1	Actinobacteria	0.31	Actinobacteridae	0.21	Actinomycetales	0.21	Actinopolysporaceae	0.12	Halopolyspora	0.16
BactOtu946	0	0	0	0	0	0	0	0	0	0	0	0	0	0	0	0	0	Bacteria	1	Actinobacteria	0.96	Actinobacteridae	0.96	Actinomycetales	0.96	Microbacteriaceae	0.96	Glaciibacter	0.3
BactOtu1044	0	0	0	0	0	0	0	0	0	0	0	0	0	0	0	0	0	Bacteria	1	Acidobacteria	0.47	Acidobacteria_Gp6	0.47					Gp6	0.47
BactOtu247	0	0	0	0	0	0	0	0	0	0	0	0	0	0	0	0	0	Bacteria	1	Acidobacteria	0.77	Acidobacteria_Gp17	0.76					Gp17	0.76
BactOtu506	0	0	0	0	0	0	0	0	0	0	0	0	0	0	0	0	0	Bacteria	1	Acidobacteria	0.82	Acidobacteria_Gp16	0.82					Gp16	0.82
BactOtu635	0	0	0	0	0	0	0	0	0	0	0	0	0	0	0	0	0	Bacteria	1	Acidobacteria	0.88	Acidobacteria_Gp6	0.88					Gp6	0.88
BactOtu831	0	0	0	0	0	0	0	0	0	0	0	0	0	0	0	0	0	Bacteria	1	Acidobacteria	0.51	Acidobacteria_Gp6	0.41					Gp6	0.41

## Sheet: Bact Seeds
Plant	Arabidopsis	Barley	Brachiaria	Brachypodium	Cassava	Coffee	Maize	Panicum	Pea	Phaseolus	Rice	Sorghum	Soy	SugarCane	Sunflower	Tomato	Wheat
Substrate	NA	NA	NA	NA	NA	NA	NA	NA	NA	NA	NA	NA	NA	NA	NA	NA	NA
Tissue	Seed	Seed	Seed	Seed	Seed	Seed	Seed	Seed	Seed	Seed	Seed	Seed	Seed	Seed	Seed	Seed	Seed
Repetition	Bact	Bact	Bact	Bact	Bact	Bact	Bact	Bact	Bact	Bact	Bact	Bact	Bact	Bact	Bact	Bact	Bact
NonTarget Reads (removed)	1689	3539	331	829	4286	247	4115	782	12701	1560	4401	7669	26841	80	107423	12676	16741
Target Reads (shown below)	767	37590	9887	462	1712	1222	1691	705	1007	790	11105	1376	7500	12095	383	72	1627
ShannonH	3.792	0.6381	0.4303	2.442	1.233	2.491	3.434	3.374	4.24	3.544	1.824	2.088	0.7467	1.612	0.9191	2.953	1.059
#OTU ID	ArabidopsisSeedBact	BarleySeedBact	BrachiariaSeedBact	BrachypodiumSeedBact	CassavaSeedBact	CoffeeSeedBact	MaizeSeedBact2	PanicumSeedBact2	PeaSeedBact2	PhaseolusSeedBact2	RiceSeedBact	SorghumSeedBact	SoySeedBact	SugarCaneSeedBact	SunflowerSeedBact	TomatoSeedBact	WheatSeedBact	Domain	% identity	Phylum	% identity	Class	% identity	Order	% identity	Family	% identity	Genus	% identity
BactOtu2	8.86571	82.6337	91.3624	4.54545	77.1612	2.53682	1.1236	12.766	8.54022	9.11392	0.936515	4.28779	0.0666667	4.94419	76.7624	18.0556	2.82729	Bacteria	1	Proteobacteria	1	Gammaproteobacteria	1	Enterobacteriales	1	Enterobacteriaceae	1	Enterobacter	0.49
BactOtu1	8.99609	12.1389	3.36806	14.2857	3.27103	1.39116	0.236546	21.9858	1.9861	19.1139	53.1292	62.8634	0.04	71.9802	3.39426	15.2778	82.5446	Bacteria	1	Proteobacteria	1	Gammaproteobacteria	1	Enterobacteriales	1	Enterobacteriaceae	1	Pantoea	0.53
BactOtu4	9.64798	0.0106411	0.0404572	0.649351	2.80374	8.26514	11.2951	3.26241	7.94439	8.60759	0.135074	3.34302	0	0.396858	0.261097	5.55556	1.59803	Bacteria	1	Proteobacteria	1	Gammaproteobacteria	1	Pseudomonadales	1	Pseudomonadaceae	1	Pseudomonas	0.61
[truncated: 1,073 more rows]

## Sheet: AHC_HID
14.2188	0.914993	1	0			1	0
[truncated: 147 more rows]
