# Supplementary material for: Seed-Transmitted Bacteria and Fungi Dominate Juvenile Plant Microbiomes
Source: Front Microbiol. 2021 Oct 22;12:737616. doi: 10.3389/fmicb.2021.737616 (PMC8569520; doi:10.3389/fmicb.2021.737616)
Supplement: Supplementary file 3 [file Table_1.xls]

## Sheet: Datos
Descripcion	pH (Un)	P-BrayII (mg/kg)	MO (g/kg)	Ca-Acet (cmol/kg)	Mg (cmol/kg)	K (cmol/kg)	Na (cmol/kg)	CIC (cmol/kg)	Cu (mg/kg)	Zn (mg/kg)	Mn (mg/kg)	Fe (mg/kg)	B (mg/kg)	S (mg/kg)
Field Soil	8.03	260.539	32.9	21.936	7.0872	0.6284	0.0735	25.6	0.4262	2.1893	12.0168	0.7272	1.382	22.482
River Sand	6.73	20.812	1.59	1.7595	0.5311	0.0483	0.0053	2.36	0.7224	0.6913	61.1206	108.767	0.563	5.968
pH (Un)		pH Water 1:1
P-BrayII (mg/kg)		Available Phosphorus - Spectrometry
MO (g/kg)		Organica Content Walkley-Black Spectrometry
Ca-Acet (cmol/kg)		Interchangeable Calcium (Atomic Absorption)
Mg (cmol/kg)		Interchangeable Magnesium (Atomic Absorption)
K (cmol/kg)		Interchangeable Potassium (Atomic Absorption)
Na (cmol/kg)		Interchangeable Sodium (Atomic Absorption)
CIC (cmol/kg)		Cation Exchange Capacity (Amonium Acetate) Volumetric
Cu (mg/kg)		Doble Acid Copper Extraction (Atomic Absorption)
Zn (mg/kg)		Double Acid Zinc Extraction (Atomic Absorption)
Mn (mg/kg)		Double Acid Manganese Extraction (Atomic Absorption)
Fe (mg/kg)		Double Acid Iron Extraction (Atomic Absorption)
B (mg/kg)		Boron in hot water (Azometic Spectromettry)
S (mg/kg)		Sulfur Extraction (Phosphate Ca) Turbidimetry
