# Supplementary material for: Seed-Transmitted Bacteria and Fungi Dominate Juvenile Plant Microbiomes
Source: Front Microbiol. 2021 Oct 22;12:737616. doi: 10.3389/fmicb.2021.737616 (PMC8569520; doi:10.3389/fmicb.2021.737616)
Supplement: Supplementary file 5 [file Table_3.xlsx]

## Sheet: Sheet1
Supplemental Table 3: Bacterial 16S OTU sequences and taxonomy
Bact OTU #	Sequence	Domain	%	Phylum	%	Class	%	Order	%	Family	%	Genus	%
BactOtu1	GAGTGTCAGCAGCCGCGGTAATACGGAGGGTGCAAGCGTTAATCGGAATTACTGGGCGTAAAGCGCACGCAGGCGGTCTGTTAAGTCAGATGTGAAATCCCCGGGCTTAACCTGGGAACTGCATTTGAAACTGGCAGGCTTGAGTCTTGTAGAGGGGGGTAGAATTCCAGGTGTAGCGGTGAAATGCGTAGAGATCTGGAGGAATACCGGTGGCGAAGGCGGCCCCCTGGACAAAGACTGACGCTCAGGTGCGAAAGCGTGGGGAGCAAACAGGATTAGATACCCCCGTAGTCCGTAG	Bacteria	1	Proteobacteria	1	Gammaproteobacteria	1	Enterobacteriales	1	Enterobacteriaceae	1	Pantoea	0.53
BactOtu2	CTGAGTGCCAGCCGCCGCGGTAATACGGAGGGTGCAAGCGTTAATCGGAATTACTGGGCGTAAAGCGCACGCAGGCGGTCTGTCAAGTCGGATGTGAAATCCCCGGGCTCAACCTGGGAACTGCATCCGAAACTGGCAGGCTTGAGTCTCGTAGAGGGGGGTAGAATTCCAGGTGTAGCGGTGAAATGCGTAGAGATCTGGAGGAATACCGGTGGCGAAGGCGGCCCCCTGGACGAAGACTGACGCTCAGGTGCGAAAGCGTGGGGAGCAAACAGGATTAGAAACCCCCGTAGTCCGTAG	Bacteria	1	Proteobacteria	1	Gammaproteobacteria	1	Enterobacteriales	1	Enterobacteriaceae	1	Enterobacter	0.49
BactOtu3	GAGTGTCAGCAGCCGCGGTAATACAGAGGGTGCAAGCGTTAATCGGAATTACTGGGCGTAAAGCGCGCGTAGGTGGTTTGTTAAGTTGGATGTGAAATCCCCGGGCTCAACCTGGGAACTGCATTCAAAACTGACTGACTAGAGTATGGTAGAGGGTGGTGGAATTTCCTGTGTAGCGGTGAAATGCGTAGATATAGGAAGGAACACCAGTGGCGAAGGCGACCACCTGGACTAATACTGACACTGAGGTGCGAAAGCGTGGGGAGCAAACAGGATTAGATACCCCCGTAGTCCGTAGT	Bacteria	1	Proteobacteria	1	Gammaproteobacteria	1	Pseudomonadales	1	Pseudomonadaceae	1	Pseudomonas	0.95
BactOtu4	GAGTGTCAGCAGCCGCGGTAATACAGAGGGTGCAAGCGTTAATCGGAATTACTGGGCGTAAAGCGCGCGTAGGTGGTTTGTTAAGTTGGATGTGAAAGCCCCGGGCTCAACCTGGGAACTGCATCCAAAACTGGCAAGCTAGAGTACGGTAGAGGGTGGTGGAATTTCCTGTGTAGCGGTGAAATGCGTAGATATAGGAAGGAACACCAGTGGCGAAGGCGACCACCTGGACTGATACTGACACTGAGGTGCGAAAGCGTGGGGAGCAAACAGGATTAGAAACCCCCGTAGTCCGTAG	Bacteria	1	Proteobacteria	1	Gammaproteobacteria	1	Pseudomonadales	1	Pseudomonadaceae	1	Pseudomonas	0.61
BactOtu5	GAGTGTCAGCAGCCGCGGTAATACAGAGGATGCAAGCGTTATCCGGAATGATTGGGCGTAAAGCGTCTGTAGGTGGCTTTTTAAGTCCGCCGTCAAATCCCAGGGCTCAACTCTGGACAGGCGGTGGAAACTACCAAGCTGGAGTACGGTAGGGGCAGAGGGAATTTCCGGTGGAGCGGTGAAATGCGCAGAGATCGGAAAGAACACCAACGGCGAAAGCACTCTGCTGGGCCGACACTGACACTGAGAGACGAAAGCTAGGGGAGCGAATGGGATTAGAAACCCCCGTAGTCCGTAG	Bacteria	1	Cyanobacteria/Chloroplast	1	Chloroplast	1	Chloroplast	1	Streptophyta	1
BactOtu6	GAGTGTCAGCAGCCGCGGTAATACGTAGGTGGCAAGCGTTATCCGGAATTATTGGGCGTAAAGCGCGCGCAGGTGGTTTCTTAAGTCTGATGTGAAAGCCCACGGCTCAACCGTGGAGGGTCATTGGAAACTGGGAGACTTGAGTGCAGAAGAGGAAAGTGGAATTCCATGTGTAGCGGTGAAATGCGTAGAGATATGGAGGAACACCAGTGGCGAAGGCGACTTTCTGGTCTGTAACTGACACTGAGGCGCGAAAGCGTGGGGAGCAAACAGGATTAGAAACCCCCGTAGTCCGTAG	Bacteria	1	Firmicutes	1	Bacilli	0.97	Bacillales	0.94	Planococcaceae	0.76	Viridibacillus	0.54
BactOtu7	CTGAGTGTCAGCAGCCGCGGTAATACGTAGGGTGCAAGCGTTAATCGGAATTACTGGGCGTAAAGCGTGCGCAGGCGGTTTTGTAAGTCTGACGTGAAATCCCCGGGCTCAACCTGGGAATTGCGTTGGAGACTGCAAGGCTAGAATCTGGCAGAGGGGGGTAGAATTCCACGTGTAGCAGTGAAATGCGTAGAGATGTGGAGGAACACCGATGGCGAAGGCAGCCCCCTGGGTCAAGATTGACGCTCATGCACGAAAGCGTGGGGAGCAAACAGGATTAGAAACCCCCGTAGTCCGTAGT	Bacteria	1	Proteobacteria	1	Betaproteobacteria	1	Burkholderiales	1	Oxalobacteraceae	1	Massilia	0.91
BactOtu8	CTGAGTGTCAGCCGCCGCGGTAATACGTAGGTGGCAAGCGTTATCCGGAATTATTGGGCGTAAAGCGCGCGCAGGCGGTTTCTTAAGTCTGATGTGAAAGCCCACGGCTCAACCGTGGAGGGTCATTGGAAACTGGGGAACTTGAGTGCAGAAGAGAAAAGCGGAATTCCACGTGTAGCGGTGAAATGCGTAGAGATGTGGAGGAACACCAGTGGCGAAGGCGGCTTTTTGGTCTGTAACTGACGCTGAGGCGCGAAAGCGTGGGGAGCAAACAGGATTAGAAACCCCCGTAGTCCGTAG	Bacteria	1	Firmicutes	1	Bacilli	1	Bacillales	1	Planococcaceae	0.32	Bhargavaea	0.29
BactOtu9	GAGTGTCAGCAGCCGCGGTAATACGAAGGGTGCAAGCGTTAATCGGAATTACTGGGCGTAAAGCGCGCGTAGGTGGCTTGATAAGTTGGATGTGAAATCCCCGGGCTCAACCTGGGAACTGCATCCAAAACTGTCTGGCTAGAGTGCGGTAGAGGGTAGTGGAATTTCCAGTGTAGCGGTGAAATGCGTAGATATTGGAAGGAACACCAGTGGCGAAGGCGACTACCTGGACTGACACTGACACTGAGGTGCGAAAGCGTGGGGAGCAAACAGGATTAGAAACCCCCGTAGTCCGTAG	Bacteria	1	Proteobacteria	1	Gammaproteobacteria	1	Pseudomonadales	0.91	Pseudomonadaceae	0.91	Serpens	0.51
BactOtu10	CTGAGTGTCAGCCGCCGCGGTAATACAGAGGGTGCAAGCGTTAATCGGAATTACTGGGCGTAAAGCGCGCGTAGGTGGTTCGTTAAGTTGGATGTGAAATCCCCGGGCTCAACCTGGGAACTGCATTCAAAACTGTCGAGCTAGAGTATGGTAGAGGGTGGTGGAATTTCCTGTGTAGCGGTGAAATGCGTAGATATAGGAAGGAACACCAGTGGCGAAGGCGACCACCTGGACTGATACTGACACTGAGGTGCGAAAGCGTGGGGAGCAAACAGGATTAGAAACCCTAGTAGTCCGT	Bacteria	1	Proteobacteria	1	Gammaproteobacteria	1	Pseudomonadales	1	Pseudomonadaceae	1	Pseudomonas	0.9
BactOtu11	GAGTGTCAGCAGCCGCGGTAATACGTAGGTGGCAAGCGTTGTCCGGAATTATTGGGCGTAAAGGGCTCGCAGGCGGTTTCTTAAGTCTGATGTGAAAGCCCCCGGCTCAACCGGGGAGGGTCATTGGAAACTGGGGAACTTGAGTGCAGAAGAGGAGAGTGGAATTCCACGTGTAGCGGTGAAATGCGTAGAGATGTGGAGGAACACCAGTGGCGAAGGCGACTCTCTGGTCTGTAACTGACGCTGAGGAGCGAAAGCGTGGGGAGCGAACAGGATTAGATACCCCCGTAGTCCGTAGT	Bacteria	1	Firmicutes	1	Bacilli	1	Bacillales	0.93	Bacillaceae 1	0.54	Bacillus	0.48
BactOtu12	GAGTGTCAGCAGCCGCGGTAATACAGAGGGTGCGAGCGTTAATCGGATTTACTGGGCGTAAAGCGTGCGTAGGCGGCCAATTAAGTCAAATGTGAAATCCCCGAGCTTAACTTGGGAATTGCATTCGATACTGGTTGGCTAGAGTATGGGAGAGGATGGTAGAATTCCAGGTGTAGCGGTGAAATGCGTAGAGATCTGGAGGAATACCGATGGCGAAGGCAGCCATCTGGCCTAATACTGACGCTGAGGTACGAAAGCATGGGGAGCAAACAGGATTAGATACCCCCGTAGTCCGTAGT	Bacteria	1	Proteobacteria	1	Gammaproteobacteria	1	Pseudomonadales	1	Moraxellaceae	1	Acinetobacter	1
BactOtu13	CTGAGTGTCAGCCGCCGCGGTAATACGTAGAAGACTAGTGTTAGTCATCTTTATTAGGTTTAAAGGGTACCTAGACGGTAAATTAAACTCTAAATGAGTACTTTTTTACTAGAGTTTTATGTGAGAAGGAAGAACTTCTGGAGTAGGGATAAAATACGCAAATACCAGAAGGACTGATAACGGCGAAGGCGTCCTTCTATGTAAAAACTGACGTTGAGGGACGAAGGCTCGGGTAGCGATAAGGATTAGAAACCCCCGTAGTCCGTAGT	Fungi	1									Aspergillus	0.98
BactOtu14	GAGTGTCAGCCGCCGCGGTAAGACAGAGGATGCAAGCGTTATCCGGAATGATTGGGCGTAAAGCGTCTGTAGGTGGCTTTTCAAGTCCGCCGTCAAATCCCAGGGCTCAACCCTGGACAGGCGGTGGAAACTACCAAGCTGGAGTACGGTAGGGGCAGAGGGAATTTCCGGTGGAGCGGTGAAATGCATTGAGATCGGAAAGAACACCAACGGCGAAAGCACTCTGCTGGGCCGACACTGACACTGAGAGACGAAAGCTAGGGGAGCAAATGGGATTAGATACCCCCGTAGTCCGTAGT	Bacteria	1	Cyanobacteria/Chloroplast	1	Chloroplast	1	Chloroplast	1	Streptophyta	1
BactOtu15	GAGTGTCAGCAGCCGCGGTAATACGTAGGTGGCAAGCGTTGTCCGGATTTACTGGGCGTAAAGGGAGCGTAGGTGGATATTTAAGTGGGATGTGAAATACTCGGGCTTAACCTGGGTGCTGCATTCCAAACTGGATATCTAGAGTGCAGGAGAGGAAAGTAGAATTCCTAGTGTAGCGGTGAAATGCGTAGAGATTAGGAAGAATACCAGTGGCGAAGGCGACTTTCTGGACTGTAACTGACACTGAGGCTCGAAAGCGTGGGGAGCAAACAGGATTAGATACCCCCGTAGTCCGT	Bacteria	1	Firmicutes	1	Clostridia	1	Clostridiales	1	Clostridiaceae 1	1	Clostridium sensu stricto	0.96
BactOtu16	TGACTGACTTGGTCATTTAGAGGAAGGAGAAGTCGTAACAAGGTTTCCGTAGGTGAACCTGCGGAAGGATCATTGTCGTGACCCTTAAACAAAACAGACCGTGAATGTGTCATCCATGTCGTCGGGCCACGGTCCGGCCAAGGCTCCTCACCTTCTCTACGTTGGTGAAGGGCCGCCAAAGAACCCACGGCGCCGAAGGCGTCAAGGAACACTGATATTGCCTTGCTCGGGTCACGTTCGGCCTGCCGGTCATGCCCCGTGCAATGTTGCTATCTTAACCAACACGACTCTCGGCAACGGATATCTCGGCTCTCGCATCGATGAAGAACGCAGCGTA	Archaea	0.18	Euryarchaeota	0.09	Thermoplasmata	0.05	Methanomassiliicoccales	0.04	Methanomassiliicoccaceae	0.04	Methanomassiliicoccus	0.04
BactOtu17	CTGAGTGTCAGCAGCCGCGGTAATACGAAGGGTGCAAGCGTTACTCGGAATTACTGGGCGTAAAGCGTGCGTAGGTGGTGATTTAAGTCCGTTGTGAAAGCCCTGGGCTCAACCTGGGAATTGCAGTGGATACTGGGTCACTAGAGTGTGGTAGAGGATAGTGGAATTTCCGGTGTAGCAGTGAAATGCGTAGAGATCGGAAGGAACATCTGTGGCGAAGGCGACTATCTGGGCCAACACTGACACTGAGGCACGAAAGCGTGGGGAGCAAACAGGATTAGATACCCCCGTAGTCCGTAGT	Bacteria	1	Proteobacteria	1	Gammaproteobacteria	1	Xanthomonadales	1	Xanthomonadaceae	1	Pseudoxanthomonas	1
BactOtu18	CTGAGTGTCAGCCGCCGCGGTAATACGAAGGGTGCAAGCGTTACTCGGAATTACTGGGCGTAAAGCGTGCGTAGGTGGTCGTTTAAGTCTGTTGTGAAAGCCCTGGGCTCAACCTGGGAACTGCAGTGGAAACTGGACGACTAGAGTGTGGTAGAGGGTAGCGGAATTCCTGGTGTAGCAGTGAAATGCGTAGAGATCAGGAGGAACATCCATGGCGAAGGCAGCTACCTGGACCAACACTGACACTGAGGCACGAAAGCGTGGGGAGCAAACAGGATTAGAAACCCCGGTAGTCCGTAG	Bacteria	1	Proteobacteria	1	Gammaproteobacteria	1	Xanthomonadales	1	Xanthomonadaceae	1	Stenotrophomonas	1
BactOtu19	CTGAGTGTCAGCAGCCGCGGTAATACGTAGGGTGCAAGCGTTAATCGGAATTACTGGGCGTAAAGCGTGCGCAGGCGGTGATGTAAGACAGATGTGAAATCCCCGGGCTCAACCTGGGAACTGCATTTGTGACTGCATCGCTGGAGTACGGCAGAGGGGGATGGAATTCCGCGTGTAGCAGTGAAATGCGTAGATATGCGGAGGAACACCGATGGCGAAGGCAATCCCCTGGGCCTGTACTGACGCTCATGCACGAAAGCGTGGGGAGCAAACAGGATTAGAAACCCCCGTAGTCCGTAG	Bacteria	1	Proteobacteria	1	Betaproteobacteria	1	Burkholderiales	0.99	Comamonadaceae	0.98	Acidovorax	0.72
BactOtu20	GAGTGTCAGCAGCCGCGGTAATACAGAGGGTGCGAGCGTTAATCGGAATTACTGGGCGTAAAGCGCGCGTAGGTGGTTCGTTAAGTTGGATGTGAAAGCCCCGGGCTCAACCTGGGAACTGCATCCAAAACTGGCGAGCTAGAGTAGGGCAGAGGGTGGTGGAATTTCCTGTGTAGCGGTGAAATGCGTAGATATAGGAAGGAACACCAGTGGCGAAGGCGACCACCTGGGCTCATACTGACACTGAGGTGCGAAAGCGTGGGGAGCAAACAGGATTAGATACCCTTGTAGTCCGTAGT	Bacteria	1	Proteobacteria	1	Gammaproteobacteria	1	Pseudomonadales	1	Pseudomonadaceae	1	Pseudomonas	0.86
BactOtu21	GAGTGTCAGCAGCCGCGGTAATACGAAGGGTGCAAGCGTTACTCGGAATTACTGGGCGTAAAGCGTGCGTAGGTGGTTGTTTAAGTCCGTTGTGAAAGCCCTGGGCTCAACCTGGGAATTGCAGTGGATACTGGGCAACTAGAGTGTGGTAGAGGATGGCGGAATTCCCGGTGTAGCAGTGAAATGCGTAGAGATCGGGAGGAACATCTGTGGCGAAGGCGGCCATCTGGACCAACACTGACACTGAGGCACGAAAGCGTGGGGAGCAAACAGGATTAGATACCCCCGTAGTCCGTAG	Bacteria	1	Proteobacteria	1	Gammaproteobacteria	1	Xanthomonadales	1	Xanthomonadaceae	1	Xanthomonas	0.92
BactOtu22	CTGAGTGTCAGCCGCCGCGGTAATACAGAGGGTGCAAGCGTTAATCGGATTTACTGGGCGTAAAGCGCGCGTAGGCGGCTAATTAAGTCAAATGTGAAATCCCCGAGCTTAACTTGGGAATTGCATTCGATACTGGTTAGCTAGAGTGTGGGAGAGGATGGTAGAATTCCAGGTGTAGCGGTGAAATGCGTAGAGATCTGGAGGAATACCGATGGCGAAGGCAGCCATCTGGCCTAACACTGACGCTGAGGTGCGAAAGCATGGGGAGCAAACAGGATTAGAAACCCTAGTAGTCCGTAGT	Bacteria	1	Proteobacteria	1	Gammaproteobacteria	1	Pseudomonadales	1	Moraxellaceae	1	Acinetobacter	0.98
BactOtu23	CTGACTTGGTCATTTAGAGGAAGTAAAAGTCGTAACAAGGTCTCCGTTGGTGAACCAGCGGAGGGATCATTACCGAGTTTACAACTCCCAAACCCCTGTGAACATACCAATTGTTGCCTCGGCGGATCAGCCCGCTCCCGGTAAAACGGGACGGCCCGCCAGAGGACCCCTAAACTCTGTTTCTATATGTAACTTCTGAGTAAAACCATAAATAAATCAAAACTTTCAACAACGGATCTCTTGGTTCTGGCATCGATGAAGAACGCAGCGTAG	Fungus	1									Fusarium	1
BactOtu24	CTGAGTGCCAGCCGCCGCGGTAATACGTAGGGTGCAAGCGTTAATCGGAATTACTGGGCGTAAAGCGTGCGCAGGCGGTTTTGTAAGTCTGTCGTGAAAGCCCCGGGCTTAACCTGGGAATTGCGATGGAGACTGCAAGGCTTGAATCTGGCAGAGGGGGGTAGAATTCCACGTGTAGCAGTGAAATGCGTAGAGATGTGGAGGAACACCGATGGCGAAGGCAGCCCCCTGGGTCAAGATTGACGCTCATGCACGAAAGCGTGGGGAGCAAACAGGATTAGATACCCGAGTAGTCCGTAGTCA	Bacteria	1	Proteobacteria	1	Betaproteobacteria	1	Burkholderiales	0.99	Oxalobacteraceae	0.99	Telluria	0.46
BactOtu25	CTGAGTGTCAGCCGCCGCGGTAATACGAAGGGTGCAAGCGTTAATCGGAATTACTGGGCGTAAAGCGCGCGTAGGTGGTTTGGTAAGATGGATGTGAAATCCCCGGGCTCAACCTGGGAACTGCATCCATAACTGCCTGACTAGAGTACGGTAGAGGGTGGTGGAATTTCCTGTGTAGCGGTGAAATGCGTAGATATAGGAAGGAACACCAGTGGCGAAGGCGACCACCTGGACTGATACTGACACTGAGGTGCGAAAGCGTGGGGAGCAAACAGGATTAGATACCCCCGTAGTCCGTAGT	Bacteria	1	Proteobacteria	1	Gammaproteobacteria	1	Pseudomonadales	1	Pseudomonadaceae	1	Azotobacter	0.46
BactOtu26	CTGAGTGTCAGCCGCCGCGGTAATACGTAGGTGGCAAGCGTTGTCCGGAATTATTGGGCGTAAAGCGCGCGCAGGCGGTCCTTTAAGTCTGATGTGAAAGCCCACGGCTCAACCGTGGAGGGTCATTGGAAACTGGGGGACTTGAGTGCAGAAGAGGAAAGCGGAATTCCACGTGTAGCGGTGAAATGCGTAGAGATGTGGAGGAACACCAGTGGCGAAGGCGGCTTTCTGGTCTGTAACTGACGCTGAGGCGCGAAAGCGTGGGGAGCAAACAGGATTAGATACCCTTGTAGTCCGTAGT	Bacteria	1	Firmicutes	1	Bacilli	1	Bacillales	1	Planococcaceae	0.94	Paenisporosarcina	0.38
BactOtu27	CTGAGTGCCAGCAGCCGCGGTAATACGGAGGGTGCAAGCGTTATCCGGATTTATTGGGTTTAAAGGGTCCGTAGGCGGATCTGTAAGTCAGTGGTGAAATCTCACAGCTTAACTGTGAAACTGCCATTGATACTGCAGGTCTTGAGTGTTGTTGAAGTAGCTGGAATAAGTAGTGTAGCGGTGAAATGCATAGATATTACTTAGAACACCAATTGCGAAGGCAGGTTACTAAGCAACAACTGACGCTGATGGACGAAAGCGTGGGGAGCGAACAGGATTAGAAACCCCCGTAGTCCGTAG	Bacteria	1	Bacteroidetes	1	Flavobacteriia	1	Flavobacteriales	1	Flavobacteriaceae	1	Chryseobacterium	0.99
BactOtu28	CTGAGTGTCAGCCGCCGCGGTAATACGAAGGGGGCTAGCGTTGCTCGGAATCACTGGGCGTAAAGGGCGCGTAGGCGGCGTTTTAAGTCGGGGGTGAAAGCCTGTGGCTCAACCACAGAATGGCCTTCGATACTGGGACGCTTGAGTATGGTAGAGGTTGGTGGAACTGCGAGTGTAGAGGTGAAATTCGTAGATATTCGCAAGAACACCGGTGGCGAAGGCGGCCAACTGGACCATTACTGACGCTGAGGCGCGAAAGCGTGGGGAGCAAACAGGATTAGAAACCCTTGTAGTCCGTAGTC	Bacteria	1	Proteobacteria	1	Alphaproteobacteria	1	Rhizobiales	1	Methylobacteriaceae	1	Methylobacterium	1
BactOtu29	GAGTGTCAGCAGCCGCGGTAATACGGAGGGGGCTAGCGTTGTTCGGAATTACTGGGCGTAAAGCGCACGTAGGCGGCTTTGTAAGTCAGAGGTGAAAGCCTGGAGCTCAACTCCAGAACTGCCTTTGAGACTGCATCGCTTGAATCCAGGAGAGGTCAGTGGAATTCCGAGTGTAGAGGTGAAATTCGTAGATATTCGGAAGAACACCAGTGGCGAAGGCGGCTGACTGGACTGGTATTGACGCTGAGGTGCGAAAGCGTGGGGAGCAAACAGGATTAGAAACCCTTGTAGTCCGTA	Bacteria	1	Proteobacteria	1	Alphaproteobacteria	1	Sphingomonadales	1	Sphingomonadaceae	1	Sphingomonas	0.98
BactOtu30	CTGAGTGTCAGCCGCCGCGGTAATACGAAGGGGGCTAGCGTTGTTCGGAATTACTGGGCGTAAAGCGCACGTAGGCGGACATTTAAGTCAGGGGTGAAATCCCAGAGCTCAACTCTGGAACTGCCTTTGATACTGGGTGTCTTGAGTATGGAAGAGGTGAGTGGAATTCCGAGTGTAGAGGTGAAATTCGTAGATATTCGGAGGAACACCAGTGGCGAAGGCGGCTCACTGGTCCATTACTGACGCTGAGGTGCGAAAGCGTGGGGAGCAAACAGGATTAGAAACCCTGGTAGTCCGTAGT	Bacteria	1	Proteobacteria	1	Alphaproteobacteria	1	Rhizobiales	1	Rhizobiaceae	0.86	Rhizobium	0.5
BactOtu31	CTGAGTGTCAGCAGCCGCGGTAATACGTAGGGGGCAAGCGTTGTCCGGAATTATTGGGCGTAAAGCGCGCGCAGGCGGCCGTTTAAGTCCGGTGTTTAATCCCGAAGCTCAACTTCGGGTCGCACTGGAAACTGGAGGGCTTGAGTGCAGAAGAGGAGAGTGGAATTCCACGTGTAGCGGTGAAATGCGTAGAGATGTGGAGGAACACCAGTGGCGAAGGCGACTCTCTGGGCTGTAACTGACGCTGAGGCGCGAAAGCGTGGGGAGCAAACAGGATTAGATACCCCCGTAGTCCGTAG	Bacteria	1	Firmicutes	1	Bacilli	1	Bacillales	1	Paenibacillaceae 1	0.98	Paenibacillus	0.63
BactOtu32	CTGAGTGTCAGCAGCCGCGGTAATACGGAGGGTGCAAGCGTTATCCGGATTTATTGGGTTTAAAGGGTCCGTAGGCGGATCTGTAAGTCAGTGGTGAAATCTCACAGCTTAACTGTGAAACTGCCATTGATACTGCAGGTCTTGAGTAAGGTAGAAGTGGCTGGAATAAGTAGTGTAGCGGTGAAATGCATAGATATTACTTAGAACACCAATTGCGAAGGCAGGTCACTATGTCTTAACTGACGCTGATGGACGAAAGCGTGGGGAGCGAACAGGATTAGATACCCCCGTAGTCCGT	Bacteria	1	Bacteroidetes	1	Flavobacteriia	1	Flavobacteriales	1	Flavobacteriaceae	1	Chryseobacterium	0.99
BactOtu33	GAGTGTCAGCAGCCGCGGTAATACGAAGGGTGCAAGCGTTACTCGGAATTACTGGGCGTAAAGCGTGCGTAGGTGGTGGTTTAAGTCTGCTGTGAAAGCCCTGGGCTCAACCTGGGAATTGCAGTGGATACTGGGTCACTAGAGTGTGGTAGAGGGATGCGGAATTTCCGGTGTAGCAGTGAAATGCGTAGAGATCGGAAGGAACATCCGTGGCGAAGGCGGCATCCTGGGCCAACACTGACACTGAGGCACGAAAGCGTGGGGAGCAAACAGGATTAGAAACCCCCGTAGTCCGTAGTC	Bacteria	1	Proteobacteria	1	Gammaproteobacteria	1	Xanthomonadales	1	Xanthomonadaceae	1	Pseudoxanthomonas	0.99
BactOtu34	CTGAGTGTCAGCCGCCGCGGTAATACGTAGGGTGCGAGCGTTAATCGGAATTACTGGGCGTAAAGCGTGCGCAGGCGGTTATGTAAGACAGATGTGAAATCCCCGGGCTCAACCTGGGAACTGCATTTGTGACTGCATGGCTAGAGTACGGTAGAGGGGGATGGAATTCCGCGTGTAGCAGTGAAATGCGTAGATATGCGGAGGAACACCGATGGCGAAGGCAATCCCCTGGACCTGTACTGACGCTCATGCACGAAAGCGTGGGGAGCAAACAGGATTAGAAACCCGAGTAGTCCGT	Bacteria	1	Proteobacteria	1	Betaproteobacteria	0.99	Burkholderiales	0.99	Comamonadaceae	0.97	Delftia	0.82
BactOtu35	TGACTGACTTGGTCATTTAGAGGAAGTAAAAGTCGTAACAAGGTCTCCGTAGGTGAACCTGCGGAGGGATCATTACAAGTGACCCCGGTCTAACCACCGGGATGTTCATAACCCTTTGTTGTCCGACTCTGTTGCCTCCGGGGCGACCCTGCCTTCGGGCGGGGGCTCCGGGTGGACACTTCAAACTCTTGCGTAACTTTGCAGTCTGAGTAAACTTAATTAATAAATTAAAACTTTTAACAACGGATCTCTTGGTTCTGGCATCGATGAAGAACGCAGCGTAG	Archaea	0.07	Crenarchaeota	0.05	Thermoprotei	0.05	Thermoproteales	0.03	Thermofilaceae	0.03	Thermofilum	0.03
BactOtu36	CTGAGTGTCAGCCGCCGCGGTAAGACGGGGGGGGCAAGTGTTCTTCGGAATGACTGGGCGTAAAGGGCACGTAGGCGGTGAATCGGGTTGAAAGTGAAAGTCGCCAAAAAGTGGCGGAATGCTCTCGAAACCAATTCACTTGAGTGAGACAGAGGAGAGTGGAATTTCGTGTGTAGGGGTGAAATCCGTAGATCTACGAAGGAACGCCAAAAGCGAAGGCAGCTCTCTGGGTCCCTACCGACGCTGGGGTGCGAAAGCATGGGGAGCGAACAGGATTAGAAACCCCCGTAGTCCGTAGTC	Plantae	1									Mitochondria	0.98
BactOtu37	CTGAGTGTCAGCCGCCGCGGTAATACGGAGGATCCAAGCGTTATCCGGATTTATTGGGTTTAAAGGGTGCGTAGGTGGCCTGGTAAGTCAGGGGTGAAAGACGGCAGCTTAACTGTCGCAGTGCCTTTGATACTGCCGGGCTTGAATACAGTTGAAGTGGGCGGAATGTGACAAGTAGCGGTGAAATGCATAGATATGTCACAGAACACCGATCGCGAAGGCAGCTCACTAAAGTGTGATTGACACTGAGGCACGAAAGCGTGGGGATCAAACAGGATTAGATACCCCCGTAGTCCGTAG	Bacteria	1	Bacteroidetes	1	Sphingobacteriia	1	Sphingobacteriales	1	Sphingobacteriaceae	1	Mucilaginibacter	0.99
BactOtu38	CTGAGTGTCAGCCGCCGCGGTAAGACAGAGGATGCAAGCGTTATCCGGAATGATTGGGCGTAAAGCGTCTGTAGGTGGCTTTTTAAGTTCGCTGTCAAATACCAGGGCTCAACCCTGGACAGGTGGTGAAAACTACTAAGCTAGAGTACGGTAGGGGCAGAGGGAATTTCCGGTGGAGCGATGAAATGCGTAGAGATCGGAAGGAACACCAACGGCGAAAGCACTCTGCTGGGCCGACACTGACACTGAGAGACGAAAGCTAGGGGAGCGAATGGGATTAGAAACCCCCGTAGTCCGTAGTCA	Bacteria	0.99	Cyanobacteria/Chloroplast	0.99	Chloroplast	0.99	Chloroplast	0.99	Streptophyta	0.96
BactOtu39	CTGAGTGCCAGCCGCCGCGGTAATACGGAGGGTGCAAGCGTTAATCGGAATTACTGGGCGTAAAGCGTGCGTAGGCGGTTCGTTAAGTCTGCTGTGAAAGCCCCGGGCTCAACCTGGGAATGGCAGTGGATACTGGCGAGCTAGAGTGTGATAGAGGATGGTGGAATTCCCGGTGTAGCGGTGAAATGCGTAGAGATCGGGAGGAACATCAGTGGCGAAGGCGGCCATCTGGATCAACACTGACGCTGAGGCACGAAAGCGTGGGGAGCAAACAGGATTAGAAACCCCCGTAGTCCGTAGTC	Bacteria	1	Proteobacteria	1	Gammaproteobacteria	1	Xanthomonadales	1	Xanthomonadaceae	1	Luteibacter	0.89
BactOtu40	CTGAGTGTCAGCCGCCGCGGTAATACGGAGGATGCAAGCGTTATCCGGAATTATTGGGCGTAAAGCGTCCGTAGGTGGTTGAGTAAGTCAGTTGTTAAAGCGTGGGGCTTAACTCCATATCGGCAATTGAAACTACTCGGCTAGAGTGCGATAGGGGCAAGGGGAATTCCCAGTGTAGCGGTGAAATGCGTAGATATTGGGAAGAACACCGGTGGCGAAAGCGCCTTGCTGGGTCTGCACTGACACTGAGGGACGAAAGCTAGGGGAGCGAAAGGGATTAGATACCCCTGTAGTCCGTAGTC	Bacteria	0.99	Cyanobacteria/Chloroplast	0.94	Cyanobacteria	0.94	Family V	0.64	GpV	0.64
BactOtu41	CTGAGTGTCAGCCGCCGCGGTAATACGTAGGTGGCAAGCGTTGTCCGGAATTATTGGGCGTAAAGCGCGCGCAGGCGGTTCCTTAAGTCTGATGTGAAAGCCCCCGGCTCAACCGGGGAGGGTCATTGGAAACTGGGGAACTTGAGTGCAGAAGAGGAGAGCGGAATTCCACGTGTAGCGGTGAAATGCGTAGAGATGTGGAGGAACACCAGTGGCGAAGGCGGCTCTCTGGTCTGTAACTGACGCTGAGGCGCGAAAGCGTGGGGAGCGAACAGGATTAGAAACCCTTGTAGTCCGTA	Bacteria	1	Firmicutes	1	Bacilli	1	Bacillales	0.98	Bacillaceae 1	0.41	Bacillus	0.2
BactOtu42	CTGAGTGCCAGCCGCCGCGGTAATACGTAGAAGACTAGTGTTAGTCATCTTTATTAGGTTTAAAGGGTACCTAGACGGTAAATAACACTTGAGTAGAGTATTTATTTACTAGAGTTTTATGTGAGAAGGAAGAACTTCTGGAGTAGTGATAAAATACGCTGATACCAGAGGGACTGGTAACGGCGAAGGCGTCCTTCTATGTAAAAACTGACGTTGAGGGACGAAGGCTTGGGTAGCAAGAAGGATTAGAAACCCCCGTAGTCCGTAGTC	Fungi	1									Penicillium	0.98
BactOtu43	GAGTGTCAGCAGCCGCGGTAATACGAAGGGTGCAAGCGTTACTCGGAATTACTGGGCGTAAAGCGTGCGTAGGTGGTCGTTTAAGTCCGTTGTGAAAGCCCTGGGCTCAACCTGGGAACTGCAGTGGATACTGGGCGACTAGAATGTGGTAGAGGGTAGCGGAATTCCTGGTGTAGCAGTGAAATGCGTAGAGATCAGGAGGAACATCCATGGCGAAGGCAGCTACCTGGACCAACATTGACACTGAGGCACGAAAGCGTGGGGAGCAAACAGGATTAGATACCCGCGTAGTCCGTAGT	Bacteria	1	Proteobacteria	1	Gammaproteobacteria	1	Xanthomonadales	1	Xanthomonadaceae	1	Stenotrophomonas	1
BactOtu44	CTGAGTGCCAGCCGCCGCGGTAATACGAAGGGGGCTAGCGTTGCTCGGAATCACTGGGCGTAAAGGGCGCGTAGGCGGCCGATTAAGTCGGGGGTGAAAGCCTGTGGCTCAACCACAGAATTGCCTTCGATACTGGTTGGCTTGAGACCGGAAGAGGACAGCGGAACTGCGAGTGTAGAGGTGAAATTCGTAGATATTCGCAAGAACACCAGTGGCGAAGGCGGCTGTCTGGTCCGGTTCTGACGCTGAGGCGCGAAAGCGTGGGGAGCAAACAGGATTAGATACCCTCGTAGTCCGTAGTCA	Bacteria	1	Proteobacteria	1	Alphaproteobacteria	1	Rhizobiales	1	Methylobacteriaceae	1	Methylobacterium	0.98
BactOtu45	CTGAGTGTCAGCAGCCGCGGTAATACGTAGGGTGCAAGCGTTAATCGGAATTACTGGGCGTAAAGCGTGCGCAGGCGGTTGTGTAAGTCAGATGTGAAATCCCCGGGCTCAACCTGGGAATTGCATTTGAGACTGCACGGCTAGAGTGTGTCAGAGGGGGGTAGAATTCCACGTGTAGCAGTGAAATGCGTAGATATGTGGAGGAATACCGATGGCGAAGGCAGCCCCCTGGGATAACACTGACGCTCATGCACGAAAGCGTGGGGAGCAAACAGGATTAGAAACCCTCGTAGTCCGTAGTC	Bacteria	1	Proteobacteria	1	Betaproteobacteria	1	Burkholderiales	1	Oxalobacteraceae	1	Herbaspirillum	0.87
BactOtu46	GAGTGTCAGCAGCCGCGGTAATACGGAGGGTGCAAGCGTTATCCGGATTCACTGGGTTTAAAGGGTGCGTAGGCGGAATTGTAAGTCCGTGGTGAAATCTCCGAGCTTAACTCGGAAACTGCCGTGGATACTATAGTTCTTGAATGTTGTGGAGGTTTGCGGAATATGTCATGTAGCGGTGAAATGCTTAGATATGACATAGAACACCGATTGCGAAGGCAGCAGGCTACACAAATATTGACGCTGAGGCACGAAAGCGTGGGGATCAAACAGGATTAGAAACCCCCGTAGTCCGTAGT	Bacteria	1	Bacteroidetes	1	Sphingobacteriia	1	Sphingobacteriales	1	Chitinophagaceae	1	Chitinophaga	0.87
BactOtu47	GACTGACTTGGTCATTTAGAGGAAGGAGAAGTCGTAACAAGGTTTCCGTAGGTGAACCTGCGGAAGGATCATTGTCGTGACCCTTAAACAAAACAGACCGTGAACATGTCTCTCATGTCGTCGAGCTTTGGCTCGGCACAAGGTCCCCTTGCTCCAACCTGGGGCAGAGGGGCCACAAAAGAACCCACGGCGCCTTAGGCGTCAAGGAACACTCATGTTGCCTTGCACAGCGGAGTGGTCGGCATGCCTTCCGCTCCCTGAGCAGCGATGATATCTTAATCCACACGACTCTCGGCAACGGATATCTCGGCTCTCGCATCGATGAAGAACGCAGCGTAG	Archaea	0.3	Crenarchaeota	0.13	Thermoprotei	0.13	Sulfolobales	0.04	Sulfolobaceae	0.04	Sulfurisphaera	0.04
BactOtu48	GAGTGTCAGCCGCCGCGGTAATACGTAAGAGACTAGTGTTATTCATCTTAATTAGGTTTAAAGGGTACCCAGACGGTCAATATAGCTTATAAAATGTTAGTACTTGACTAGAGTTTTATGTAAGAGGGCAGTACTTGAGGAGGAGAGATGAAATTTCGTGATACCAAAGGGACTCTGTAAAGGCGAAGGCAGCCCTCTATGTAAAAACTGACGTTGAAGGACGAAGGCACAGAGAACAAACAGGATTAGAAACCCTCGTAGTCCGTAGTC	Fungi	1									Fusarium	0.99
BactOtu49	GAGTGTCAGCCGCCGCGGTAATACGTAGGGGGCAAGCGTTGTCCGGAATTATTGGGCGTAAAGCGCGCGCAGGCGGCCTTGTAAGTCTGTCGTTTAAACTCGGAGCTCAACTTCGAGTCGCGATGGAAACTGCAAAGCTTGAGTGCAGAAGAGGAAAGTGGAATTCCACGTGTAGCGGTGAAATGCGTAGAGATGTGGAGGAACACCAGTGGCGAAGGCGACTTTCTGGGCTGTAACTGACGCTGAGGCGCGAAAGCGTGGGGAGCAAACAGGATTAGATACCCTTGTAGTCCGTAG	Bacteria	1	Firmicutes	1	Bacilli	1	Bacillales	1	Paenibacillaceae 1	0.99	Paenibacillus	0.98
BactOtu50	ACTGACTTGGTCATTTAGAGGAAGTAAAAGTCGTAACAAGGTCTCCGTAGGTGAACCTGCGGAGGGATCATTACACAAATATGAAGGCGGGCTGGAACCTCTCGGGGTTACAGCCTTGCTGAATTATTCACCCTTGTCTTTTGCGTACTTCTTGTTTCCTTGGTGGGTTCGCCCACCACTAGGACAAACATAAACCTTTTGTAATTGCAATCAGCGTCAGTAACAAATTAATAATTACAACTTTCAACAACGGATCTCTTGGTTCTGGCATCGATGAAGAACGCAGCGTA	Fungus	1									Alternaria	1
BactOtu51	TGACTGAGTGTCAGCAGCCGCGGTAATACGAAGGGGGCTAGCGTTGCTCGGAATTACTGGGCGTAAAGGGAGCGTAGGCGGACTGTTTAGTCAGAGGTGAAAGCCCAGGGCTCAACCTTGGAATTGCCTTTGATACTGGCAGTCTTGAGTACGGAAGAGGTATGTGGAACTCCGAGTGTAGAGGTGAAATTCGTAGATATTCGGAAGAACACCAGTGGCGAAGGCGACATACTGGTCCGTTACTGACGCTGAGGCTCGAAAGCGTGGGGAGCAAACAGGATTAGATACCCCCGTAGTCCGTAGT	Bacteria	1	Proteobacteria	1	Alphaproteobacteria	1	Caulobacterales	1	Caulobacteraceae	1	Caulobacter	1
BactOtu52	CTGAGTGTCAGCCGCCGCGGTAATACGTAGGGTGCAAGCGTTAATCGGAATTACTGGGCGTAAAGCGTGCGCAGGCGGTTTCGTAAGTCTGTCGTGAAATCCCCGGGCTTAACCTGGGAATGGCGATGGAGACTGCGAGGCTAGAGTTTGGCAGAGGGGGGTAGAATTCCACGTGTAGCAGTGAAATGCGTAGAGATGTGGAGGAACACCGATGGCGAAGGCAGCCCCCTGGGTCAAAACTGACGCTCATGCACGAAAGCGTGGGGAGCAAACAGGATTAGATACCCTCGTAGTCCGTAGT	Bacteria	1	Proteobacteria	1	Betaproteobacteria	1	Burkholderiales	1	Oxalobacteraceae	1	Pseudoduganella	0.86
BactOtu53	GAGTGCCAGCCGCCGCGGTAATACGTAGGTGGCAAGCGTTGTCCGGATTTATTGGGTTTAAAGGGTGCGTAGGCGGATGCTTAAGTCAGAGGTGAAAGACGGCCGCTCAACGGTCGCAGTGCCTTTGATACTGAGTATCTTGAGTGCAGACGAGGTCTGTGGAATGGATGGTGTAGCGGTGAAATGCTTAGATACCATCCAGAACACCAATTGCGAAGGCAGCAGACTAGGGTGCAACTGACGCTGAGGCACGAAAGTGCGGGGATCAAACAGGATTAGATACCCCCGTAGTCCGTAGTC	Bacteria	0.98	Bacteroidetes	0.98	Cytophagia	0.68	Cytophagales	0.68	Cytophagaceae	0.55	Rhodocytophaga	0.28
BactOtu54	CTGAGTGTCAGCCGCCGCGGTAATACAGAGGGTGCAAGCGTTAATCGGAATTACTGGGCGTAAAGCGCGCGTAGGTGGTTTGCCAAGTTGAATGTGAAATCCCCGGGCTCAACCTGGGAACTGCATCCAAAACTGGCAGGCTAGAGTATGGTAGAGGGTGGTGGAATTTCCTGTGTAGCGGTGAAATGCGTAGATATAGGAAGGAACATCAGTGGCGAAGGCGACCACCTGGACTGATACTGACACTGAGGTGCGAAAGCGTGGGGAGCAAACAGGATTAGAAACCCTTGTAGTCCGTAGT	Bacteria	1	Proteobacteria	1	Gammaproteobacteria	1	Pseudomonadales	0.93	Pseudomonadaceae	0.93	Azomonas	0.38
BactOtu55	GAGTGTCAGCAGCCGCGGTAATACAGAGGGTGCAAGCGTTAATCGGAATTACTGGGCGTAAAGCGCACGCAGGCGGTCTGTCAAGTCGGATGTGAAATCCCCGGGCTCAACCTGGGAACTGCATTCGAAACTGGCAGGCTAGAGTCTTGTAGAGGGGGGTAGAATTCCAGGTGTAGCGGTGAAATGCGTAGAGATCTGGAGGAATACCGGTGGCGAAGGCGGCCCCCTGGACAAAGACTGACGCTCAGGTGCGAAAGCGTGGGGAGCAAACAGGATTAGAAACCCTTGTAGTCCGTA	Bacteria	1	Proteobacteria	1	Gammaproteobacteria	1	Enterobacteriales	0.99	Enterobacteriaceae	0.99	Klebsiella	0.38
BactOtu56	GAGTGTCAGCAGCCGCGGTAATACGAAGGGGGCTAGCGTTGTTCGGAATTACTGGGCGTAAAGCGCACGTAGGCGGATATTTAAGTCAGGGGTGAAATCCCGCAGCTCAACTGCGGAACTGCCTTTGATACTGGGTATCTTGAGTATGGAAGAGGTAAGTGGAATTCCGAGTGTAGAGGTGAAATTCGTAGATATTCGGAGGAACACCAGTGGCGAAGGCGGCTTACTGGTCCATTACTGACGCTGAGGTGCGAAAGCGTGGGGAGCAAACAGGATTAGAAACCCTTGTAGTCCGTAGTCA	Bacteria	1	Proteobacteria	1	Alphaproteobacteria	1	Rhizobiales	1	Rhizobiaceae	0.98	Rhizobium	0.51
BactOtu57	CTGAGTGCCAGCCGCCGCGGTAATACGTAGGGCGCGAGCGTTGTCCGGAATTATTGGGCGTAAAGAGCTCGTAGGCGGTCTGTCGCGTCGGATGTGAAAGCCCGGGGCTTAACCCCGGGTCTGCATTCGATACGGGCAGACTAGAGTGTGGTAGGGGAGATCGGAATTCCTGGTGTAGCGGTGAAATGCGCAGATATCAGGAGGAACACCGGTGGCGAAGGCGGATCTCTGGGCCATTACTGACGCTGAGGAGCGAAAGCGTGGGGAGCGAACAGGATTAGAAACCCCCGTAGTCCGTAG	Bacteria	1	Actinobacteria	1	Actinobacteridae	1	Streptomycineae	0.86	Streptacidiphilus	0.68
BactOtu58	CTGAGTGTCAGCCGCCGCGGTAATACGGAGGAGGCAAGCGTTATCCGGAATTATTGGGCGTAAAGCGTCCGTAGGTGGTTGGACAAGTCAGCTGTTAAAGAGTGGTGCTTAACACCATAAAGGCGGTTGAAACTGTTTGACTAGAGTTTGGTAGGGGTTGCGGGAATTCCCAGTGTAGCGGTGAAATGCGTAGATATTGGGAAGAACACCGGTGGCGAAAGCGCGCGACTGGACCTGAACTGACACTGAGGGACGAAAGCTAGGGGAGCGAAAGGGATTAGAAACCCCCGTAGTCCGTAG	Bacteria	0.92	Cyanobacteria/Chloroplast	0.74	Cyanobacteria	0.74	Family IX	0.38	GpIX	0.38
BactOtu59	GAGTGTCAGCAGCCGCGGTAATACGGAGGATCCGAGCGTTATCCGGATTTATTGGGTTTAAAGGGTGCGTAGGCGGCCTGTTAAGTCAGGGGTGAAATACGGTGGCTCAACCATCGCAGTGCCTTTGATACTGACGGGCTTGAATCCATTTGAAGTGGGCGGAATAAGACAAGTAGCGGTGAAATGCATAGATATGTCTTAGAACTCCGATTGCGAAGGCAGCTCACTAAGCTGGTATTGACGCTGATGCACGAAAGCGTGGGGATCGAACAGGATTAGAAACCCTTGTAGTCCGTAGT	Bacteria	1	Bacteroidetes	1	Sphingobacteriia	1	Sphingobacteriales	1	Sphingobacteriaceae	1	Sphingobacterium	1
BactOtu60	CTGAGTGCCAGCAGCCGCGGTAATACGTAGGGTGCAAGCGTTAATCGGAATTACTGGGCGTAAAGCGTGCGCAGGCGGTCATGCAAGACAGATGTGAAATCCCCGGGCTTAACCTGGGAACTGCATTTGTGACTGCATGGCTGGAGTACGGTAGAGGGAGATGGAATTCCGCGTGTAGCAGTGAAATGCGTAGATATGCGGAGGAACACCGATGGCGAAGGCAATCTCCTGGACCTGTACTGACGCTCATGCACGAAAGCGTGGGGAGCAAACAGGATTAGAAACCCCTGTAGTCCGTAGT	Bacteria	1	Proteobacteria	1	Gammaproteobacteria	0.27	Pseudomonadales	0.27	Pseudomonadaceae	0.27	Rhizobacter	0.27
BactOtu61	CTGAGTGCCAGCCGCCGCGGTAATACGTAGGGGGCAAGCGTTGTCCGGAATTATTGGGCGTAAAGCGCGCGCAGGCGGTTTCTTAAGTCTGGTGTCTAAGTGCGGGGCTCAACCCCGTGATGCACTGGAAACTGGGAGACTTGAGTGCAGAAGAGGAGAGCGGAATTCCACGTGTAGCGGTGAAATGCGTAGAGATGTGGAGGAACACCAGTGGCGAAGGCGGCTCTCTGGACTGTAACTGACGCTGAGGCGCGAAAGCGTGGGGAGCAAACAGGATTAGATACCCCCGTAGTCCGTAGT	Bacteria	1	Firmicutes	1	Bacilli	1	Bacillales	1	Paenibacillaceae 1	1	Cohnella	1
BactOtu62	CTGAGTGTCAGCCGCCGCGGTAATACGGAGGATGCAAGCGTTATCCGGAATGATTGGGCGTAAAGCGTCCGCAGGTGGCTGTGTAAGTCTGCTGTCAAAGAGCGAAGCTCAACTTCGTAAAGGCAGTGGAAACTACACGGCTAGAGTGCGTTCGGGGCAGAGGGAATTCCTGGTGTAGCGGTGAAATGCGTAGAGATCAGGAAGAACACCGGTGGCGAAGGCGCTCTGCTAGGCCGCAACTGACACTGAGGGACGAAAGCTAGGGGAGCGAATGGGATTAGATACCCTAGTAGTCCGTAGTC	Bacteria	0.99	Cyanobacteria/Chloroplast	0.99	Cyanobacteria	0.99	Family I	0.97	GpI	0.97
BactOtu63	CTGAGTGCCAGCAGCCGCGGTAATACGTAGGTGGCAAGCGTTATCCGGAATTATTGGGCGTAAAGCGCGCGCAGGCGGTCTCTTAAGTCTGATGTGAAAGCCCACGGCTCAACCGTGGAGGGTCATTGGAAACTGGGAGACTTGAGTGCAGGAGAGAAAAGTGGAATTCCACGTGTAGCGGTGAAATGCGTAGAGATGTGGAGGAACACCAGTGGCGAAGGCGGCTTTTTGGCCTGTAACTGACGCTGAGGCGCGAAAGCGTGGGGAGCAAACAGGATTAGATACCCTCGTAGTCCGTAGTC	Bacteria	1	Firmicutes	1	Bacilli	1	Bacillales	1	Bacillaceae 1	1	Fictibacillus	1
BactOtu64	TGACTGACTTGGTCATTTAGAGGAAGTAAAAGTCGTAACAAGGTCTCCGTTGGTGAACCAGCGGAGGGATCATTACCAGAGTGCCCTAGGCTCTCCAACCCATTGTGAACATACCTAACGTTCCCTCGGCGGGCTCAGCGCGCGGTGCCTCCGGGCTCCGGGCGTCCGCCGGGGACAACCAAACCCTGATTTTATCGTGTATCTCTGAGGGGCGAAAGCCCGAAAACAAAATAAATCAAAACTTTCAACAACGGATCTCTTGGCTCTGGCATCGATGAAGAACGCAGCGTAGT	Archaea	0.36	Euryarchaeota	0.16	Methanomicrobia	0.11	Methanosarcinales	0.1	Methanosarcinaceae	0.1	Methanimicrococcus	0.1
BactOtu65	GAGTGCCAGCAGCCGCGGTAATACAGAGGGTGCAAGCGTTGTTCGGAATTATTGGGCGTAAAGCGCGTGTAGGCGGCTTTGCAAGTCGGGTGTGAAAGCCCTCAGCTCAACTGAGGAAGTGCGCCCGAAACTGCAGAGCTTGAGTGCCGGAGAGGGTGGCGGAATTCCCCAAGTAGAGGTGAAATTCGTAGATATGGGGAGGAACACCGGTGGCGAAGGCGGCCACCTGGACGGTAACTGACGCTGAGACGCGAAAGCGTGGGGAGCAAACAGGATTAGATACCCCCGTAGTCCGTAGTCA	Bacteria	1	Proteobacteria	1	Deltaproteobacteria	1	Myxococcales	1	Myxococcaceae	0.9	Angiococcus	0.75
BactOtu66	CTGAGTGTCAGCCGCCGCGGTAATACGGAGGAGGCAAGCGTTATCCGGAATTATTGGGCGTAAAGCGTCCGTAGGTGGCTGAACAAGTCAGTTGTTAAAGAGTGGTGCTTAACACCATGCGGGCGATTGAAACTGTTTAGCTAGAGTTTGGTAGGGGTTACGGGAATTCCCAGTGTAGCGGTGAAATGCGTAGATATTGGGAAGAACACCGGTGGCGAAAGCGCGTAACTGGACCTGAACTGACACTGAGGGACGAAAGCTAGGGGAGCGAAAGGGATTAGAAACCCCCGTAGTCCGTAGTC	Bacteria	0.94	Cyanobacteria/Chloroplast	0.8	Cyanobacteria	0.8	Family IX	0.34	GpIX	0.34
BactOtu67	CTGAGTGCCAGCCGCCGCGGTAATACGTAGGGTCCAAGCGTTAATCGGAATTACTGGGCGTAAAGCGTGCGCAGGCGGTTGTGCAAGACCGATGTGAAATCCCCGAGCTTAACTTGGGAATTGCATTGGTGACTGCACGGCTAGAGTGTGTCAGAGGGGGGTAGAATTCCACGTGTAGCAGTGAAATGCGTAGAGATGTGGAGGAATACCGATGGCGAAGGCAGCCCCCTGGGATAACACTGACGCTCATGCACGAAAGCGTGGGGAGCAAACAGGATTAGAAACCCCCGTAGTCCGTAGT	Bacteria	1	Proteobacteria	1	Betaproteobacteria	1	Burkholderiales	1	Burkholderiaceae	0.98	Ralstonia	0.97
BactOtu68	GAGTGTCAGCCGCCGCGGTAATACGGAGGATGCAAGCGTTATCCGGAATCATTGGGCGTAAAGCGTCCGCAGGTGGCACTTCAAGTCTGCCGTCAAAGACCGTAGCTCAACTACGGAAAGGCGGTGGAAACTGAAGCGCTAGAGTGCAGTAGGGGTAGAGGGAATTCCCAGTGTAGCGGTGAAATGCGTAGAGATTGGGAAGAACACCGGTGGCGAAAGCGCTCTGCTGGACTGCAACTGACACTCATGGACGAAAGCTAGGGGAGCGAATGGGATTAGATACCCCCGTAGTCCGTAG	Bacteria	1	Cyanobacteria/Chloroplast	0.99	Cyanobacteria	0.98	Family IX	0.58	GpIX	0.58
BactOtu69	GAGTGTCAGCCGCCGCGGTAATACGGAGGATCCAAGCGTTATCCGGAATCATTGGGTTTAAAGGGTCTGTAGGCGGTCTTGTAAGTCAGTGGTGAAAGCCCATCGCTCAACGGTGGAACGGCCATTGATACTGCTGGACTTGAATTATTGGGAAGCAACTAGAATATGTAGTGTAGCGGTGAAATGCTTAGAGATTACATGGAATACCAATTGCGAAGGCAGGTTGCTACCAATGGATTGACGCTGATGGACGAAAGCGTGGGTAGCGAACAGGATTAGAAACCCCCGTAGTCCGTAGTCA	Bacteria	1	Bacteroidetes	1	Flavobacteriia	1	Flavobacteriales	1	Flavobacteriaceae	1	Flavobacterium	1
BactOtu70	CTGAGTGCCAGCCGCCGCGGTAATACGAAGGGTGCAAGCGTTACTCGGAATTACTGGGCGTAAAGCGTGCGTAGGTGGTTATTTAAGTCCGTTGTGAAAGCCCTGGGCTCAACCTGGGAACTGCAGTGGATACTGGATGACTAGAATGTGGTAGAGGGTAGCGGAATTCCTGGTGTAGCAGTGAAATGCGTAGAGATCAGGAGGAACATCCATGGCGAAGGCAGCTACCTGGACCAACATTGACACTGAGGCACGAAAGCGTGGGGAGCAAACAGGATTAGAAACCCTTGTAGTCCGT	Bacteria	1	Proteobacteria	1	Gammaproteobacteria	1	Xanthomonadales	1	Xanthomonadaceae	1	Stenotrophomonas	1
BactOtu71	GAGTGTCAGCAGCCGCGGTAATACGGAGGGAGCTAGCGTTGTTCGGAATTACTGGGCGTAAAGCGCACGTAGGCGGCTATTCAAGTCAGAGGTGAAAGCCCGGGGCTCAACCCCGGAACTGCCTTTGAAACTAGATAGCTTGAATCCAGGAGAGGTGAGTGGAATTCCGAGTGTAGAGGTGAAATTCGTAGATATTCGGAAGAACACCAGTGGCGAAGGCGGCTCACTGGACTGGTATTGACGCTGAGGTGCGAAAGCGTGGGGAGCAAACAGGATTAGATACCCCTGTAGTCCGTAG	Bacteria	1	Proteobacteria	1	Alphaproteobacteria	1	Sphingomonadales	1	Sphingomonadaceae	1	Sphingobium	0.59
BactOtu72	CTGAGTGTCAGCAGCCGCGGTAATACGTAGGGTGCAAGCGTTAATCGGAATTACTGGGCGTAAAGCGTGCGCAGGCGGTTCGGAAAGAAAGATGTGAAATCCCAGAGCTTAACTTTGGAACTGCATTTTTAACTACCGAGCTAGAGTGTGTCAGAGGGAGGTGGAATTCCGCGTGTAGCAGTGAAATGCGTAGATATGCGGAGGAACACCGATGGCGAAGGCAGCCTCCTGGGATAACACTGACGCTCATGCACGAAAGCGTGGGGAGCAAACAGGATTAGAAACCCCAGTAGTCCGTAGT	Bacteria	1	Proteobacteria	1	Betaproteobacteria	1	Burkholderiales	1	Alcaligenaceae	1	Achromobacter	0.82
BactOtu73	CTGACTTGGTCATTTAGAGGAAGTAAAAGTCGTAACAAGGTTTCCGTAGGTGAACCTGCGGAAGGATCATTACCTAGAGTTGTAGGCTTTGCCTGCTATCTCTTACCCATGTCTTTTGAGTACCTTACGTTTCCTCGGTGGGTTCGCCCACCGATTGGACAAATTTAAACCCTTTGCAGTTGAAATCAGCGTCTGAAAAAACTTAATAGTTACAACTTTCAACAACGGATCTCTTGGTTCTGGCATCGATGAAGAACGCAGCGTAGTC	Fungus	1									Fusarium	1
BactOtu74	ACTGAGTGTCAGCAGCCGCGGTAATACGTAGGTGGCAAGCGTTGTCCGGAATTATTGGGCGTAAAGCGCGCGCAGGCGGTCGGGTAAGTCTGATGTTAAAGCCCGGGGCTCAACCCCGGTTCGCATTGGAAACTGCCTGACTTGAGTGCAGAAGAGGAAAGCGGTATTCCACGTGTAGCGGTGAAATGCGTAGAGATGTGGAGGAACACCAGTGGCGAAGGCGGCTTTCTGGTCTGTAACTGACGCTGAGGCGCGAAAGCGTGGGGAGCAAACAGGATTAGAAACCCCCGTAGTCCGTAG	Bacteria	1	Firmicutes	1	Bacilli	1	Bacillales	1	Paenibacillaceae 1	0.99	Brevibacillus	0.99
BactOtu75	CTGAGTGTCAGCCGCCGCGGTAATACGTAGGGGGCGAGCGTTGTCCGGATTTATTGGGCGTAAAGGGCGTGTAGGCGGCCTGTTAAGTCAGGGGTGAAACCCCAGGGCTCAACCCTGGGCGTGCCTCTGATACTGATGGGCTTGAGTACTCTAGAGGGCAGTGGAATTGCCGGTGTAGCAGTGAAATGCGTAGAGATCGGCAGGAACACCAGTGGCGAAGGCGACTGCCTGGGGAGAAACTGACGCTGAGGCGCGAAAGCTAGGGGAGCAAACAGGATTAGATACCCGCGTAGTCCGTAG	Bacteria	1	Firmicutes	0.87	Clostridia	0.84	Clostridiales	0.8	Clostridiales_Incertae Sedis XVIII	0.7	Symbiobacterium	0.7
BactOtu76	GAGTGTCAGCAGCCGCGGTAATACGGAGGAGGCAAGCGTTATCCGGAATTATTGGGCGTAAAGCGTCCGTAGGTGGTTTGTCAAGTCAGTTGTTAAAGCGTGGAGCTTAACTCCATAAGGGCAATTGAAACTGACAGGCTAGAGTGCGATAGGGGCAAGGGGAATTCCCAGTGTAGCGGTGAAATGCGTAGATATTGGGAAGAACATCGGTGGCGAAAGCGCCTTGCTGGGTCTGCACTGACACTGAGGGACGAAAGCTAGGGGAGCGAAAGGGATTAGAAACCCTCGTAGTCCGTAGT	Bacteria	0.99	Cyanobacteria/Chloroplast	0.96	Cyanobacteria	0.96	Family V	0.51	GpV	0.51
BactOtu77	GAGTGTCAGCAGCCGCGGTAATACGTAGGGCGCAAGCGTTGTCCGGAATTATTGGGCGTAAAGAGCTCGTAGGCGGCTTGTCACGTCGGGTGTGAAAGCCCGGGGCTTAACCCCGGGTCTGCATTCGATACGGGCTAGCTAGAGTGTGGTAGGGGAGATCGGAATTCCTGGTGTAGCGGTGAAATGCGCAGATATCAGGAGGAACACCGGTGGCGAAGGCGGATCTCTGGGCCATTACTGACGCTGAGGAGCGAAAGCGTGGGGAGCGAACAGGATTAGATACCCCCGTAGTCCGTA	Bacteria	1	Actinobacteria	1	Actinobacteridae	1	Actinomycetales	1	Streptomycetaceae	0.98	Streptomyces	0.76
BactOtu78	GAGTGTCAGCAGCCGCGGTAATACGTAGGGGGCAAGCGTTGTCCGGAATTATTGGGCGTAAAGCGCGCGCAGGCGGTCATTTAAGTTTGGTGTTTAAGCCCGGGGCTCAACCCCGGATCGCACTGAAAACTGGATGACTTGAGTGCGGGAGAGGAAAGTGGAATTCCACGTGTAGCGGTGAAATGCGTAGAGATGTGGAGGAACACCAGTGGCGAAGGCGACTTTCTGGACCGTAACTGACGCTGAGGCGCGAAAGCGTGGGGAGCAAACAGGATTAGAAACCCTGGTAGTCCGTA	Bacteria	1	Firmicutes	0.99	Bacilli	0.99	Bacillales	0.99	Paenibacillaceae 1	0.98	Paenibacillus	0.94
BactOtu79	TGACTGACTTGGTCATTTAGAGGAAGTAAAAGTCGTAACAAGGTTTCCGTAGGTGAACCTGCGGAAGGATCATTAATGATTGACCGAAAGGTCTTATCTTAACATCCCTCACCTCTGTGAACCGTTTGACCTCCGGGTCTAACAAACTATACAAACATCAGTGTAATGAACGTCTTGTTATCTTAACAAAAACAAAACTTTTAACAACGGATCTCTTGGCTCTCGCATCGATGAAGAACGCAGCGTAGTCA	Fungus	1									Triodiomyces	1
BactOtu80	TGACTGACTTGGTCATTTAGAGGAAGTAAAAGTCGTAACAAGGTCTCCGTTGGTGAACCAGCGGAGGGATCATTACCGAGTTATTCAACTCATCAACCCTGTGAACATACCTAAACGTTGCTTCGGCGGGAATAGACGGCCCCGTGAAACGGGCCGCCCCCGCCAGAGGACCCTTAACTCTGTTTCTATAATGTTTCTTCTGAGTAAAACAAGCAAATAAATTAAAACTTTCAACAACGGATCTCTTGGCTCTGGCATCGATGAAGAACGCAGCGTAG	Archaea	0.14	Euryarchaeota	0.12	Methanomicrobia	0.08	Methanosarcinales	0.08	Methanosarcinaceae	0.08	Methanimicrococcus	0.08
BactOtu81	GAGTGTCAGCAGCCGCGGTAATACGAAGGGGGCTAGCGTTGTTCGGAATTACTGGGCGTAAAGCGCACGTAGGCGGATATTTAAGTCAGGGGTGAAATCCCAGAGCTCAACTCTGGAACTGCCTTTGATACTGGGTATCTTGAGTATGGAAGAGGTAAGTGGAATTGCGAGTGTAGAGGTGAAATTCGTAGATATTCGCAGGAACACCAGTGGCGAAGGCGGCTTACTGGTCCATTACTGACGCTGAGGTGCGAAAGCGTGGGGAGCAAACAGGATTAGATACCCCCGTAGTCCGTAG	Bacteria	1	Proteobacteria	1	Alphaproteobacteria	1	Rhizobiales	1	Rhizobiaceae	0.99	Neorhizobium	0.98
BactOtu82	GAGTGTCAGCCGCCGCGGTAATACGTAGGGGGCAAGCGTTGTCCGGAATTATTGGGCGTAAAGCGCGCGCAGGCGGTTATTTAAGTCTGGTGTTTAAACCATGGGCTCAACTCATGGTCGCACTGGAAACTGGGTAACTTGAGTACAGAAGAGGAAAGTGGAATTCCACGTGTAGCGGTGAAATGCGTAGAGATGTGGAGGAACACCAGTGGCGAAGGCGACTTTCTGGGCTGTAACTGACGCTGAGGCGCGAAAGCGTGGGGAGCAAACAGGATTAGATACCCGTGTAGTCCGTAGTC	Bacteria	1	Firmicutes	0.97	Bacilli	0.97	Bacillales	0.97	Paenibacillaceae 1	0.94	Paenibacillus	0.51
BactOtu83	GACTGAGTGTCAGCAGCCGCGGTAATACGAAGGGGGCTAGCGTTGCTCGGAATCACTGGGCGTAAAGGGTGCGTAGGCGGGTCTTTAAGTCAGGGGTGAAATCCTGGAGCTCAACTCCAGAACTGCCTTTGATACTGAAGATCTTGAGTTCGGGAGAGGTGAGTGGAACTGCGAGTGTAGAGGTGAAATTCGTAGATATTCGCAAGAACACCAGTGGCGAAGGCGGCTCACTGGCCCGATACTGACGCTGAGGCACGAAAGCGTGGGGAGCAAACAGGATTAGATACCCTAGTAGTCCGT	Bacteria	1	Proteobacteria	1	Alphaproteobacteria	1	Rhizobiales	1	Bradyrhizobiaceae	1	Bradyrhizobium	0.77
BactOtu84	CTGAGTGTCAGCCGCCGCGGTAATACGGAGGGTGCAAGCGTTATCCGGATTCACTGGGTTTAAAGGGTGCGTAGGCGGATTAGTAAGTCCGTGGTGAAATCTCCGAGCTTAACTCGGAAACTGCCGTGGATACTATTAATCTTGAATGCTGTGGAGGTTAGCGGAATATGTCATGTAGCGGTGAAATGCATAGATATGACATAGAACACCAATTGCGAAGGCAGCTGGCTACACAGAGATTGACGCTGAGGCACGAAAGCGTGGGGATCAAACAGGATTAGAAACCCCCGTAGTCCGTAGT	Bacteria	1	Bacteroidetes	1	Sphingobacteriia	1	Sphingobacteriales	1	Chitinophagaceae	1	Chitinophaga	1
BactOtu85	CTGAGTGTCAGCCGCCGCGGTAATACGTAGGTGGCAAGCGTTGTCCGGATTTATTGGGCGTAAAGCGCGCGCAGGCGGCTATGTAAGTCTGGTGTTAAAGCCCGGAGCTCAACTCCGGTTCGCATCGGAAACTGTGTAGCTTGAGTGCAGAAGAGGAAAGCGGTATTCCACGTGTAGCGGTGAAATGCGTAGAGATGTGGAGGAACACCAGTGGCGAAGGCGGCTTTCTGGTCTGTAACTGACGCTGAGGCGCGAAAGCGTGGGGAGCAAACAGGATTAGAAACCCCAGTAGTCCGTAGTC	Bacteria	1	Firmicutes	1	Bacilli	1	Bacillales	1	Paenibacillaceae 1	1	Brevibacillus	1
BactOtu86	GAGTGTCAGCAGCCGCGGTAATACGGAGGGTGCAAGCGTTATCCGGATTCACTGGGTTTAAAGGGTGCGTAGGCGGACGGGTAAGTCCGTGGTGAAATCTCCGAGCTTAACTCGGAAACTGCCATGGATACTACCAGTCTTGAATACTGTGAAGGTGAGCGGAATATGTCATGTAGCGGTGAAATGCTTAGATATGACATAGAACACCAATTGCGAAGGCAGCTCACTGCGCAGTGATTGACGCTGAGGCACGAAAGCGTGGGGATCAAACAGGATTAGAAACCCTGGTAGTCCGTAG	Bacteria	1	Bacteroidetes	1	Sphingobacteriia	1	Sphingobacteriales	1	Chitinophagaceae	1	Flavihumibacter	0.51
BactOtu87	GAGTGTCAGCAGCCGCGGTAATACGAGAGGGGTAAGCATTATTCATCATTAATGGGTCTAAAGGGTACGTAGGCTGTATCATAAGACTGAAAGGTATCGAACTAAATGAATAAGAGTTTTTCAGTAACTATGAAACTAGAGTGTAATGGAGGAAAGAGGAACTCCGAGAGTAGGGATGGAATCTGTTGATCCTCGGAAGACCGCTTAAGGCGAAGGCTTTTTTCTAACTAAACACTGACGCTGAGGTACGAAAGTATGGGGAGCAAAACGGATTAGAAACCCTAGTAGTCCGT	Fungus	1									Rhizopus	0.98
BactOtu88	CTGAGTGTCAGCAGCCGCGGTAATACGTAGGGTGCAAGCGTTAATCGGAATTACTGGGCGTAAAGCGTGCGCAGGCGGTTGTGCAAGACAGGTGTGAAATCCCCGGGCTTAACCTGGGAACTGCACTTGTGACTGCACAGCTGGAGTGCGGCAGAGGGGGATGGAATTCCGCGTGTAGCAGTGAAATGCGTAGATATGCGGAGGAACACCGATGGCGAAGGCAATCCCCTGGGCCTGCACTGACGCTCATGCACGAAAGCGTGGGGAGCAAACAGGATTAGAAACCCGAGTAGTCCGTAGTC	Bacteria	1	Proteobacteria	1	Betaproteobacteria	1	Burkholderiales	1	Burkholderiales_incertae_sedis	0.58	Aquabacterium	0.35
BactOtu89	GAGTGTCAGCCGCCGCGGTAATACGGAGGGAGCTAGCGTTGTTCGGAATTACTGGGCGTAAAGCGCGCGTAGGCGGTTACTCAAGTCAGAGGTGAAAGCCCGGGGCTCAACCCCGGAACTGCCTTTGAAACTAGGTGACTAGAATCTTGGAGAGGTCAGTGGAATTCCGAGTGTAGAGGTGAAATTCGTAGATATTCGGAAGAACACCAGTGGCGAAGGCGACTGACTGGACAAGTATTGACGCTGAGGTGCGAAAGCGTGGGGAGCAAACAGGATTAGATACCCCTGTAGTCCGT	Bacteria	1	Proteobacteria	1	Alphaproteobacteria	1	Sphingomonadales	1	Sphingomonadaceae	0.97	Novosphingobium	0.93
BactOtu90	GACTGAGTGTCAGCCGCCGCGGTAATACAGAGGGTGCGAGCGTTAATCGGAATTACTGGGCGTAAAGCGCGCGTAGGCGGCTTTGCAAGCCGGATGTGAAATCCCCGGGCTTAACCTGGGAACTGCATTCGGGACTGCATTGCTAGAGTATGGGAGAGGGAAGTGGAATTTCAGGTGTAGCGGTGAAATGCGTAGATATCTGAAGGAACATCAGTGGCGAAAGCGACTTCCTGGACCAATACTGACGCTCATGTGCGAAAGCGTGGGGAGCAAACAGGATTAGATACCCCGGTAGTCCGTAGT	Bacteria	1	Proteobacteria	1	Gammaproteobacteria	1	Xanthomonadales	1	Sinobacteraceae	1	Steroidobacter	0.99
BactOtu91	TGACTGACTTGGTCATTTAGAGGAAGTAAAAGTCGTAACAAGGTTTCCGTAGGTGAACCTGCGGAAGGATCATTACACATATAAACTAGATCTCAGGGGAGGTTCGCCTCTTTCTGAGATGTATGTTATACCCATGTCTTTTGCGTACTACTTGTTTCCTTGGTAGGCTTGCCTGCCAATAGGACAAAATCAAAACCTTTTGTAATTGCAGTCAGCGTCAGAAATAACTTTTAATAGTTACAACTTTCAACAACGGATCTCTTGGTTCTGGCATCGATGAAGAACGCAGCGTAGTCA	Fungus	1									Triodiomyces	1
BactOtu92	CTGACTTGGTCATTTAGAGGAAGTAAAAGTCGTAACAAGGTCTCCGTTGGTGAACCAGCGGAGGGATCATTACCGAGTTTACAACTCCCAAACCCCTGTGAACATACCTATACGTTGCCTCGGCGGATCAGCCCGCGCCCCGTAAAACGGGACGGCCCGCCCGAGGACCCTAAACTCTGTTTTTAGTGGAACTTCTGAGTAAAACAAACAAATAAATCAAAACTTTCAACAACGGATCTCTTGGTTCTGGCATCGATGAAGAACGCAGCGTAG	Fungus	1									Fusarium	1
BactOtu93	CTGAGTGTCAGCAGCCGCGGTAATACAGAGGGTGCGAGCGTTAATCGGAATTACTGGGCGTAAAGCGCGCGTAGGCGGCTTTGCAAGTCGGGTGTGAAATCCCCAGGCTTAACCTGGGAACTGCATTCGAGACTGCATTGCTAGAGTATGGGAGAGGGAAGTGGAATTTCCGGTGTAGCGGTGAAATGCGTAGATATCGGAAGGAACATCAGTGGCGAAAGCGACTTCCTGGACCAATACTGACGCTCATGTGCGAAAGCGTGGGGAGCAAACAGGATTAGAAACCCTTGTAGTCCGT	Bacteria	1	Proteobacteria	1	Gammaproteobacteria	1	Xanthomonadales	1	Sinobacteraceae	1	Povalibacter	0.95
BactOtu94	TGACTGAGTGTCAGCAGCCGCGGTAATACAAGGAAGACTAGTGTTATTCATCTTAATTAGGTTTAAAGGGTACCTAGACAGTATTTCTAGCCTCAAAAGGGAACAGACTTACTAGAGTTTTATGGGAGAGGAAAATATTAGAACCATTGGAGTAGAGATAAAATGTTTTGATACTAATGGGACGGATAGCGGCGAAGGCAAACCTCTATGTAATAACTGACGTTGAGGGACGAAGGCTTGGGGAGCGAATAGGATTAGATACCCTAGTAGTCCGTAGT	Fungi	1									Cladosporium	1
BactOtu95	CTGAGTGTCAGCCGCCGCGGTAATACGAAGGGGGCTAGCGTTGTTCGGAATTACTGGGCGTAAAGGGCGCGTAGGCGGCCTGTTTAGTCAGAAGTGAAAGCCCCGGGCTCAACCTGGGAATAGCTTTTGATACTGGCAGGCTTGAGTTCCGGAGAGGATGGTGGAATTCCCAGTGTAGAGGTGAAATTCGTAGATATTGGGAAGAACACCGGTGGCGAAGGCGGCCATCTGGACGGACACTGACGCTGAGGCGCGAAAGCGTGGGGAGCAAACAGGATTAGATACCCTAGTAGTCCGTAGT	Bacteria	1	Proteobacteria	1	Alphaproteobacteria	1	Rhodospirillales	1	Rhodospirillaceae	1	Azospirillum	1
BactOtu96	CTGAGTGTCAGCCGCCGCGGTAATACGTAGGTGGCAAGCGTTGTCCGGAATTATTGGGCGTAAAGCGCGCGCAGGCGGTTATGTAAGTCTGATGTTAAAGCCCGGGGCTCAACCTCGGTCCGCATTGGAAACTGCGTAACTTGAGTGCAGAAGAGGAAAGTGGTATTCCACGTGTAGCGGTGAAATGCGTAGAGATGTGGAGGAACACCAGTGGCGAAGGCGACTTTCTGGTCTGTAACTGACGCTGAGGCGCGAAAGCGTGGGGAGCAAACAGGATTAGATACCCTTGTAGTCCGT	Bacteria	1	Firmicutes	1	Bacilli	0.99	Bacillales	0.99	Paenibacillaceae 1	0.96	Brevibacillus	0.96
BactOtu97	CTGAGTGCCAGCCGCCGCGGTAATACGTAGGGGGCAAGCGTTGTCCGGAATTATTGGGCGTAAAGCGCGCGCAGGCGGCTTACTAAGTCTGGTGTGAAAGACCCCGGCTCAACCGGGGAGTGCCATTGGAAACTGGTAGGCTTGAGTGCAGGAGAGGAGAGCGGAATTCCCGGTGTAGCGGTGAAATGCGTAGATATCGGGAGGAACACCCGTGGCGAAGGCGGCTCTCTGGCCTGTAACTGACGCTGAGGCGCGAAAGCGTGGGGAGCAAACAGGATTAGAAACCCCCGTAGTCCGTAGTC	Bacteria	0.98	Firmicutes	0.98	Bacilli	0.98	Bacillales	0.97	Paenibacillaceae 2	0.89	Ammoniphilus	0.81
BactOtu98	GACTGAGTGTCAGCAGCCGCGGTAATACGGAGGGGGCTAGCGTTGTTCGGAATTACTGGGCGTAAAGCGCACGTAGGCGGCGATTTAAGTCAGGGGTGAAAGCCCAGTGCTCAACACTGGAACTGCCCTTGAGACTGGATTGCTTGAATCACGGAGAGGTGGGTGGAATTCCGAGTGTAGAGGTGAAATTCGTAGATATTCGGAAGAACACCAGTGGCGAAGGCGGCCCACTGGACGTGTATTGACGCTGAGGTGCGAAAGCGTGGGGAGCAAACAGGATTAGATACCCTTGTAGTCCGTA	Bacteria	1	Proteobacteria	1	Alphaproteobacteria	1	Sphingomonadales	1	Sphingomonadaceae	1	Sphingobium	1
BactOtu99	ACTGAGTGTCAGCAGCCGCGGTAATACGTAGGTGGCAAGCGTTGTCCGGATTTATTGGGCGTAAAGCGAGCGCAGGCGGTTTCTTAAGTCTGATGTGAAAGCCCCCGGCTCAACCGGGGAGGGTCATTGGAAACTGGGAGACTTGAGTGCAGAAGAGGAGAGTGGAATTCCATGTGTAGCGGTGAAATGCGTAGATATATGGAGGAACACCAGTGGCGAAGGCGGCTCTCTGGTCTGTAACTGACGCTGAGGCTCGAAAGCGTGGGGAGCAAACAGGATTAGAAACCCTAGTAGTCCGT	Bacteria	1	Firmicutes	1	Bacilli	1	Lactobacillales	0.99	Enterococcaceae	0.88	Enterococcus	0.73
BactOtu100	GAGTGTCAGCAGCCGCGGTAATACGGAGGGTGCAAGCGTTATCCGGATTCACTGGGTTTAAAGGGTGCGTAGGCGGATTTGTAAGTCCGTGGTGAAATCTCCAGGCTTAACCTGGAAACTGCCGTGGATACTATAAATCTTGAATGTTGTGGAGGTTAGCGGAATATGTCATGTAGCGGTGAAATGCATAGATATGACATAGAACACCAATTGCGAAGGCAGCTGGCTACACAAATATTGACGCTGAGGCACGAAAGCGTGGGGATCAAACAGGATTAGAAACCCCCGTAGTCCGTAGTC	Bacteria	1	Bacteroidetes	1	Sphingobacteriia	1	Sphingobacteriales	1	Chitinophagaceae	1	Chitinophaga	0.99
BactOtu101	GAGTGCCAGCCGCCGCGGTAATACGTAGGGTGCAAGCGTTAATCGGAATTACTGGGCGTAAAGCGTGCGCAGGCGGTAATGTAAGACAGATGTGAAATCCCCGGGCTCAACCTGGGAACTGCATTTGTGACTGCATTGCTGGAGTGCGGCAGAGGGGGATGGAATTCCGCGTGTAGCAGTGAAATGCGTAGATATGCGGAGGAACACCGATGGCGAAGGCAATCCCCTGGGCCTGCACTGACGCTCATGCACGAAAGCGTGGGGAGCAAACAGGATTAGATACCCTTGTAGTCCGTAGT	Bacteria	1	Proteobacteria	1	Betaproteobacteria	1	Burkholderiales	1	Comamonadaceae	0.97	Ramlibacter	0.86
BactOtu102	CTGAGTGCCAGCCGCCGCGGTAATACGTAGGGTGCAAGCGTTGTCCGGAATTATTGGGCGTAAAGAGCTCGTAGGCGGTTTGTCGCGTCTGCTGTGAAATCCCGAGGCTCAACCTCGGGCTTGCAGTGGGTACGGGCAGACTAGAGTGCGGTAGGGGAGATTGGAATTCCTGGTGTAGCGGTGGAATGCGCAGATATCAGGAGGAACACCGATGGCGAAGGCAGATCTCTGGGCCGTAACTGACGCTGAGGAGCGAAAGCGTGGGGAGCGAACAGGATTAGAAACCCGTGTAGTCCGTAG	Bacteria	1	Actinobacteria	1	Actinobacteridae	1	Actinomycetales	1	Microbacteriaceae	1	Curtobacterium	0.83
BactOtu103	CTGAGTGCCAGCCGCCGCGGTAATACGGAGGATGCAAGCGTTATCCGGAATTATTGGGCGTAAAGCGTCCGTAGGCGGTTTTTCAAGTCTGCTGTTAAAGCGTGCAGCTTAACTGCATATAGGCAGTGGAAACTGAGAGACTAGAGTGTAGTAGGGGTAGAGGGAATTCCCAGTGTAGCGGTGAAATGCGTAGATATTGGGAAGAACACCGGTGGCGAAAGCGCTCTACTGGGCTACAACTGACGCTGATGGACGAAAGCTAGGGGAGCGAAAGGGATTAGAAACCCCCGTAGTCCGTAGTC	Bacteria	0.99	Cyanobacteria/Chloroplast	0.99	Cyanobacteria	0.99	Family IX	0.71	GpIX	0.71
BactOtu104	GACTGAGTGCCAGCCGCCGCGGTAATACGTAGGGCGCAAGCGTTATCCGGAATTATTGGGCGTAAAGAGCTCGTAGGCGGTTTGTCGCGTCTGCCGTGAAAGTCCGGGGCTCAACTCCGGATCTGCGGTGGGTACGGGCAGACTAGAGTGATGTAGGGGAGACTGGAATTCCTGGTGTAGCGGTGAAATGCGCAGATATCAGGAGGAACACCGATGGCGAAGGCAGGTCTCTGGGCATTAACTGACGCTGAGGAGCGAAAGCATGGGGAGCGAACAGGATTAGAAACCCCCGTAGTCCGTAGT	Bacteria	1	Actinobacteria	1	Actinobacteridae	1	Actinomycetales	1	Micrococcaceae	1	Renibacterium	0.46
BactOtu105	CTGAGTGCCAGCCGCCGCGGTAAGACGGGGGGGGCAAGTGTTCTTCGGAATGACTGGGCGTAAAGGGCACGTAGGCGGTGAATCGGGTTGAAAGTTAAAGTCGCCAAAAACTGGTGGAATGCTCTCGAAACCAATTCACTTGAGTGAGACAGAGGAGAGTGGAATTTCGTGTGTAGGGGTGAAATCCGCAGATCTACGAAGGAACGCCAAAAGCGAAGGCAGCTCTCTGGGTCCCTACCGACGCTGGAGTGCGAAAGCATGGGGAGCGAACGGGATTAGATACCCCTGTAGTCCGTAGT	Plantae	1									Mitochondria	1
BactOtu106	CTGAGTGTCAGCCGCCGCGGTAATACGTAGGAGGCTAGTGTTAGTTATCTTTATTGGGTTTAAAGGGTAAGTAGACGGTAAATTAAACTCTAAACGAGTACTTTTTTACTAGAGTTATATGAGAGAAGGAAGAATACCTGGAGTAGAGATAGAATTCGATAATACCAGGGGGACTGTCAACGGCGAAGGCGTCCTTCTATGTAATAACTGACGTTGAGAGACGAAGGCTTGGGTAGCAAACAGGATTAGAAACCCCGGTAGTCCGTAGTC	Archaea	0.17	Euryarchaeota	0.1	Thermoplasmata	0.08	Methanomassiliicoccales	0.06	Methanomassiliicoccaceae	0.06	Methanomassiliicoccus	0.06
BactOtu107	TGACTGACTTGGTCATTTAGAGGAAGTAAAAGTCGTAACAAGGTCTCCGTTGGTGAACCAGCGGAGGGATCATTACCGAGTTATACAACTCATCAACCCTGTGAACATACCTATAACGTTGCCTCGGCGGGAACAGACGGCCCCGTAACACGGGCCGCCCCCGCCAGAGGACCCCCTAACTCTGTTTCTATAATGTTTCTTCTGAGTAAACAAGCAAATAAATTAAAACTTTCAACAACGGATCTCTTGGCTCTGGCATCGATGAAGAACGCAGCGTAG	Fungus	1									Fusarium	1
BactOtu108	CTGAGTGCCAGCCGCCGCGGTAATACGGAGGATGCAAGCGTTATCCGGAATGATTGGGCGTAAAGCGTCCGCAGGTGGCTATGTAAGTCTGCTGTTAAAGAGTGAGGCTCAACCTCATAAGAGCAGTGGAAACTACATAGCTAGAGTACGTTCGGGGCAGAGGGAATTCCTGGTGTAGCGGTGAAATGCGTAGAGATCAGGAAGAACACCGGTGGCGAAAGCGCTCTGCTAGGCCGTAACTGACACTGAGGGACGAAAGCTAGGGGAGCGAATGGGATTAGATACCCCCGTAGTCCGTAGT	Bacteria	1	Cyanobacteria/Chloroplast	1	Cyanobacteria	1	Family I	1	GpI	1
BactOtu109	GAGTGTCAGCCGCCGCGGTAATACGGAGGAGGCAAGCGTTATCCGGAATTATTGGGCGTAAAGCGTCCGCAGGTGGCACTTCAAGTCTGTCGTCAAAGACTGGGGCTTAACCCTGGAAAGGCGGTGGAAACTGAAGCGCTAGAGTGTGGTAGGGGTAGAGGGAATTCCCGGTGTAGCGGTGAAATGCGTAGAGATCGGGAAGAACATCGGTGGCGAAAGCGCTCTACTGGACCACAACTGACACTCAGGGACGAAAGCTAGGGGAGCGAATGGGATTAGAAACCCTCGTAGTCCGTAGT	Bacteria	1	Cyanobacteria/Chloroplast	0.98	Cyanobacteria	0.97	Family XIII	0.27	GpXIII	0.27
BactOtu110	CTGAGTGTCAGCCGCCGCGGTAATACGTAGGGGGCAAGCGTTGTCCGGAATTATTGGGCGTAAAGCGCGCGCAGGCGGCTATTTAAGTCTGGTGTTTAAACCTTGGGCTCAACCTGAGGTCGCACTGGAAACTGGGTGGCTTGAGTACAGAAGAGGAAAGTGGAATTCCACGTGTAGCGGTGAAATGCGTAGAGATGTGGAGGAACACCAGTGGCGAAGGCGACTTTCTGGGCTGTAACTGACGCTGAGGCGCGAAAGCGTGGGGAGCAAACAGGATTAGATACCCCCGTAGTCCGTAGT	Bacteria	1	Firmicutes	1	Bacilli	0.99	Bacillales	0.99	Paenibacillaceae 1	0.99	Paenibacillus	0.91
BactOtu111	GACTGAGTGTCAGCCGCCGCGGTAAGACGGAGGATGCAAGCGTTATCCGGAATGATTGGGCGTAAAGCGTCCGCAGGTGGCAGTTCAAGTCTGCTGTCAAAGACCGAGGCTTAACTTCGGGCAGGCAGTGGAAACTGAACAGCTAGAGTATGGTAGGGGCAGAGGGAATTCCCGGTGTAGCGGTGAAATGCGTAGAGATCGGGAAGAACATCGGTGGCGAAAGCGCTCTGCTGGACCAAAACTGACACTCAGGGACGAAAGCTAGGGGAGCGAATGGGATTAGAAACCCTTGTAGTCCGTAGTCA	Bacteria	1	Cyanobacteria/Chloroplast	1	Cyanobacteria	1	Family XIII	0.89	GpXIII	0.89
BactOtu112	GAGTGTCAGCAGCCGCGGTAATACGGAGGATGCAAGCGTTATCCGGAATTATTGGGCGTAAAGCGTCCGTAGGTGGCGGTTCAAGTCTGCTGTCAAAAACAGTGGCTCAACCACTGAGAGGCGGTGGAAACTGAACAGCTAGAGAGTGGTAGGGGCAGAGGGAATTCCCGGTGTAGCGGTGAAATGCGTAGAGATCGGGAAGAACACCGGTGGCGAAAGCGCTCTGCTGGACCACAACTGACACTCACAGGACGAAAGCTAGGGGAGCGAATGGGATTAGATACCCTTGTAGTCCGTAGTC	Bacteria	1	Cyanobacteria/Chloroplast	0.99	Cyanobacteria	0.98	Family XIII	0.9	GpXIII	0.9
BactOtu113	ACTGACTTGGTCATTTAGAGGAAGGAGAAGTCGTAACAAGGTTTCCGTAGGTGAACCTGCGGAAGGATCATTGTCGATACCTGTCCAAAACAGAACGACCCGCGAACCAAAGATCACCACTCTCGGTGGGCCGGTTTCTTAGCCGATTCCTTGCCCGCCGGATCCGTGGTTTCGCGTATCGGCATGATCGGGAGCTTTTATCTCGGTCTTGTCGTGCGCGTTGCTTCCGGATATCACAAAACCCCGGCACGAAAAGTGTCAAGGAACATGCAAACGAACGGCTGGCATTCGCCTCCCCGGAGACGGAGTGTGGGCGGATGCTGTGCTGCGAACTGAAGTCTAAAACGACTCTCGGCAACGGATATCTCGGCTCTCGCATCGATGAAGAACGCAGCGTAG	Archaea	0.2	Euryarchaeota	0.07	Thermoplasmata	0.05	Methanomassiliicoccales	0.05	Methanomassiliicoccaceae	0.05	Methanomassiliicoccus	0.05
BactOtu114	GAGTGTCAGCCGCCGCGGTAATACGGAGGAGGCAAGCGTTATCCGGAATTATTGGGCGTAAAGCGTCCGTAGGTGGTTTAGTAAGTCTGCTGTTAAAGCGCGGGGCTTAACTCCGTATCGGCAGTGGAAACTACTAGACTAGAGTGTGGTAGGGGTAGAGGGAATTCCCAGTGTAGCGGTGAAATGCGTAGATATTGGGAAGAACACCGGTGGCGAAGGCGCTCTACTGGGCCATAACTGACACTGATGGACGAAAGCTAGGGGAGCGAAAGGGATTAGATACCCCCGTAGTCCGTAGTC	Bacteria	1	Cyanobacteria/Chloroplast	0.97	Cyanobacteria	0.97	Family IX	0.51	GpIX	0.51
BactOtu115	TGACTGACTTGGTCATTTAGAGGAAGTAAAAGTCGTAACAAGGTTTCCGTAGGTGAACCTGCGGAAGGATCATTATTGATTGGTCGAAAGACCTTATCAGATTCTACCACCTCTGTGAACCGTTGACCTCCGGGTTAATAATCAAACATCAGTGTAACGAACGTAAGAGTATCTTAACGAAACAAAACTTTCAACAACGGATCTCTTGGCTCTCGCATCGATGAAGAACGCAGCGT	Plantae	1									Helianthus ribosome	0.07
BactOtu116	GACTGAGTGTCAGCCGCCGCGGTAATACGAAGGGGGCTAGCGTTGTTCGGAATCACTGGGCGTAAAGGGCGCGTAGGCGGCTTTGTAAGTCGGGGGTGAAAGCCTGTGGCTCAACCACAGAATTGCCTTCGATACTGCATGGCTTGAGACCGGAAGAGGTTAGTGGAACTGCGAGTGTAGAGGTGAAATTCGTAGATATTCGCAAGAACACCAGTGGCGAAGGCGGCTGACTGGTCCGGTTCTGACGCTGAGGCGCGAAAGCGTGGGGAGCAAACAGGATTAGATACCCCTGTAGTCCGTAGT	Bacteria	1	Proteobacteria	1	Alphaproteobacteria	1	Rhizobiales	1	Methylobacteriaceae	1	Microvirga	1
BactOtu117	TGACTGAGTGTCAGCAGCCGCGGTAATACGGAGGGTGCAAGCGTTATCCGGATTCACTGGGTTTAAAGGGTGCGTAGGTGGGTTGGTAAGTCAGTGGTGAAATCTCCGGGCTTAACTCGGAAACTGCCGTTGATACTATCAGTCTTGAATATCGCGTAGGTAAGCGGAATATGTCATGTAGCGGTGAAATGCTTAGATATGACATAGAACACCAATTGCGAAGGCAGCTTACTTCACGATCATTGACACTGAGGCACGAAAGCGTGGGGAGCAAACAGGATTAGATACCCCCGTAGTCCGTAGT	Bacteria	1	Bacteroidetes	1	Sphingobacteriia	1	Sphingobacteriales	1	Chitinophagaceae	1	Niastella	0.39
BactOtu118	CTGAGTGTCAGCCGCCGCGGTAATACGAAGGGGGCTAGCGTTGTTCGGATTTACTGGGCGTAAAGCGCACGTAGGCGGTTTGTTAAGTCAGGGGTGAAATCCCGGAGCTCAACTCCGGAACTGCCTTTGATACTGGCAAGCTAGAGTCCGGAAGAGGTAAGTGGAACTCCTAGTGTAGAGGTGGAATTCGTAGATATTAGGAAGAACACCAGTGGCGAAGGCGGCTTACTGGTCCGGAACTGACGCTGAGGTGCGAAAGCGTGGGGAGCAAACAGGATTAGATACCCCCGTAGTCCGTAGTC	Bacteria	1	Proteobacteria	1	Alphaproteobacteria	1	Rhizobiales	1	Hyphomicrobiaceae	0.99	Devosia	0.93
BactOtu119	ACTGAGTGCCAGCCGCCGCGGTAATACGGAGGGTGCAAGCGTTAATCGGAATTACTGGGCGTAAAGCGCACGCAGGCGGTCTGTTAAGTCAGATGTGAAATCCCCGGGCTTAACCTGGGAATGGCATGGGAAACTGGCGGGCTGGAGTGTGGCAGAGGGGGGTGGAATTCCGCGTGTAGCAGTGAAATGCGTAGAGATGCGGAGGAACACCGATGGCGAAGGCAGCCCCCTGGGCCAACACTGACGCTCAGGCACGAAAGCGTGGGGAGCAAACAGGATTAGATACCCCGGTAGTCCGTAG	Bacteria	1	Proteobacteria	1	Betaproteobacteria	0.8	Rhodocyclales	0.29	Rhodocyclaceae	0.29	Denitratisoma	0.26
BactOtu120	CTGAGTGTCAGCAGCCGCGGTAATACGAAGGGTGCAAGCGTTACTCGGAATTACTGGGCGTAAAGCGTGCGTAGGTGGTTCGTTAAGTCTGATGTGAAAGCCCTGGGCTCAACCTGGGAATGGCATTGGAAACTGGCGACCTAGAGTGCGGTAGAGGGTAGTGGAATTCCCGGTGTAGCAGTGAAATGCGTAGAGATCGGGAGGAACATCCGTGGCGAAGGCGACTACCTGGACCAGCACTGACACTGAGGCACGAAAGCGTGGGGAGCAAACAGGATTAGAAACCCCAGTAGTCCGTAGT	Bacteria	1	Proteobacteria	1	Gammaproteobacteria	1	Xanthomonadales	1	Xanthomonadaceae	1	Lysobacter	0.65
BactOtu121	TGACTGAGTGCCAGCCGCCGCGGTAATACGGAGGGTGCAAGCGTTATCCGGATTCACTGGGTTTAAAGGGTGCGTAGGCGGAACAGAAAGTCCGTTGTGAAATCTCCGAGCTTAACTCGGAAATTGCGGTGGATACTATTGTTCTTGAATATTGTTGAGGTTAGCGGAATATGTCATGTAGCGGTGAAATGCATAGATATGACATAGAACACCAATTGCGAAGGCAGCTGGCTAAACAAATATTGACGCTGAGGCACGAAAGCGTGGGGATCAAACAGGATTAGATACCCTTGTAGTCCGTAGTC	Bacteria	1	Bacteroidetes	1	Sphingobacteriia	1	Sphingobacteriales	1	Chitinophagaceae	1	Chitinophaga	1
BactOtu122	GAGTGTCAGCAGCCGCGGTAATACGGAGGATGCAAGCGTTATCCGGAATCATTGGGCGTAAAGCGTCCGCAGGTGGCTCTTCAAGTCTGCCGTCAAAACTCAGGGCTTAACCCTGAACAGGCGGTGGAAACTGAAAAGCTAGAGTGCGGTAGGGGTAGAGGGAATTCCCGGTGTAGCGGTGAAATGCGTAGAGATCGGGAGGAACATCCGTGGCGAAGGCGGCCATCTGGACCAGCACTGACGCTCAGGCACGAAAGCGTGGGGAGCAAACAGGATTAGATACCCCCGTAGTCCGTAGT	Bacteria	1	Proteobacteria	0.69	Gammaproteobacteria	0.68	Xanthomonadales	0.59	Xanthomonadaceae	0.59	Aquimonas	0.31
BactOtu123	GACTGAGTGCCAGCAGCCGCGGTAATACGGAGGGTGCAAGCGTTATCCGGATTTATTGGGTTTAAAGGGTCCGTAGGCGGGCCTGTAAGTCAGTGGTGAAATCTCACAGCTCAACTGTGAAACTGCCATTGATACTGCAGGCCTTGAGTGAATTTGAAGTGGCTGGAATAAGTAGTGTAGCGGTGAAATGCATAGATATTACTTAGAACACCGATTGCGAAGGCAGGTCACTAAGATTCAACTGACGCTGATGGACGAAAGCGTGGGGAGCGAACAGGATTAGATACCCCCGTAGTCCGTAG	Bacteria	1	Bacteroidetes	1	Flavobacteriia	1	Flavobacteriales	1	Flavobacteriaceae	1	Chryseobacterium	0.99
BactOtu124	CTGAGTGCCAGCCGCCGCGGTAATACGGAGGGTGCGAGCGTTGTCCGGATTTATTGGGTTTAAAGGGTGCGTAGGTGGCTGTTTAAGTCAGTGGTGAAATACGGTTGCTCAACAATCGAGGTGCCATTGATACTGAATAGCTTGAAATAATTGGAGGCTGCCGGAATGGATGGTGTAGCGGTGAAATGCATAGATATCATCCAGAACACCGATTGCGAAGGCAGGTGGCTACGATTGGTTTGACACTGAGGCACGAAAGCATGGGGAGCAAACAGGATTAGATACCCTAGTAGTCCGTAG	Bacteria	1	Bacteroidetes	1	Cytophagia	1	Cytophagales	1	Cytophagaceae	1	Dyadobacter	1
BactOtu125	ACTGAGTGCCAGCCGCCGCGGTAATACGTAGGGTGCAAGCGTTAATCGGAATTACTGGGCGTAAAGCGTGCGTAGGCGGTCGCGCAAGACAGGTGTGAAATCCCCGGGCTCAACCTGGGAACTGCACTTGTGACTGCGCGGCTAGAGTACGGCAGAGGGGGATGGAATTCCGCGTGTAGCAGTGAAATGCGTAGATATGCGGAGGAACACCGATGGCGAAGGCAGTCCCCTGGGCCTGTACTGACGCTGAGGCACGAAAGCGTGGGGAGCAAACAGGATTAGAAACCCTCGTAGTCCGTAGTCA	Bacteria	1	Proteobacteria	1	Betaproteobacteria	0.99	Burkholderiales	0.98	Burkholderiales_incertae_sedis	0.55	Aquabacterium	0.25
BactOtu126	GAGTGTCAGCCGCCGCGGTAATACGTAGGGGGCAAGCGTTGTCCGGAATTATTGGGCGTAAAGCGCGCGCAGGCGGTCATGTAAGTCTGGTGTTTAATCCCGGGGCTCAACCCCGGATCGCACTGGAAACTGCGTGACTTGAGTGCAGAAGAGGAGAGTGGAATTCCACGTGTAGCGGTGAAATGCGTAGAGATGTGGAGGAACACCAGTGGCGAAGGCGACTCTCTGGGCTGTAACTGACGCTGAGGCGCGAAAGCGTGGGGAGCAAACAGGATTAGAAACCCTGGTAGTCCGTA	Bacteria	1	Firmicutes	1	Bacilli	1	Bacillales	1	Paenibacillaceae 1	0.99	Paenibacillus	0.82
BactOtu127	GACTGAGTGTCAGCAGCCGCGGTAATACGAAGGGGGCAAGCGTTGTTCGGAATGACTGGGCGTAAAGGGCGCGTAGGCGGTTCGTTGCGTCAGATGTGAAAGCCCCGGGCTCAACCTGGGAACTGCATTTGATACGGGCGGGCTTGAATCCAAGAGAGGGTGGTGGAATTCCCAGTGTAGAGGTGAAATTCGTAGATATTGGGAAGAACACCAGTGGCGAAGGCGGCCACCTGGCTTGGTATTGACGCTGAGGCGCGAAAGCGTGGGGAGCAAACAGGATTAGAAACCCCCGTAGTCCGTAG	Bacteria	1	Proteobacteria	1	Alphaproteobacteria	1	Rhodospirillales	1	Rhodospirillaceae	1	Inquilinus	1
BactOtu128	TGACTGAGTGTCAGCCGCCGCGGTGATACGTAGGGTGCGAGCGTTGTCCGGATTTATTGGGCGTAAAGGGCTCGTAGGTGGTTGATCGCGTCGGAAGTGTAATCTTGGGGCTTAACCCTGAGCGTGCTTTCGATACGGGTTGACTTGAGGAAGGTAGGGGAGAATGGAATTCCTGGTGGAGCGGTGGAATGCGCAGATATCAGGAGGAACACCAGTGGCGAAGGCGGTTCTCTGGGCCTTTCCTGACGCTGAGGAGCGAAAGCGTGGGGAGCGAACAGGCTTAGAAACCCCCGTAGTCCGTAG	Bacteria	1	Actinobacteria	1	Actinobacteridae	1	Actinomycetales	1	Propionibacteriaceae	1	Propionibacterium	1
BactOtu129	GACTGAGTGCCAGCCGCCGCGGTAATACGAAGGTCCCGAGCGTTGTTCGGAATCACTGGGCGTAAAGGGAGCGTAGGCGGCGTGGTAAGTCAGATGTGAAATCCCGGGGCTCAACCCCGGAACTGCATCCGATACTGCCGTGCTAGAGGATTGGAGAGGTAGCTGGAATTCTTGGTGTAGCAGTGAAATGCGTGGAGATCAAGAGGAACACTCGTGGCGAAAGCGAGCTACTGGACAATATCTGACGCTGAGGCTCGAAGGCCAGGGTAGCGAAAGGGATTAGAAACCCCCGTAGTCCGT	Bacteria	1	Verrucomicrobia	1	Verrucomicrobiae	1	Verrucomicrobiales	1	Verrucomicrobiaceae	1	Luteolibacter	1
BactOtu130	CTGAGTGCCAGCCGCCGCGGTAATACGTAGAAGACTAGTGTTAGTCATCTTTATTAGGTTTAAAGGGTACCTAGACGGTAAATAAAACTTGAATAGAGTACTTATTTGCTAGAGTTTTATAAGAGAAGGAAGAACTTCTGGAGTAGTGATAAAATACTTTGATACCAGAGGGACTGGTCACGGCGAAGGCATCCTTCTATGTAAAAACTGACGTTGAGGGACGAAGGCTTGGGGATCAATAAGGATTAGAAACCCCCGTAGTCCGTAG	Fungi	1									Penicillium	1
BactOtu131	CTGAGTGTCAGCAGCCGCGGTAATACGGAGGGTGCAAGCGTTAATCGGAATTACTGGGCGTAAAGCGCACGTAGGTGGTTTGTTAAGCTAGCTGTGAAATCCCCGGGCTCAACCTGGGCACTGCAGTTAGAACTGGCAAGCTAGAGTAGGGTAGAGGGGTGTGGAATTCCAGGTGTAGCGGTGAAATGCGTAGATATCTGGAGGAACATCAGTGGCGAAGGCGACACCCTGGACTCATACTGACACTGAGGTGCGAAAGCGTGGGGAGCAAACAGGATTAGAAACCCTGGTAGTCCGTAG	Bacteria	1	Proteobacteria	1	Gammaproteobacteria	1	Pseudomonadales	1	Pseudomonadaceae	1	Cellvibrio	1
BactOtu132	CTGAGTGTCAGCCGCCGCGGTAATACAGAGGGTGCGAGCGTTGTCCGGAATCACTGGGCGTAAAGGGCGCGTAGGCGGCCCGATAAGCAGGGGGTGAAATCTTGCGGCTCAACCGCAAGGCTGCCTTCTGAACTGTCGGGCTGGAGCACGGTAGAGGCAGATGGAATTCCCGGTGTAGCGGTGGAATGCGTAGAGATCGGGAAGAACACCAGTGGCGAAGGCGGTCTGCTGGGCCGTTGCTGACGCTGAGGCGCGACAGCGTGGGGAGCAAACAGGATTAGAAACCCTCGTAGTCCGTAGTCA	Bacteria	1	Gemmatimonadetes	0.32	Gemmatimonadetes	0.32	Gemmatimonadales	0.32	Gemmatimonadaceae	0.32	Gemmatimonas	0.32
BactOtu133	GAGTGTCAGCAGCCGCGGTAAGACGGAGGATGCAAGCGTTATCCGGAATTATTGGGCGTAAAGCGTCCGCAGGTGGCTGTTCAAGTCTGCTGTCAAATTTCAGGGCTCAACCCTGGGTCGGCAGTGGAAACTGGACAGCTAGAGTACGGTAGGGGCAGAGGGAATTCCTGGTGTAGCGGTGAAATGCGTAGATATCAGGAAGAACACCGGTGGCGAAAGCGCTCTGCTGGGCCGTAACTGACACTCATGGACGAAAGCTAGGGGAGCGAAAGGGATTAGAAACCCTCGTAGTCCGTA	Bacteria	1	Cyanobacteria/Chloroplast	0.97	Cyanobacteria	0.84	Family XIII	0.68	GpXIII	0.68
BactOtu134	GACTGAGTGCCAGCAGCCGCGGTAATACGTAGGGTGCAAGCGTTAATCGGAATTACTGGGCGTAAAGCGTGCGCAGGCGGTTTTGTAAGACTGTCGTGAAATCCCCGGGCTTAACCTGGGAATGGCGATGGTGACTGCAAGGCTGGAGTTTGGCAGAGGGGGGTAGAATTCCACGTGTAGCAGTGAAATGCGTAGAGATGTGGAGGAACACCGATGGCGAAGGCAGCCCCCTGGGTCAAAACTGACGCTCATGCACGAAAGCGTGGGGAGCAAACAGGATTAGAAACCCGTGTAGTCCGTAG	Bacteria	1	Proteobacteria	1	Betaproteobacteria	1	Burkholderiales	1	Oxalobacteraceae	1	Duganella	0.87
BactOtu135	TGAGTGTCAGCAGCCGCGGTAATACGTAGGGGGCAAGCGTTGTCCGGAATTATTGGGCGTAAAGCGCGCGCAGGCGGTTTCTTAAGTCTGGTGTTTAAGTGCGGGGCTCAACCCCGTGTCGCATCGGAAACTGGGAGACTTGAGTGCAGAAGAGGAGAGCGGAATTCCACGTGTAGCGGTGAAATGCGTAGAGATGTGGAGGAACACCAGTGGCGAAGGCGGCTCTCTGGACTGTAACTGACGCTGAGGCGCGAAAGCGTGGGGAGCAAACAGGATTAGAAACCCGCGTAGTCCGTAG	Bacteria	1	Firmicutes	1	Bacilli	1	Bacillales	1	Paenibacillaceae 1	1	Cohnella	1
BactOtu136	TGAGTGCCAGCCGCCGCGGTAATACGGAGGGTGCAAGCGTTATCCGGATTTATTGGGTTTAAAGGGTCCGTAGGCGGATCAGTAAGTCAGTGGTGAAATCTCATAGCTTAACTATGAAACTGCCATTGATACTGCTGGTCTTGAGTAAGGTAGAAGTAGCTGGAATAAGTAGTGTAGCGGTGAAATGCATAGATATTACTTAGAACACCAATTGCGAAGGCAGGTTACTATGTCTTAACTGACGCTGATGGACGAAAGCGTGGGGAGCGAACAGGATTAGAAACCCCTGTAGTCCGTAG	Bacteria	1	Bacteroidetes	1	Flavobacteriia	1	Flavobacteriales	1	Flavobacteriaceae	1	Chryseobacterium	0.73
BactOtu137	CTGAGTGCCAGCAGCCGCGGTAATACGGAGGATGCAAGCGTTATCCGGAATTATTGGGCGTAAAGCGTCCGTAGGTGGCTGCTCAAGTCTGCCGTTAAAACCAGTAGCTTAACTACTGACAGGCGGTGGAAACTGAAGAGCTAGAGTGTGGTAGGGGTAGAGGGAATTCCCAGTGTAGCGGTGAAATGCGTAGAGATTGGGAAGAACACCGGTGGCGAAAGCGCTCTGCTGGACCACAACTGACACTCACAGGACGAAAGCTAGGGGAGCGAAAGGGATTAGATACCCCAGTAGTCCGTAGT	Bacteria	1	Cyanobacteria/Chloroplast	1	Cyanobacteria	0.99	Family IX	0.84	GpIX	0.84
BactOtu138	GACTGAGTGTCAGCAGCCGCGGTAATACGTAGGGGGCGAGCGTTGTCCGGATTTATTGGGCGTAAAGGGCGTGTAGGCGGCTTTTTAAGTCGGGGGTGAAAATCCAGGGCTCAACCCTGGGACTGCCTCCGAAACTGGGAAGCTTGAGTACCCTAGAGGGCAGTGGAATTCCCGGTGTAGCAGTGAAATGCGTAGAGATCGGGAGGAACACCAGTGGCGAAGGCGACTGCCTGGGGGGTAACTGACGCTGAGGCGCGAAAGCTGGGGGAGCAAACGGGATTAGATACCCTCGTAGTCCGT	Bacteria	1	Firmicutes	0.85	Clostridia	0.62	Clostridiales	0.41	Clostridiales_Incertae Sedis III	0.27	Thermovorax	0.07
BactOtu139	GACTGAGTGTCAGCAGCCGCGGTAATACGTAGGGTGCGAGCGTTGTCCGGAATTATTGGGCGTAAAGGGCTCGTAGGCGGTCCGTCGCGTCGGGAGTGAAATCCTACGGCTTAACTGTGGGCGTGCTTTCGATACGGGCGGACTGGAGGTAGGCAGGGGAGAACGGAATTCCTGGTGTAGCGGTGGAATGCGCAGATATCAGGAGGAACACCGGTGGCGAAGGCGGTTCTCTGGGCCTTACCTGACGCTGAGGAGCGAAAGCGTGGGGAGCGAACAGGATTAGATACCCGCGTAGTCCGTAGT	Bacteria	1	Actinobacteria	1	Actinobacteridae	1	Actinomycetales	1	Nocardioidaceae	0.73	Mumia	0.34
BactOtu140	GAGTGTCAGCCGCCGCGGTAATACGAAGGGTGCAAGCGTTACTCGGAATTACTGGGCGTAAAGCGTGCGTAGGTGGTCTGTTAAGTCTGATGTGAAAGCCCTGGGCTCAACCTGGGAATGGCATTGGATACTGGCGGGCTAGAGTGCGGTAGAGGGTAGTGGAATTCCCGGTGTAGCAGTGAAATGCGTAGAGATCGGGAGGAACATCTGTGGCGAAGGCGACTGCCTGGACCAGCACTGACACTGAGGCACGAAAGCGTGGGGAGCAAACAGGATTAGATACCCGAGTAGTCCGTAGTCA	Bacteria	1	Proteobacteria	1	Gammaproteobacteria	1	Xanthomonadales	1	Xanthomonadaceae	1	Thermomonas	0.48
BactOtu141	TGACTGAGTGTCAGCAGCCGCGGTAATACGGAGGAGGCAAGCGTTATCCGGAATTATTGGGCGTAAAGCGTCCGTAGGTGGTCATGTAAGTCGGTCGTCAAAGCACAGGGCTTAACCCTGTAATGGCGGTGGAAACTGCACGACTAGAGAGAGGTAGGGGTAGAGGGAATTCCCAGTGTAGCGGTGAAATGCGTAGAGATTGGGAAGAACATCGGTGGCGAAAGCGCTCTACTGGACCTGATCTGACGCTGATGGACGAAAGCTAGGGGAGCGAATGGGATTAGAAACCCCCGTAGTCCGT	Bacteria	0.97	Cyanobacteria/Chloroplast	0.85	Cyanobacteria	0.84	Family IX	0.57	GpIX	0.57
BactOtu142	CTGAGTGTCAGCAGCCGCGGTAATACGGAGGGTGCAAGCGTTGTCCGGATTTATTGGGTTTAAAGGGTGCGTAGGCGGCCCTGTAAGTCAGTGGTGAAAGCCTCCAGCTCAACTGGAGAACTGCCATTGATACTGCAGGGCTTGAGTACAGACGAGGTTGGCGGAATTGATGGTGTAGCGGTGAAATGCATAGATACCATCAAGAACTCCGATTGCGTAGGCAGCTAACTAGGCTGTAACTGACGCTGAGGCACGAAAGCGTGGGGAGCGAACAGGATTAGATACCCCTGTAGTCCGTAGT	Bacteria	1	Bacteroidetes	1	Cytophagia	1	Cytophagales	1	Cytophagaceae	1	Adhaeribacter	1
BactOtu143	TGACTGAGTGCCAGCAGCCGCGGTAATACGTAGGGTCCGAGCGTTGTCCGGAATTATTGGGCGTAAAGGGCTCGTAGGCGGTTCGTCACGTCGGGAGTGAAAACTCGGGGCTTAACCCCGAGCCTGCTTCCGATACGGGCAGACTAGAGGTAGGCAGGGGAGAGCGGAACTCCTGGTGTAGCGGTGGAATGCGCAGATATCAGGAAGAACACCGGTGGCGAAGGCGGCTCTCTGGGCCTTACCTGACGCTGAGGAGCGAAAGCGTGGGTAGCGAACAGGATTAGAAACCCTGGTAGTCCGTAGT	Bacteria	1	Actinobacteria	1	Actinobacteridae	1	Actinomycetales	1	Nocardioidaceae	1	Kribbella	1
BactOtu144	CTGAGTGTCAGCCGCCGCGGTAATACGGAGGATGCAAGCGTTATCCGGAATGATTGGGCGTAAAGCGTCCGCAGGTGGCGGTGTAAGTCTGCTGTTAAAGAGTGAGGCTCAACCTCATAAAAGCAGTGGAAACTACATAGCTAGAGTGCGGTAGGGGCAGAGGGAATTCCTGGTGTAGCGGTGAAATGCGTAGAGATCAGGAAGAACACCGGTGGCGAAAGCGCTCTGCTAGGCCGCAACTGACACTGAGGGACGAAAGCTAGGGGAGCGAATGGGATTAGATACCCGTGTAGTCCGT	Bacteria	1	Cyanobacteria/Chloroplast	1	Cyanobacteria	1	Family I	0.99	GpI	0.99
BactOtu145	ACTGAGTGCCAGCCGCCGCGGTAATACGGAGGGTGCAAGCGTTAATCGGAATTACTGGGCGTAAAGCGCACGCAGGCGGTCTGTCAAGTCGGATGTGAAATCCCCGGGCTCAACCTGGGAATTGCGATGGAGACTGCAAGGCTGGAGTCTGGCAGAGGGGGGTAGAATTCCAGGTGTAGCGGTGAAATGCGTAGAGATCTGGAGGAATACCGGTGGCGAAGGCGGCCCCCTGGGTCAAGATTGACGCTCATGCACGAAAGCGTGGGGAGCAAACAGGATTAGAAACCCTTGTAGTCCGTAGT	Bacteria	1	Proteobacteria	1	Gammaproteobacteria	0.64	Enterobacteriales	0.63	Enterobacteriaceae	0.63	Yokenella	0.12
BactOtu146	TGACTTGGTCATTTAGAGGAAGGAGAAGTCGTAACAAGGTTTCCGTAGGTGAACCTGCGGAAGGATCATTGTCGTGACCCTGACCAAAACAGACCGCGCACGCGTCATCCATCCTGCCGGTGGCGGCATCGTCCGTCGCTCGGCCAAGTCCTCGTCCACCTAGCCCCCTCGGAGCTGGTGCATGGGGCAAAAGAACCCACGGCGCCGACGGCGTCAAGGAACACTGTGCCTAATCCGGGGACGCGGCCAGCTTGCTTGCTGCCCCCCGTTTTGCAATGCTATTCAATCGACACGACTCTCGGCAACGGATATCTCGGCTCTCGCATCGATGAAGAACGCAGCGTAGT	Archaea	0.34	Euryarchaeota	0.14	Thermoplasmata	0.13	Thermoplasmatales	0.08	Ferroplasmaceae	0.08	Ferroplasma	0.08
BactOtu147	ACTGACTTGGTCATTTAGAGGAAGTAAAAGTCGTAACAAGGTTTCCGTAGGTGAACCTGCGGAAGGATCATTACCGAGTGTTTGGATGCCCCTTCTTGGGGTGTCCGTCCTCCCATCCGTGTCTATTGTACCCTGTTGCTTCGGCGGGCCCGCCCTCTTTTGTGGCCGCCGGGGGGCTTCTGCCCCCGGGCCCGCGCCCGCCGGAGACCTCTCAACCATTGAACACTGTCTGAAGGTTGCAGTCTGAGTACCGATAAAGCAAATCGTTAAAACTTTCAACAACGGATCTCTTGGTTCCGGCATCGATGAAGAACGCAGCGTAG	Archaea	0.2	Euryarchaeota	0.12	Methanopyri	0.02	Methanopyrales	0.02	Methanopyraceae	0.02	Methanopyrus	0.02
BactOtu148	GAGTGTCAGCAGCCGCGGTAATACGGAGGGTGCGAGCGTTGTCCGGATTTATTGGGTTTAAAGGGTGCGTAGGTGGCCTGTTAAGTCAGTGGTGAAATACGGTTGCTCAACAATCGAGGTGCCATTGATACTGACCGGCTTGAAATAATTGGAGGCTGCCGGAATGGATGGTGTAGCGGTGAAATGCATAGATATCATCCAGAACACCGATTGCGAAGGCAGGTGGCTACGATTGGTTTGACACTGAGGCACGAAAGCATGGGGAGCAAACAGGATTAGATACCCCCGTAGTCCGTAGTC	Bacteria	1	Bacteroidetes	1	Cytophagia	1	Cytophagales	1	Cytophagaceae	1	Dyadobacter	1
BactOtu149	TGACTGAGTGTCAGCCGCCGCGGTAATACGTAGGTGGCAAGCGTTGTCCGGAATTACTGGGCGTAAAGCGCGCGCAGGCGGCCATTTAAGTCTGGGGTGAAAGCCCGGAGCTCAACTCCGGGATTGCCTTGGATACTGGGTGGCTTGAGCATCGGAGAGGCAAGGGGAATTCCACGTGTAGCGGTGAAATGCGTAGAGATGTGGAGGAACACCAGTGGCGAAGGCGCCTTGCTGGCCGATTGCTGACGCTGAGGCGCGAAAGCGTGGGGAGCAAACAGGATTAGATACCCCCGTAGTCCGTAG	Bacteria	1	Firmicutes	1	Bacilli	1	Bacillales	1	Alicyclobacillaceae	0.99	Effusibacillus	0.99
BactOtu150	CTGAGTGCCAGCAGCCGCGGTAATACGAAGGGTGCAAGCGTTAATCGGAATTACTGGGCGTAAAGCGCGCGTAGGTGGTTCAGCAAGTTGGATGTGAAAGCCCCGGGCTCAACCTGGGAACTGCATCCAAAACTACTGGGCTAGAGTACGGTAGAGGGTGGTGGAATTTCCTGTGTAGCGGTGAAATGCGTAGATATAGGAAGGAACACCAGTGGCGAAGGCGACCACCTGGACTGATACTGACACTGAGGTGCGAAAGCGTGGGGAGCAAACAGGATTAGAAACCCCTGTAGTCCGT	Bacteria	1	Proteobacteria	1	Gammaproteobacteria	1	Pseudomonadales	1	Pseudomonadaceae	1	Azotobacter	0.8
BactOtu151	GACTGAGTGCCAGCCGCCGCGGTAATACGTAGGGTGCGAGCGTTAATCGGAATTACTGGGCGTAAAGCGTGCGCAGGCGGTCCGTTGTGTCCGATGTGAAAGCCCCGGGCTTAACCTGGGAATGGCATGGGAAACTGGCGGGCTGGAGTGTGGCAGAGGGGGGTGGAATTCCGCGTGTAGCAGTGAAATGCGTAGAGATGCGGAGGAACACCGATGGCGAAGGCAGCCCCCTGGGCCAACACTGACGCTCAGGCACGAAAGCGTGGGGAGCAAACAGGATTAGAAACCCTCGTAGTCCGTAGT	Bacteria	1	Proteobacteria	1	Betaproteobacteria	0.94	Rhodocyclales	0.42	Rhodocyclaceae	0.42	Denitratisoma	0.28
BactOtu152	CTGAGTGCCAGCCGCCGCGGTAATACGGAGGATCCAAGCGTTATCCGGATTTATTGGGTTTAAAGGGTGCGTAGGCGGCCTGTTAAGTCAGGGGTGAAAGACGGTAGCTCAACTATCGCAGTGCCCTTGATACTGATGGGCTTGAATGGACTAGAGGTAGGCGGAATGAGACAAGTAGCGGTGAAATGCATAGATATGTCTCAGAACACCGATTGCGAAGGCAGCTTACTATGGTCTTATTGACGCTGAGGCACGAAAGCGTGGGGATCGAACAGGATTAGATACCCCTGTAGTCCGTAGTCA	Bacteria	1	Bacteroidetes	1	Sphingobacteriia	1	Sphingobacteriales	1	Sphingobacteriaceae	1	Pedobacter	0.97
BactOtu153	CTGAGTGTCAGCCGCCGCGGTAATACGGAGGATGCAAGCGTTATCCGGAATGATTGGGCGTAAAGCGTCCGCAGGTGGCTTTGTAAGTCTGCTGTTAAAGAGCAAGGCTCAACCTTGTAAAAGCAGTGGAAACTACAAGGCTAGAGTGCGTTCGGGGCAGAAGGAATTCCTGGTGTAGCGGTGAAATGCGTAGAGATCAGGAAGAACACCGGTGGCGAAAGCGTTCTGCTAGGCCGCAACTGACACTGAGGGACGAAAGCTAGGGGAGCGAATGGGATTAGAAACCCCAGTAGTCCGTAGTCA	Bacteria	1	Cyanobacteria/Chloroplast	1	Cyanobacteria	1	Family I	1	GpI	1
BactOtu154	GAGTGTCAGCAGCCGCGGTAATACGAAGGGGGCAAGCGTTGTTCGGAATTACTGGGCGTAAAGGGCGCGTAGGCGGCTTATCAAGTCAGGCGTGAAATTCCCGGGCTCAACCTGGGGGCTGCGCTTGATACTGATGAGCTTGAATGCGGGAGAGGATAGTGGAATTCCCAGTGTAGAGGTGAAATTCGTAGATATTGGGAAGAACACCGGTGGCGAAGGCGGCTATCTGGCCCGTAATTGACGCTGAGGCGCGAAAGCGTGGGGAGCAAACAGGATTAGAAACCCTCGTAGTCCGTAGTC	Bacteria	1	Proteobacteria	1	Alphaproteobacteria	1	Rhodospirillales	0.99	Rhodospirillaceae	0.57	Lacibacterium	0.38
BactOtu155	GAGTGTCAGCCGCCGCGGTAATACGTAGGGTGCGAGCGTTGTCCGGAATTACTGGGCGTAAAGAGCTCGTAGGTGGTTTGTCGCGTCGTTTGTGTAAGCCCGCAGCTTAACTGCGGGACTGCAGGCGATACGGGCATAACTTGAGTGCTGTAGGGGAGACTGGAATTCCTGGTGTAGCGGTGGAATGCGCAGATATCAGGAGGAACACCGATGGCGAAGGCAGGTCTCTGGGCAGTAACTGACGCTGAGGAGCGAAAGCATGGGGAGCGAACAGGATTAGAAACCCTCGTAGTCCGTAGT	Bacteria	1	Actinobacteria	1	Actinobacteridae	1	Actinomycetales	1	Corynebacteriaceae	0.92	Corynebacterium	0.92
BactOtu156	CTGAGTGCCAGCAGCCGCGGTAATACGGAGGATCCAAGCGTTATCCGGAATCATTGGGTTTAAAGGGTCCGTAGGCGGGTTGGTAAGTCCGTGGTGAAATCTCCGAGCTTAACTCGGAAACTGCCGTGGATACTATCAATCTTGAATGTTGTGGAGGTTAGCGGAATATGTCATGTAGCGGTGAAATGCTTAGAGATTACATGGAATACCAATTGCGAAGGCAGGTTGCTACACAAATATTGACACTGAGGCACGAAAGCGTGGGGATCAAACAGGATTAGAAACCCGTGTAGTCCGTAGT	Bacteria	1	Bacteroidetes	1	Sphingobacteriia	0.96	Sphingobacteriales	0.96	Chitinophagaceae	0.96	Flavihumibacter	0.31
BactOtu157	TGAGTGTCAGCCGCCGCGGTAATACGAAGGGTGCAAACGTTGCTCGGAATTATTGGGCGTAAAGCGCACGTAGGCGGCTTTGCAAGTCGGATGTGAAATCCCTCGGCTCAACCAAGGAAGTGCATCCGAAACTGCAGAGCTTGAGTACGAAAGAGGATCGCGGAATTCCCGGTGTAGAGGTGAAATTCGTAGATATCGGGAGGAACACCAGTGGCGAAGGCGGCGATCTGGGTCGATACTGACGCTGAGGTGCGAAAGCGTGGGGAGCAAACAGGATTAGAAACCCTTGTAGTCCGTAGTCA	Bacteria	1	Proteobacteria	0.97	Deltaproteobacteria	0.93	Myxococcales	0.91	Haliangiaceae	0.39	Haliangium	0.39
BactOtu158	CTGAGTGTCAGCCGCCGCGGTAATACGGAGGAGGCAAGCGTTATCCGGAATTATTGGGCGTAAAGCGTCCGTAGGTGGCTGAACAAGTCAGTTGTTAAAGAGTGGTGCTTAACTGCATATAGGCAGTGGAAACTGAGAGACTAGAGTGTAGTAGGGGTAGAGGGAATTCCCAGTGTAGCGGTGAAATGCGTAGATATTGGGAAGAACACCGGTGGCGAAAGCGCCTTGCTGGGTCTGCACTGACACTGAGGGACGAAAGCTAGGGGAGCGAAAGGGATTAGAAACCCCGGTAGTCCGTAGT	Bacteria	1	Cyanobacteria/Chloroplast	0.94	Cyanobacteria	0.94	Family IX	0.56	GpIX	0.56
BactOtu159	CTGACTTGGTCATTTAGAGGAAGTAAAAGTCGTAACAAGGTCTCCGTTGGTGAACCAGCGGAGGGATCATTACAGAGTTGCAAAACTCCCTAAACCATTGTGAACGTTACCTATACCGTTGCTTCGGCGGGCGGCCCCGGGGTTTACCCCCCGGGCGCCCCTGGGCCCCACCGCGGGCGCCCGCCGGAGGTCACCAAACTCTTGATAATTTATGGCCTCTCTGAGTCTTCTGTACTGAATAAGTCAAAACTTTCAACAACGGATCTCTTGGTTCTGGCATCGATGAAGAACGCAGCGTAG	Archaea	0.24	Euryarchaeota	0.16	Methanopyri	0.06	Methanopyrales	0.06	Methanopyraceae	0.06	Methanopyrus	0.06
BactOtu160	ACTGAGTGTCAGCAGCCGCGGTAATACGAAGGGTGCAAGCGTTACTCGGAATTACTGGGCGTAAAGCGTGCGTAGGTGGTTTGTTAAGTCTGATGTGAAAGCCCTGGGCTCAACCTGGGAACTGCATTGGATACTGGCTTACTAGAGTGCGGTAGAGGGGTGTGGAATTCCCGGTGTAGCAGTGAAATGCGTAGATATCGGGAGGAACATCTGTGGCGAAGGCGACACCCTGGACCAGCACTGACACTGAGGCACGAAAGCGTGGGGAGCAAACAGGATTAGAAACCCTCGTAGTCCGT	Bacteria	1	Proteobacteria	1	Gammaproteobacteria	1	Xanthomonadales	1	Xanthomonadaceae	1	Lysobacter	1
BactOtu161	GAGTGTCAGCAGCCGCGGTAATTCCAGCTCCAATAGCGTATATTAAAGTTGTTGCAGTTAAAACGTCCGTAGTCAAACTTTAGTCTTACCGGCGTAGTGGCCTGGTCTTCATTGACCAAGCTCATTGCTGCCGGAGACTCCATGTCCATTGACTCCTAGTCCTCGTGGCTAGGGTTTTCTGGACAATTACCATGAGCAAATCAGAGTGTTTAAAGCAGGCTTTTAAGCTTGAATGTGTTAGCATGGAATAATGAAATATGACTTTAGTCCTATTTTCGTTGGTTTAGGTACTTCAGTAATGATGAATAGAAACGGTTAGGGGCATTTGTATTTGGTCGCTAGAGGTGAAATTCTTGGATTGACCGAAGACAAACTACTGCGAAAGCATTTGACCCGGGA…	Fungi	1									Rhizopus	0.08
BactOtu162	CTGAGTGCCAGCCGCCGCGGTAAGACGGAGGATGCAAGCGTTATCCGGAATGATTGGGCGTAAAGCGTCCGCAGGTGGCAGTTCAAGTCTGCTGTCAAAGACCGGGGCTTAACTTCGGAAAGGCAGTGGAAACTGAACAGCTAGAGTATGGTAGGGGCAGAGGGAATTCCTGGTGTAGCGGTGAAATGCGTAGAGATCAGGAAGAACATCGGTGGCGAAGGCGCTCTGCTGGACCATAACTGACACTCAGGGACGAAAGCTAGGGGAGCGAATGGGATTAGATACCCGCGTAGTCCGTA	Bacteria	1	Cyanobacteria/Chloroplast	0.99	Cyanobacteria	0.99	Family XIII	0.67	GpXIII	0.67
BactOtu163	GACTGAGTGTCAGCAGCCGCGGTAATACGGAGGATGCAAGCGTTATCCGGAATGATTGGGCGTAAAGCGTCCGCAGGTGGCATTGAAAGTCTGCTGTTAAAGAGTGAGGCTTAACCTCATAAAAGCAGTGGAAACTACAAAGCTAGAGTGCGTTCGGGGCAGAAGGAATTCCTGGTGTAGCGGTGAAATGCGTAGAGATCAGGAAGAACACCGGTGGCGAAGGCGTTCTGCTAGGCCGCAACTGACACTGAGGGACGAAAGCTAGGGGAGCGAATGGGATTAGAAACCCTAGTAGTCCGTA	Bacteria	1	Cyanobacteria/Chloroplast	1	Cyanobacteria	1	Family I	1	GpI	1
BactOtu164	GAGTGTCAGCAGCCGCGGTAATACGGAGGATGCAAGCGTTATCCGGAATGATTGGGCGTAAAGCGTCCGCAGGTGGCTATGAAAGTCTGCTGTTAAAGAGCAAGGCTCAACCTTGTAAAGGCAGTGGAAACTACATAGCTAGAGTGCGTTCGGGGCAGAGGGAATTCCTGGTGTAGCGGTGAAATGCGTAGAGATCAGGAAGAACACCGGTGGCGAAAGCGCTCTGCTAGGCCGCAACTGACACTGAGGGACGAAAGCTAGGGGAGCGAATGGGATTAGAAACCCCTGTAGTCCGTAG	Bacteria	1	Cyanobacteria/Chloroplast	1	Cyanobacteria	1	Family I	1	GpI	1
BactOtu165	CTGAGTGCCAGCCGCCGCGGTAATACAGAGGGTGCGAGCGTTAATCGGATTTACTGGGCGTAAAGCGTGCGTAGGCGGCTTTTTAAGTCGGATGTGAAATCCCTGAGCTTAACTTAGGAATTGCATTCGATACTGGAAAGCTAGAGTATGGGAGAGGATGGTAGAATTCCAGGTGTAGCGGTGAAATGCGTAGAGATCTGGAGGAATACCGATGGCGAAGGCAGCCATCTGGCCTAATACTGACGCTGAGGTACGAAAGCATGGGGAGCAAACAGGATTAGAAACCCTTGTAGTCCGT	Bacteria	1	Proteobacteria	1	Gammaproteobacteria	1	Pseudomonadales	1	Moraxellaceae	1	Acinetobacter	1
BactOtu166	TGACTGAGTGTCAGCAGCCGCGGTAATACGGAGGATGCAAGCGTTATCCGGAATGATTGGGCGTAAAGGGTCCGCAGGTGGCAATGTAAGTCTGCTGTCAAAGAATGAGGCTCAACCTTATCAAGGCAGTGGAAACTACATAAGCTAGAGTACGGTCGGGGTAGAAGGAATTCCTGGTGTAGCGGTGAAATGCGTAGAGATCAGGAAGAACACCGGTGGCGAAAGCGTTCTGCTAGACCTGTACTGACACTGAGGGACGAAAGCTAGGGGAGCGAATGGGATTAGATACCCTCGTAGTCCGTAGTC	Bacteria	0.99	Cyanobacteria/Chloroplast	0.93	Cyanobacteria	0.91	Family I	0.79	GpI	0.79
BactOtu167	TGACTGAGTGCCAGCCGCCGCGGTAATACGTAGGGTGCAAGCGTTGTCCGGATTTATTGGGTTTAAAGGGTGCGTAGGCGGTGGATTAAGTCAGTGGTGAAAGACGATCGCTCAACGATTGCAGTGCCATTGATACTGGTTCACTTGAGTAGTGCAGAGGTGGCCGGAATTGATCGTGTAGCGGTGAAATGCATAGATATGATCAAGAACGCCGATTGCGAAGGCAGGTCACTGGACACTCACTGACGCTGAGGCACGAAAGTGTGGGGATCAAACAGGATTAGATACCCTTGTAGTCCGTAGT	Bacteria	1	Bacteroidetes	1	Cytophagia	1	Cytophagales	1	Cytophagaceae	1	Siphonobacter	1
BactOtu168	CTGAGTGTCAGCCGCCGCGGTAATACGTAGGGTGCAAGCGTTAATCGGAATTACTGGGCGTAAAGCGTGCGCAGGCGGCTTTGCAAGACAGATGTGAAATCCCCGGGCTTAACCTGGGAACTGCATTTGTGACTGCATGGCTGGAGTGCGGCAGAGGGGGATGGAATTCCGCGTGTAGCAGTGAAATGCGTAGATATGCGGAGGAACACCGATGGCGAAGGCAATCCCCTGGGCCTGCACTGACGCTCATGCACGAAAGCGTGGGGAGCAAACAGGATTAGAAACCCCGGTAGTCCGTA	Fungi	1									Peniophora	0.98
BactOtu169	GAGTGTCAGCAGCCGCGGTAATACGTAGGGGGCTAGCGTTATCCGGAATTATTGGGCGTAAAGGGTGCGTAGGCGGTCCTACAAGTCAGAGGTGAAAGGCTACGGCTCAACCGTAGTAAGCCTTTGAAACTGTAGGACTTGAGTGCAGGAGAGGAGAGTGGAATTCCCAGTGTAGCGGTGAAATGCGTAGATATTGGGAGGAACACCAGTTGCGAAGGCGGCTCTCTGGACTGTAACTGACGCTGAGGCACGAAAGCGTGGGGAGCGAACAGGATTAGAAACCCTAGTAGTCCGTAGT	Bacteria	1	Firmicutes	1	Clostridia	1	Clostridiales	1	Peptostreptococcaceae	1	Sporacetigenium	0.95
BactOtu170	CTGAGTGTCAGCCGCCGCGGTAATACGGAGGGTGCAAGCGTTATCCGGATTCACTGGGTTTAAAGGGTGCGTAGGTGGGTTGGTAAGTCAGTGGTGAAATCCCCGAGCTTAACTTGGGAACTGCCATTGATACTATCAGTCTTGAATACCGTGGAGGTCAGCGGAATATGTCATGTAGCGGTGAAATGCTTAGATATGACATAGAACACCAATTGCGAAGGCAGCTGGCTACACGAATATTGACACTGAGGCACGAAAGCGTGGGGATCAAACAGGATTAGATACCCCTGTAGTCCGTAGT	Bacteria	1	Bacteroidetes	1	Sphingobacteriia	1	Sphingobacteriales	1	Chitinophagaceae	1	Terrimonas	1
BactOtu171	TGACTGACTTGGTCATTTAGAGGAAGTAAAAGTCGTAACAAGGTATCTGTAGGTGAACCTGCAGATGGATCATTTCGATGAAAACCTTTTTTCTGAGGTGTGGCTCGCACCTGTCTAACTAAACTTGAGCTACCTTTTTAACACGGTTGCATCGGTTGGGCCTGTCGAACAGTGCAAATACGCGCTGGGAGACGGTCTCGACACTTTTAACCAAAACACTTTTGATGATCTAGGATTTGAATGAAGTTCATTTTTACGATGGAACCGACTGGTAATGCGGTCGACTAAATCTAAAAAACAACTTTTGGCAACGGATCTCTTGGTTCTCCCATCGATGAAGAACGCAGCGTA	Fungi	1									Penicillium	1
BactOtu172	GAGTGTCAGCAGCCGCGGTAATACGTAGGGTGCGAGCGTTAATCGGAATTACTGGGCGTAAAGCGTGCGCAGGCGGTTCGACAAGTCTGATGTGAAATCCCCGGGCTCAACCTGGGAACTGCGTTGGAAACTGTCGGGCTAGAGTGTAGAAGAGGGGGGTAGAATTCCACGTGTAGCAGTGAAATGCGTAGAGATGTGGAGGAATACCGATGGCGAAGGCAGCCCCCTGGGCTAACACTGACGCTCATGCACGAAAGCGTGGGGAGCAAACAGGATTAGATACCCCCGTAGTCCGTAG	Bacteria	1	Proteobacteria	1	Betaproteobacteria	1	Rhodocyclales	0.25	Rhodocyclaceae	0.25	Propionivibrio	0.15
BactOtu173	TGAGTGTCAGCAGCCGCGGTAAGACGTAGGGCGCGAGCGTTGTCCGGATTTATTGGGCGTAAAGAGCTCGTAGGCGGCTTGTCGCGTCGACTGTGAAAACCCGCAGCTCAACTGCGGGCCTGCAGTCGATACGGGCAGGCTAGAGTTCGGTAGGGGAGACTGGAATTCCTGGTGTAGCGGTGAAATGCGCAGATATCAGGAGGAACACCGGTGGCGAAGGCGGGTCTCTGGGCCGATACTGACGCTGAGGAGCGAAAGCGTGGGGAGCGAACAGGATTAGATACCCTCGTAGTCCGT	Bacteria	1	Actinobacteria	1	Actinobacteridae	1	Actinomycetales	1	Micromonosporaceae	1	Micromonospora	0.46
BactOtu174	TGACTGAGTGCCAGCCGCCGCGGTAATACGGAGGATCCAAGCGTTATCCGGATTTATTGGGTTTAAAGGGTGCGTAGGCGGCCTATTAAGTCAGGGGTGAAAGACGGTAGCTTAACTATCGCAGTGCCTTTGATACTGATGGGCTTGAATGTACTTGAGGTAGGCGGAATGTGACAAGTAGCGGTGAAATGCATAGATATGTCACAGAACACCAATTGCGAAGGCAGCTTACTAAAGTATGATTGACGCTGAGGCACGAAAGCGTGGGGATCAAACAGGATTAGATACCCTCGTAGTCCGTAGTC	Bacteria	1	Bacteroidetes	1	Sphingobacteriia	1	Sphingobacteriales	1	Sphingobacteriaceae	1	Mucilaginibacter	0.95
BactOtu175	GACTGACTTGGTCATTTAGAGGAAGTAAAAGTCGTAACAAGGTCTCCGTAGGTGAACCTGCGGAGGGATCATTACACAATAAACATATGAAGGCTGCACCGCCAGTTGGCGGCAAGGCTGGAGTATTTTATTACCCTTGTCTTTTGCGCACTTGTTGTTTCCTGGGCGGGTTCGCCCGCCACCAGGACCACATGATAAACCTTTTTTATGCAGTTGCAATCAGCGTCAGTACAACAAATGTAAATCATTTACAACTTTCAACAACGGATCTCTTGGTTCTGGCATCGATGAAGAACGCAGCGTAGT	Fungus	1									Triodiomyces	1
BactOtu176	CTGAGTGTCAGCCGCCGCGGTAATACGAAGGGTGCAAGCGTTACTCGGAATTACTGGGCGTAAAGCGTGCGTAGGTGGTGGTTTAAGTCCGTTGTGAAAGCCCTGGGCTCAACCTGGGAATTGCAGTGGATACTGGATCACTAGAGTGTGGTAGAGGGATGCGGAATTTCTGGTGTAGCAGTGAAATGCGTAGAGATCAGAAGGAACATCCGTGGCGAAGGCGGCATCCTGGGCCAACACTGACACTGAGGCACGAAAGCGTGGGGAGCAAACAGGATTAGATACCCTTGTAGTCCGT	Bacteria	1	Proteobacteria	1	Gammaproteobacteria	1	Xanthomonadales	1	Xanthomonadaceae	1	Pseudoxanthomonas	0.99
BactOtu177	GAGTGTCAGCAGCCGCGGTAATACGTAGGGTGCAAGCGTTAATCGGAATTACTGGGCGTAAAGCGTGCGCAGGCGGTTGTGCAAGACAGAGGTGAAATCCCCGGGCTTAACCTGGGAACTGCCTTTGTGACTGCACGGCTAGAGTGTGTCAGAGGGGGGTAGAATTCCACGTGTAGCAGTGAAATGCGTAGATATGTGGAGGAATACCGATGGCGAAGGCAGCCCCCTGGGATAACACTGACGCTCATGCACGAAAGCGTGGGGAGCAAACAGGATTAGATACCCTTGTAGTCCGTA	Bacteria	1	Proteobacteria	1	Betaproteobacteria	1	Burkholderiales	1	Oxalobacteraceae	0.81	Herbaspirillum	0.3
BactOtu178	ACTGAGTGCCAGCAGCCGCGGTAATACGTAGGGGGCAAGCGTTGTCCGGAATTATTGGGCGTAAAGCGCGCGCAGGCGGCTCTTTAAGTCTGGTGTTTAATCCCGAGGCTCAACTTCGGGTCGCACTGGAAACTGGGGAGCTTGAGTGCAGAAGAGGAGAGTGGAATTCCACGTGTAGCGGTGAAATGCGTAGAGATGTGGAGGAACACCAGTGGCGAAGGCGACTCTCTGGGCTGTAACTGACGCTGAGGCGCGAAAGCGTGGGGAGCAAACAGGATTAGAAACCCGTGTAGTCCGTAGTCA	Bacteria	1	Firmicutes	1	Bacilli	1	Bacillales	1	Paenibacillaceae 1	0.94	Paenibacillus	0.6
BactOtu179	ACTGAGTGCCAGCCGCCGCGGTAATACGAATGGGGCAAGCGTTGTTCGGAATCACTGGGCTTAAAGCGTGCGTAGGCGGACTTGCAAGTCAGGAGTGAAATCCCCGGGCTTAACCCGGGAATTGCTTTTGAAACTGCAAGTCTAGAAGATTGAAGAGGTTAGCAGAATTCCGAGTGTAGAGGTGAAATTCGCAGATATTCGGAGGAATACCAATGGCGTAGGCAGCTAACTGGGCAATTTTTGACGCTGAGGCACGAAAGCGTGGGGAGCAAACAGGATTAGATACCCCGGTAGTCCGTAGT	Bacteria	0.97	Proteobacteria	0.61	Alphaproteobacteria	0.48	Sphingomonadales	0.22	Sphingomonadaceae	0.22	Sandarakinorhabdus	0.18
BactOtu180	GAGTGCCAGCCGCCGCGGTAATACGTAGGGGGCAAGCGTTGTCCGGAATTATTGGGCGTAAAGCGCGCGCAGGCGGTCGTTTAAGTCTGGTGTTTAAGCCCGGGGCTCAACCCCGGTTCGCATCGGAAACTGGATGACTTGAGTGTAAGAGAGGAAAGTGGAATTCCACGTGTAGCGGTGAAATGCGTAGAGATGTGGAGGAACACCAGTGGCGAAGGCGACTTTCTGGCTTATAACTGACGCTGAGGCGCGAAAGCGTGGGGAGCAAACAGGATTAGATACCCCCGTAGTCCGTAGT	Bacteria	1	Firmicutes	1	Bacilli	1	Bacillales	1	Paenibacillaceae 1	0.96	Paenibacillus	0.89
BactOtu181	CTGAGTGTCAGCCGCCGCGGTAATACGGAGGATCCAAGCGTTATCCGGATTTATTGGGTTTAAAGGGTGCGTAGGCGGCCTGTTAAGTCAGAGGTGAAAACTTGCAGCTCAACTGTAAGCTTGCCTTTGATACTGATGGGCTTGAATAAACTAGAGGTAGGCGGAATGTGACAAGTAGCGGTGAAATGCATAGATATGTCACAGAACACCAATTGCGAAGGCAGCTTACTATGGTTCAATTGACGCTGAGGCACGAAAGCGTGGGGATCAAACAGGATTAGAAACCCTAGTAGTCCGT	Bacteria	1	Bacteroidetes	1	Sphingobacteriia	1	Sphingobacteriales	1	Sphingobacteriaceae	1	Pedobacter	0.7
BactOtu182	CTGAGTGCCAGCAGCCGCGGTAAGACGAGGGGGGCAAGTGTTCTTCAGAATGACTAGGCGTAAAGGGCACGTAGGCGGTGAATCGGGTTGAAAGTGAAAGTCACCAAAAAGTGGTGGAATGCTCTCGAAACCAATTCACTTGAGTGAGACAGAGGAGAGTGGAATTTCATGTGTAGGGGTGAAATCCGTAGATCTACGAAGGAACACCAAAAGCAAAGGCGTGAAAGCATGGGGAGCGAACAGGATTAGAAACCCCCGTAGTCCGTA	Plantae	1									Rice mitochondria	1
BactOtu183	GACTGAGTGCCAGCCGCCGCGGTAATACGTAGGGTGCGAGCGTTGTCCGGAATTATTGGGCGTAAAGAGCTCGTAGGCGGTTTGTCGCGTCGGCCGTGAAAACTTGGGGCTTAACTCCAAGCTTGCGGTCGATACGGGCAGACTTGAGTTCGGCAGGGGAGACTGGAATTCCTGGTGTAGCGGTGAAATGCGCAGATATCAGGAGGAACACCGGTGGCGAAGGCGGGTCTCTGGGCCGATACTGACGCTGAGGAGCGAAAGCGTGGGGAGCGAACAGGATTAGATACCCGAGTAGTCCGTAGTC	Bacteria	1	Actinobacteria	1	Actinobacteridae	1	Actinomycetales	1	Pseudonocardiaceae	1	Lentzea	0.79
BactOtu184	CTGAGTGCCAGCAGCCGCGGTAATACGGAGGAGGCAAGCGTTATCCGGAATTATTGGGCGTAAAGCGTCCGTAGGTGGTTGAACAAGTCAGCTGTTAAAGAGTGGTGCTTAACACCATAGAGGCGGTTGAAACTGTTTCACTAGAGTTTGGTAGGGGTTACGGGAATTCCCAGTGTAGCGGTGAAATGCGTAGATATTGGGAAGAACACCGGTGGCGAAAGCGCGTAACTGGACCTGAACTGACACTGAGGGACGAAAGCTAGGGGAGCGAAAGGGATTAGATACCCCTGTAGTCCGTAGT	Bacteria	0.99	Cyanobacteria/Chloroplast	0.93	Cyanobacteria	0.93	Family IX	0.36	GpIX	0.36
BactOtu185	CTGAGTGTCAGCCGCCGCGGTAATACGGAGGGTGCAAGCGTTATCCGGATTCACTGGGTTTAAAGGGTGCGTAGGTGGGTTGGTAAGTCAGTGGTGAAATCTCCGAGCTTAACTCGGAAACTGCCGTTGATACTATCAATCTTGAATCTCGTGGAGGTAAGCGGAATATGTCATGTAGCGGTGAAATGCTTAGATATGACATAGAACACCGATAGCGAAGGCAGCTTGCTACACGAGTATTGACACTGAGGCACGAAAGCGTGGGGATCAAACAGGATTAGAAACCCCAGTAGTCCGTAGTC	Bacteria	1	Bacteroidetes	1	Sphingobacteriia	1	Sphingobacteriales	1	Chitinophagaceae	1	Niastella	0.95
BactOtu186	GACTGAGTGTCAGCAGCCGCGGTAATACGTAGGAGGCTAGTGTTAGTTATCTTTATTGGGTTTAAAGGGTATGTAGACGGTAAATTAAACTCTAAAAGAGTACTTTTTTACTAGAGTTATATATGAGAAGGAAGAATTTCTGGAGTAGAGATAAAATTTTTTGATACCAGGAGGACTGTCAACGGCGAAGGCGTCCTTCTATGTAATAACTGACGTTGAGAGACGAAGGCTTGGGTAGCAAACAGGATTAGAAACCCCTGTAGTCCGTAGT	Fungus	1									Rhizopus	0.98
BactOtu187	CTGAGTGTCAGCAGCCGCGGTAATACGGAGGGTGCAAGCGTTAATCGGAATTACTGGGCGTAAAGCGCGCGTAGGCGGCTCGGTCAGTCGGGTGTGAAATCCCTGGGCTCAACCTGGGAACTGCATTCGATACTGCCGAGCTAGAGTGTGGGAGAGGGTAGTGGAATTCCCGGTGTAGCGGTGAAATGCGTAGATATCGGGAGGAACATCAGTGGCGAAGGCGACTGCCTGGCCCAACACTGACGCTGAGGTGCGAAAGCGTGGGTAGCAAACAGGATTAGATACCCCTGTAGTCCGTAGTC	Bacteria	1	Proteobacteria	1	Gammaproteobacteria	0.92	Chromatiales	0.34	Chromatiaceae	0.15	Thiohalobacter	0.13
BactOtu188	CTGAGTGCCAGCCGCCGCGGTAATACGGAGGGTGCAAGCGTTATCCGGATTTACTGGGTTTAAAGGGTGTGTAGGCGGACTTTTAAGTCAGGGGTGAAATCTCCGAGCTCAACTCGGAAACTGCCTTTGATACTATTAGTCTTGAATTATGTTGAGGTTGGCGGAATATAACATGTAGCGGTGAAATGCATAGATATGTTATAGAACACCGATTGCGAAGGCAGCTGGCTAAACATATATTGACGCTGAGGCACGAAAGCGTGGGTAGCGAACAGGATTAGAAACCCTTGTAGTCCGT	Bacteria	1	Bacteroidetes	1	Sphingobacteriia	1	Sphingobacteriales	1	Chitinophagaceae	1	Taibaiella	1
BactOtu189	CTGAGTGTCAGCCGCCGCGGTAATACAGAGGGTGCGAGCGTTAATCGGAATTACTGGGCGTAAAGCGCGCGTAGGCGGTTTGTTAAGTCGGATGTGAAATCCCCGGGCTCAACCTGGGAATTGCATTCGATACTGGCAAGCTAGAGTATGGGAGAGGAAGGTAGAATTCCAGGTGTAGCGGTGAAATGCGTAGAGATCTGGAGGAATACCGATGGCGAAGGCAGCCTTCTGGCCTAATACTGACGCTGAGGTGCGAAAGCATGGGGAGCAAACAGGATTAGAAACCCTAGTAGTCCGT	Bacteria	1	Proteobacteria	1	Gammaproteobacteria	1	Pseudomonadales	1	Moraxellaceae	1	Alkanindiges	1
BactOtu190	CTGAGTGTCAGCCGCCGCGGTAATACGTAGGGTGCGAGCGTTAATCGGAATTACTGGGCGTAAAGCGTGCGCAGGCGGTTTGATAAGACAGGCGTGAAATCCCCGAGCTCAACTTGGGAATGGCGCTTGTGACTGTCAGGCTAGAGTATGTCAGAGGGGGGTAGAATTCCACGTGTAGCAGTGAAATGCGTAGAGATGTGGAGGAATACCGATGGCGAAGGCAGCCCCCTGGGACGTCACTGACGCTCATGCACGAAAGCGTGGGGAGCAAACAGGATTAGAAACCCTCGTAGTCCGTAG	Bacteria	1	Proteobacteria	1	Betaproteobacteria	1	Burkholderiales	1	Burkholderiaceae	1	Cupriavidus	1
BactOtu191	GAGTGTCAGCAGCCGCGGTAATACGAAGGGGGCTAGCGTTGTTCGGAATTACTGGGCGTAAAGGGCGCGTAGGCGGTGTGTCAAGTCAGGCGTGAAAGCCCCGGGCTCAACCTGGGAACCGCGCTTGAGACTGGCACGCTCGAGTTCGGGAGAGGATGGTGGAATTCCCAGTGTAGAGGTGAAATTCGTAGATATTGGGAAGAACACCGATGGCGAAGGCAGCCATCTGGACCGACACTGACGCTGAGGCGCGAAAGCGTGGGGAGCAAACAGGATTAGAAACCCTCGTAGTCCGTAGTCA	Bacteria	1	Proteobacteria	1	Alphaproteobacteria	1	Rhodospirillales	1	Rhodospirillaceae	1	Skermanella	1
BactOtu192	CTGAGTGCCAGCCGCCGCGGTAATACGTAGGGCGCGAGCGTTGTCCGGAATTATTGGGCGTAAAGAGCTCGTAGGCGGCTTGTCGCGTCGGTTGTGAAAGCCCGGGGCTTAACCCCGGGTCTGCAGTCGATACGGGCAGGCTAGAGTTCGGTAGGGGAGATCGGAATTCCTGGTGTAGCGGTGAAATGCGCAGATATCAGGAGGAACACCGGTGGCGAAGGCGGATCTCTGGGCCGATACTGACGCTGAGGAGCGAAAGCGTGGGGAGCGAACAGGATTAGATACCCCCGTAGTCCGTAG	Bacteria	0.99	Actinobacteria	0.99	Actinobacteridae	0.99	Actinomycetales	0.99	Streptomycetaceae	0.84	Streptomyces	0.77
BactOtu193	GACTGAGTGCCAGCCGCCGCGGTAATACAGAGGGTGCAAGCGTTAATCGGAATTACTGGGCGTAAAGCGTGCGCAGGCGGTTTTGTAAGTCTGACGTGAAATCCCCGGGCTCAACCTGGGAATTGCGTTGGAGACTGCAAGGCTGGAGTCTGGCAGAGGGGGGTAGAATTCCACGTGTAGCAGTGAAATGCGTAGAGATGTGGAGGAACACCGATGGCGAAGGCAGCCCCCTGGGTCAAGACTGACGCTCATGCACGAAAGCGTGGGGAGCAAACAGGATTAGATACCCTAGTAGTCCGT	Bacteria	1	Proteobacteria	1	Betaproteobacteria	1	Burkholderiales	0.99	Oxalobacteraceae	0.99	Massilia	0.94
BactOtu194	GAGTGTCAGCAGCCGCGGTAATACGGAGGGTGCCAGCGTTGTCCGGATTCATTGGGTTTAAAGGGTGCGCAGGCGGAAGCTTAAGTCGGGGGTGAAAGACGGTTGCTCAACAATCGCAGTGCCTTCGATACTGGGTTTCTTGGGTGAAGTCGAGGCGGATGGAATGCAAGGTGTAGCGGTGAAATGCATAGATACCTTGCAGAACTCCGATTGCGAAGGCAGTCCGCTAGGCTTTAACCGACGCTCAGGCACGAAAGCGTGGGGATCAAACAGGATTAGAAACCCGTGTAGTCCGTAGTC	Bacteria	1	Bacteroidetes	0.94	Bacteroidia	0.36	Bacteroidales	0.36	Porphyromonadaceae	0.32	Petrimonas	0.15
BactOtu195	CTGAGTGTCAGCAGCCGCGGTAATACGTAGGGGGCAAGCGTTGTCCGGAATCACTGGGCGTAAAGCGCGCGCAGGCGGCTGTCTGCGTCCGGGGTGAAAGCCCAGAGCTCAACTCTGGGACTGCCTTGGATACGGGATGGCTTGAGGATCGGAGAGGCAAGGGGAATTCCACGTGTAGCGGTGAAATGCGTAGAGATGTGGAGGAACACCTGTGGCGAAGGCGCCTTGCTGGCCGATTTCTGACGCTGAGGCGCGAAAGCGTGGGGAGCAAACAGGATTAGAAACCCCCGTAGTCCGTAGTC	Bacteria	1	Firmicutes	1	Bacilli	1	Bacillales	1	Alicyclobacillaceae	1	Tumebacillus	1
BactOtu196	CTGAGTGTCAGCAGCCGCGGTAATACGGAGGGTGCAAGCGTTATCCGGATTCACTGGGTTTAAAGGGTGCGTAGGCGGGCATGTAAGTCAGTGGTGAAATCTCAAAGCTTAACTTTGAAACTGCCATTGATACTATGTGTCTTGAATTTTCTGGAGGTTAGCGGAATATGTCATGTAGCGGTGAAATGCTTAGATATGACATAGAACACCGATTGCGAAGGCAGCTGACTACGGATGAATTGACGCTGATGCACGAAAGCGTGGGGATCAAACAGGATTAGAAACCCTTGTAGTCCGTAGT	Bacteria	1	Bacteroidetes	1	Sphingobacteriia	1	Sphingobacteriales	1	Chitinophagaceae	1	Filimonas	0.96
BactOtu197	GACTGAGTGTCAGCAGCCGCGGTAATACGGAGGATCCAAGCGTTATCCGGATTTATTGGGTTTAAAGGGTGCGTAGGTGGCCTATTAAGTCAGGGGTGAAAGACGGTAGCTTAACTATCGCAGTGCCTTTGATACTGATGGGCTTGAATACAGTTGAAGTAGGCGGAATGTGACAAGTAGCGGTGAAATGCATAGATATGTCACAGAACACCGATTGCGAAGGCAGCTTACTAAAGTGTGATTGACACTGAGGCACGAAAGCGTGGGGATCAAACAGGATTAGAAACCCTTGTAGTCCGTAGTC	Bacteria	1	Bacteroidetes	1	Sphingobacteriia	1	Sphingobacteriales	1	Sphingobacteriaceae	1	Mucilaginibacter	0.96
BactOtu198	TGACTGAGTGTCAGCAGCCGCGGTAATACGTAGGGGGCTAGCGTTGTCCGGAATCATTGGGCGTAAAGAGCGTGTAGGCGGCCCGGTAAGTCCGCTGTGAAAGTCGGGGGCTCAACCCTCGAATGCCGGTGGATACTGTCGGGCTAGAGTGCGGAAGAGGCGAGTGGAATTCCTGGTGTAGCGGTGAAATGCGCAGATATCAGGAGGAACACCGATTGCGAAGGCAGCTCGCTGGGACGTAACTGACGCTGAGACGCGAAAGCGTGGGGAGCAAACAGGATTAGAAACCCTTGTAGTCCGT	Bacteria	1	Actinobacteria	1	Actinobacteria	0.98	Rubrobacteridae	0.98	Solirubrobacteraceae	0.87	Solirubrobacter	0.87
BactOtu199	GAGTGAGTGCCAGCAGCCGCGGTAAGACGGAAGGTGCAAGCGTTGCTCGGAATCACTGGGCGTAAAGGGTGCGTAGGCGGCTTCTTAAGTCCGGTGTGAAAGCCCAGGGCTCAGCTCTGGAAGTGCACTAGAAACTGAGAAGCTTGAGTACCGGAGGGGAGAGTGGAATTCCTGGTGTAGCGGTGAAATGCGTAGATATCAGGAGGAATACCGGTGGCGAAAGCGACTCTCTGGACGGTTACTGACGCTGAGGCACGAAAGCGTGGGGAGCAAACAGGATTAGAAACCCCTGTAGTCCGT	Bacteria	1	Proteobacteria	0.56	Deltaproteobacteria	0.46	Deltaproteobacteria_incertae_sedis	0.24	Dissulfuribacter	0.24
BactOtu200	CTGAGTGCCAGCAGCCGCGGTAATACGTAGGTGGCAAGCGTTGTCCGGAATTATTGGGCGTAAAGCGCGCGCAGGTGGTTCCTTAAGTCTGATGTGAAAGCCCACGGCTCAACCGTGGAGGGTCATTGGAAACTGGGGAACTTGAGTACAGAAGAGGAAAGTGGAATTCCACGTGTAGCGGTGAAATGCGTAGAGATGTGGAGGAACACCAGTGGCGAAGGCGACTTTCTGGTCTGTAACTGACGCTGAGGCGCGAAAGCGTGGGGAGCAAACAGGATTAGATACCCTGGTAGTCCGTAG	Bacteria	1	Firmicutes	1	Bacilli	1	Bacillales	0.99	Bacillaceae 1	0.41	Bacillus	0.39
BactOtu201	GAGTGTCAGCAGCCGCGGTAATACGGAGGGTGCAAGCGTTGTCCGGATTTATTGGGTTTAAAGGGTGCGTAGGCGGCTTATTAAGTCAGGGGTGAAAGACTGCAGCTCAACTGTAGCAGTGCCTTTGATACTGATGAGCTTGAGTACAGATGAGGCTGGCGGAATGGGTGGTGTAGCGGTGAAATGCATAGATACCATCCAGAACACCGATTGCGAAGGCAGCCGGCTAAACTGTCACTGACGCTGAGGCACGAAAGCGTGGGGATCGAACAGGATTAGATACCCGTGTAGTCCGTAGTC	Bacteria	1	Bacteroidetes	1	Cytophagia	0.97	Cytophagales	0.97	Cytophagaceae	0.93	Rhodocytophaga	0.92
BactOtu202	ACTGAGTGCCAGCCGCCGCGGTAATACGTAGGTGGCGAGCGTTGTCCGGATTTATTGGGTTTAAAGGGTGCGTAGGCGGCCCTATAAGTCAGTGGTGAAATATCGCAGCTTAACTGTGAGGGTGCCATTGATACTGTAGGGCTTGAATGAATTTGAAGTAGGCGGAATTGACGGTGTAGCGGTGAAATGCTTAGATATCGTCAAGAACACCGATAGTGAAGACAGCTTACTAAGCTTCAACTGACGCTGAGGCACGAAAGTGTGGGGATCAAACAGGATTAGATACCCGAGTAGTCCGTAGT	Bacteria	0.99	Bacteroidetes	0.99	Cytophagia	0.96	Cytophagales	0.96	Ohtaekwangia	0.69
BactOtu203	GACTGAGTGCCAGCAGCCGCGGTAATACGGAGGGGGCTAGCGTTGTTCGGAATTACTGGGCGTAAAGCGCACGTAGGCGGCTTTGTAAGTTAGAGGTGAAAGCCCGGAGCTCAACTCCGGAACTGCCTTTAAGACTGCATCGCTTGAACGTCGGAGAGGTAAGTGGAATTCCGAGTGTAGAGGTGAAATTCGTAGATATTCGGAAGAACACCAGTGGCGAAGGCGACTTACTGGACGACTGTTGACGCTGAGGTGCGAAAGCGTGGGGAGCAAACAGGATTAGATACCCCCGTAGTCCGT	Bacteria	1	Proteobacteria	1	Alphaproteobacteria	1	Sphingomonadales	1	Sphingomonadaceae	1	Sphingomonas	0.74
BactOtu204	TGACTGAGTGTCAGCCGCCGCGGTAACACGTAGGGGGCGAGCGTTGTCCGGAATCATTGGGCGTAAAGAGCTCGTAGGCGGCTCAGTAAGTCGGGTGTGAAACCCCCAGGCTCAACCTGGGGACGCCACCCGATACTGCTGTGGCTAGAGTCCAGTAGGGGAGTGTGGAATTCCCGGTGTAGCGGTGAAATGCGCAGATATCGGGAGGAACACCAGCGGCGAAGGCGGCACTCTGGGCTGGAACTGACGCTGAGGAGCGAAAGCGTGGGTAGCAAACAGGATTAGAAACCCTCGTAGTCCGTAGT	Bacteria	0.97	Actinobacteria	0.81	Acidimicrobidae	0.7	Acidimicrobiales	0.7	Iamiaceae	0.56	Aquihabitans	0.48
BactOtu205	TGAGTGCCAGCCGCCGCGGTAATACGAAGGGGGCTAGCGTTGTTCGGAATTACTGGGCGTAAAGCGCACGTAGGCGGTCTGTTAAGTCAGATGTGAAATCCCCGGGCTTAACCTGGGAACTGCATTTGAAACTGGCAGGCTTGAGTCTTGTAGAGGGGGGTAGAATTCCAGGTGTAGCGGTGAAATGCGTAGAGATGTGGAGGAATACCGATGGCGAAGGCAGCCCCCTGGGATAACACTGACGCTCATGCACGAAAGCGTGGGGAGCAAACAGGATTAGATACCCCAGTAGTCCGT	Bacteria	1	Proteobacteria	1	Gammaproteobacteria	0.63	Enterobacteriales	0.62	Enterobacteriaceae	0.62	Biostraticola	0.18
BactOtu206	GAGTGCAGCAGCCGCGGTAATACGTAGGCAGCGAGCGTTGTTCGGAGTTACTGGGCGTAAAGCGTGCGTAGGCGGTGTTCCAAGTCTGTTGTGAAATCTCCCGGCTTAACTGGGAGGGTGCGGCGGAAACTGGAATGCTGGAGTGTGGGAGAGGTAAGCGGAATTCCCGGTGTAGCGGTGAAATGCGTAGATATCGGGAGGAACACCTGCGGTGTAGACGGCTTACTGGACCATAACTGACGCTGAGGCACGAAAGCGTGGGTAGCAAACAGGATTAGAAACCCCTGTAGTCCGTAGTC	Bacteria	1	Acidobacteria	0.99	Acidobacteria_Gp3	0.99	Gp3	0.92
BactOtu207	TGACTGAGTGCCAGCCGCCGCGGTAATACAGAGGGTGCGAGCGTTAATCGGATTTACTGGGCGTAAAGCGTGCGTAGGCGGCCAATTAAGTCAAATGTGAAATCCCCGGGCTCAACCTGGGAACTGCATCCGAAACTGGCAGGCTTGAGTCTCGTAGAGGGGGGTAGAATTCCAGGTGTAGCGGTGAAATGCGTAGAGATCTGGAGGAATACCGATGGCGAAGGCAGCCATCTGGCCTAATACTGACGCTGAGGTACGAAAGCATGGGGAGCAAACAGGATTAGATACCCGAGTAGTCCGTAG	Bacteria	0.99	Proteobacteria	0.99	Gammaproteobacteria	0.99	Pseudomonadales	0.58	Moraxellaceae	0.58	Alkanindiges	0.25
BactOtu208	CTGAGTGCCAGCAGCCGCGGTAATACGGAAGGGGCAAGCGTTGTTCGGAATCATTGGGCGTAAAGGGCGCGTAGGTGGTTCTGTATGTCTACTGTGAAAGCGTACAGCTCAACTGTATTTTGTCGGTAGAAACTGCAGGACTTGAGGCTGGGAGGGGCTGGTGGAATTCCCCGTGTAGCGGTGAAATGCGTAGAGATGGGGGAGAACACTCGTGGCGAAGGCGGCCAGCTAGACCAGTTCTGACACTGAGGCGCGACAGCGTGGGGAGCAAACAGGATTAGAAACCCGCGTAGTCCGTAGTC	Bacteria	1	Chloroflexi	0.21	Thermomicrobia	0.12	Sphaerobacterales	0.11	Sphaerobacteraceae	0.11	Sphaerobacter	0.1
BactOtu209	CTGAGTGCCAGCCGCCGCGGTAATACGAAGGGTGCAAGCGTTGTTCGGAATCATTGGGCGTAAAGCGCGCGCAGGCGGATCAGCAAGTCAGATGTGAAATCTCGGAGCTCAACTCCGAAACTGCGTCTGAAACTGCTAGTCTAGAATGTCGGAGGGGGCAGGGGAATTTCACGTGTAGGGGTAAAATCCGTAGAGATGTGAAGGAACACCGGAGGCGAAGGCGCCTGCCTGGACGACTATTGACGCTGAGGCGCGAAAGCGTGGGGAGCAAACAGGATTAGATACCCGAGTAGTCCGTAGTCA	Bacteria	1	Proteobacteria	1	Deltaproteobacteria	1	Bdellovibrionales	1	Bacteriovoracaceae	1	Peredibacter	1
BactOtu210	GAGTGCCAGCAGCCGCGGTAATACAGAGGGTGCAAGCGTTAATCGGAATTACTGGGCGTAAAGCGCGCGTAGGTGGTTCGTTAAGTTGGATGTGAAAGCCCCGGGCTCAACCTGGGAACTGCATCCAAAACTGGCGAGCTAGAGTACGGTAGAGGGTGGTGGAATTTCCTGTGTAGCGGTGAAATGCGTAGATATTGGAAGGAACACCAGTGGCGAAGGCGACTACCTGGACTGACACTGACACTGAGGTGCGAAAGCGTGGGGAGCAAACAGGATTAGATACCCTGGTAGTCCGT	Bacteria	1	Proteobacteria	1	Gammaproteobacteria	1	Pseudomonadales	1	Pseudomonadaceae	1	Pseudomonas	1
BactOtu211	CTGAGTGTCAGCAGCCGCGGTAATACGAAGGGGGCTAGCGTTGCTCGGAATCACTGGGCGTAAAGGGCGCGTAGGCGGCTGATTTAGTCGAGGGTGAAAGCCCGTGGCTCAACCACGGAATGGCCTTCGATACTGATTGGCTTGAGACCGGAAGAGGACAGCGGAACTGCGAGTGTAGAGGTGAAATTCGTAGATATTCGCAAGAACACCAGTGGCGAAGGCGGCTGTCTGGTCCGGTTCTGACGCTGAGGCGCGAAAGCGTGGGGAGCAAACAGGATTAGATACCCCCGTAGTCCGTAGT	Bacteria	1	Proteobacteria	1	Alphaproteobacteria	1	Rhizobiales	1	Methylobacteriaceae	0.99	Methylobacterium	0.98
BactOtu212	TGAGTGCCAGCCGCCGCGGTAATACAGAGGGGGCAAGCGTTGTTCGGAATTACTGGGCGTAAAGGGCGCGTAGGCGGCCTGCTAAGTCGAACGTGAAATCCCCGGGCTCAACCCGGGAACTGCGTCCGATACTGGTTGGCTTGAATCCGGGAGAGGGATGCGGAATTCCAGGTGTAGCGGTGAAATGCGTAGATATCTGGAGGAACACCGGTGGCGAAGGCGGCATCCTGGACCGGCATTGACGCTGAGGCGCGAAAGCCAGGGGAGCAAACGGGATTAGAAACCCTGGTAGTCCGTA	Bacteria	1	Acidobacteria	1	Acidobacteria_Gp6	1	Gp6	1
BactOtu213	GAGTGCCAGCAGCCGCGGTAATACGGAGGATCCAAGCGTTATCCGGATTTATTGGGTTTAAAGGGTGCGTAGGTGGTCTATTAAGTCAGGGGTGAAAGACGGCAGCTTAACTGTCGCAGTGCCTTTGATACTGATGGACTTGAATGAACTAGAGGTAGGCGGAACGTGACAAGTAGCGGTGAAATGCATAGATATGTCACAGAACACCAATTGCGAAGGCAGCTTACTATGGTTTTATTGACACTGAGGCACGAAAGCGTGGGGATCAAACAGGATTAGAAACCCGAGTAGTCCGTAGTCA	Bacteria	1	Bacteroidetes	1	Sphingobacteriia	1	Sphingobacteriales	1	Sphingobacteriaceae	1	Mucilaginibacter	0.94
BactOtu214	TGACTGACTTGGTCATTTAGAGGAAGGAGAAGTCGTAACAAGGTTTCCGTAGGTGAACCTGCGGAAGGATCATTGTCGTGACCCTGACCAAAACAGACCGTGCTCGCGTCATCCAATCCTCCGACGATGGCATTGTTCGTCGTTCGGCCAATTCCTCGACCGCCTCCACTCCTAGGAGCGGGGGCTCGTGGTAAAAGAACCCACGGCGCCGAAGGCGTCAAGGAACACTGTGCCTAACCCGGGGAGATGGCTAGCTTGCTGGTCGTCACCTGTGTTGCAAATATATTTAATCCACACGACTCTCGGCAACGGATATCTCGGCTCTCGCATCGATGAAGAACGCAGCGTA	Archaea	0.2	Crenarchaeota	0.1	Thermoprotei	0.1	Acidilobales	0.06	Caldisphaeraceae	0.06	Caldisphaera	0.06
BactOtu215	GACTGAGTGTCAGCAGCCGCGGTAATACAGAGGGTGCAAGCGTTAATCGGAATTACTGGGCGTAAAGCGCGCGTAGGTGGTTCGTTAAGTTGGATGTGAAAGCCCTGGGCTCAACCTGGGAACTGCAGTGGAAACTGGACGACTAGAGTGTGGTAGAGGGTAGCGGAATTCCTGGTGTAGCGGTGAAATGCGTAGATATAGGAAGGAACACCAGTGGCGAAGGCGACCACCTGGACTGATACTGACACTGAGGTGCGAAAGCGTGGGGAGCAAACAGGATTAGAAACCCTTGTAGTCCGTAGT	Bacteria	1	Proteobacteria	1	Gammaproteobacteria	1	Pseudomonadales	0.76	Pseudomonadaceae	0.76	Azomonas	0.09
BactOtu216	ACTGAGTGCCAGCAGCCGCGGTAATACGAAGGGTGCAAGCGTTGTTCGGATTTATTGGGCGTAAAGCGCGCGTAGGCGGACCTGCAAGTCAGATGTGAAATCTCGGGGCTCAACCTCGAAACTGCGTCTGAAACTACAGGTCTAGAATCTTGGAGGGGGAAGGGGAATTTCGCATGTAGGGGTAAAATCCGTAGATATGCGAAGGAACACCAGAGGCGAAGGCGCCTTCCTGGACAAGTATTGACGCTGAGGCGCGAAAGCGTGGGGATCAAACAGGATTAGAAACCCTGGTAGTCCGTAGT	Bacteria	1	Proteobacteria	1	Deltaproteobacteria	1	Bdellovibrionales	1	Bacteriovoracaceae	1	Bacteriovorax	0.81
BactOtu217	GGAGTGCCAGCCGCCGCGGTAATACGTAGGTGGCGAGCGTTATCCGGAATTATTGGGCGTAAAGAGCGCGCAGGTGGTTGATTAAGTCTGATGTGAAAGCCCACGGCTTAACCGTGGAGGGTCATTGGAAACTGGTCGACTTGAGTGCAGAAGAGGGAAGTGGAATTCCATGTGTAGCGGTGAAATGCGTAGAGATATGGAGGAACACCAGTGGCGAAGGCGGCTTCCTGGTCTGTAACTGACACTGAGGCGCGAAAGCGTGGGGAGCAAACAGGATTAGATACCCGAGTAGTCCGTAGT	Bacteria	1	Firmicutes	1	Erysipelotrichia	1	Erysipelotrichales	1	Erysipelotrichaceae	1	Turicibacter	1
BactOtu218	CTGAGTGCCAGCCGCCGCGGTAATACGGAGGGTGCAAGCGTTATCCGGATTCACTGGGTTTAAAGGGTGCGTAGGCGGGCAGGTAAGTCCGTGGTGAAATCTCCGAGCTTAACTCGGAAACTGCCGTGGATACTATCTGTCTTGAATACTGTGGAGGTGAGCGGAATATGTCATGTAGCGGTGAAATGCTTAGATATGACATAGAACACCAATTGCGAAGGCAGCTCACTGCGCAGTCATTGACGCTGAGGCACGAAAGCGTGGGGATCAAACAGGATTAGAAACCCCCGTAGTCCGTAGTCA	Bacteria	1	Bacteroidetes	1	Sphingobacteriia	1	Sphingobacteriales	1	Chitinophagaceae	1	Flavihumibacter	0.44
BactOtu219	GAGTGCCAGCCGCCGCGGTAATACGGAGGGTGCAAGCGTTAATCGGAATTACTGGGCGTAAAGCGCACGCAGGCGGTCTGTTAAGTCATGTGAAATCCCCGGGCTTAACCTGGGAACTGCATTTGAAACTGGCAGGCTTGAGTCTCGTAGAAGGGGGTAGAATTCCAGGTGTAGCGGTGAAATGCGTAGAGATCTGGAGGAATACCGGTGGCGAAGGCGGCCCCCTGGACGAAGACTGACGCTCAGGTGCGAAAGCGTGGGGAGCAAACAGGATTAGATACCCTAGTAGTCCGTAG	Bacteria	1	Proteobacteria	1	Gammaproteobacteria	1	Enterobacteriales	1	Enterobacteriaceae	1	Pluralibacter	0.19
BactOtu220	TGACTGAGTGCCAGCAGCCGCGGTAATACGAAGGGGGCTAGCGTTGTTCGGATTTACTGGGCGTAAAGCGCACGTAGGCGGATCGTTAAGTCGGGGGTGAAATCCTGGAGCTCAACTCCAGAACTGCCTTCGATACTGGCGATCTTGAGTCCGGAAGAGGTGAGTGGAACTCCTAGTGTAGAGGTGGAATTCGTAGATATTAGGAAGAACACCAGTGGCGAAGGCGGCTCACTGGTCCGGTACTGACGCTGAGGTGCGAAAGCGTGGGGAGCAAACAGGATTAGATACCCTGGTAGTCCGTAG	Bacteria	1	Proteobacteria	1	Alphaproteobacteria	1	Rhizobiales	1	Hyphomicrobiaceae	0.73	Devosia	0.73
BactOtu221	CTGAGTGCCAGCAGCCGCGGTAATACGTAGGGGGCGAGCGTTGTCCGGAATCATTGGGCGTAAAGCGCGCGCAGGCGGTTTCTTAAGTCTGATGTGAAAGCCCACGGCTCAACCGTGGAGGGCCATTGGAAACTGGGAGACTTGAGTGCAGGAGAGGAGAGCGGTATTCCTGGTGTAGCGGTGAAATGCGTAGAGATCAGGAGGAACACCGATGGCGAAGGCAACTCTCTGGCCTGTAACTGACGCTGAGGCGCGAAAGCGTGGGGAGCAAACAGGATTAGAAACCCGCGTAGTCCGTAGTC	Bacteria	1	Firmicutes	1	Bacilli	1	Bacillales	1	Paenibacillaceae 2	0.66	Oxalophagus	0.64
BactOtu222	GAGTGCCAGCAGCCGCGGTAATACGAAGGGGGCTAGCGTTGCTCGGAATTACTGGGCGTAAAGGGAGCGTAGGCGGATAGTTTAGTCAGAGGTGAAAGCCCAGGGCTCAACCTTGGAATTGCCTTTGATACTGGCTATCTTGAGTATGGAAGAGGTGTGTGGAACTCCGAGTGTAGAGGTGAAATTCGTAGATATTCGGAAGAACACCAGTGGCGAAGGCGACACACTGGTCCATTACTGACGCTGAGGCTCGAAAGCGTGGGGAGCAAACAGGATTAGAAACCCGTGTAGTCCGTAGT	Bacteria	1	Proteobacteria	1	Alphaproteobacteria	1	Caulobacterales	1	Caulobacteraceae	1	Caulobacter	0.78
BactOtu223	TGAGTGTCAGCAGCCGCGGTAATACGTAGGTGGCAAGCGTTGTCCGGATTTATTGGGTTTAAAGGGTGCGTAGGCGGCTTTGTAAGTCAGTGGTGAAATATGGCAGCTTAACTGTCAAGGTGCCATTGATACTGCGAGGCTTGAGTACAGATGAGGTAGGCGGAATTGACGGTGTAGCGGTGAAATGCTTAGATATCGTCAAGAACACCTATAGCGAAGGCAGCTTACTAGGCTGTAACTGACGCTGAGGCACGAAAGTGTGGGGATCAAACAGGATTAGAAACCCCGGTAGTCCGTA	Bacteria	1	Bacteroidetes	1	Cytophagia	1	Cytophagales	1	Chryseolinea	1
BactOtu224	CTGAGTGCCAGCAGCCGCGGTAATACGTAGGGTGCGAGCGTTAATCGGAATTACTGGGCGTAAAGCGTGCGCAGGCGGTCTTGCAAGCTGGGTGTGAAAGCCCCGGGCTCAACCTGGGAGGTGCATTCAGGACTGCGAGGCTGGAGTGCGGCAGAGGGAGGTGGAATTCCACGTGTAGCAGTGAAATGCGTAGAGATGTGGAGGAACACCGATGGCGAAGGCAGCCTCCTGGGCCGACACTGACGCTCATGCACGAAAGCGTGGGGAGCAAACAGGATTAGATACCCTGGTAGTCCGTAGTCA	Bacteria	1	Proteobacteria	1	Betaproteobacteria	0.99	Rhodocyclales	0.69	Rhodocyclaceae	0.69	Methyloversatilis	0.43
BactOtu225	GAGTGTCAGCCGCCGCGGTAATACGGAGGGTGCAAGCGTTATCCGGATTCACTGGGTTTAAAGGGAGCGTAGGTGGGATGGTAAGTCAGTGGTGAAATCTCCGGGCTTAACTCGGAAACTGCCGTTGATACTATCATTCTTGAATATTGTGGAGGTAAGCGGAATATGTCATGTAGCGGTGAAATGCTTAGATATGACATAGAACACCGATAGCGAAGGCAGCTTGCTACACAATTATTGACACTGAGGCTCGAAAGCGTGGGGATCAAACAGGATTAGAAACCCCAGTAGTCCGT	Bacteria	1	Bacteroidetes	1	Sphingobacteriia	1	Sphingobacteriales	1	Chitinophagaceae	1	Niastella	0.99
BactOtu226	ACTGAGTGTCAGCCGCCGCGGTAATACGTAGGGACCAAGCGTTGTTCGGATTTACTGGGCGTAAAGGGCGCGTAGGCGGCGTGGTAAGTCACTTGTGAAATCTCTGAGCTTAACTCAGAACGGCCAAGTGATACTGCTGTGCTTGAGTGTGGAAGGGGCAATCGGAATTCTTGGTGTAGCGGTGAAATGCGTAGATATCAAGAGGAACACCTGAGGTGAAGACGGGTTGCTGGGCCAACACTGACGCTGAGGCGCGAAAGCCAGGGGAGCAAACGGGATTAGAAACCCGCGTAGTCCGTAG	Bacteria	1	Acidobacteria	0.99	Acidobacteria_Gp4	0.99	Blastocatella	0.73
BactOtu227	CTGAGTGTCAGCCGCCGCGGTAAGACAGAGGATGCAAGCGTTATCTGGAATGATTGGGCGTAAAGCATCTGTAGGTGGCTTTTCAAGTGCGCCGTCAAATCCCAGGGCTCAACCCGGGACAGGCGGTGGAAACTACCAAGCTGGAGTACGGTAGGGGTAGAGGGAATTTCTGGTAGAGCGGTGAAATGCATTGAGATCGGAAAGAACACCAACGGCAAAAGCACTCTGCTGGGCCTACACTGACACTGAGAGATGAAAGCTACGGGAGCAAATGGGATTAGATACCCCCGTAGTCCGTAGTC	Bacteria	0.89	Cyanobacteria/Chloroplast	0.7	Chloroplast	0.7	Chloroplast	0.7	Streptophyta	0.57
BactOtu228	GACTGAGTGCCAGCCGCCGCGGTAATACAGAGAGGGCAAGCGTTGTCCGGAATGACTGGGCGTAAAGCGCGCGCAGGCGGTTTTGTAAGTCTGTCGTGAAATCCCCGGGCTCAACCTGGGAATGGCGATGGAGACTGCAAGGCTAGAATCTGGCAGAGGGGGGTAGAATTCCACGTGTAGCAGTGAAATGCGTAGATATGCGGAGGAACACCGATGGCGAAGGCAATCCCCTGGGCCTGTACTGACGCTCATGCACGAAAGCGTGGGGAGCAAACAGGATTAGATACCCCCGTAGTCCGT	Bacteria	1	Proteobacteria	1	Betaproteobacteria	1	Burkholderiales	0.99	Oxalobacteraceae	0.76	Rugamonas	0.51
BactOtu229	GACTGAGTGTCAGCAGCCGCGGTAATACGTAGGGTGCAAGCGTTAATCGGAATTACTGGGCGTAAAGCGTGCGCAGGCGGTCCGTTGTGTCCGTTGTGAAAGCCCTGGGCTCAACCTGGGAATGGCAGTGGATACTGAGAGGCTAGAGTGCGGTAGAGGAGGGTGGAATTCCCGGTGTAGTGGTGGAATGCGTAGAGATCGGGAGGAACACCAGTGGCGAAGGCGGCGACCTGGACCTGTGCTGACGCTGAGGCGCGAAAGCGTGGGGAGCGATCTGGATTAGATACCCGCGTAGTCCGTAGT	Bacteria	1	Proteobacteria	0.98	Gammaproteobacteria	0.94	Xanthomonadales	0.85	Xanthomonadaceae	0.85	Mizugakiibacter	0.59
BactOtu230	GACTGAGTGTCAGCCGCCGCGGTAATACGGAGGGTGCAAGCGTTATCCGGATTCACTGGGTTTAAAGGGTGCGTAGGCGGGTTGGTAAGTCCGTGGTGAAATCCCCAAGCTTAACTTGGGAACTGCCGTGGATACTATCAATCTTGAATATCGTGGAGGTAAGCGGAATATGTCATGTAGCGGTGAAATGCTTAGATATGACATAGAACACCAATTGCGTAGGCAGCTTACTACACGATAATTGACGCTGAGGCACGAAAGCGTGGGGAGCAAACAGGATTAGAAACCCCTGTAGTCCGT	Bacteria	1	Bacteroidetes	1	Sphingobacteriia	1	Sphingobacteriales	1	Chitinophagaceae	1	Flavitalea	1
BactOtu231	CTGAGTGCCAGCCGCCGCGGTAAGACGGAGGGTGCTAGCGTTGTTCGGAATCACTGGGCGTAAAGGGCGCGTAGGCGGCGCGGCGTGTCGGCTTTGTGAAAGCCCGGGGCTCAACCCCGGAGGTGCGGCCGAGACTGCTGTGCTGGAGGCCGGAAGAGGAGGGTGGAATACCCAGTGTAGAGGTGAAATTCGTAGATATTGGGTGGAACACCGGTGGCGAAAGCGGCTCTCTGGTCCGGACCTGACGCTGAGGCGCGAAAGCGTGGGGAGCAAACAGGATTAGATACCCCCGTAGTCCGTAGT	Bacteria	0.99	Proteobacteria	0.93	Alphaproteobacteria	0.84	Alphaproteobacteria_incertae_sedis	0.69	Geminicoccus	0.69
BactOtu232	ACTGAGTGCCAGCCGCCGCGGTAATACGGAGGGTGCAAGCGTTATCCGGATTCACTGGGTTTAAAGGGTGCGTAGGCGGACTTGTAAGTCCGTGGTGAAATCTCCGAGCTTAACTCGGAAACTGCCATGGATACTATGAGTCTTGAATGTTGTGGAGGTTAGCGGAATAGTTCATGTAGCGGTGAAATGCTTAGATATGACCTAGAACACCAATTGCGAAGGCAGCTGGCTACACAATAATTGACGCTGAGGCACGAAAGCGTGGGGATCAAACAGGATTAGAAACCCTGGTAGTCCGTAGTC	Bacteria	1	Bacteroidetes	1	Sphingobacteriia	1	Sphingobacteriales	1	Chitinophagaceae	1	Chitinophaga	1
BactOtu233	CTGAGTGCCAGCAGCCGCGGTAAGACGGAGGAGGCAAGCGTTATCCGGAATTATTGGGCGTAAAGCGTCCGTAGGTGGTTACTCAAGTCTGCTGTCAAAACCCAGGGCTTAACTCTGGATCGGCAGTGGAAACTGAGGGACTAGAGAGCGGCAGGGGCAGAGGGAATTCCCGGTGTAGCGGTGAAATGCGTAGAGATCGGGAAGAACACCGGTGGCGAAAGCGCTCTGCTGGGCCGCGACTGACACTCACAGGACGAAAGCTAGGGGAGCGAATGGGATTAGAAACCCGTGTAGTCCGT	Bacteria	1	Cyanobacteria/Chloroplast	0.98	Cyanobacteria	0.98	Family XIII	0.77	GpXIII	0.77
BactOtu234	TGACTGAGTGTCAGCCGCCGCGGTAATACGGAGGATCCGAGCGTTATCCGGATTTATTGGGTTTAAAGGGTGCGTAGGCGGCCTGTTAAGTCAGGGGTGAAAGACGGTGGCTCAACCATCGCAGTGCCCTTGATACTGATGGGCTTGAATGGACTAGAGGTAGGCGGAATGTGACAAGTAGCGGTGAAATGCATAGATATGTCACAGAACACCGATTGCGAAGGCAGCTTACTATGGTTTTATTGACGCTGAGGCACGAAAGCGTGGGGTTCGAACAGGATTAGAAACCCCCGTAGTCCGT	Bacteria	1	Bacteroidetes	1	Sphingobacteriia	1	Sphingobacteriales	1	Sphingobacteriaceae	1	Nubsella	0.53
BactOtu235	TGACTGAGTGTCAGCAGCCGCGGTAATACAGAGGGTGCAAGCGTTAATCGGAATTACTGGGCGTAAAGCGCGCGTAGGTGGTTTGTTAAGTTGGATGTGAAAGCCCCGGGCTTAACCTGGGAACTGCATTTGAAACTGGCAGGCTTGAGTCTCGTAGAGGGGGGTAGAATTCCAGGTGTAGCGGTGAAATGCGTAGATATAGGAAGGAACACCAGTGGCGAAGGCGGCCCCCTGGACGAAGACTGACGCTCAGGTGCGAAAGCGTGGGGAGCAAACAGGATTAGAAACCCGCGTAGTCCGTAGTC	Bacteria	1	Proteobacteria	1	Gammaproteobacteria	1	Enterobacteriales	0.86	Enterobacteriaceae	0.86	Pluralibacter	0.39
BactOtu236	ACTGAGTGCCAGCCGCCGCGTAAGACAGAGGATGCAAGCGTTATCCGGAAGGATTGGGCGTAAAGCGTCTGTAGGTGGCCTTTTAAGTTCGCCGTCAAATCCCAGGGCTCAACCCTGGACAGGCGGTGGAAATTACCAAGCTGGAGTACGGTAGGGGCAGAGGGAATTTCCGGTGGAGCGATGAAATGCGTAGAGATCGGAAAGAACACCAACGGCGAAAGCACTCTGCTGGGCCGACACTGACACTGAGAGACGAAAGCTAGGGGAGCGAATGGGATTAGAAACCCCGGTAGTCCGTAGTCA	Bacteria	1	Cyanobacteria/Chloroplast	0.97	Chloroplast	0.97	Chloroplast	0.97	Streptophyta	0.97
BactOtu237	TGACTGAGTGTCAGCAGCCGCGGTAATACGAAGGGTGCAAGCGTTAATCGGAATTACTGGGCGTAAAGCGTGCGTAGGCGGTTGGCTAAGTCAGATGTGAAAGCCCTGGGCTCAACCTGGGAATGGCATTTGAAACTGGCTGGCTAGAGTGTGGTAGATGATGGCGGAATTCCCGGTGTAGCGGTGAAATGCGTAGAGATCGGGAGGAACATCCGTGGCGAAGGCGGCCATCTGGACCAACACTGACGCTGAGGCACGAAAGCGTGGGGAGCAAACAGGATTAGAAACCCCCGTAGTCCGTA	Bacteria	1	Proteobacteria	1	Gammaproteobacteria	1	Xanthomonadales	0.93	Xanthomonadaceae	0.93	Chiayiivirga	0.36
BactOtu238	GAGTGCCAGCAGCCGCGGTAATACGTAGGTGGCAAGCGTTGTCCGGATTTATTGGGCGTAAAGCGCGCGCAGGCGGCTAGGTAAGTCTGATGTTAAAGCCCGGGGCTCAACCCCGGTTCGCATTGGAAACTGCCTGGCTTGAGTGCAGAAGAGGAAAGCGGTATTCCACGTGTAGCGGTGAAATGCGTAGAGATGTGGAGGAACACCAGTGGCGAAGGCGACTTTCTGGACTGTAACTGACGCTGAGGCGCGAAAGCGTGGGGAGCAAACAGGATTAGATACCCGCGTAGTCCGTAGT	Bacteria	1	Firmicutes	1	Bacilli	1	Bacillales	0.99	Paenibacillaceae 1	0.97	Brevibacillus	0.97
BactOtu239	TGAGTGTCAGCCGCCGCGGTAATACGGAGGGTGCAAGCGTTAATCGGAATTACTGGGCGTAAAGCGCGCGCAGGCGGTTCCTTAAGTCTGATGTGAAAGCCCCCGGCTCAACTGGGGAGGGTCACGGGATACTGATCGACTCGAAGGCAGGAGAGGGTAGTGGAATTCCCGGTGTAGTGGTGAAATGCGTAGATATCGGGAGGAACACCAGTGGCGAAGGCGACTACCTGGCCTGTTCTTGACGCTGAGGCGCGAAAGCTAGGGGAGCAAACGGGATTAGAAACCCTAGTAGTCCGTAGTC	Bacteria	1	Acidobacteria	0.82	Acidobacteria_Gp16	0.82	Gp16	0.82
BactOtu240	GAGTGCCAGCAGCCGCGGTAATACGTAGGGTGCGAGCGTTAATCGGAATTACTGGGCGTAAAGCGTGCGCAGGCGGTTGTGTAAGACAGGTGTGAAATCCCCGGGCTTAACCTGGGAACTGCGCTTGTGACTGCACGGCTAGAGTATGGCAGAGGGGGGTGGAATTCCACGTGTAGCAGTGAAATGCGTAGAGATGTGGAGGAACACCGATGGCGAAGGCAGCCCCCTGGGCCAATACTGACGCTCATGCACGAAAGCGTGGGGAGCAAACAGGATTAGAAACCCTAGTAGTCCGTA	Bacteria	1	Proteobacteria	1	Betaproteobacteria	1	Rhodocyclales	1	Rhodocyclaceae	1	Methyloversatilis	0.65
BactOtu241	ACTGAGTGTCAGCAGCCGCGGTAATACGTAGGGGGCAAGCGTTGTCCGGATTTACTGGGCGTAAAGCGCGTGTAGGCGGCCACGCAGGTCCGTTGTGAAAACTAGAGGCTCTACCTCTAGACGTCGACGGAAACCGTGTGGCTAGAGTCCGGAAGAGGAGAGTGGAATTCCTGGTGTAGCGGTGAAATGCGCAGATATCAGGAAGAACACCAATGGCGAAGGCAGCTCTCTGGGACGGTACTGACGCTGAGACGCGAAAGCGTGGGGAGCGAACAGGATTAGAAACCCTAGTAGTCCGTAGT	Bacteria	0.99	Actinobacteria	0.9	Actinobacteria	0.9	Rubrobacteridae	0.89	Gaiellaceae	0.82	Gaiella	0.82
BactOtu242	CTGAGTGTCAGCAGCCGCGGTAATACGTAGGGTGCAAGCGTTGTCCGGAATTATTGGGCGTAAAGAGCTCGTAGGCGGTTTGTCGCGTCTGCTGTGAAAACGCGGGGCTCAACTCCGCGCCTGCAGTGGGTACGGGCAGACTAGAGTGCAGTAGGGGAGACTGGAATTCCTGGTGTAGCGGTGGAATGCGCAGATATCAGGAGGAACACCGGTGGCGAAGGCGGGTCTCTGGGCTGTAACTGACGCTGAGGAGCGAAAGCGTGGGTAGCGAACAGGATTAGAAACCCTTGTAGTCCGTAGTC	Bacteria	1	Actinobacteria	1	Actinobacteridae	1	Actinomycetales	1	Kineosporiaceae	0.99	Quadrisphaera	0.97
BactOtu243	CTGAGTGCCAGCCGCCGCGGTAATACGGAGGGGGCTAGCGTTGTTCGGAATTACTGGGCGTAAAGCGCACGTAGGCGGCGATTTAAGTCAGAGGTGAAAGCCCGGGGCTCAACCCCGGAACTGCCTTTGAGACTGGATTGCTTGAACATCGGAGAGGTGAGTGGAATTCCGAGTGTAGAGGTGAAATTCGTAGATATTCGGAAGAACACCAGTGGCGAAGGCGGCTCACTGGACGATTGTTGACGCTGAGGTGCGAAAGCGTGGGGAGCAAACAGGATTAGATACCCCTGTAGTCCGTAGTC	Bacteria	1	Proteobacteria	1	Alphaproteobacteria	1	Sphingomonadales	1	Sphingomonadaceae	1	Sphingobium	0.98
BactOtu244	GACTGAGTGCCAGCCGCCGCGGTAATACGAAGGGGGCTAGCGTTGTCCGGAATCACTGGGCGTAAAGCGCGCGTAGGTGGCGCGGTGCGTCGGTGCTGAAAGCGCCGGGCTTAACCCGGCGAGGTGTGCCGATACGACCGGGCTCGAGGCCAGCAGAGGGTGGCGGAATTCCGGGTGTAGTGGTGAAATGCGTAGAGATCCGGAGGAACGCCGGTGGCGCAAGCGGCCACCTGGGCTGGACCTGACACTGAGGCGCGATAGCGTGGGGAGCGAACCGGATTAGAAACCCCTGTAGTCCGTAGTC	Bacteria	0.97	Chloroflexi	0.55	Chloroflexia	0.46	Chloroflexales	0.46	Oscillochloridaceae	0.36	Oscillochloris	0.36
BactOtu245	GAGTGTCAGCCGCCGCGGTAATACGTAGGGTGCAAGCGTTAATCGGAATTACTGGGCGTAAAGCGTGCGCAGGCGGTTTTGTAAGTCTGTCGTGAAATCCCCGGGCTCAACCTGGGAATGGCGATGGAGACTGCAAGGCTAGAATCTGGCAGAGGGGGGTAGAATTCCACGTGTAGCAGTGAAATGCGTAGAGATGTGGAGGAACACCGATGGCGAAGGCAGCCCCCTGGGACGTGACTGACGCTCATGCACGAAAGCGTGGGGAGCAAACAGGATTAGAAACCCTAGTAGTCCGTAGTCA	Bacteria	1	Proteobacteria	1	Betaproteobacteria	1	Burkholderiales	1	Oxalobacteraceae	0.96	Massilia	0.51
BactOtu246	GACTGAGTGCCAGCCGCCGCGGTAATACGGAGGGTGCAAGCGTTATCCGGATTCACTGGGTTTAAAGGGTGCGTAGGCGGGCATATAAGTCAGTGGTGAAATCCCCGAGCTTAACTTGGGAACTGCCGTTGATACTATGTGTCTTGAATATCGCGGAGGTAAGCGGAATATGTCATGTAGCGGTGAAATGCATAGATATGACATAGAACACCGATTGCGAAGGCAGCTTACTACACGATCATTGACGCTGAGGCACGAAAGCGTGGGGAGCAAACAGGATTAGATACCCCGGTAGTCCGTAGTC	Bacteria	1	Bacteroidetes	1	Sphingobacteriia	1	Sphingobacteriales	1	Chitinophagaceae	1	Parasegetibacter	1
BactOtu247	GACTGAGTGTCAGCCGCCGCGGTAATACGGAGGGTGCAAGCGTTATCCGGATTCACTGGGTTTAAAGGGCGCGTAGGCGGTCCGTTAAGTCCCGTGTGAAATCCCTCGGCTCAACTGAGGAACGGCACGGGAAACTGGCGGGCTTGAGTTCGGGAGAGGGAAGCGGAATTCCGGGTGTAGCGGTGAAATGCGTAGATATCCGGAGGAACACCGGTGGCGAAGGCGGCTTCCTGGACCGACACTGACGCTGAGGCGCGAAAGCTAGGGGAGCAAACGGGATTAGATACCCGGTAGTCCGTAGTC	Bacteria	1	Acidobacteria	0.77	Acidobacteria_Gp17	0.76	Gp17	0.76
BactOtu248	TGAGTGCCAGCCGCCGCGGTAAGACGGGGTGTAAAGTGTTCTTCAGAATGACTGGGCGTAAAGGGCACGTAGGCGGTGAATCGGGTTGAAAGTGAAAGTCGCCAAAAAATGGCGGAATGCTATCGAAACCAATTCACTTGAGTGAGACAGAGGAGAGTGGAATTTAATGTGTAGGGGTGAAATCCGTAGATCTACGAAGGAACGCCAAGAGCGAAGGTAGCTCTCTAGGTCCCTACCGACGCTGGGGTGCGAAAGCATGGGGAGCGAACAACATTAGAAACCCCCGTAGTCCGTAGT	Plantae	1									Wheat mitochondria	1
BactOtu249	ACTGAGTGCCAGCAGCCGCGGTAATACGTAGGGGGCAAGCGTTGTCCGGAATTATTGGGCGTAAAGCGCGCGCAGGCGGTCTTTTAAGTCAGGTGTTTAAGCCCGGGGCTCAACCTCGGTTCGCACCTGAAACTGGGAGACTTGAGTGCAGGAGAGGAAAGTGGAATTCCACGTGTAGCGGTGAAATGCGTAGAGATGTGGAGGAACACCAGTGGCGAAGGCGACTTTCTGGCCTGTAACTGACGCTGAGGCGCGAAAGCGTGGGGAGCAAACAGGATTAGAAACCCTCGTAGTCCGTAGT	Bacteria	1	Firmicutes	1	Bacilli	0.97	Bacillales	0.97	Paenibacillaceae 1	0.35	Paenibacillus	0.3
BactOtu250	GACTGAGTGTCAGCAGCCGCGGTAATACGGAGGGTGCAAGCGTTAATCGGAATTACTGGGCGTAAAGCGCACGCAGGCGGTCTGTCAAGTCGGATGTGAAATCCCCGGGCTCAACCTGGGAACTGCATTCGAAACTGGCAGGCTTGAGTCTCGTAGAGGGTAGCGGAATTCCTGGTGTAGCAGTGAAATGCGTAGAGATCTGGAGGAATACCGGTGGCGAAGGCGGCCCCCTGGACGAAGACTGACGCTCAGGTGCGAAAGCGTGGGGAGCAAACAGGATTAGAAACCCGTGTAGTCCGTAGT	Bacteria	1	Proteobacteria	1	Gammaproteobacteria	1	Enterobacteriales	1	Enterobacteriaceae	1	Pluralibacter	0.48
BactOtu251	CTGAGTGCCAGCCGCCGCGGTAATACGTAGGGGGCAAGCGTTGTCCGGAATCATTGGGCGTAAAGAGCGCGTAGGCGGTCCGGTAAGTCGGTTGTGAAAGTTGGGGGCTCAACCCTCGGAGGCCGACCGATACTGTCGGGCTAGAGTCCGGAAGAGGCGAGTGGAATTCCTGGTGTAGCGGTGAAATGCGCAGATATCAGGAGGAACACCAATGGCGAAGGCAGCTCGCTGGGACGGTACTGACGCTGAGGCGCGAAAGCGTGGGGAGCAAACAGGATTAGATACCCGTGTAGTCCGTAGT	Bacteria	1	Actinobacteria	0.98	Actinobacteria	0.7	Rubrobacteridae	0.69	Solirubrobacteraceae	0.47	Solirubrobacter	0.47
BactOtu252	CTGAGTGTCAGCCGCCGCGGTAATACGGAGGATGCAAGCGTTATCCGGATTTATTGGGTTTAAAGGGTGCGTAGGCGGATGAATAAGTCAGTGGTGAAAGCCTGCAGCTTAACTGTAGAATTGCCATTGATACTGTTTATCTTGAGTACAGCTGAGGTGGGCGGAATATGACATGTAGCGGTGAAATGCTTAGATATGTCATAGAACACCGATTGCGAAGGCAGCTCACTAAACTGTCACTGACGCTGAGGCACGAAAGCGTGGGGAGCAAACAGGATTAGATACCCCCGTAGTCCGTAGTCA	Bacteria	1	Bacteroidetes	1	Flavobacteriia	0.43	Flavobacteriales	0.43	Cryomorphaceae	0.36	Owenweeksia	0.15
BactOtu253	GAGTGTCAGCCGCCGCGGTAATACGGAGGATCCGAGCGTTATCCGGATTTATTGGGTTTAAAGGGTGCGTAGGCGGCCAATTAAGTCAGGGGTGAAATACGGTGGCTCGACCATCGCAGTGCCTTTGATACTGATTGGCTTGAATCCATTTGAAGTGGGCGGAATAAGACAAGGAGCGGTGAAATGCATAGATATGTCTTAGAACTCCGATTGCGAAGGCAGCTCACTAAGCTGGTATTGACGCTGATGCACGAAAGCGTGGGGATCGAGCAGGATTAGAAATCCGCGTAGTCCGTAGT	Bacteria	1	Bacteroidetes	1	Sphingobacteriia	0.98	Sphingobacteriales	0.98	Sphingobacteriaceae	0.98	Sphingobacterium	0.96
BactOtu254	GACTGAGTGTCAGCAGCCGCGGTAATGCGAAGGGGGCTAGCGTTGCTCGGAATTACTGGGCGTAAAGGGAGCGTAGGCGGACATTTAAGTCAGGGGTGAAATCCCGGGGCTCAACCTCGGAATTGCCTTTGATACTGGGTGTCTTGAGTATGAGAGAGGTGTGTGGAACTCCGAGTGTAGAGGTGAAATTCGTAGATATTCGGAAGAACACCAGTGGCGAAGGCGACACACTGGCTCATTACTGACGCTGAGGCTCGAAAGCGTGGGGAGCAAACAGGATTAGAAACCCCAGTAGTCCGTAGT	Bacteria	1	Proteobacteria	1	Alphaproteobacteria	1	Caulobacterales	0.99	Caulobacteraceae	0.99	Brevundimonas	0.99
BactOtu255	TGACTGAGTGCCAGCCGCCGCGGTAATACAGAGGGTGCAAGCGTTAATCGGAATTACTGGGCGTAAAGCGCGCGTAGGTGGTTTGTTAAGTTGGATGTGAAATCCCCGGGCTCAACCTGGGAACTGCATCTGTGACTGCATCGCTGGAGTGCGGCAGAGGGGGATGGAATTCCGCGTGTAGCAGTGAAATGCGTAGAGATGTGGAGGAACACCGATGGCGAAGGCAGCCCCCTGGGTCAAGATTGACGCTCATGCACGAAAGCGTGGGGAGCAAACAGGATTAGATACCCTCGTAGTCCGTAGT	Bacteria	1	Proteobacteria	1	Betaproteobacteria	0.98	Burkholderiales	0.89	Comamonadaceae	0.56	Xenophilus	0.18
BactOtu256	TGACTGAGTGTCAGCAGCCGCGGTAATACGAAGGGGGCTAGCGTTGCTCGGAATTACTGGGCGTAAAGGGCGCGTAGGCGGCCAGATTAGTCAGGCGTGAAATTCCTGGGCTCAACCTGGGGACTGCGCTTGATACGGTTTGGCTTGAGGGCAGGAGAGGCTCGCGGAATTCCCAGTGTAGAGGTGAAATTCGTAGATATTGGGAAGAACACCGGTGGCGAAGGCGGCGAGCTGGCCTGTTACTGACGCTGAGGCGCGACAGCGTGGGGAGCAAACAGGATTAGAAACCCCCGTAGTCCGTAG	Bacteria	1	Proteobacteria	1	Alphaproteobacteria	1	Rhodospirillales	1	Acetobacteraceae	1	Paracraurococcus	0.57
BactOtu257	CTGAGTGCCAGCCGCCGCGGTAATACGTAGGGTGCGAGCGTTAATCGGAATTACTGGGCGTAAAGCGTGCGCAGGCGGTTGTGCAAGACAGATGTGAAATCCCCGGGCTTAACCTGGGAATGGCATTTCTGACTGCACGGCTAGAGTGTGTCAGAGGGGGGTAGAATTCCACGTGTAGCAGTGAAATGCGTAGATATGTGGAGGAATACCGATGGCGAAGGCAGCCCCCTGGGATAACACTGACGCTCATGCACGAAAGCGTGGGGAGCAAACAGGATTAGAAACCCGAGTAGTCCGTAGTCA	Bacteria	1	Proteobacteria	1	Betaproteobacteria	1	Burkholderiales	0.99	Oxalobacteraceae	0.93	Noviherbaspirillum	0.4
BactOtu258	ACTGAGTGCCAGCAGCCGCGGTAATACGGAGGGGGCTAGCGTTGTTCGGAATTACTGGGCGTAAAGCGCACGTAGGCGGCTTTGTAAGTCAGGGGTGAAAGCCTGGAGCTCAACTCCAGAACTGCCTTTGAGACTGCATCGCTTGAATCCGGGAGAGGTAAGTGGAATTCCGAGTGTAGAGGTGAAATTCGTAGATATTCGGAAGAACACCAGTGGCGAAGGCGGCTTACTGGACCGGGATTGACGCTGAGGTGCGAAAGCGTGGGGAGCAAACAGGATTAGATACCCCAGTAGTCCGTAG	Bacteria	1	Proteobacteria	1	Alphaproteobacteria	1	Sphingomonadales	0.98	Sphingomonadaceae	0.98	Sphingomonas	0.95
BactOtu259	TGAGTGTCAGCCGCCGCGGTAATACGTAGGGTGCAAGCGTTAATCGGAATTACTGGGCGTAAAGCGTGCGCAGGCGGTTCGGAAAGAAAGATGTGAAATCCCAGGGCTCAACCTTGGAACTGCATTTTTAACTCCCGAACTAGAGTATGTCAGAGGGGGGTGGAATTCCACGTGTAGCAGTGAAATGCGTAGATATGTGGAGGAACACCGATGGCGAAGGCAGCCCCCTGGGATAATACTGACGCTCATGCACGAAAGCGTGGGGAGCAAACAGGATTAGATACCCTGGTAGTCCGTAG	Bacteria	1	Proteobacteria	1	Betaproteobacteria	1	Burkholderiales	1	Alcaligenaceae	1	Pigmentiphaga	0.85
BactOtu260	CTGAGTGCCAGCCGCCGCGGTAAAACGTAGGAGGCGAGCGTTATCCGGAGTTACTGGGCGTAAAGAGCGTGTAGGCGGGTATGCAAGTCTGGCGTGAAAGCTCCCGGCTAAACTGGGAGAGTGCGCTGGAGACTGCGTATCTAGAGGCGAGTAGAGGGACGTGGAATTCCGGGTGTAGTGGTGAAATGCGTAGAGATCCGGAGGAACACCAGTGGCGAAGGCGACGTCCTGGGCTTGACCTGACGCTGAGACGCGACAGCACGGGGAGCGAACGGGATTAGAAACCCGTGTAGTCCGTA	Bacteria	0.99	Chloroflexi	0.87	Anaerolineae	0.69	Anaerolineales	0.69	Anaerolineaceae	0.69	Ornatilinea	0.63
BactOtu261	GAGTGCCAGCCGCCGCGGTAAGACAGAGGGTGCAAACGTTGTTCGGAATTACTGGGCGTAAAGCGCGTGTAGGCGGTTCGTAAAGTCAGGTGTGAAAGCCCTGGGCTCAACCCAGGAAGTGCACTTGAAACTCACGAACTTGAGTCCCGGAGAGGAAGGCGGAATTCTCGGTGTAGAGGTGAAATTCGTAGATATCGGGAGGAATACCAGTGGCGAAGGCGCTGTCCTGGACGAAGATTGACGCTGAGGTGCGAAAGCGTGGGGAGCAAACAGGATTAGAAACCCTCGTAGTCCGTAGTCA	Bacteria	1	Proteobacteria	1	Deltaproteobacteria	1	Myxococcales	1	Polyangiaceae	0.97	Sorangium	0.93
BactOtu262	GACTGAGTGCCAGCAGCCGCGGTAATACGGAGGGTGCAAGCGTTATCCGGATTTACTGGGTTTAAAGGGTGCGTAGGCGGCTTCTTAAGTCAGTGGTGAAATCCTAGTGCTCAACACTAGAACGGCCGCTGATACTGGGAGGCTTGAGTCAAGGAGAGGTAAGCAGAATTTATGGTGTAGCAGTGAAATGCTTAGATACCATAAGGAATACCAATAGCGAAGGCAGCTTACTGGCCTTGTACTGACGCTGAGGCACGAAAGCGTGGGGAGCAAACAGGATTAGAAACCCTAGTAGTCCGT	Bacteria	1	Bacteroidetes	0.81	Cytophagia	0.68	Cytophagales	0.68	Cyclobacteriaceae	0.34	Nitritalea	0.31
BactOtu263	CTGAGTGCCAGCAGCCGCGGTAATACGTAGGTGGCAAGCGTTGTCCGGATTTATTGGGTTTAAAGGGTGCGTAGGCGGCCCTGTAAGTCAGTGCTGAAATATCCCGGCTTAACTGGGAGGGTGGCATTGATACTGTGGGGCTAGAGTACAGATGAGGTAGGCGGAATTGACGGTGTAGCGGTGAAATGCTTAGATATCGTCAAGAACACCTATAGCGAAGGCAGCTTACTAGGCTGTAACTGACGCTGAGGCACGAAAGTGTGGGGATCAAACAGGATTAGATACCCTAGTAGTCCGT	Bacteria	1	Bacteroidetes	1	Cytophagia	1	Cytophagales	1	Ohtaekwangia	0.68
BactOtu264	CTGAGTGCCAGCCGCCGCGGTAATACGTAGGGTGCAAGCGTTAATCGGAATTACTGGGCGTAAAGCGTGCGCAGGCGGTTTTGTAAGACAGTGGTGAAATCCCCGGGCTCAACCTGGGAACTGCCATTGTGACTGCAAGGCTAGAGTGCGGCAGAGGGGGATGGAATTCCGCGTGTAGCAGTGAAATGCGTAGATATGCGGAGGAACACCGATGGCGAAGGCAATCCCCTGGGCCTGCACTGACGCTCATGCACGAAAGCGTGGGGAGCAAACAGGATTAGAAACCCGTGTAGTCCGTA	Bacteria	1	Proteobacteria	1	Betaproteobacteria	1	Burkholderiales	1	Comamonadaceae	1	Comamonas	0.81
BactOtu265	GACTGAGTGTCAGCCGCCGCGGTAATACGAACCGTCCAAACGTTATTCGGAATCACTGGGCTTAAAGGGTACGTAGGCGGCGCTGTCAGTCGGGTGTGAAATCCCACGGCTCAACCGTGGAATTGCGCCCGATACTGCAGCGCTTGAGGGAGACAGAGGTAAGCGGAACTGATGGTGGAGCGGTGAAATGCGTTGATATCATCAGGAACACCGGTGGCGAAAGCGGCTTACTGGGTCTCTTCTGACGCTGAGGTACGAAAGCTAGGGTAGCGAAGGGGATTAGAACCGGTAGTCCGTAG	Bacteria	1	Planctomycetes	1	Planctomycetia	1	Planctomycetales	1	Planctomycetaceae	1	Blastopirellula	0.57
BactOtu266	GAGTGCCAGCAGCCGCGGTAAGACGGGGGGAAGTGTTCTTCGGAATGACTGGGCGTAAAGGGCACGTAGGCGGTGAATCGGGTTGAAAGTGAAAGTCGCCAAAAAGTGGCGGAATGCTCTCGAAACCAATTCACTTGAGTGAGACAGAGGAGAGTGGAATTTCGTGTGTAGGGGTGAAATCCGTAGATCTACGAAGGAACGCCAAAAGCGAAGGCAGCTCTCTGGGTCCCTACCGACGCTGGGGTGCGAAAGCATGGGGAGCGAACAGGATTAGATACCCTAGTAGTCCGT	Plantae	1									Wheat mitochondria	1
BactOtu267	GAGTGTCAGCCGCCGCGGTAATACGTAGGGGGCAAGCGTTGTCCGGAATTATTGGGCGTAAAGCGCGCGCAGGCGGTACATTAAGTCTGGTGTTTAAGCCCGGGGCTCAACCCCGGTTCGCACTGGAAACTGGTGAACTTGAGTGCAGGAGAGGAAAGTGGAATTCCACGTGTAGCGGTGAAATGCGTAGAGATGTGGAGGAACACCAGTGGCGAAGGCGACTTTCTGGACTGTAACTGACGCTGAGGCGCGAAAGCGTGGGGAGCAAACAGGATTAGAAACCCGAGTAGTCCGTA	Bacteria	1	Firmicutes	1	Bacilli	0.96	Bacillales	0.96	Paenibacillaceae 1	0.85	Paenibacillus	0.7
BactOtu268	GACTGAGTGTCAGCAGCCGCGGTAATACGGAGGGTGCAAGCGTTAATCGGAATTACTGGGCGTAAAGCGCACGCAGGCGGTCTGTCAAGTCGGATGTGAAATCCCCGGGCTCAACCTGGGAATTGCGTTGGAGACTGCAAGGCTGGAGTCTGGCAGAGGGGGGTAGAATTCCACGTGTAGCAGTGAAATGCGTAGAGATGTGGAGGAACACCGATGGCGAAGGCAATCCCCTGGGCCTGCACTGACGCTCATGCACGAAAGCGTGGGGAGCAAACAGGATTAGATACCCGCGTAGTCCGTAG	Bacteria	1	Proteobacteria	1	Betaproteobacteria	0.94	Burkholderiales	0.88	Burkholderiales_incertae_sedis	0.22	Methylibium	0.14
BactOtu269	GAGTGTCAGCAGCCGCGGTAATACGAAGGGGGCTAGCGTTGCTCGGAATTACTGGGCGTAAAGGGAGCGTAGGCGGACATTTAAGTCAGAGGTGAAATCCCGGAGCTTAACTTCGGAACTGCCTTTGATACTGGGTGTCTTGAGTGTGAGAGAGGTATGTGGAACTCCGAGTGTAGAGGTGAAATTCGTAGATATTCGGAAGAACACCAGTGGCGAAGGCGACATACTGGCTCATTACTGACGCTGAGGCTCGAAAGCGTGGGGAGCAAACAGGATTAGAAACCCCTGTAGTCCGTAGT	Bacteria	1	Proteobacteria	1	Alphaproteobacteria	1	Caulobacterales	1	Caulobacteraceae	1	Brevundimonas	1
BactOtu270	GAGTGTCAGCCGCCGCGGTAATACGTAGGGGGCAAGCGTTGTCCGGAATTATTGGGCGTAAAGCGCGCGCAGGCGGTTTTGTAAGTCAGGTGTTTAAGCTCGGGGCTCAACCCCGATTCGCATCTGAAACTGCAAGACTTGAGTGCAGAAGAGGAAAGTGGAATTCCACGTGTAGCGGTGAAATGCGTAGAGATGTGGAGGAACACCAGTGGCGAAGGCGACTTTCTGGGCTGTAACTGACGCTGAGGCGCGAAAGCGTGGGGAGCAAACAGGATTAGATACCCTCGTAGTCCGTAGTC	Bacteria	1	Firmicutes	1	Bacilli	0.99	Bacillales	0.99	Paenibacillaceae 1	0.96	Paenibacillus	0.77
BactOtu271	ACTGAGTGCCAGCAGCCGCGGTAATACGGAGGGTGCGAGCGTTGTCCGGAATCACTGGGCGTAAAGGGCGCGTAGGCGGCCTGATAAGTAGGGGGTGAAATCCTGCGGCTTAACCGCAGGGCTGCCTTCTAAACTGTCGGGCTCGAGCACAGTAGAGGCAGGTGGAATTCCCGGTGTAGCGGTGGAATGCGTAGAGATCGGGAAGAACATCAGTGGCGAAGGCGGCCTGCTGGGCTGTTGCTGACGCTGAGGCGCGACAGCGTGGGGAGCAAACAGGATTAGAAACCCGGGTAGTCCGTAGT	Bacteria	1	Gemmatimonadetes	0.52	Gemmatimonadetes	0.52	Gemmatimonadales	0.52	Gemmatimonadaceae	0.52	Gemmatimonas	0.52
BactOtu272	TGACTGAGTGTCAGCCGCCGCGGTAATACGTAGGGGGCGAGCGTTGTCCGGAATTATTGGGCGTAAAGAGCGTGTAGGCGGTTCGGTAAGTCTGCCGTGAAAACCTGGGGCTCAACCCCGGGCGTGCGGTGGATACTGCCGGGCTAGAGGGTGGTAGAGGCGAGTGGAATTCCCGGTGTAGCGGTGAAATGCGCAGATATCGGGAGGAACACCAGTAGCGAAGGCGGCTCGCTGGGCCATTCCTGACGCTGAGACGCGAAAGCTAGGGGAGCGAACAGGATTAGAAACCCCTGTAGTCCGT	Bacteria	1	Actinobacteria	1	Rubrobacteridae	0.99	Rubrobacterales	0.98	Rubrobacteraceae	0.98	Rubrobacter	0.98
BactOtu273	ACTGAGTGTCAGCAGCCGCGGTAATACGTAGGGTCCGAGCGTTGTCCGGAATTATTGGGCGTAAAGGGCTCGTAGGCGGTTTGTCGCGTCGGGAGTGAAAACTCAGGGCTCAACCCTGAGCGTGCTTACGATACGGGCAAACTAGAGGTATGCAGGGGAGAACGGAATTCCTGGTGTAGCGGTGGAATGCGCAGATATCAGGAGGAACACCGGTGGCGAAGGCGGTTCTCTGGGCATTACCTGACGCTGAGGAGCGAAAGCATGGGGAGCGAACAGGATTAGAAACCCCAGTAGTCCGTAGT	Bacteria	1	Actinobacteria	1	Actinobacteridae	1	Actinomycetales	1	Nocardioidaceae	1	Aeromicrobium	1
BactOtu274	TGAGTGTCAGCCGCCGCGGTAATACAGAGGTCTCGAGCGTTGTTCGGATTCATTGGGCGTAAAGGGTGCGTAGGCGGCGAGGCAAGTCTGGTGTGAAATCCCGGGGCTCAACCCCGGAACTGCACTGGATACTGCTTTGCTAGAGTACTGGAGAGGGAACTGGAATTTACGGTGTAGCAGTGAAATGCGTAGATATCGTAAGGAAGACCAGTGGCGAAGGCGAGTTCCTGGACAGTTACTGACGCTGAGGCACGAAGGCCAGGGGAGCAAACGGGATTAGAAACCCTTGTAGTCCGTAGTCA	Bacteria	0.99	Verrucomicrobia	0.93	Spartobacteria	0.64	Terrimicrobium	0.27
BactOtu275	GAGTGCCAGCCGCCGCGGTAATACGGAGGATCCAAGCGTTATCCGGATTTATTGGGTTTAAAGGGTGCGTAGGCGGCTTATTAAGTCAGGGGTGAAAGACGGTGGCTCAACCATCGCAGTGCCCTTGATACTGATGAGCTTGAATACACTAGAGGTAGGCGGAATGTGACAAGTAGCGGTGAAATGCATAGATATGTCTTAGAACTCCGATTGCGAAGGCAGCTCACTAAGCTGGTATTGACGCTGATGCACGAAAGCGTGGGGATCGAACAGGATTAGATACCCCTGTAGTCCGTAGT	Bacteria	1	Bacteroidetes	1	Sphingobacteriia	1	Sphingobacteriales	1	Sphingobacteriaceae	1	Sphingobacterium	0.57
BactOtu276	TGACTGAGTGTCAGCCGCCGCGGTAATACCAGCACCCCGAGTTGTCGGGACGATTATTGGGCCTAAAGCATCCGTAGCCTGTTCTGCAAGTCCTCCGTTAAATCCACCTGCTCAACGGATGGGCTGCGGAGGATACCGCAGAGCTAGGAGGCGGGAGAGGCAAACGGTACTCAGTGGGTAGGGGTAAAATCCATTGATCTACTGAAGACCACCAGTGGCGAAGGCGGTTTGCCAGAACGCGCTCGACGGTGAGGGATGAAAGCTGGGGGAGCAAACCGGATTAGAAACCCCGGTAGTCCGT	Archaea	1	Thaumarchaeota	1	Nitrososphaerales	1	Nitrososphaeraceae	1	Nitrososphaera	1
BactOtu277	TGACTGACTTGGTCATTTAGAGGAAGGAGAAGTCGTAACAAGGTTTCCGTAGGTGAACCTGCGGAAGGATCATTGTCGATGCCTTATATGCAGTCCAACACGTGAATTAGTTTGAACACATGCGGTGGGCTTGAGGTGTTTCACACCCCAGCTTGCCATTGGCATCGGAGGGGAACGACAAAATGCGTTCTCCTCTGTGCCAAAACTCAAACCCCGACGCTGAATGCGTCAAGGAAATTTAACTTTGCTCTGAGCACATCTGCATGGCACCGGAGACGGTTCCCGTGCGGGTTGTGTTTTGACACATTAATATAAAATGACTCTCGGCAACGGATATCTAGGCTCTTGCATCGATGAAGAACGCAGCGTAG	Archaea	0.14	Euryarchaeota	0.13	Thermoplasmata	0.12	Methanomassiliicoccales	0.12	Methanomassiliicoccaceae	0.12	Methanomassiliicoccus	0.12
BactOtu278	TGACTGAGTGCCAGCAGCCGCGGTAATACGGAGGATGCAAGCGTTATCCGGAATTATTGGGCGTAAAGCGTCTGTAGGTGGTTGGGTAAGTCTGTTGTTAAAGCTCAGGGCTTAACTCTGAATCAGCAGTGGAAACTACTCGACTAGAGAACAGTAGGGGCAGAGGGAATTCCTAGTGTAGCGGTGAAATGCGTAGATATTAGGAAGAACACCGGTGGCGAAAGCGCTCTGCTGGGCTGTGACTGACACTGAGAGACGAAAGCTAGGGGAGCGAATGGGATTAGAAACCCTGGTAGTCCGTA	Bacteria	1	Cyanobacteria/Chloroplast	0.8	Cyanobacteria	0.48	Family IV	0.18	GpIV	0.18
BactOtu279	GACTGAGTGCCAGCCGCCGCGGTAATACGGAGGATGCAAGCGTTATCCGGATTTATTGGGCGTAAAGCGTCCGCAGGTGGTTGAGCAAGTCTGCTGTCAAAGCGCGGAGCTTAACTCCGTAAAGGCAGTGGAAACTGTTTAACTTGAGTACGGTAGGGGTAGCGGGAATTCCCAGTGTAGCGGTGAAATGCGTAGATATTGGGAAGAACACCAGCGGCGAAAGCGCGCTACTGGGCCTGTACTGACACTGAGGGACGAAAGCTAGGGGAGCGAAAGGGATTAGAAACCCCCGTAGTCCGTAGT	Bacteria	0.98	Cyanobacteria/Chloroplast	0.94	Cyanobacteria	0.94	Family V	0.36	GpV	0.36
BactOtu280	GACTGAGTGTCAGCCGCCGCGGTAATACAGAGGGTGCAAGCGTTAATCGGAATTACTGGGCGTAAAGCGCACGCAGGCGGTCTGTCAAGTCGGATGTGAAATCCCCGAGCTTAACCTGGGAACTGCATTCGAAACTGGCAGGCTAGAGTCTTGTAGAGGGGGGTAGAATTCCAGGTGTAGCAGTGAAATGCGTAGAGATCAGGAGGAACATCCATGGCGAAGGCAGCTACCTGGACCAACACTGACACTGAGGTGCGAAAGCGTGGGGAGCAAACAGGATTAGATACCCGTGTAGTCCGTAG	Bacteria	1	Proteobacteria	1	Gammaproteobacteria	0.97	Enterobacteriales	0.88	Enterobacteriaceae	0.88	Leclercia	0.27
BactOtu281	GAGTGCCAGCAGCCGCGGTAATACGGAGGGTGCAAGCGTTAATCGGAATTACTGGGCGTAAAGCGCACGCAGGCGGTCTGTTAAGTCAGATGTGAAATCCCCGGGCTTAACCTGGGAACTGCATTTGAAACTGGCAGGCTTGAGTCTCGTAGAGGGTGGTGGAATTTCCTGTGTAGCGGTGAAATGCGTAGATATAGGAAGGAACACCAGTGGCGAAGGCGACCACCTGGACAAAGACTGACGCTCAGGTGCGAAAGCGTGGGGAGCAAACAGGATTAGAAACCCGTGTAGTCCGTAGTCA	Bacteria	1	Proteobacteria	1	Gammaproteobacteria	1	Enterobacteriales	0.85	Enterobacteriaceae	0.85	Pluralibacter	0.2
BactOtu282	GAGTGTCAGCAGCCGCGGTAATACGTAGGTGGCAAGCGTTGTCCGGAATCACTGGGCGTAAAGCGCGCGCAGGCGGCGATCTACGTCTGGGGTGAAAGCCCGGAGCTCAACTCCGGGACTGCCTTGGATACGGGATCGCTTGAGGATTGGAGAGGCAAGGGGAATTCCACGTGTAGCGGTGAAATGCGTAGATATGTGGAGGAACACCTGTGGCGAAGGCGCCTTGCTGGCCAATTTCTGACGCTGAGGCGCGAAAGCGTGGGGAGCAAACAGGATTAGATACCCTAGTAGTCCGT	Bacteria	1	Firmicutes	0.99	Bacilli	0.99	Bacillales	0.99	Alicyclobacillaceae	0.99	Tumebacillus	0.98
BactOtu283	CTGAGTGTCAGCAGCCGCGGTAATACAGAGGGTGCGAGCGTTAATCGGAATTACTGGGCGTAAAGCGCACGCAGGCGGTCTGTCAAGTCAGATGTGAAATCCCCGGGCTTAACCTGGGAACTGCATTTGAAACTGGCAGGCTTGAGTCTCGTAGAGGGAGGTAGAATTCCAGGTGTAGCGGTGAAATGCGTAGAGATCTGGAGGAATACCGGTGGCGAAGGCGGCCCCCTGGACGAAGACTGACGCTCAGGTGCGAAAGCGTGGGGAGCAAACAGGATTAGAAACCCTGGTAGTCCGT	Bacteria	1	Proteobacteria	1	Gammaproteobacteria	1	Enterobacteriales	1	Enterobacteriaceae	1	Pluralibacter	0.27
BactOtu284	GACTGAGTGTCAGCAGCCGCGGTAATACGGAGGGTGCGAGCGTTGTCCGGATTTATTGGGTTTAAAGGGTGCGCAGGTGGCGTCTTAAGTCTGGTTTGAAAGCAGGCGGCTCAACCGTCTAAGGTGGCTGGATACTGGGGCGCTTGAAGGCCGTGGAGGTTGCCGGAACGGGTCATGTAGCGGTGAAATGCATAGATATGACCCAGAACTCCGATTGCGAAGGCAGGCGACTACGCGGTGCTTGACACTGAGGCACGAGAGCATGGGGAGCAAACAGGATTAGAAACCCCTGTAGTCCGTAG	Bacteria	1	Bacteroidetes	1	Cytophagia	1	Cytophagales	1	Cytophagaceae	1	Fibrisoma	0.31
BactOtu285	ACTGAGTGCCAGCAGCCGCGGTAATACGAAGGGGGCTAGCGTTGTTCGGAATCACTGGGCGTAAAGCGCACGTAGGCGGATTATTAAGTCAGGGGTGAAAGCCTGGAGCTCAACTCCAGAACTGCCTTTGATACTGATAGTCTCGAGTTCGGAAGAGGTTGGTGGAACTGCGAGTGTAGAGGTGAAATTTGTAGATATTCGCAAGAACACCAGTGGCGAAGGCGGCCAACTGGTCCGATACTGACGCTGAGGTGCGAAAGCGTGGGGAGCAAACAGGATTAGATACCCGTGTAGTCCGTAGT	Bacteria	1	Proteobacteria	1	Alphaproteobacteria	1	Rhizobiales	1	Rhizobiales_incertae_sedis	0.99	Phreatobacter	0.99
BactOtu286	TGACTGAGTGTCAGCAGCCGCGGTAAAACGTAGGAGGCGAGCGTTATCCGGAGTTACTGGGCGTAAAGCGCAAGTAGGCGGTTGGACAAGTTGAGTGTGAAAGCTCCCGGCTAAACTGGGAGAGGACATTCAAGACTGTTTGGCTAGAGACAGATAGAGGGACACAGAATTCCGGGTGTAGCGGTGAAATGTGTAGAGATCCGGAGGAATACCAGAGGGGAAGCCGGTGTCCTGGGTCTGATCTGACGCTGAGATGCGAAAGCGTGGGGAGCGAACGGGATTAGATACCCTTGTAGTCCGTA	Bacteria	1	Chloroflexi	0.82	Anaerolineae	0.71	Anaerolineales	0.71	Anaerolineaceae	0.71	Ornatilinea	0.43
BactOtu287	GACTGAGTGTCAGCCGCCGCGGTAATACGTAGGTGGCAAGCGTTGTCCGGAATTATTGGGCGTAAAGCGCGCGCAGGCGGCCTTTTAAGTCTGATGTGAAAGCCCCCGGCTCAACCGGGGAGGGTCATTGGAAACTGGGGAACTTGAGTGCAGAAGAGGATAGTGGAATTCCAAGTGTAGCGGTGAAATGCGTAGAGATTTGGAGGAACACCAGTGGCGAAGGCGACTGTCTGGTCTGTAACTGACGCTGAGGCGCGAAAGCGTGGGGAGCAAACAGGATTAGAAACCCTTGTAGTCCGTAGT	Bacteria	1	Firmicutes	1	Bacilli	1	Bacillales	1	Planococcaceae	0.91	Solibacillus	0.43
BactOtu288	TGAGTGCCAGCCGCCGCGGTAATACGTAGGGTGCAAGCGTTAATCGGAATTACTGGGCGTAAAGCGCACGCAGGTGGTCTGTTAAGTCAGATGTGAAATCCCCGGGCTTAACCTGGGAACTGCATTCGAAACTGGCAGGCTAGAGTCTTGTAGAGGGGGGTAGAATTCCAGGTGTAGCGGTGAAATGCGTAGAGATCGGGAAGAACACCGGTGGCGAAGGCGGCATCCTGGACCGGCATTGACGCTGAGGCGCGAAAGCGTGGGGAGCGAACAGGATTAGATACCCCTGTAGTCCGTAGTC	Bacteria	0.99	Proteobacteria	0.98	Gammaproteobacteria	0.97	Enterobacteriales	0.94	Enterobacteriaceae	0.94	Samsonia	0.23
BactOtu289	TGAGTGTCAGCAGCCGCGGTAATACGGAGGGTGCAAACGTTGCTCGGAATCATTGGGCGTAAAGCGCACGTAGGCGGTCCGGTAAGTCGGATGTGAAATCCCTCGGCTCAACCGAGGAAGTGCATCCGAAACTGTCGGGCTTGAGTACGGAAGAGGGTCTCGGAATTCCCGGTGTAGAGGTGAAATTCGTAGATATCGGGAGGAACACCAGTGGCGAAGGCGGAGACCTGGGCCGATACTGACGCTGAGGTGCGAAAGCGTGGGGAGCAAACAGGATTAGATACCCTTGTAGTCCGTA	Bacteria	1	Proteobacteria	0.99	Deltaproteobacteria	0.99	Myxococcales	0.91	Kofleriaceae	0.75	Kofleria	0.75
BactOtu290	CTGAGTGCCAGCCGCCGCGGTAATACGGAGGGTGCAAGCGTTAATCGGAATTACTGGGCGTAAAGCGCACGCAGGCGGTCTGTCAAGTCGGATGTGAAATCCCCGGGCTCAACCTGGGAACTGCATCCGAAACTGGCAGGCTTGAGTCTCGTAGAGGGGGGTAGAATTCCAGGTGTAGCGGTGAAATGCGTAGATATCGAGAGGAACACCTGCGGCGAAGGCGGGTTGCTGGGCTGACACTGACGCTGAGGCGCGAAAGCTAGGGGAGCAAACGGGATTAGATACCCCTGTAGTCCGT	Bacteria	1	Proteobacteria	0.98	Gammaproteobacteria	0.98	Enterobacteriales	0.98	Enterobacteriaceae	0.98	Trabulsiella	0.37
BactOtu291	ACTGAGTGCCAGCAGCCGCGGTAATACAGAGGGTGCAAGCGTTAATCGGATTTACTGGGCGTAAAGCGCGCGTAGGCGGTCTGTCAAGTCAGATGTGAAATCCCCGGGCTTAACTTGGGAATTGCATCCGAAACTGGCAGGCTTGAGTCTTGTAGAGGGGGGTAGAATTCCACGTGTAGCAGTGAAATGCGTAGAGATGTGGAGGAACACCGATGGCGAAGGCAGCCCCCTGGGTCAAGACTGACGCTCATGCACGAAAGCGTGGGGAGCAAACAGGATTAGAAACCCCCGTAGTCCGTAGT	Bacteria	1	Proteobacteria	1	Betaproteobacteria	0.74	Burkholderiales	0.56	Oxalobacteraceae	0.3	Rugamonas	0.2
BactOtu292	CTGAGTGTCAGCCGCCGCGGTAATACGGAGGGTGCAAGCGTTATCCGGATTCACTGGGTTTAAAGGGCGCGTAGGCGGTCGCCTAAGTCGGACGTGAAATCCCCAAGCTTAACTTGGGAACTGCGTCCGATACTGGGGGACTTGAGTTCGGGAGAGGAATGTGGAATTCCAGGTGTAGCGGTGAAATGCGTAGATATCTGGAGGAACACCGGTGGCGAAGGCGGCATTCTGGACCGAAACTGACGCTGAGGCGCGAAAGCCAGGGGAGCAAACGGGATTAGAAACCCTTGTAGTCCGT	Plantae	1									Wheat mitochondria	0.07
BactOtu293	GAGTGCCAGCCGCCGCGGTAATACGTAGGTGGCAAGCGTTGTCCGGAATTATTGGGCGTAAAGCGCGCGCAGGCGGTCCTTTAAGTCTGATGTGAAAGCCCCCGGCTCAACCGGGGAGGGTCATTGGAAACTGGGGAACTTGAGTGCAGGAGAGGAGAGCGGTATTCCTGGTGTAGCGGTGAAATGCGTAGAGATCAGGAGGAACACCGGTGGCGAAGGCGACTGCCTGGGGAGAAACTGACGCTGAGGCGCGAAAGCTAGGGGAGCAAACAGGATTAGATACCCGTGTAGTCCGTAG	Bacteria	1	Firmicutes	1	Bacilli	0.99	Bacillales	0.95	Planococcaceae	0.49	Solibacillus	0.23
BactOtu294	TGAGTGTCAGCCGCCGCGGTAATACGGAGGGTGCAAGCGTTATCCGGATTTACTGGGTGTAAAGGGAGCGTAGGTGGTTCGGCAAGTCAGATGTGAAAGCCCGGGGCTCAACCCCGGGACTGCATTTGAAACTGCCTTACTAGAGTGCAGGAGAGGTAAGTGGAATTCCTAGTGTAGCGGTGAAATGCGTAGATATTAGGAGGAACACCAGTGGCGAAGGCGGCTTACTGGACTGTAACTGACACTGAGGCTCGAAAGCGTGGGGAGCAAACAGGATTAGATACCCCGGTAGTCCGTAGTCA	Bacteria	1	Firmicutes	1	Clostridia	1	Clostridiales	1	Lachnospiraceae	0.93	Parasporobacterium	0.66
BactOtu295	GAGTGTCAGCAGCCGCGGTAATACGAAGGTCCCAAGCGTTGTTCGGAATCACTGGGCGTAAAGGGAGCGTAGGCGGCGTGGTAAGTCAGATGTGAAATCCCGGGGCTCAACCCCGGAACTGCATCCGATACTGCCATGCTTGAGGGTTGGAGAGGTAGCTGGAATTCTCGGTGTAGCAGTGAAATGCGTGGATATCGAGAGGAACACTCGTGGCGAAGGCGAGCTACTGGACAACATCTGACGCTGAGGCTCGAAGGCCAGGGGAGCAAAAGGGATTAGAAACCCGCGTAGTCCGT	Bacteria	1	Verrucomicrobia	1	Verrucomicrobiae	0.99	Verrucomicrobiales	0.99	Verrucomicrobiaceae	0.99	Luteolibacter	0.78
BactOtu296	TGACTGAGTGTCAGCCGCCGCGGTAATACGAAGGGTGCAAGCGTTACTCGGAATTACTGGGCGTAAAGCGTGCGTAGGTGGTCGTTTAAGTCTGATGTGAAAGCCCTGGGCTCAACCTGGGAACTGCATTGGATACTGGCTTACTAGAGTGCGGTAGAGGGTAGCGGAATTCCCGGTGTAGCAGTGAAATGCGTAGATATCGGGAGGAACATCCGTGGCGAAGGCGGCTACCTGGACCAGCACTGACACTGAGGCACGAAAGCGTGGGGAGCAAACAGGATTAGAAACCCGTGTAGTCCGTAGTC	Bacteria	1	Proteobacteria	1	Gammaproteobacteria	1	Xanthomonadales	1	Xanthomonadaceae	1	Lysobacter	0.75
BactOtu297	GAGTGTCAGCCGCCGCTGTAATACGGAGGGTGCAAGCGTTAATCGGAATTATTGGGCGTAAAGCGCGCGCAGGCGGCCGTTTAAGTCCGGTGTTTAATCCCGAAGCTCAACTTCGGGTCGCACTGGAAACTGGAGGGCTTGAGTGCAGAAGAGGAGAGTGGAATTCCACGTGTAGCGGTGAAATGCGTAGAGATCTGGAGGAATACCGGTGGCGAAGGCGGCCCCCTGGACGAAGACTGACGCTCAGGTGCGAAAGCGTGGGGAGCAAACAGGATTAGAAACCCGAGTAGTCCGT	Bacteria	0.99	Proteobacteria	0.72	Gammaproteobacteria	0.68	Enterobacteriales	0.6	Enterobacteriaceae	0.6	Pluralibacter	0.08
BactOtu298	ACTGAGTGCCAGCCGCCGCGGTAATACGAAGGTGGCAAGCGTTGTTCGGATTTACTGGGCGTACAGGGAGCGTAGGCGGTTGGATAAGCCCTCCGTGAAATCTCCAGGCTTAACCTGGAAAGTGCAGAGGGGACTGTTCAGCTAGAGGATGGGAGAGGAGCGCGGAATTCCCGGTGTAGCGGTGAAATGCGTAGAGATCGGGAGGAAGGCCGGTGGCGAAGGCGGCGCTCTGGAACATTTCTGACGCTGAGGCTCGAAAGCGTGGGGAGCAAACAGGATTAGATACCCTCGTAGTCCGTAG	Bacteria	1	Nitrospirae	1	Nitrospira	1	Nitrospirales	1	Nitrospiraceae	1	Nitrospira	1
BactOtu299	TGACTGAGTGTCAGCCGCCGCGGTAATACGTAGGGTGCAAGCGTTAATCGGAATTACTGGGCGTAAAGCGTGCGCAGGCGGTCTGTCAAGTCGGATGTGAAATCCCCGGGCTCAACCTGGGAACTGCATTCGAAACTGGCAGGCTAGAGTCTTGTAGAGGGGGGTAGAATTCCAGGTGTAGCGGTGAAATGCGTAGAGATCTGGAGGAATACCGGTGGCGAAGGCGGTTCTTTGGGCATGACCTGACGCTGAGGAGCGAAAGTGTGGGGAGCGAACAGGATTAGATACCCCTGTAGTCCGTAG	Bacteria	1	Proteobacteria	1	Gammaproteobacteria	0.98	Enterobacteriales	0.96	Enterobacteriaceae	0.96	Leclercia	0.43
BactOtu300	ACTGAGTGTCAGCCGCCGCGGTAATACGGAGGATCCAAGCGTTATCCGGAATCATTGGGTTTAAAGGGTCCGTAGGCGGTTTTATAAGTCAGTGGTGAAATCCGGCAGCTCAACTGTCGAACTGCCATTGATACTGTAGAACTTGAATTACTGTGAAGTAACTAGAATATGTAGTGTAGCGGTGAAATGCTTAGATATTACATGGAATACCAATTGCGAAGGCAGGTTACTAACATTATATTGACGCTGATGGACGAAAGCGTGGGGAGCGAACAGGATTAGAAACCCCGGTAGTCCGTAG	Bacteria	1	Bacteroidetes	0.99	Flavobacteriia	0.99	Flavobacteriales	0.99	Flavobacteriaceae	0.99	Flavobacterium	0.91
BactOtu301	GACTGAGTGTCAGCAGCCGCGGTAATACGTAGGGGGCAAGCGTTGTCCGGAATTATTGGGCGTAAAGCGCGCGCAGGCGGTTTTTTAAGTCTGGGGTTTAATTGCAGGGCTCAACCCTGTATCGCCTCGGAAACTGGGAGACTGGAGTGTAGGAGAGGGAAGTGGAATTCCACGTGTAGCGGTGAAATGCGTAGAGATGTGGAGGAACACCAGTGGCGAAGGCGACTTCCTGGCCTATAACTGACGCTGAGGCGCGAAAGCGTGGGGAGCAAACAGGATTAGATACCCCCGTAGTCCGTAG	Bacteria	1	Firmicutes	0.9	Bacilli	0.81	Bacillales	0.81	Paenibacillaceae 1	0.51	Saccharibacillus	0.37
BactOtu302	CTGAGTGTCAGCCGCCGCGGTAATACGAAGGGGGCTAGCGTTGCTCGGAATCACTGGGCGTAAAGGGCGCGTAGGCGGCCATTCAAGTCGGGGGTGAAAGCCTGTGGCTCAACCACAGAATTGCCTTCGATACTGTTTGGCTTGAGTTTGGTAGAGGTTGGTGGAACTGCGAGTGTAGAGGTGAAATTCGTAGATATTCGCAAGAACACCAGTGGCGAAGGCGGCCAACTGGACCAACACTGACGCTGAGGCGCGAAAGCGTGGGGAGCAAACAGGATTAGAAACCCGTGTAGTCCGTAGT	Bacteria	1	Proteobacteria	1	Alphaproteobacteria	1	Rhizobiales	1	Methylobacteriaceae	0.98	Methylobacterium	0.95
BactOtu303	CTGAGTGCCAGCAGCCGCGGTAATACGTAGGTCCCGAGCGTTATCCGGATTTATTGGGCGTAAAGCGAGCGCAGGCGGTTAGATAAGTCTGAAGTTAAAGGCTGTGGCTTAACCATAGTACGCTTTGGAAACTGTTTAACTTGAGTGCAGAAGGGGAGAGTGGAATTCCATGTGTAGCGGTGAAATGCGTAGATATATGGAGGAACACCGGTGGCGAAAGCGGCTCTCTGGTCTGTAACTGACGCTGAGGCTCGAAAGCGTGGGGAGCAAACAGGATTAGAAACCCCCGTAGTCCGTAGTCA	Bacteria	1	Firmicutes	1	Bacilli	1	Lactobacillales	1	Streptococcaceae	0.99	Streptococcus	0.99
BactOtu304	ACTGAGTGCCAGCAGCCGCGGTAATACGTAGGGGGCAAGCGTTGTCCGGAATTATTGGGCGTAAAGCGCGCGCAGGCGGTTATTTAAGTCTGGTGTTTAAACCATGGGCTCAACTCATGGTCGCACTGGAAACTGGGTAACTTGAGTGCAGTAGAGGTAAGTGGAACTCCATGTGTAGCGGTGGAATGCGTAGATATATGGAAGAACACCAGTGGCGAAGGCGGCTTACTGGACTGTAACTGACGTTGAGGCGCGAAAGCGTGGGGAGCAAACAGGATTAGATACCCCTGTAGTCCGTAGT	Bacteria	1	Firmicutes	0.96	Bacilli	0.74	Bacillales	0.45	Bacillaceae 2	0.18	Streptohalobacillus	0.14
BactOtu305	GAGTGTCAGCAGCCGCGGTAATACGGAGGGTGCAAGCGTTGTCCGGATTTATTGGGTTTAAAGGGTGCGTAGGTGGTTTTTTAAGTCTGGTTTGAAAGCTGGTCGCTTAACGATCAGATGTGGCTGGAAACTGAGGAACTTGAATGCGTTGGCGGTAGCCGGAACGGGTCATGTAGCGGTGAAATGCATAGATATGACCCAGAACACCGATTGCGAAGGCAGGCTACTACGACGTGATTGACACTGAGGCACGAGAGCATGGGTAGCGAACAGGATTAGAAACCCCCGTAGTCCGTAG	Bacteria	1	Bacteroidetes	1	Cytophagia	1	Cytophagales	1	Cytophagaceae	1	Spirosoma	0.93
BactOtu306	GACTGAGTGCCAGCAGCCGCGGTAAGACGGGGGGGGCAAGTGTTCTTCGGAATGACTGGGCGTAAAGGGCACGTAGGCGGTGAATCGGGTTGAAAGTGAAAGCCGCCAAAAACTGGCGGAATGCTCTCGAAACCAATTCACTTGAGTGAGACAGAGGAGAGTGGAATTTCGTGTGTAGGGGTAAAATCCGGAGATCTACGAAGGAACGCCAAAAGCGAAGGCAGCTCTCTGGGTTCCTACCGACGCTGAGGTGCGAAAGCATGGGGAGCGAACAGGATTAGAAACCCCTGTAGTCCGT	Plantae	1									Solanum mitochondria	1
BactOtu307	ACTGAGTGCCAGCAGCCGCGGTAATACGTAGGTGGCAAGCGTTATCCGGAATTATTGGGCGTAAAGCGCGCGCAGGTGGTTTCTTAAGTCTGATGTGAAAGCCCACGGCTCAACCGTGGAGGGTCATTGGAAACTGGGAGACTTGAGTGCAGGAGAGGAAAGTAGAATTCCTAGTGTAGCGGTGAAATGCGTAGAGATTAGGAAGAATACCAGTGGCGAAGGCGACTTTCTGGTCTGTAACTGACACTGAGGCGCGAAAGCGTGGGGAGCAAACAGGATTAGAAACCCCCGTAGTCCGT	Bacteria	1	Firmicutes	1	Bacilli	0.95	Bacillales	0.95	Planococcaceae	0.79	Viridibacillus	0.6
BactOtu308	GAGTGCCAGCAGCCGCGGTAATACGTAGGGGGCGAGCGTTGTCCGGATTTATTGGGCGTAAAGCGCGCGCAGGCGGTTCGTTAAGTCCGTTGTGAAAGCTCCCGGCTCAACTGGGAGAGGTCTTCGGATACTGGCGAACTCGAGGGAGGCAGAGGAAGGTGGAATTCCGGGTGTAGTGGTGAAATGCGTAGAGATCCGGAGGAACACCAGTGGCGAAGGCGGCCTTCTGGGCCTTTCCTGACGCTGAGGCGCGAAAGCGTGGGGAGCGAACCGGATTAGAAACCCCAGTAGTCCGTAGTC	Bacteria	0.98	Chloroflexi	0.5	Anaerolineae	0.27	Anaerolineales	0.27	Anaerolineaceae	0.27	Bellilinea	0.12
BactOtu309	CTGAGTGTCAGCAGCCGCGGTAATACGAAGGGGGCTAGCGTTGTTCGGAATTACTGGGCGTAAAGCGCACGTAGGCGGATCGATCAGTCAGGGGTGAAATCCCAGGGCTTAACCCTGGAACTGCCTTTGATACTGTCGATCTGGAGTATGGAAGAGGTGAGTGGAATTCCGAGTGTAGAGGTGAAATTCGTAGATATTCGGAGGAACACCAGTGGCGAAGGCGGCTCACTGGTCCATTACTGACGCTGAGGTGCGAAAGCGTGGGGAGCAAACAGGATTAGATACCCGCGTAGTCCGTAGTC	Bacteria	1	Proteobacteria	1	Alphaproteobacteria	1	Rhizobiales	0.98	Rhizobiaceae	0.81	Rhizobium	0.77
BactOtu310	TGACTGAGTGCCAGCAGCCGCGGTAATACGGAGGATCCGAGCGTTATCCGGATTTATTGGGTTTAAAGGGTGCGTAGGCGGCCTATTAAGTCAGGGGTGAATACGGTGGCTCAACCATCGCAGTGCCTTTGATACTGATGGGCTTGAATCCATTTGAAGTGGGCGGAATAAGACAAGTAGCGGTGAAATGCATAGATATGTCTTAGAACACCGATTGCGAAGGCAGCTTACTAAGGAGTTACTGACACTGAGGCACGAAAGCGTGGGGATCAAACAGGATTAGAAACCCGCGTAGTCCGTAGT	Bacteria	1	Bacteroidetes	1	Sphingobacteriia	0.98	Sphingobacteriales	0.98	Sphingobacteriaceae	0.98	Sphingobacterium	0.78
BactOtu311	CTGAGTGCCAGCCGCCGCGGTAATACGGAGGGTGCAAGCGTTAATCGGAATTACTGGGCGTAAAGCGCACGCAGGCGGTCTGTCAAGTCGGATGTGAAATCCCCGGGCTCAACCTGGGAACTGCATTTGTGACTGCATGGCTAGAGTACGGCAGAGGGGGGTAGAATTCCACGTGTAGCAGTGAAATGCGTAGAGATGTGGAGGAACACCGATGGCGAAGGCAGCCCCCTGGGTCAAGATTGACGCTCATGCACGAAAGCGTGGGGAGCAAACAGGATTAGAAACCCTTGTAGTCCGT	Bacteria	1	Proteobacteria	1	Betaproteobacteria	0.91	Burkholderiales	0.49	Oxalobacteraceae	0.44	Janthinobacterium	0.32
BactOtu312	GAGTGCCAGCCGCCGCGGTAATACGGAGGGTGCAAGCGTTAATCGGAATTACTGGGCGTAAAGGGCGCGTAGGCGGTCTTGTCAGTCGGAAGTGAAAGCCCCGGGCTCAACCTGGGAATTGCTTTCGATACTGCAAGACTTGAGTTCCGGAGAGGATGGTGGAATTCCCAGTGTAGAGGTGAAATTCGTAGATATTGGGAAGAACACCGGTGGCGAAGGCGGCCATCTGGACGGACACTGACGCTGAGGCGCGAAAGCGTGGGGAGCAAACAGGATTAGATACCCGGGTAGTCCGTAGTC	Bacteria	1	Proteobacteria	0.99	Alphaproteobacteria	0.98	Rhodospirillales	0.98	Rhodospirillaceae	0.98	Azospirillum	0.68
BactOtu313	CTGAGTGCCAGCCGCCGCGGTAATACGTAGGGGGCAAGCGTTGTCCGGAATTATTGGGCGTAAAGCGCGCGCAGGCGGCTGCTTAAGTCTGGTGTTTAAACCTTGGGCTCAACCTGGGGTCGCACTGGAAACTGGGCAGCTTGAGTACAGAAGAGGAAAGTGGAATTCCACGTGTAGCGGTGAAATGCGTAGAGATGTGGAGGAACACCAGTGGCGAAGGCGACTTTCTGGGCTGTAACTGACGCTGAGGCGCGAAAGCGTGGGGAGCAAACAGGATTAGAAACCCTTGTAGTCCGT	Bacteria	1	Firmicutes	1	Bacilli	1	Bacillales	1	Paenibacillaceae 1	0.98	Paenibacillus	0.97
BactOtu314	TGACTGAGTGCCAGCAGCCGCGGTAATACGGAGGGTGCAAGCGTTAATCGGAATTACTGGGCGTAAAGCGCACGCAGGCGGTTTGTTAAGTCAGATGTGAAATCCCCGGGCTCAACCTGGGAACTGCATTTGAAACTGGCAAGCTAGAGTCTCGTAGAGGGGGGTAGAATTCCAGGTGTAGCGGTGAAATGCGTAGAGATCTGGAGGAATACCGGTGGCGAAGGCGGCCCCCTGGACGAAGACTGACGCTCAGGTGCGAAAGCGTGGGGAGCAAACAGGGTTAGATACCCAGGTAGTCCGTAGT	Bacteria	1	Proteobacteria	1	Gammaproteobacteria	1	Enterobacteriales	1	Enterobacteriaceae	1	Serratia	0.28
BactOtu315	CTGAGTGCCAGCAGCCGCGGTAATACGTAGGTGGCAAGCGTTGTCCGGATTTATTGGGTTTAAAGGGTGCGTAGGCGGTCCCATAAGTCAGTGCTGAAATATCCCGGCTTAACCGGGAGGGTGGCATTGATACTGTGGGACTTGAGTAAAGTTGAGGTTGGCGGAATTGACGGTGTAGCGGTGAAATGCTTAGATATCGTCAAGAACACCTATTGCGAAGGCAGCTAACTAAGCTTTAACTGACGCTGAGGCACGAAAGTGTGGGGATCAAACAGGATTAGATACCCTGGTAGTCCGTAGT	Bacteria	1	Bacteroidetes	1	Cytophagia	1	Cytophagales	1	Ohtaekwangia	1
BactOtu316	CTGAGTGTCAGCAGCCGCGGTAATACGGAGGGTGCAAGCGTTATCCGGATTCACTGGGTTTAAAGGGTGCGTAGGCGGGTCAGTAAGTCCGTGGTGAAATCTCCAAGCTTAACTTGGAAACTGCCGTGGATACTATTGGTCTTGAATGTTGTGGAGGTTAGCGGAATATGTCATGTAGCGGTGAAATGCTTAGATATGACATAGAACACCAATTGCGAAGGCAGCTGGCTACACAAATATTGACGCTGAGGCACGAAAGCGTGGGGATCAAACAGGATTAGATACCCCGGTAGTCCGTAGT	Bacteria	1	Bacteroidetes	1	Sphingobacteriia	1	Sphingobacteriales	1	Chitinophagaceae	1	Chitinophaga	1
BactOtu317	TGACTGAGTGTCAGCAGCCGCGGTAATACGAAGGGTGCAAACGTTGCTCGGAATCATTGGGCGTAAAGCGCACGTAGGCGGCCTTGCAAGTCGGATGTGAAATCCCTCGGCTCAACCGAGGACGTGCATCCGAAACTGCTTGGCTCGAGTATGGAAGAGGGTCGCAGAATTCCCGGTGTAGAGGTGAAATTCGTAGATATCGGGAGGAATACCAGTGGCGAAGGCGGCGACCTGGGCCAATACTGACGCTGAGGTGCGAAAGCGTGGGGAGCAAACAGGATTAGATACCCGTGTAGTCCGT	Bacteria	1	Proteobacteria	0.97	Deltaproteobacteria	0.84	Myxococcales	0.75	Kofleriaceae	0.18	Kofleria	0.18
BactOtu318	GAGTGCCAGCCGCCGCGGTAATACGGAGGGTGCAAGCGTTATCCGGATTTACTGGGTTTAAAGGGTGTGTAGGCGGACTTTTAAGTCAGAGGTGAAATCTCCGAGCTCAACTCGGAAACTGCCCCTGATACTATTGGTCTTGAATATCGTTGAGGTAGGCGGAATACATCATGTAGCGGTGAAATGCTTAGATATGATGTGGAACACCGATTGCGAAGGCAGCTTACTAAACGATTATTGACGCTGAGGCACGAAAGCGTGGGGAGCGAACAGGATTAGATACCCTGGTAGTCCGTAGT	Bacteria	1	Bacteroidetes	1	Sphingobacteriia	0.85	Sphingobacteriales	0.85	Chitinophagaceae	0.85	Taibaiella	0.52
BactOtu319	GACTGAGTGTCAGCCGCCGCGGTAATACCAGCACCCCGAGTGGTCGGGACGATTATTGGGCCTAAAGCATCCGTAGCCGGTTTTACAAGTCCTCCGTTAAATCCAACTGCTTAACAGATGGGCCGCGGAGGATACTATAAGACTAGGAGGCAGGAGAGGCAAGCGGTACTCAGTGGGTAGGGGTAAAATCCGTTGATCCATTGAAGACCACCAGTGGCGAAGGCGGCTTGCCAGAATGCGCTCGACGGTGAGGGATGAAAGCTGGGGGAGCAAACCGGATTAGAAACCCTGGTAGTCCGTAGTCA	Archaea	1	Thaumarchaeota	1	Nitrososphaerales	1	Nitrososphaeraceae	1	Nitrososphaera	1
BactOtu320	TGAGTGCCAGCAGCCGCGGTAATACAGAGGGTGCAAGCGTTAATCGGATTTACTGGGCGTAAAGCGCGCGTAGGCGGCTAATTAAGTCAAATGTGAAATCCCCGAGCTTAACTTGGGAATTGCATTCGATACTGGTTAGCTAGAGTGTGGGAGAGGATGGTAGAATTCCAGGTGTAGCGGTGAAATGCGTAGATATCAGGAGGAACACCTGTGGCGAAGGCGTCCATCTGGCCCGTTACTGACGCTGAGGCGCGAAAGCTAGGGGAGCAAACGGGATTAGATACCCGAGTAGTCCGT	Bacteria	1	Proteobacteria	0.83	Gammaproteobacteria	0.81	Pseudomonadales	0.69	Moraxellaceae	0.68	Acinetobacter	0.5
BactOtu321	CTGAGTGCCAGCAGCCGCGGTAATACGGAGGGGGCTAGCGTTGTTCGGAATTACTGGGCGTAAAGCGCACGTAGGCGGACTGTTAAGTCGGGGGTGAAATCCTGGGGCTCAACCTCAGAATTGCCTCCGATACTGGCAGTCTCGAGTGCGGGAGAGGTGAGTGGAATTCCCAGTGTAGAGGTGAAATTCGTAGATATTGGGAAGAACACCAGTGGCGAAGGCGGCTCACTGGCCCGTAACTGACGCTGAGGTGCGAAAGCGTGGGGAGCAAACAGGATTAGATACCCGTGTAGTCCGTAGT	Bacteria	1	Proteobacteria	1	Alphaproteobacteria	1	Rhizobiales	0.56	Rhodobiaceae	0.52	Rhodoligotrophos	0.38
BactOtu322	TGAGTGTCAGCAGCCGCGGTAATACGTAGGGTGCAAGCGTTAATCGGAATTACTGGGCGTAAAGCGTGCGTAGGTGGTGATTTAAGTCCGTTGTGAAATCCCCGGGCTCAACCTGGGAACTGCATTTGTGACTGCATTGCTGGAGTGCGGCAGAGGGGGATGGAATTCCGCGTGTAGCAGTGAAATGCGTAGATATGCGGAGGAACACCGATGGCGAAGGCAATCCCCTGGGCCTGCACTGACGCTCATGCACGAAAGCGTGGGGAGCAAACAGGATTAGAAACCCTCGTAGTCCGTAGT	Bacteria	1	Proteobacteria	1	Betaproteobacteria	0.99	Burkholderiales	0.99	Comamonadaceae	0.91	Ramlibacter	0.36
BactOtu323	TGAGTGCCAGCCGCCGCGGTAATACGTAGGGGGCAAGCGTTGTCCGGAATTATTGGGCGTAAAGCGCGCGCAGGCGGCCTTGTGTGTCCGGTGTTTAACCCATGGGCTCAACCCATGGTCGCACCGGAAACTGCAAAGCTTGAGTGCAGAAGAGGAAAGTGGAATTCCACGTGTAGCGGTGAAATGCGTAGAGATGTGGAGGAACACCAGTGGCGAAGGCGACTTTCTGGGCTGTAACTGACGCTGAGGCGCGAAAGCGTGGGGAGCAAACAGGATTAGATACCCTAGTAGTCCGTAGTCA	Bacteria	1	Firmicutes	1	Bacilli	0.94	Bacillales	0.94	Paenibacillaceae 1	0.87	Paenibacillus	0.69
BactOtu324	CTGAGTGTCAGCAGCCGCGGTAATACGGGAGGAGCGAGCATTATTCGGAATGATTAGGCGTAAAGAGTTTGTAGGTGGTTTTTTAAGTTGAAAAAAACAAATTAGAGCTTAACTTTATAAATTTTTTCAAAACTGAAAAACTAGAGTATAAATAGAGGATAATGGAATTTCTATTGGAGGGATAAAATATGTTGATAATAGAAGGAAGGCCAAAAGCGAAGGCAATTATCTGGGTATATACTGACACTGAGAAACGAAAGCTTGGGTAGCGAACGGGATTAGAAACCCCCGTAGTCCGTAGTC	Fungus	1									Fusarium	1
BactOtu325	TGACTGAGTGTCAGCCGCCGCGGTAATACGAAGGGTGCAAGCGTTACTCGGAATTACTGGGCGTAAAGCGCACGCAGGCGGTCTGTCAAGTCGGATGTGAAATCCCCGGGCTCAACCTGGGAACTGCATTCGAAACTGGCAGGCTAGAGTACGGTAGAGGGGGATGGAATTCCGCGTGTAGCAGTGAAATGCGTAGATATGCGGAGGAACACCGATGGCGAAGGCAATCCCCTGGACCTGTACTGACGCTCATGCACGAAAGCGTGGGGAGCAAACAGGATTAGATACCCCCGTAGTCCGTAGT	Bacteria	1	Proteobacteria	1	Betaproteobacteria	0.66	Burkholderiales	0.64	Burkholderiales_incertae_sedis	0.44	Mitsuaria	0.25
BactOtu326	TGACTAGTGTCAGCCGCCGCGGTAATACAGAGGGTGCAAGCGTTATCCGGATTCACTGGGTTTAAAGGGTGCGTAGGAGGGTAGGTAAGTCAGTGGTGAAATCTCCGGGCTCAACTCGGAAACTGCCGTTGATACTATCTGTCTTGAATACCGTGGAGGTGAGCGGAATATGTCATGTAGCGGTGAAATGCTTAGATATGACATAGAACACCGATTGCGAAGGCAGCTCACTACACGAATATTGACTCTGAGGCACGAAAGCGTGGGGATCAAACAGGATTAGAAACCCTCGTAGTCCGTAGT	Bacteria	1	Bacteroidetes	1	Sphingobacteriia	1	Sphingobacteriales	1	Chitinophagaceae	1	Flavisolibacter	0.98
BactOtu327	ACTGAGTGTCAGCAGCCGCGGTAATACGAAGGGTGCAAGCGTTACTCGGAATTACTGGGCGTAAAGCGTGCGTAGGTGGTTCGTTAAGTCTGATGTGAAAGCCCTGGGCTCAACCTGGGAATGGCATTGGATACTGGCGACCTAGAGTGCGGTAGAGGGTGGCGGAATTCCCGGTGTAGCAGTGAAATGCGTAGATATCGGGAGGAACATCCGTGGCGAAGGCGGCCACCTGGACCAGCACTGACACTGAGGCACGAAAGCGTGGGGAGCAAACAGGATTAGATACCCTGGTAGTCCGT	Bacteria	1	Proteobacteria	1	Gammaproteobacteria	1	Xanthomonadales	1	Xanthomonadaceae	1	Lysobacter	0.96
BactOtu328	GAGTGTCAGCAGCCGCGGTAATACGTAGGTGGCAAGCGTTGTCCGGAATTATTGGGCGTAAAGCGCGCGCAGGTGGTCTCTTAAGTCTGATGTGAAAGCCCCCGGCTCAACCGGGGAGGGTCATTGGAAACTGGGAGACTTGAGTGCAGGAGAGAAGAGTGGAATTCCACGTGTAGCGGTGAAATGCGTAGAGATGTGGAGGAACACCAGTGGCGAAGGCGACTCTTTGGCCTGTAACTGACGCTGAGGCGCGAAAGCGTGGGGAGCAAACAGGATTAGATACCCTAGTAGTCCGTAGT	Bacteria	1	Firmicutes	1	Bacilli	1	Bacillales	0.99	Bacillaceae 1	0.45	Bacillus	0.24
BactOtu329	CTGAGTGTCAGCCGCCGCGGTAATACGAAGGGGGCTAGCGTTGTTCGGAATTACTGGGCGTAAAGCGCACGTAGGCGGACTTTTAAGTCAGGGGTGAAATCCCGGGGCTCAACCTCGGAACTGCCTTTGATACTGGAAGTCTTGAGTATGGAAGAGGTAAGTGGAATTGCGAGTGTAGAGGTGAAATTCGTAGATATTCGCAGGAACACCAGTGGCGAAGGCGGCTTACTGGTCCATTACTGACGCTGAGGTGCGAAAGCGTGGGGAGCAAACAGGATTAGAAACCCGTGTAGTCCGTAG	Bacteria	1	Proteobacteria	1	Alphaproteobacteria	1	Rhizobiales	0.98	Brucellaceae	0.84	Pseudochrobactrum	0.84
BactOtu330	GACTGAGTGTCAGCCGCCGCGGTAATACAGAGGGTGCAAGCGTTAATCGGATTTACTGGGCGTAAAGCGCGCGTAGGTGGTTTGTTAAGTTGGATGTGAAAGCCCCGGGCTCAACCTGGGAACTGCATCCAAAACTGGCAAGCTAGAGTACGGTAGAGGGGGGTAGAATTCCAGGTGTAGCGGTGAAATGCGTAGAGATCTGGAGGAATACCGGTGGCGAAGGCGACCACCTGGACTGATACTGACACTGAGGTGCGAAAGCGTGGGGAGCAAACAGGATTAGATACCCCCGTAGTCCGTAG	Bacteria	1	Proteobacteria	1	Gammaproteobacteria	1	Pseudomonadales	0.48	Pseudomonadaceae	0.44	Azomonas	0.22
BactOtu331	TGACTGAGTGTCAGCAGCCGCGGTAATACGTAGGGTGCAAGCGTTAATCGGAATTACTGAGCGTAAAGCGTGCGCAGGCGGTGATGTAAGACAGATGTGAAATCCCCGGGCTCAACCTGGGAACTGCATCCGAAACTGGCAGGCTTGAGTCTCGTAGAGGGGGGTAGAATTCCAGGTGTAGCGGTGAAATGCGTAGATATGTGGAGGAATACCGATGGCGAAGGCAGCCCCCTGGGATAACACTGACGCTCATGCACGAAAGCGTGGGGAGCAAACAGGATTAGATACCCCCGTAGTCCGTAGTCA	Bacteria	1	Proteobacteria	1	Betaproteobacteria	0.7	Burkholderiales	0.62	Oxalobacteraceae	0.46	Oxalobacter	0.28
BactOtu332	ACTGAGTGCCAGCAGCCGCGGTAATACGTAGGGTGCAAGCGTTAATCGGAATTACTGGGCGTAAAGCGTGCGCAGGCGGTGATGTAAGACAGATGTGAAATCCCCGGGCTCAACCTGGGAACTGCATTTGTGACTGCATCGCTGGAGTACGGCAGAGGGGGATGGAATTCCGCGTGTAGCAGTGAAATGCGTAGATATGCGGAGGAATACCGGTGGCGAAGGCGGCCCCCTGGACGAAGACTGACGCTCATGCACGAAAGCGTGGGGAGCAAACAGGATTAGATACCCGGGTAGTCCGTAGTCA	Bacteria	1	Proteobacteria	1	Betaproteobacteria	0.99	Burkholderiales	0.98	Comamonadaceae	0.91	Caenimonas	0.33
BactOtu333	TGACTGAGTGTCAGCCGCCGCGGTAATACGTAGGGTGCGAGCGTTGTCCGGAATTATTGGGCGTAAAGGGCTCGTAGGCGGCCTGTCGCGTCTGCTGTGAAATCCCGGGGCTCAACCCCGGGTCTGCAGTGGATACGGGCAGGCTAGAGTCCGGCAGGGGAGACTGGAATTCCTGGTGTAGCGGTGAAATGCGCAGATATCAGGAGGAACACCGGTGGCGAAGGCGGGTCTCTGGGCCGGTACTGACGCTGAGGAGCGAAAGCGTGGGGAGCGAACAGGATTAGATACCCTCGTAGTCCGTAGTC	Bacteria	1	Actinobacteria	1	Actinobacteridae	1	Actinomycetales	1	Jiangellaceae	0.91	Jiangella	0.49
BactOtu334	ACTGAGTGCCAGCCGCCGCGGTAATACAGAGGGTGCGAGCGTTGTCCGGAATCACTGGGCGTAAAGGGCGCGTAGGCGGTCTGCTAAGCGTGTGGTGAAAGCCCGGGGCTCAACCCCGGGTCGGCCGTGCGAACTGGTGGACTCGAGCATGTCAGAGGCAGGTGGAATTCCGGGTGTAGCGGTGGAATGCGTAGAGATCCGGAAGAACATCGGTGGCGAAGGCGGCCTGCTGGGACATGGCTGACGCTGAGGCGCGACAGCGTGGGGAGCAAACAGGATTAGAAACCCGGGTAGTCCGT	Bacteria	1	Gemmatimonadetes	1	Gemmatimonadetes	1	Gemmatimonadales	1	Gemmatimonadaceae	1	Gemmatimonas	1
BactOtu335	CTGAGTGTCAGCCGCCGCGGTAATACGAAGGGGGCTAGCGTTGCTCGGAATCACTGGGCGTAAAGGGCGCGTAGGCGGACATTTAAGTCAGGGGTGAAATCCCAGAGCTCAACTCTGGAACTGCCTTTGATACTGGGTGTCTTGAGTATGGAAGAGGTGAGTGGAATTCCGAGTGTAGAGGTGAAATTCGTAGATATTCGGAGGAACACCAGTGGCGAAGGCGACTGCCTGGGGAGAAACTGACGCTGAGGCGCGAAAGCTAGGGGAGCAAACAGGATTAGAAACCCTCGTAGTCCGTA	Bacteria	1	Proteobacteria	1	Alphaproteobacteria	1	Rhizobiales	0.86	Rhizobiales_incertae_sedis	0.09	Hartmannibacter	0.07
BactOtu336	CTGAGTGCCAGCAGCCGCGGTAATACGTAGGGTGCGAGCGTTAATCGGAATTACTGGGCGTAAAGCGTGCGCAGGCGGTTTTGTAAGCCAGATGTGAAATCCCCGGGCTTAACCTGGGAATGGCATTTGGGACTGCAAGGCTTGAGTGCGGCAGAGGAGACTGGAATTCCTGGTGTAGCAGTGAAATGCGTAGATATCAGGAGGAATACCGATGGCGAAGGCAGGTCTCTGGGCTGACACTGACGCTCATGCACGAAAGCGTGGGGAGCAAACAGGATTAGAAACCCGAGTAGTCCGTAGTCA	Bacteria	1	Proteobacteria	0.99	Betaproteobacteria	0.98	Gallionellales	0.22	Gallionellaceae	0.22	Sideroxydans	0.22
BactOtu337	GACTGAGTGCCAGCAGCCGCGGTAATACGTAGGGTGCAAGCGTTAATCGGAATTACTGGGCGTAAAGCGTGCGCAGGCGGTTTTGTAAGTCTGTCGTGAAAGCCCCGGGCTCAACCTGGGAATTGCGTTGGAGACTGCAAGGCTGGAGTCTGGCAGAGGGGGGTAGAATTCCACGTGTAGCAGTGAAATGCGTAGAGATGTGGAGGAACACCGATGGCGAAGGCAGCCCCCTGGGATAACACTGACGCTCATGCACGAAAGCGTGGGAAGCAAACAGGATTAGAAACCCGAGTAGTCCGTAG	Bacteria	1	Proteobacteria	1	Betaproteobacteria	1	Burkholderiales	0.91	Oxalobacteraceae	0.89	Massilia	0.69
BactOtu338	TGACTTGGTCATTTAGAGGAAGGAGAAGTCGTAACAAGGTTTCCGTAGGTGAACCTGCGGAAGGATCATTGTCGTGACCCTTAAACAAAACAGACCGTGAACATGTCATCCATGCTGCCGGGCTTCGGCCTGGCCTTGGCCCCCGACCTCTGTTACGGAGGAGAGGGGCCACAAAAGAACCCACGGCGCCGAAGGCGTCAAGGAACACTGATATTGCCTTGCTTGGGGCTGCGGTTGGCTTGCCACTCGCGCCCTGGGCAGCGATGCCATATGAAATCAACACGACTCTCGGCAACGGATATCTCGGCTCTCGCATCGATGAAGAACGCAGCGTAGTC	Archaea	0.23	Euryarchaeota	0.11	Thermoplasmata	0.05	Methanomassiliicoccales	0.05	Methanomassiliicoccaceae	0.05	Methanomassiliicoccus	0.05
BactOtu339	GACTGAGTGCCAGCCGCCGCGGTAATACGAAGGGGGCTAGCGTTGTTCGGAATTACTGGGCGTAAAGCGCACGTAGGCGGATATTTAAGTCCGTTGTGAAAGCCCTGGGCTCAACCTGGGAACTGCATCCAAAACTGGCAAGCTAGAGTACGGTAGAGGGTGGTGGAATTTCCTGTGTAGCGGTGAAATGCGTAGATATAGGAAGGAACACCAGTGGCGAAGGCGACTCTCTGGTCTGTAACTGACGCTGAGGCGCGAAAGCGTGGGGAGCAAACAGGATTAGATACCCGAGTAGTCCGTAGT	Bacteria	0.99	Proteobacteria	0.97	Gammaproteobacteria	0.73	Oceanospirillales	0.38	Oceanospirillaceae	0.37	Balneatrix	0.28
BactOtu340	GACTGAGTGTCAGCAGCGGCGGTAATACAGAGGGTGCAAGCGTTAATCGGAATTACTGGGCGTAAAGCGTGCGCAGGCGGTTTTGTAAGTCTGTCGTGAAAGCCCCGGGCTCAACCTGGGAATTGCGATGGAGACTGCAAGGCTTGAATCTGGCAGAGGGGGGTAGAATTCCAGGTGTAGCGGTGAAATGCGTAGAGATCTGGAGGAATACCGGTGGCGAAGGCGGCCCCCTGGACAAAGACTGACGCTCAGGTGCGAAAGCGTGGGGAGCAAACAGGATTAGATACCCCTGTAGTCCGT	Bacteria	1	Proteobacteria	1	Betaproteobacteria	0.55	Burkholderiales	0.53	Oxalobacteraceae	0.53	Telluria	0.37
BactOtu341	GAGTGTCAGCCGCCGCGGTAATACAGAGGTCTCAAGCGTTGTTCGGATTCATTGGGCGTAAAGGGTGCGTAGGTGGTGGCGCAAGTCTGGTGTGAAATCTCGGAGCTCAACTCCGAAATTGCACCGGATACTGCGTGACTCGAGGACTGTAGAGGAGATCGGAATTCACGGTGTAGCAGTGAAATGCGTAGATATCGTGAGGAAGACCAGTTGCGAAGGCGGATCTCTGGGCAGTTCCTGACACTGAGGCACGAAGGCCAGGGGAGCAAACGGGATTAGAAACCCGAGTAGTCCGTA	Bacteria	1	Verrucomicrobia	1	Spartobacteria	1	Terrimicrobium	0.7
BactOtu342	GAGTGTCAGCCGCCGCGGTAATACGGAGGGTGCAAGCGTTATCCGGATTCACTGGGTTTAAAGGGTGCGTAGGTGGGTTGGTAAGTCCGTGGTGAAATCTCCGAGCTTAACTCGGAAACTGCCGTGGATACTATCAATCTTGAATACTGTGGAGGTAAGCGGAATATGTCATGTAGCGGTGAAATGCTTAGATATGACATAGAACACCGATAGCGGAGGCAGCTTACTACACAGTCATTGACACTGAGGCACGAAAGCGTGGGGATCAAACAGGATTAGAAACCCTAGTAGTCCGT	Bacteria	1	Bacteroidetes	1	Sphingobacteriia	1	Sphingobacteriales	1	Chitinophagaceae	1	Flavitalea	0.56
BactOtu343	GACTGAGTGTCAGCAGCCGCGGTAATACGTAGGTGGCAAGCGTTGTCCGGATTTACTGGGCGTAAAGGATGCGTAGGCGGATATTTAAGTCAGATGTGAAAACCCCGAGCTTAACTTGGGGACTGCATTTGAAACTGGATATCTAGAGTGTGGGAGAGGAGAATGGAATTCCTAGTGTAGCGGTGAAATGCGTAGAGATTAGGAAGAACACCAGTGGCGAAGGCGATTCTCTGGACCATAACTGACGCTGAGGCATGAAAGCGTGGGGAGCGAACAGGATTAGAAACCCGGGTAGTCCGTAGTC	Bacteria	1	Firmicutes	0.98	Clostridia	0.98	Clostridiales	0.98	Clostridiaceae 1	0.96	Clostridium sensu stricto	0.93
BactOtu344	GAGTGTCCGCAGCCGCGGTAAGACGGAGGGGGGAAGTGTTCTTCGGAATGACTGGGCGTAAAGGGCACGTAGGCGGTGAATCGGGTTGAAAGTGAAAGTCGCCAAAAAGTGGCGGAATGCTCTTGAAACCAATTCACTTGAGTGAGACAGAGGAGAGTGGAATTTCGTGTGCAGGGGTGAAATCCGTAGATCTACGAAGGAACGCCAAAAGCGAAGGTAGCTCTCTAGGTCCCTACCGACGCTGGGGTGCGAAAGCATGGGGAGCGAACAGGATTAGATACCCTTGTAGTCCGTAGTCA	Plantae	1									Wheat mitochondria	0.04
BactOtu345	GACTGAGTGTCAGCCGCCGCGGTAATACGTAGGGTGCGAGCGTTAATCGGAATTACTGGGCGTAAAGCGCGCGTAGGCGGACATTTAAGTCAGGGGTGAAATCCCAGAGCTCAACTCTGGAACTGCCTTTGATACTGGGTGTCTTGAGTATGGAAGAGGTGAGTGGAATTCCGAGTGTAGAGGTGAAATTCGTAGATATTCGCAAGAACACCAGTGGCGAAGGCGGCCACCTGGCTTGGTATTGACGCTGAGGCGCGAAAGCGTGGGGAGCAAATAGGATTAGATACCCTGGTAGTCCGTAG	Bacteria	1	Proteobacteria	1	Alphaproteobacteria	1	Rhizobiales	0.76	Aurantimonadaceae	0.25	Martelella	0.25
BactOtu346	CTGAGTGTCAGCCGCCGCGGTAATACGGAGGGTGCAAGCGTTATCCGGATTCACTGGGTTTAAAGGGTGCGTAGGTGGGCTGATAAGTCAGCGGTGAAATCTCCGAGCTTAACTTGGAAACTGCCATTGATACTATCGGTCTTGAATCTCGCGTAGGTAAGCGGAATATGTCATGTAGCGGTGAAATGCTTAGATATGACATAGAACACCAATTGCGAAGGCAGCTTACTTCACGAGCATTGACACTGAGGCACGAAAGCGTGGGGAGCAAACAGGATTAGAAACCCGCGTAGTCCGT	Bacteria	1	Bacteroidetes	1	Sphingobacteriia	1	Sphingobacteriales	1	Chitinophagaceae	1	Ferruginibacter	0.63
BactOtu347	TGACTGAGTGCCAGCAGCCGCGGTAATACGTAGGGGGCGAGCGTTGTCCGGAATCACTGGGCGTAAAGCGCGCGCAGGCGGTCTCTTACGTCTGGGGTGAAAGCCCGAAGCTCAACTTCGGGACTGCCTTGGATACGGGGAGACTTGAGGATCGGAGAGGCAAGGGGAATTCCACGTGTAGCGGTGAAATGCGTAGAGATGTGGAGGAACACCAGTGGCGAAGGCGCCTTGCTGGCCGATGACTGACGCTGAGGCGCGAAAGCGTGGGGAGCAAACAGGATTAGATACCCCAGTAGTCCGTAGT	Bacteria	1	Firmicutes	1	Bacilli	1	Bacillales	1	Alicyclobacillaceae	0.99	Tumebacillus	0.97
BactOtu348	GACTGAGTGTCAGCCGCCGCGGTAATACGAAGGGGGCTAGCGTTGTTCGGAATTACTGGGCGTAAAGCGCACGTAGGCGGACATTTAAGTCAGGGGTGAAATCCCGGGGCTCAACCCCGGAACTGCCTTTGATACTGGGTGTCTTGAGTATGGAAGAGGTCAGTGGAATTGCGAGTGTAGAGGTGAAATTCGCAGATATTCGCAGGAACACCAGTGGCGAAGGCGGCTGACTGGTCCATTACTGACGCTGAGGTGCGAAAGCGTGGGGAGCAAACAGGATTAGATACCCCGGTAGTCCGTAGTC	Bacteria	1	Proteobacteria	1	Alphaproteobacteria	1	Rhizobiales	1	Aurantimonadaceae	0.51	Martelella	0.36
BactOtu349	TGACTGACTTGGTCATTTAGAGGAAGTAAAAGTCGTAACAAGGTTTCCGTAGGTGAACCTGCGGAAGGATCATTACTGAGTTTAGATGGAGGGAGTAATCCCTCCTCTTCTTCTCTTCACCCTTTGTTATTATTTGTACAAGTTGCTTTGGTGGTTGATTCTTATCTTCTGCCAGACAGCTTTTTCAAACACTTTGTTATCCAACAATTGAGATATCTTCTTGTCTAATTCTTTACGACTTGAATAAGTATGTAAAACTTTCAACAACGGATCTCTTGGTTCTGGCATTGATGAAGAACGCAGCGTAGTC	Fungus	1									Triodiomyces	1
BactOtu350	CTGAGTGTCAGCCGCCGCGGTAATACCAGCACCCCGAGTGGTCGGGACGATTATTGGGCCTAAAGCATCCGTAGCCGGTCCTGCAAGTCCTCCGTTAAATCCACCCGCTCAACGGTTGGGCCGCGGGGGATACTACAGGGCTAGGAGGCGGGAGAGGCAAGCGGTACTCGATGGGTAGGGGTAAAATCCACTGATCCATTGAAGACCACCAGTGGCGAAGGCGGCTTGCCAGAACGCGCTCGACGGTGAGGGATGAAAGCTGGGGGAGCAAACCGGATTAGAAACCCCCGTAGTCCGTA	Archaea	1	Thaumarchaeota	1	Nitrososphaerales	1	Nitrososphaeraceae	1	Nitrososphaera	1
BactOtu351	GACTGAGTGTCAGCCGCCGCGGTAATACGGAGGGTGCGAGCGTTGTCCGGAATCACTGGGCGTAAAGGGCGCGTAGGCGGCCTCTTAAGCGTGTGGTGAAAGCTCGGGGCTCAACCTCGAGTCGGCCATGCGAACTGGGAGGCTGGAGCACTGTAGAGGCAGGTGGAATTCCGGGTGTAGCGGTGGAATGCGTAGAGATCCGGAAGAACACCAGTGGCGAAGGCGACTTACTGGACGACTGTTGACGCTGAGGTGCGAAAGCGTGGGGAGCAAACAGGATTAGAAACCCGGGTAGTCCGTA	Bacteria	1	Gemmatimonadetes	1	Gemmatimonadetes	1	Gemmatimonadales	1	Gemmatimonadaceae	1	Gemmatimonas	1
BactOtu352	CTGAGTGCCAGCCGCCGCGGTAATACAGAGGGTGCGAGCGTTGTCCGGAATCACTGGGCGTAAAGGGCGCGTAGGCGGTGCATCAAGCGTGCGGTGAAAGCCCGAGGCTCAACTTCGGGTCGGCCGTGCGAACTGGCGCACTCGAGCACAGTAGAGGCAGGTGGAATTCCGGGTGTAGCGGTGGAATGCGTAGAGATCCGGAAGAACACCGGTGGCGAAGGCGGCCTGCTGGGCTGTGGCTGACGCTGAGGCGCGACAGCGTGGGGAGCAAACAGGATTAGAAACCCGCGTAGTCCGTAGTCA	Bacteria	1	Gemmatimonadetes	0.95	Gemmatimonadetes	0.95	Gemmatimonadales	0.95	Gemmatimonadaceae	0.95	Gemmatimonas	0.95
BactOtu353	CTGAGTGCCAGCCGCCGCGGTAATACGGAGGATCCAAGCGTTATCCGGATTTATTGGGTTTAAAGGGTGCGTAGGCGGCTAATTAAGTCAGGGGTGAAAGACGGCAGCTCAACTGTCGCAGTGCCTTTGATACTGATTGGCTTGAATACACTTGAGGTAGGCGGAATGTGACAAGTAGCGGTGAAATGCATAGATATGTCACAGAACACCAATTGCGAAGGCAGCTTACTAAAGTGTGATTGACGCTGAGGCACGAAAGCGTGGGGATCAAACAGGATTAGAAACCCTAGTAGTCCGTAGTC	Bacteria	1	Bacteroidetes	1	Sphingobacteriia	1	Sphingobacteriales	1	Sphingobacteriaceae	1	Mucilaginibacter	0.64
BactOtu354	GAGTGTCAGCAGCCGCGGTAATACGGAGGGTGCAAGCGTTATCCGGATTCACTGGGTTTAAAGGGTGCGTAGGTGGGCAGGTAAGTCAGTGGTGAAATCCCCGAGCTTAACTTGGGAACTGCCGTTGATACTATCTGTCTTGAATATCGTGGAGGTAAGCGGAATATGTCATGTAGCGGTGAAATGCATAGAGATGACATAGAACACCAATTGCGAAGGCAGCTTGCTACACGGTAATTGACACTGAGGCACGAAAGCGTGGGGAGCAAACAGGATTAGAAACCCGTGTAGTCCGTAGT	Bacteria	1	Bacteroidetes	1	Sphingobacteriia	1	Sphingobacteriales	1	Chitinophagaceae	1	Parasegetibacter	0.92
BactOtu355	GAGTGCCAGCCGCCGCGGTAAGACGAGGGATCCTAGCGTTGTTCGGAATCATTGGGCGTAAAGCGGGTGTAGGTGGCTTTGTAAGTCGAGTGTGAAAGCCTGGGGCTCAACCCCAGAAGTGCATTCGATACTGCGAAGCTTGAGTGGTAGAGAGGTTAGTAGAATTGTTGGTGTAGTGGTGAAATACGTAGATATCAACAGGAATACCGGAGGCGAAGGCGGCTAACTGGCTACACACTGACACTCAGACCCGAAAGTGCGGGGATCAAACAGGATTAGATACCCTTGTAGTCCGTAG	Bacteria	1	Proteobacteria	1	Deltaproteobacteria	1	Bdellovibrionales	1	Bdellovibrionaceae	1	Bdellovibrio	1
BactOtu356	GAGTGTCAGCAGCCGCGGTAATACAGAGGGTGCAAGCGTTAATCGGAATTACTGGGCGTAAAGCGCACGCAGGCGGTCTGTCAAGTCGGATGTGAAATCCCCGGGCTCAACCTGGGAACTGCATCCAAAACTGGCGAGCTAGAGTATGGTAGAGGGTGGTGGAATTTCCTGTGTAGCGGTGAAATGCGTAGAGATGTGGAGGAACACCGATGGCGAAGGCAGCCCCCTGGGTCAAGACTGACGCTCATGCACGAAAGCGTGGGGAGCAAACAGGATTAGATACCGAGTAGTCCGTAG	Bacteria	1	Proteobacteria	0.98	Betaproteobacteria	0.55	Burkholderiales	0.25	Oxalobacteraceae	0.23	Rugamonas	0.16
BactOtu357	GACTGAGTGCCAGCCGCCGCGGTAATACGAAGGGTGCAAGCGTTACTCGGAATTACTGGGCGTAAAGCGTGCGTAGGTGGTGGTTTAAGTCCGATGTGAAAGCCCTGGGCTCAACCTGGGAATGGCATGGGATACTGGACTGCTGGAGTGCGGTAGAGGATGGCGGAATTCTCGGTGTAGCAGTGAAATGCGTAGATATCGGGAGGAACATCCGTGGCGAAGGCGGCCATCTGGACCAGCACTGACACTGAGGCACGAAAGCGTGGGGAGCAAACAGGATTAGAAACCCTGGTAGTCCGTAGTCA	Bacteria	1	Proteobacteria	0.99	Gammaproteobacteria	0.99	Xanthomonadales	0.99	Xanthomonadaceae	0.99	Vulcaniibacterium	0.59
BactOtu358	ACTGAGTGCCAGCCGCCGCGGTAATACGTAGGGTGCGAGCGTTAATCGGAATTACTGGGCGTAAAGCGTGCGCAGGCGGTGCGCCAAGCTCGATGTGAAAGCCCCGGGCTTAACCTGGGAATTGCATTGAGGACTGGCGTGCTCGAGTGCGGCAGAGGGGGGTGGAATTCCACGTGTAGCAGTGAAATGCGTAGAGATCTGGAGGAATACCGGTGGCGAAGGCGGCCCCCTGGACGAAGACTGACGCTCAGGTGCGAAAGCGTGGGGAGCAAACAGGATTAGATACCCCCGTAGTCCGT	Bacteria	1	Proteobacteria	1	Betaproteobacteria	0.72	Ferritrophicales	0.08	Ferritrophicaceae	0.08	Ferritrophicum	0.08
BactOtu359	CTGAGTGTCAGCCGCCGCGGTAATACGTAGGGTGCGAGCGTTAATCGGAATTACTGGGCGTAAAGTGTGCGCAGGCGGCGTCGCAAGTCGAGTGTGAAATCCCCGGGCTTAACTTGGGAATTGCGCTCGAAACTACGATGCTGGAGTATGGCAGAGGAAGGTGGAATTCCACGTGTAGCGGTGAAATGCGTAGAGATGTGGAGGAACACCGATGGCGAAGGCAGCCTTCTGGGCCAATACTGACGCTCATGCACGAAAGCGTGGGGAGCAAACAGGATTAGATACCCTCGTAGTCCGTAGT	Bacteria	1	Proteobacteria	0.99	Betaproteobacteria	0.98	Rhodocyclales	0.73	Rhodocyclaceae	0.73	Methyloversatilis	0.32
BactOtu360	ACTGAGTGCCAGCCGCCGCGGTAATACGTAGGGGGCAAGCGTTATCCGGATTTACTGGGTGTAAAGGGAGCGTAGACGGCTCTGCAAGTCTGGAGTGAAAGCCCGGGGCTCAACCCCGGGACTGCTTTGGAAACTGTGGAGCTAGAGTGCAGGAGAGGTAAGTGGAATTCCTAGTGTAGCGGTGAAATGCGTAGATATTAGGAGGAACACCAGTGGCGAAGGCGGCTTACTGGACTGTAACTGACGTTGAGGCTCGAAAGCGTGGGGAGCAAACAGGATTAGATACCCCCGTAGTCCGTAGT	Bacteria	1	Firmicutes	1	Clostridia	1	Clostridiales	1	Lachnospiraceae	1	Clostridium XlVa	0.93
BactOtu361	TGACTGAGTGCCAGCCGCCGCGGTAAGACGAAGGATGCAAGCGTTATCCGGATTCATTGGGTTTAAAGGGTGCGTAGGCGGACTTGTAAGTCAGTGGTGAAATCTCTCAGCTTAACTGAGAAACTGCCATTGATACTGCAGGTCTAGAGTATAGATGACGTTGGCGGAATATGACATGTAGTGGTGAAATACTTAGATATGTCATAGAACACCGATTGCGAAGGCAGCTAACGAAACTATAACTGACGCTGAGGCACGAAAGTGCGGGGATCAAACAGGATTAGATACCCTGGTAGTCCGTA	Bacteria	1	Bacteroidetes	1	Sphingobacteriia	0.52	Sphingobacteriales	0.52	Chitinophagaceae	0.44	Filimonas	0.19
BactOtu362	GAGTGTCAGCAGCCGCGGTAATACGAAGGGGGCTAGCGTTGCTCGGAATTACTGGGCGTAAAGGGCGCGTAGGCGGACAGCTTAGTCAGAGGTGAAAGCCCAGGGCTCAACCTTGGAATTGCCTTTGATACTGGCTGTCTTGAGTTTGGGAGAGGTGAGTGGAACTCCGAGTGTAGAGGTGAAATTCGTAGATATTCGGAAGAACACCAGTGGCGAAGGCGACTCACTGGCCCAATACTGACGCTGAGGCGCGAAAGCGTGGGGAGCAAACAGGATTAGAAACCCGGGTAGTCCGT	Bacteria	1	Proteobacteria	1	Alphaproteobacteria	1	Caulobacterales	1	Caulobacteraceae	1	Caulobacter	0.51
BactOtu363	GAGTGTCAGCAGCCGCGGTAATACGGAGGGTGCAAGCGTTAATCGGAATTACTGGGCGTAAAGCGTGCGCAGGTGGCTTGATAAGTTGGATGTGAAATCCCCGGGCTCAACCTGGGAATTGCATTTGAGACTGCACGGCTAGAGTGTGTCAGAGGGGGGTAGAATTCCACGTGTAGCAGTGAAATGCGTAGAGATGTGGAGGAACACCGATGGCGAAGGCAGCCCCCTGGACAAAGACTGACGCTCAGGTGCGAAAGCGTGGGGAGCAAACAGGATTAGATACCCGTGTAGTCCGTAGTC	Bacteria	1	Proteobacteria	1	Betaproteobacteria	0.86	Burkholderiales	0.68	Oxalobacteraceae	0.62	Herminiimonas	0.27
BactOtu364	GACTGAGTGCCAGCCGCCGCGGTAATACGTAGGGAGCTAGCGTTGTCCGGAATCATTGGGCGTAAAGCGCGTGTAGGCGGTCCGGTAAGTCCGCTGTGAAAGTCGGGGGCTCAACCCTCGGATGCCGGTGGATACTGTCGGGCTTGAGTACGGAAGAGGCGAGTGGAATTCCTGGTGTAGCGGTGAAATGCGCAGATATCAGGAGGAACACCAATTGCGAAGGCAGCTCGCTGGGACGTTACTGACGCTGAGACGCGAAAGCGTGGGGAGCAAACAGGATTAGAAACCCTTGTAGTCCGTAGT	Bacteria	1	Actinobacteria	1	Actinobacteria	1	Rubrobacteridae	1	Solirubrobacteraceae	1	Solirubrobacter	1
BactOtu365	CTGAGTGTCAGCCGCCGCGGTAATACGTAGGGAGCAAGCGTTGTTCGGATTTACTGGGCGTAAAGGGCGCGTAGGCGGCGTGTCAAGTCAATTGTGAAATCTCCGGGCTTAACTCGGAACGGTCAATTGATACTGTCATGCTAGAGTGCAGAAAGGGCAATCGGAATTCTTGGTGTAGCGGTGAAATGCGTAGATATCAAGAGGAACACCTGAGGCGAAGGCGGGTTGCTAGGCTGACACTGACGCTGAGGCGCGAAAGCCAGGGGAGCAAACGGGATTAGAAACCCCAGTAGTCCGTAG	Bacteria	1	Acidobacteria	1	Acidobacteria_Gp4	1	Aridibacter	0.77
BactOtu366	CTGAGTGCCAGCAGCCGCGGTAATACGGAGGGAGCTAGCGTTGTTCGGAATTACTGGGCGTAAAGCGCACGTAGGCGGCGATTCAAGTCAGAGGTGAAAGCCCGGGGCTCAACCCCGGAACTGCCTTTGAAACTAGATTGCTAGAATCCTGGAGAGGTTAGTGGAATTCCGAGTGTAGAGGTGAAATTCGTAGATATTCGGAAGAACACCAGTGGCGAAGGCGACTAACTGGACAGGTATTGACGCTGAGGTGCGAAAGCGTGGGGAGCAAACAGGATTAGAAACCCTCGTAGTCCGTAGTC	Bacteria	1	Proteobacteria	1	Alphaproteobacteria	1	Sphingomonadales	1	Erythrobacteraceae	0.9	Altererythrobacter	0.9
BactOtu367	ACTGAGTGTCAGCCGCCACGGTAATACGTAGGTGGCAAGCGTTGCTCGGAATCACTGGGCGTAAAGGGCGCGTAGGCGGGATGGCAAGTCAGTCGTGAAAGCCCCGGGCTTAACCTGGGAATTGCGATGGAGACTGCAAGGCTTGAATCTGGCAGAGGGGGGTAGAATTCCACGTGTAGCAGTGAAATGCGTAGAGATGTGGAGGAACACCGATGGCGAAGGCAGCCCCCTGGGTCAAGACTGACGCTCATGCACGAAAGCGTGGGGAGCAAACAGGATTAGAAACCCTTGTAGTCCGTAGTC	Bacteria	1	Proteobacteria	0.99	Betaproteobacteria	0.98	Burkholderiales	0.94	Oxalobacteraceae	0.93	Telluria	0.75
BactOtu368	GAGTGCCAGCCGCCGCGGTAATACGGAAGGGGCAAGCGTTGTTCGGAATCATTGGGCGTAAAGGGCGCGCAGGCTGTTTTGTGTGTCTGCTGTAAAAGCACACGGCTCAACCGTGTAAAGTCGGTAGAAACTGCAAAACTTGAGGCTGGGAGAGGCTGGTGGAATTCCCTGTGTAGCGGTGAAATGCGTAGATATAGGGGAGAACACTCGTGGCGAAGGCGGCCAGCTGGACCAGTCCTGACGCTGAGGCGCGACAGCGTGGGGAGCAAACAGGATTAGAAACCCGGGTAGTCCGTA	Bacteria	0.98	Chloroflexi	0.29	Thermomicrobia	0.27	Sphaerobacterales	0.22	Sphaerobacteraceae	0.22	Nitrolancea	0.09
BactOtu369	GACTGAGTGCCAGCCGCCGCGGTAATACGGAGGATGCAAGCGTTATCCGGAATTATTGGGCGTAAAGCGTCCGTAGGTGGTTTGTCAAGTCAGTTGTTAAAGCGTGGAGCTTAACTCCATAAGGGCAATTGAAACTGACAGGCTAGAGTGCGGTAGGGGTAGAGGGAATTCCCGGTGTAGCGGTGAAATGCGTAGAGATCGGGAAGAACACCAGTGGCGAAAGCGCTCTGCTGGACCTGCACTGACACTGAGGGACGAAAGCTAGGGGAGCGAATGGGATTAGAAACCCTTGTAGTCCGT	Bacteria	0.99	Cyanobacteria/Chloroplast	0.99	Cyanobacteria	0.98	Family XIII	0.4	GpXIII	0.4
BactOtu370	CTGAGTGTCAGCAGCCGCGGTAATACGGAGGGTGCAAACGTTGCTCGGAATCATTGGGCGTAAAGCGCGCGTAGGCGGCTGGACAAGTTGGATGTGAAAGCCCTGGGCTCAACCTAGGATGTGCATTCAAAACTGTCCGGCTTGAATCTCGGAGGGGGTCAGAGAATTCCCGGTGTAGAGGTGAAATTCGTAGATATCGGGAGGAACACCAGTGGCGAAGGCGCTGACCTGGACGATGATTGACGCTGAGGCGCGAAAGCGTGGGGAGCAAACAGGATTAGAAACCCGTGTAGTCCGT	Bacteria	1	Proteobacteria	1	Deltaproteobacteria	1	Myxococcales	1	Nannocystaceae	1	Enhygromyxa	0.59
BactOtu371	TGAGTGCCAGCAGCCGCGGTAATACGGAGGAGGCAAGCGTTATCCGGAATTATTGGGCGTAAAGCGTCCGTAGATGGTTTTGTCAGTCTGCTGTCAAAGCACAGGGCTTAACCCTGTAAAGGCAGTGGAAACTACAAGACTAGAGTGCAGTAGGGGCAGAGGGAATTCCCAGTGTAGCGGTGAAATGCGTAGAGATTGGGAAGAACACCCGTGGCGAAAGCGCTCTGCTGGACTGCAACTGACATTGAGGGACGAAAGCTAGGGGAGCGAATGGGATTAGAAACCCGTGTAGTCCGTAGTC	Bacteria	1	Cyanobacteria/Chloroplast	0.98	Cyanobacteria	0.98	Family XIII	0.46	GpXIII	0.46
BactOtu372	GACTGAGTGCCAGCAGCCGCGGTAATACAGAGGGTGCAAGCGTTAATCGGAATTACTGGGCGTAAAGCGCGCGTAGGTGGTTCGTTAAGTTGGATGTGAAATCCCCGGGCTTAACCTGGGAACTGCATCCAAAACTGGCGAGCTAGAGTATGGTAGAGGGTGGTGGAATTTCCTGTGTAGCGGTGAAATGCGTAGATATGCGGAGGAACACCGATGGCGAAGGCAATCCCCTGGACGAAGACTGACGCTCAGGTGCGAAAGCGTGGGGAGCAAACAGGATTAGAAACCCTAGTAGTCCGTAGT	Bacteria	1	Proteobacteria	0.99	Gammaproteobacteria	0.81	Pseudomonadales	0.47	Pseudomonadaceae	0.47	Azomonas	0.18
BactOtu373	ACTGAGTGCCAGCAGCCGCGGTAAGACAGAGGATGCAAGCGTTATCCAGAATGATTGGGCGTAAAGCGTCTGTAGGTGTCTTTTCAAGTCTGCCGTCAAATCCCAGGGCTCAACCCTGCACATGCGGTGGAAACTACCAAGCTGGAGTACGGTAGGGGCAGAGGGAATTTCCGATGGAGCGGTGAAATGCATTGAGATCGGAAATAACACCAACAGCGAAAGCACTCTGCTAGGCCGACACTGACACTGAGAGATGAAAGCTAGGGGAGCAAATGGGATTAGAAACCCCAGTAGTCCGTAGTCA	Bacteria	0.98	Cyanobacteria/Chloroplast	0.91	Chloroplast	0.91	Chloroplast	0.91	Streptophyta	0.74
BactOtu374	GAGTGCCAGCAGCCGCGGTAATACGAACCGTCCAAACGTTACTCGGAATCACTGGGCTTAAAGGGTGCGTAGGCCGCGCGGAGGGTGGGATGTGAAATCCCCCGGCTCAACCGGGGAATAGCGTCCCAAACCGCCGTGCTCGAGGGAGACAGAGGTGAGCGGAACTGATGGTGGAGCGGTGAAATGCGTTGATATCATCAGGAACACCAGTGGCGAAAGCGGCTCACTGGGTCTTTCCTAACGCTGAGGCACGAAAGCTAGGGGAGCGAACGGGATTAGAAACCCGAGTAGTCCGTAGTCA	Bacteria	1	Planctomycetes	0.98	Planctomycetia	0.98	Planctomycetales	0.98	Planctomycetaceae	0.98	Blastopirellula	0.68
BactOtu375	ACTGAGTGCCAGCCGCCGCGGTAATACAGAGGGTGCGAGCGTTAATCGGAATTACTGGGCGTAAAGCGTGCGTAGACGGTTATTTAAGTCGGGTGTGAAAGCCCCGGGCTCAACCTGGGAATTGCATTCGAGACTGAATAGCTAGGGTACGGTAGAGGGAAGCGGAATTTCCGGTGTAGCGGTGAAATGCGTAGATATCGGAAGGAACATCAGTGGCGAAAGCGGCTTCCTGGACCAGTACCGACGTTCAGGCACGAAAGCGTGGGGAGCAAACAGGATTAGAAACCCTTGTAGTCCGT	Bacteria	1	Proteobacteria	0.99	Gammaproteobacteria	0.99	Xanthomonadales	0.54	Sinobacteraceae	0.47	Povalibacter	0.43
BactOtu376	GAGTGCCAGCAGCCGCGGTAATACGTAGGTGGCAAGCGTTGTCCGGAATCACTGGGCGTAAAGCGCGCGCAGGCGGCGATCTACGTCTGGGGTGAAAGCCCGGGGCTCAACCTCGGGACTGCCTTGGATACGGGATCGCTTGAGAATCGGAGAGGCAAGGGGAATTCCACGTGTAGCGGTGAAATGCGTAGAGATGTGGAGGAACACCTGTGGCGAAGGCGCCTTGCTGGCCGATTTCTGACGCTGAGGCGCGAAAGCGTGGGGAGCAAACAGGATTAGATACCCGTGTAGTCCGTAGT	Bacteria	1	Firmicutes	1	Bacilli	1	Bacillales	1	Alicyclobacillaceae	1	Tumebacillus	0.96
BactOtu377	ACTGAGTGTCAGCAGCCGCGGTAATACGTAGGGTGCAAGCGTTGTCCGGAATTATTGGGCGTAAAGGGCTCGTAGGCGGTCCATCGCGTCGGGAGTGAAAAGCTGGGGCTTAACCCCAGTCCTGCTTCCGATACGGGTGGACTAGAGGTAGGTAGGGGAGAACGGAATTCCTGGTGTAGCGGTGAAATGCGCAGATATCAGGAGGAACACCGGTGGCGAAGGCGGTTCTCTGGGCCTTACCTGACGCTGAGGAGCGAAAGCGTGGGGAGCAAACAGGATTAGATACCCCAGTAGTCCGTA	Bacteria	1	Actinobacteria	1	Actinobacteridae	0.99	Actinomycetales	0.99	Nocardioidaceae	0.77	Mumia	0.39
BactOtu378	TGAGTGTCAGCCGCCGCGGTAATACGGAGGGTGCAAGCGTTATCCGGATTTACTGGGTTTAAAGGGTGTGTAGGCGGACTTTTAAGTCAGGGGTGAAATCCCGGGGCTCAACCCCGGAACTGCCTTTGATACTATTAGTCTTGAATTATGTTGAGGTTGGCGGAATATAACATGTAGCGGTGAAATGCTTAGATATCGTCAAGAACACCGATAGCGAAGGCAGCTTACTAAGCTTTAACTGACGCTGAGGCACGAAAGTGTGGGGATCAAACAGGATTAGAAACCCCGGTAGTCCGTAGTC	Bacteria	1	Bacteroidetes	0.99	Sphingobacteriia	0.85	Sphingobacteriales	0.85	Chitinophagaceae	0.85	Taibaiella	0.78
BactOtu379	TGACTGAGTGCCAGCAGCCGCGGTAATACGGAATGTGCAAACGTTATTCGGAATCACTGGGCTTAAAGAGTCCGTAGGCGGCATGTTAGGTGAGGTGTGAAATCCCCCGGCTCAACCGAGGAATTGCGCTTCAAACCGGCGTGCTTGAGGAAGATAGAGGTGGGCGGAACTGATGGTGGAGCGGTGAAATGCGTTGATATCATCAGGAACACCGGAGGCGAAGGCGGCCCACTGGGTCTTTTCTGACGCTGAGGGACGAAAGCTAGGGGAGCGAACGGGATTAGAAACCCTAGTAGTCCGT	Bacteria	1	Planctomycetes	0.99	Planctomycetia	0.99	Planctomycetales	0.99	Planctomycetaceae	0.99	Pirellula	0.62
BactOtu380	ACTGACTTGGTCATTTAGAGGAAGGAGAAGTCGTAACAAGGTTTCCGTAGGTGAACCTGCGGAAGGATCATTGTCGAACCCTGCACAGCAGAACGACCCGTGAACAAGTTAACACATCTGGCCTTGCCGGGACCGAAGCATTTGTTTCGGCCCTTGTGAGTCCTTGTCGACGTGCGTTCATGCGTGGACCATACCTTTGGTTTTGTCATGGATGTCATGTTGACAAAATAACAAACCCCCGGCACGAGATGTGCCAAGGAAAACCAAAATTAAAGAACACGTGCTGTTGCGCCCCGTTCGCGGTGTGCGCACTGTTCGTGGCTTCTTTGTAAACTTAAAACGGCTCTCGGCAACGGATATCTCGGCTCACGCATCGATGAAGAACGCAGCGTAGTCA	Plantae	1									Helianthus ribosome	0.03
BactOtu381	TGACTGAGTGCCAGCAGCCGCGGTAAGACGTAGGGTCCAAGCGTTGTCCGGATTTACTGGGCGTAAAGAGCGCGTAGGCGGCTCGTTAAGTGTAGAGTGAAATCTCTGGGCTCACCCCAGAAACTGCTCTGCATACTGGCGAGCTGGAGGGATGAAGAGGCTTGTGGAATTCCTGGTGTAGCGGTGAAATGCGTTGATATCAGGAGGAACACCCATGGCGAAGGCAGCAAGCTGGTCATCACCTGACGCTGAGGCGCGAAAGCGTGGGTAGCAAACAGGATTAGAAACCCCAGTAGTCCGTAG	Bacteria	1	Armatimonadetes	1	Fimbriimonadia	0.98	Fimbriimonadales	0.98	Fimbriimonadaceae	0.98	Fimbriimonas	0.98
BactOtu382	CTGAGTGTCAGCCGCCGCGGTAATACGTAGGGACCAAGCGTTGTTCGGATTTACTGGGCGTAAAGGGCGCGTAGGCGGCAATTCAAGTCATCTGTGAAATCTCCGGGCTTAACTCGGAACGGTCAGATGATACTGCTTTGCTAGAGTGCGGAAGGGGCAATCGGAATTCTCGGTGTAGCGGTGAAATGCGTAGATATCGAGAGGAACACCTGAGGTGAAGACGGGTTGCTGGGCCGACACTGACGCTGAGGCGCGAAAGCCAGGGGAGCAAACGGGATTAGATACCCTGGTAGTCCGTAGTC	Bacteria	1	Acidobacteria	1	Acidobacteria_Gp4	1	Aridibacter	0.68
BactOtu383	TGACTGAGTGCCAGCAGCCGCGGTAAGACGGAGGAGGCAAGCGTTATCCGGAATTATTGGGCGTAAAGCGTCCGTAGGTGGTGAAGCAAGTCTGCTGTCAAAGCTCGTGGCTCAACCACGGAAAGGCAGTGGAAACTACTTTACTGGAGTGCAGTAGGGGCAGAGGGAATTCCCAGAGTAGCGGTGAAATGCGTAGAGATTGGGAAGAACACCCGTGGCGAAAGCGCTCTGCTGGACTGCAACTGACACTAAGGGACGAAAGCTAGGGGAGCGAATGGGATTAGATACCCTAGTAGTCCGTAGTCA	Bacteria	1	Cyanobacteria/Chloroplast	0.94	Cyanobacteria	0.91	Family XIII	0.69	GpXIII	0.69
BactOtu384	CTGAGTGTCAGCAGCCGCGGTAATACGGAGGGAGCTAGCGTTGTTCGGAATTACTGGGCGTAAAGCGCACGTAGGCGGCGATTCAAGTCAGAGGTGAAAGCCCGGGGCTCAACCCCGGAACTGCCTTTGAAACTAGATTGCTAGAATCCTGGAGAGGTTAGTGGAATTCCGAGTGTAGAGGTGAAATTCGTAGATATTCGGAAGAACACCAGTGGCGAAGGCGGCTCTCTGGTCCATACCTGACACTCATGCACGAAAGCGTGGGGAGCAAACAGGATTAGAAACCCTGGTAGTCCGTA	Bacteria	1	Proteobacteria	1	Alphaproteobacteria	1	Sphingomonadales	0.89	Erythrobacteraceae	0.63	Altererythrobacter	0.61
BactOtu385	GAGTGTCAGCCGCCGCGGTAAGACGGAGGGTGCTAGCGTTGTTCGGAATCACTGGGCGTAAAGGGCGCGTAGGCGGCTCTGGCAGTTGGCTTGTGAAAGCCCGGGGCTCAACCCCGGAGGTGCGGCCGAAACACCGGGGCTCGAGGCCGGAAGAGGAGGGTGGAATACCCAGTGTAGAGGTGAAATTCGTAGATATGGGGAGGAACACCGGTGGCGAAGGCGGCCACCTGGACGGTAACTGACGCTGAGACGCGAAAGCGTGGGGAGCAAACAGGATTAGATACCCGTGTAGTCCGTAGTC	Bacteria	1	Proteobacteria	0.95	Alphaproteobacteria	0.65	Alphaproteobacteria_incertae_sedis	0.39	Geminicoccus	0.39
BactOtu386	TGACTGAGTGCCAGCAGCCGCGGTAATACGTAGGGGGCTAGCGTTGTCCGGAATCATTGGGCGTAAAGCGCGCGTAGGCGGCCCGGTAAGTCCGCTGTAAAAGTCAGGGGCTCAACCCTTGAACGCCGGTGGATACTGCCGGGCTAGAGTCCGGAAGAGGCGAGTGGAATTCCTGGTGTAGCGGTGGAATGCGCAGATATCAGGAGGAACACCAATAGCGAAGGCAGCTCGCTGGGACGGTACTGACGCTGAGGCGCGAAAGCGTGGGGAGCGAACAGGATTAGAAACCCGTGTAGTCCGT	Bacteria	1	Actinobacteria	0.95	Thermoleophilia	0.56	Thermoleophilales	0.56	Thermoleophilum	0.56
BactOtu387	GACTGAGTGTCAGCCGCCGCGGTAATACGGAGGGTGCAAGCGTTAATCGGAATTACTGGGCGTAAAGCGCGCGTAGGTGGCTTGATAAGTTGGATGTGAAATCCCCGGGCTCAACCTGGGAACTGCATTCGAAACTGGCAGGCTAGAGTCTTGTAGAGGGGGGTAGAATTCCAGGTGTAGCGGTGAAATGCGTAGATATTGGAAGGAACACCAGTGGCGAAGGCGACTACCTGGACTGACACTGACACTGAGGTGCGAAAGCGTGGGGAGCAAACAGGATTAGATACCCTCGTAGTCCGT	Bacteria	1	Proteobacteria	1	Gammaproteobacteria	1	Enterobacteriales	0.45	Enterobacteriaceae	0.45	Siccibacter	0.2
BactOtu388	ACTGAGTGTCAGCAGCCGCGGTAATACAGAGGGTGCAAGCGTTAATCGGAATTACTGGGCGTAAAGCGTGCGTAGACGGTTACATAAGTCGGGTGTGAAAGCCCCGGGCTCAACCTGGGAACTGCGTTGGAAACTGTCGGGCTAGAGTGTAGAAGAGGGGGGTAGAATTCCACGTGTAGCAGTGAAATGCGTAGAGATGTGGAGGAATACCGATGGCGAAGGCAGCCCCCTGGGCTAACACTGACGCTCATGCACGAAAGCGTGGGGAGCAAACAGGATTAGATACCCCGGTAGTCCGTAGTCA	Bacteria	1	Proteobacteria	1	Betaproteobacteria	0.99	Sulfuricellales	0.23	Sulfuricellaceae	0.23	Sulfuricella	0.19
BactOtu389	CTGAGTGCCAGCCGCCGCGGTAATACGTAGAAGACTAGTGTTAGTCATCTTTATTAGGTTTAAAGTGTACCTAGACGGTAAATTAAACTCTAAATGAGTACTTTTTTACTAGAGTTTTATGTGAGAAGGAAGAATTTCTGGAGTAGGGATGAAATACTTTGATACCAGAAGGACTGGTAACGGCGAAGGCATCCTTCTATGTAAAAACTGACGTTGAGGGACGAAGGCTTGGGTAGCAATAAGGATTAGATACCCTGGTAGTCCGTAGTC	Fungi	1									Penicillium	1
BactOtu390	GAGTGTCAGCCGCCGCGGTAATACGGAAGGGGCAAGCGTTGTTCGGAATCATTGGGCGTAAAGGGCGCGTAGGCGGTCTTGTATGTCTGCTGTAAAAGCCCACGGCTCAACCGTGGAGGGTCGGTAGAAACTGCGAGACTTGAGGCTGGGAGAGGCTGGTGGAATTCCCTGTGTAGCGGTGAAATGCGTAGAGATGGGGGAGAACACTCGTGGCGAAGGCGGCCAGCTAGACCAGTTCTGACACTGAGGCGCGACAGCGTGGGGAGCAAACAGGATTAGATACCCGGGTAGTCCGTA	Bacteria	0.97	Chloroflexi	0.35	Thermomicrobia	0.33	Sphaerobacteridae	0.31	Sphaerobacterales	0.31	Sphaerobacter	0.18
BactOtu391	GACTGATGTCAGCCGCCGCGGTAATACGTAGGGTGCAAGCGTTAATCGGAATTACTGGGCGTAAAGCGTGCGTAGGTGGTTCGTTAAGTCTGCCGTGAAAGCCCCGGGCTCAACCTGGGAATGGCGGTGGATACTGGCGGACTAGAGTGCGGTAGAGGGTGGTGGAATTCCCGGTGTAGCAGTGAAATGCGTAGATATAGGAAGGAACACCAGTGGCGAAGGCGACCACCTGGACTGATACTGACACTGAGGTGCGAAAGCGTGGGGAGCAAACAGGATTAGAAACCCCCGTAGTCCGTAG	Bacteria	1	Proteobacteria	1	Gammaproteobacteria	1	Xanthomonadales	0.86	Xanthomonadaceae	0.86	Aspromonas	0.84
BactOtu392	GAGTGTCAGCAGCCGCGGTAATACGGAGGGTGCAAGCGTTGTCCGGATTTATTGGGTTTAAAGGGTGCGTAGGCGGCCTTATAAGTCAGTGGTGAAAGCCCACAGCTCAACTGTGGAACTGCCATTGATACTGTAAGGCTTGAGTACAGACGAGGTAGGCGGAATTGATGGTGTAGCGGTGAAATGCATAGATACCATCAAGAACACCGATTGCGAAGGCAGCTTACTAGGCTGTAACTGACGCTGAGGCACGAAAGCGTGGGGAGCGAACAGGATTAGAAACCCCTGTAGTCCGTAGTCA	Bacteria	1	Bacteroidetes	1	Cytophagia	0.99	Cytophagales	0.99	Cytophagaceae	0.88	Adhaeribacter	0.88
BactOtu393	GACTGAGTGTCAGCCGCCGCGGTAATACGGAGGGAGCTAGCGTTGTTCGGAATTACTGGGCGTAAAGCGCACGTAGGCGGCTACTCAAGTCGGGGGTGAAAGCCCGGGGCTCAACCCCGGAACTGCCCTCGAAACTAGGTAGCTAGAATCTTGGAGAGGTCAGTGGAATTCCGAGTGTAGAGGTGAAATTCGTAGATATTCGGAAGAACACCAGTGGCGAAGGCGACTGACTGGACAAGTATTGACGCTGAGGTGCGAAAGCGTGGGGAGCAAACAGGATTAGAAACCCTCGTAGTCCGTAG	Bacteria	1	Proteobacteria	1	Alphaproteobacteria	1	Sphingomonadales	0.99	Sphingomonadaceae	0.96	Novosphingobium	0.96
BactOtu394	GACTGAGTGTCAGCAGCCGCGGTAATACGGAGGGTGCAAGCGTTATCCGGATTCACTGGGTTTAAAGGGAGCGTAGGTGGACTTTTAAGTCAGTGGTGAAATCTCTGGGCTTAACCCGGAAACTGCCATTGATACTATTAGTCTTGAATTCTCTGGAGGTAAGCGGAATATGTCATGTAGCGGTGAAATGCTTAGATATGACATAGAACACCCATTGCGAAGGCAGCTTACTACGGAGACATTGACACTGAGGCTCGAAAGCGTGGGGATCAAACAGGATTAGATACCCCTGTAGTCCGTAGTCA	Bacteria	1	Bacteroidetes	1	Sphingobacteriia	1	Sphingobacteriales	1	Chitinophagaceae	1	Lacibacter	0.99
BactOtu395	GAGTGCCAGCCGCCGCGGTAATACGGAGGGGGCTAGCGTTGTTCGGAATTACTGGGCGTAAAGCGCACGTAGGCGGCTTTGCAAGTTAGAGGTGAAAGCCCGGGGCTCAACTCCGGAATTGCCTTTAAAACTGCATCGCTAGAATTGTGGAGAGGTAAGTGGAATTCCGAGTGTAGAGGTGAAATTCGTAGATATTCGGAAGAACACCAGTGGCGAAGGCGACTTACTGGACACATATTGACGCTGAGGTGCGAAAGCGTGGGGAGCAAACAGGATTAGAAACCCCCGTAGTCCGT	Bacteria	1	Proteobacteria	1	Alphaproteobacteria	1	Sphingomonadales	0.88	Sphingomonadaceae	0.87	Hephaestia	0.31
BactOtu396	GACTGAGTGTCAGCCGCCGCGGTAATACGTAGGGGGCAAGCGTTGTCCGGATTTACTGGGCGTAAAGAGCGTGTAGGCGGCCAGACAGGTCTGTTGTGAAAACTGGAGGCTCAACCTCCAGACGTCGACAGAAACCGTCTGGCTAGAGTCCGGAAGAGGAGAGTGGAATTCCTGGTGTAGCGGTGAAATGCGCAGATATCAGGAAGAACACCAATGGCGAAGGCAGCTCTCTGGGACGGTACTGACGCTGAGACGCGAAAGCGTGGGGAGCGAACAGGATTAGAAACCCTTGTAGTCCGTAGT	Bacteria	1	Actinobacteria	0.99	Actinobacteria	0.99	Rubrobacteridae	0.99	Gaiellaceae	0.99	Gaiella	0.99
BactOtu397	GAGTGCCAGCAGCCGCGGTAATACGGAGGGTGCAAGCGTTAATCGGAATTACTGGGCGTAAAGCGCACGCAGGCGGTCTGTTAAGTCAGATGTGAAATCCCCGGGCTTAACCTGGGAACTGCATTTGAAACTGGCAGGCTTGAGTCTTGTAGAGGGGGGTAGAATTCCAGGTGTAGCGGTGAAATTCGTAGATATTCGGAAGAACACCAGTGGCGAAGGCGGCCCCCTGGACAAAGACTGACGCTCAGGTGCGAAAGCGTGGGGAGCAAACAGGATTAGATACCCGGGTAGTCCGTA	Bacteria	1	Proteobacteria	1	Gammaproteobacteria	1	Enterobacteriales	1	Enterobacteriaceae	1	Raoultella	0.53
BactOtu398	GACTGAGTGTCAGCCGCCGCGGTAATACGGAGGGTGCAAGCGTTATCCGGATTTATTGGGTTTAAAGGGTCCGTAGGCGGATCTGTAAGTCAGTGGTGAAATCTTTCGGCTTAACCGGAAAACTGCCATTGATACTGCAGGTCTTGAGTAAGGTAGAAGTGGCTGGAATAAGTAGTGTAGCGGTGAAATGCATAGATATTACTTAGAACACCAATTGCGAAGGCAGGTCACTATGTCTTAACTGACGCTGATGGACGAAAGCGTGGGGAGCGAACAGGATTAGAAACCCTGGTAGTCCGTAG	Bacteria	1	Bacteroidetes	1	Flavobacteriia	1	Flavobacteriales	1	Flavobacteriaceae	1	Chryseobacterium	0.87
BactOtu399	CTGAGTGCCAGCCGCCGCGGTAAGACAGAGGATGCAAGCGTTATCCGGAATGATTGGGCGTAAAGTGTCTGTAGGTAGCTTTTTAAGTCCGCCGTCAAATCCCAGGGCTCAACCCTAGACAGGCGGTGGAAACTACCAAGCTGGAGTACGGTAGGGGCAGAGGGAATTTCCGGTGGAGCGGTGAAATGCGTAGAGATCGGAAAGAACACCAACGGCGAAAGCACTCTGCTGGGCCGACACTAACACTAAGAGACGAAAGCTAGGGGAGCGAATGGGATTAGAAACCCGTGTAGTCCGTAG	Bacteria	1	Cyanobacteria/Chloroplast	1	Chloroplast	1	Chloroplast	1	Streptophyta	1
BactOtu400	GAGTGCCAGCCGCCGCGGTAAGACGGGGGGGGCAAGTGTTCTTCGGAATGACTGGGCGTAAAGGGCACGTAGGCGGTGAATCGGGTTGAAAGTGAAAGTCGCCAAAAACTGGCGGAATGCTCTCGAAACCAATTCACTTGAGTGGGACAGGGGAGAGTGGAATTTCGTGTGTAGGGGTGAAATCCAGAGATCTACGAAGGAACGCCAAAAGCGAAGGCAGCTCTCTGGGTCCCTACCGACGCTGGGGTGCGAAAGCATGGGGAGCGAACGGGATTAGAAACCCTAGTAGTCCGTAGT	Plantae	1									Wheat mitochondria	1
BactOtu401	ACTGAGTGCCAGCAGCCGCGGTAATACGTAAGAGACTAGTGTTATTCATCTTAATTAGGTTTAAAGGGTACCTAAACGGCCAATATAGCTTGTAAAATGTTAGTATTTGGCTAGAGTTTTCTATGTAAGAAGGCAGTACTTGAGGAGGAGAGATAAAATTTCGTGATACCAAAGGGACTCTGTAAAGGCGAAGGCAGCCTTTTATGTAAAAACTGACGTTGAGGGACGAAGGCATAGATAACAAACAGGATTAGAAACCCTGGTAGTCCGT	Fungus	0.92									Fusarium	10.05
BactOtu402	GAGTGTCAGCAGCCGCGGTAATACAGAGGTCTCAACCATTGTTCGGATTCATCGGGCGTAAAGGGTGCGTAGGCGGTCGCGCAAGTCGGATGTGAAATCTTAGGGCTCAACCCTGAAACTGCATTCGATACTGCGTGGCTAGAGTACTGGAGAGGAGACTGGAATTTACGGTGTAGCAGTGAAATGCGTAGATATCGTAAGGAAGACCAGTGGCGAAGGCGAGTCTCTGGACAGTTACTGACGCTGAGGCACGAAGGCCAGGGGAGCAAACGGGATTAGATACCCGAGTAGTCCGTA	Bacteria	1	Verrucomicrobia	0.98	Verrucomicrobiae	0.46	Verrucomicrobiales	0.46	Verrucomicrobiaceae	0.46	Brevifollis	0.41
BactOtu403	ACTGAGTGCCAGCAGCCGCGGTAATACAGAGGTCCCAAGCGTTGTTCGGATTCACTGGGCGTAAAGGGTGCGTAGGTGGTGAGGTAAGTCGGATGTGAAAGCTCCGAGCTCAACTCGGAAATGGCATTGGAAACTACCTTGCTCGAGGGTTTGAGGGGGGACTGGAATACTTGGTGTAGCAGTGAAATGCGTAGATATCAAGTAGAACACCAGTGGCGAAGGCGAGTCCCTGGAAAACTCCTGACACTGAGGCACGAAAGCTAGGGGAGCAAACAGGATTAGATACCCTGGTAGTCCGTAGTCA	Bacteria	1	Verrucomicrobia	1	Subdivision3	1	Subdivision3_genera_incertae_sedis	1
BactOtu404	TGACTGAGTGCCAGCAGCCGCGGTAATACGTAGGCAGCGAGCGTTGTTCGGAGTTACTGGGCGTAAAGAGTGCGTAGGCGGTTTTCTAAGTTTGGTGTGAAATCTCCCGGCTTAACTGGGAGGGTGCGCCGAAAACTGGAAAGCTCGAGTATGGGAGAGGTAAGCGGAATTCCTGGTGTAGCGGTGAAATGCGTAGATATCAGGAGGAACACCTGCGGTGTAGACGGCTTACTGGACCATCACTGACGCTGAGGCACGAAAGCGTGGGTAGCAAACAGGATTAGATACCCGCGTAGTCCGTAGT	Bacteria	1	Acidobacteria	1	Acidobacteria_Gp3	1	Gp3	0.93
BactOtu405	TGAGTGCCAGCCGCCGCGGTAATACGAACCGTCCAAACGTTATTCGGAATCACTGGGCTTAAAGGGTACGTAGGCGGCGCTGTAAGTCGGGTGTGAAAGCCCTCGGCTCAACCGAGGAATTGCGCCCGATACTGCAGTGCTTGAGGGAGACAGAGGTAAGCGGAACTGATGGTGGAGCGGTGAAATGCGTTGATATCATCAGGAACACCAGTGGCGAAAGCGGCTTACTGGGTCTCTTCTGACGCTGAGGTACGAAAGCTAGGGTAGCGAAGGGGATTAGAAACCCCGGTAGTCCGT	Bacteria	1	Planctomycetes	0.99	Planctomycetia	0.99	Planctomycetales	0.99	Planctomycetaceae	0.99	Pirellula	0.58
BactOtu406	GAGTGTCAGCAGCCGCGGTAATACGGAGGGTGCAAGCGTTATCCGGATTTACTGGGTTTAAAGGGTGTGTAGGCGGACTTTTAAGTCAGGGGTGAAATCTCACAGCTCAACTCGGAAACTGCCATTGATACTGCAGGTCTTGAGTGTTGTTGAAGTAGCTGGAATAAGTAGTGTAGCGGTGAAATGCATAGATATTACTTAGAACACCGATTGCGAAGGCAGGTCACTAAGATTCAACTGACGCTGATGGACGAAAGCGTGGGGAGCGAACAGGATTAGATACCCGCGTAGTCCGTAGT	Bacteria	1	Bacteroidetes	0.99	Flavobacteriia	0.9	Flavobacteriales	0.9	Flavobacteriaceae	0.89	Chryseobacterium	0.45
BactOtu407	GACTGAGTGTCAGCAGCCGCGGTAAAACGTAGGGGACGAGCGTTATCCGGATTTACTGGGCGTAAAGCGCCCGTAGGCGGCTCTATAAGTTGGACGTGAAAGCTCCCGGCTTAACTGGGAGAGGCCGTTCAAAACTGTAGAGCTAGAGTGAGGCAGAGGAGCGCGGAATTCCTGGTGTAGCGGTGAAATGCTTAGATATGACATAGAACACCAATTGCGAAGGCAGCTTACTTCACGATCATTGACACTGAGGCACGAAAGCGTGGGGAGCAAACAGGATTAGAAACCCCTGTAGTCCGTAGTCA	Bacteria	0.97	Chloroflexi	0.34	Anaerolineae	0.34	Anaerolineales	0.34	Anaerolineaceae	0.34	Ornatilinea	0.26
BactOtu408	ACTGAGTGCCAGCAGCCGCGGTAATACGGAGGGGGCTAGCGTTGTTCGGAATTACTGGGCGTAAAGCGCACGTAGGCGGCTTTTCAAGTCAGGGGTGAAAGCCCGCGGCTCAACCGCGGAATTGCCCTTGAGACTGGATCGCTTGAACACGGGAGAGGTGAGTGGAATTCCGAGTGTAGAGGTGAAATTCGTAGATATTCGGAAGAACACCAGTGGCGAAGGCGGCTCACTGGACCGTAGTTGACGCTGAGGTGCGAAAGCGTGGGGAGCAAACAGGATTAGATACCCTGGTAGTCCGTAGTC	Bacteria	1	Proteobacteria	1	Alphaproteobacteria	1	Sphingomonadales	0.81	Sphingomonadaceae	0.76	Sandaracinobacter	0.22
BactOtu409	GACTGAGTGCCAGCAGCCGCGGTAAGACAGAGGGTGCAAACGTTGTTCGGAATTACTGGGCGTAAAGCGCGTGTAGGCTGCTCGGAAAGTCGGGTGTGAAAGCCCTGGGCTCAACCCAGGAAGTGCACTCGAAACTCCCGAGCTGGAGTTTCGGAGAGGAAGGCGGAATTCTCGGTGTAGAGGTGAAATTCGTAGATATCGAGAGGAACACCGGTGGCGAAGGCGGCCTTCTGGACGATGACTGACGCTGAGACGCGAAAGCGTGGGGAGCAAACAGGATTAGATACCCCCGTAGTCCGT	Bacteria	1	Proteobacteria	1	Deltaproteobacteria	1	Myxococcales	1	Polyangiaceae	0.95	Polyangium	0.81
BactOtu410	GACTGAGTGTCAGCAGCCGCGGTAATACGTAGGTGGCAAGCGTTGTCCGGATTTATTGGGCGTAAAGCGCGCGCAGGCGGCTATGTAAGTCTGGTGTTAAAGCCCGGGGCTCAACCCCGGTTCGCATCGGAAACTGCAGAGCTTGAGTGCAGAAGAGGAAAGCGGTATTCCACGTGTAGCGGTGAAATGCGTAGAGATGTGGAGGAACACCAGTGGCGAAGGCGGCTTTCTGGTCTGTAACTGACGCTGAGGCGCGAAAGCGTGGGGAGCAAACAGGATTAGATACCCTGGTAGTCCGT	Bacteria	1	Firmicutes	1	Bacilli	1	Bacillales	1	Paenibacillaceae 1	1	Brevibacillus	1
BactOtu411	GACTGAGTGCCAGCAGCCGCGGTAATACGGAGGATGCAAGCGTTATCCGGAATTATTGGGCGTAAAGCGTCCGTAGGTGGTTGAGTAAGTCAGTTGTTAAAGCGTGGGGCTTAACTCCGTATCGGCAGTGGAAACTACTAGACTAGAGTGTGGTAGGGGCAAGGGGAATTCCCAGTGTAGCGGTGAAATGCGTAGATATTGGGAAGAACACCGGTGGCGAAAGCGCCTTGCTGGGTCTGCACTGACACTGAGGGACGAAAGCTAGGGGAGCGAAAGGGATTAGAAACCCTGGTAGTCCGTAGT	Bacteria	1	Cyanobacteria/Chloroplast	0.94	Cyanobacteria	0.94	Family V	0.41	GpV	0.41
BactOtu412	ACTGAGTGCCAGCCGCCGCGGTAAGACAGAGGGTGCGAACGTTGTTCGGAATTACTGGGCGTAAAGCGCATGTAGGCGGCCGCGCAGGTCGGGTGTGAAAGCCCTGGGCTCAACCCAGGAAGTGCACTCGAAACCGCGCGGCTCGAGTCCCGGAGAGGAAGGTGGAATTCTTGGTGTAGAGGTGAAATTCGTAGATATCAGGAGGAACACCGGCGGCGAAAGCGGCCTTCTGGACGAGGACTGACGCTGAGATGCGAAAGCGTGGGGAGCAAACAGGATTAGAAACCCCCGTAGTCCGTAG	Bacteria	1	Proteobacteria	1	Deltaproteobacteria	1	Myxococcales	1	Polyangiaceae	0.84	Jahnella	0.54
BactOtu413	TGACTGAGTGTCAGCAGCCGCGGTAATACGGAGGGTGCAAGCGTTAATCGGAATTACTGGGCGTAAAGCGCACGCAGGTGGCTGAGTCAGTCGATTGTGAAAGCCCTGGGCTTAACCTGGGAATTGCAGTCGATACTACTCAGCTAGAGTATGGGAGAGGGTAGTGGAATTCCCGGTGTAGCGGTGAAATGCGTAGATATCGGGAGGAACATCAGTGGCGAAGGCGGCTACCTGGCCCAATACTGACACTCAGGTGCGACAGCGTGGGGAGCAAACAGGATTAGAAACCCCAGTAGTCCGTA	Bacteria	1	Proteobacteria	0.99	Gammaproteobacteria	0.97	Pseudomonadales	0.27	Pseudomonadales_incertae_sedis	0.27	Dasania	0.27
BactOtu414	GACTGAGTGTCAGCCGCCGCGGTAATACAGAGGTGGCAAGCGTTGTTCGGAATTACTGGGCGTAAAGGGCGCGTAGGCGGCCTTGTCAGTCAGACGTGAAATCCCCAGGCTTAACCTGGGAACTGCGTCTGATACTACAAGGCTGGAGTTCGGGAGAGGAATGTGGAATTCCAGGTGTAGCGGTGAAATGCGTAGATATCTGGAGGAACACCGGTGGCGAAGGCGGCATTCTGGACCGAAACTGACGCTGAGGCGCGAAAGCCAGGGGAGCAAACGGGATTAGAAACCCCAGTAGTCCGTAGTCA	Bacteria	0.99	Acidobacteria	0.83	Acidobacteria_Gp6	0.83	Gp6	0.83
BactOtu415	GACTGAGTGTCAGCCGCCGCGGTAAGACGGAGGATGCAAGCGTTATCCGGAATGATTGGGCGTAAAGCGTCCGCAGGTGGCCTATCAAGTCTGCTGTCAAAGAGCAAGGCTCAACCTTGTCAAGGCAGTGGAAACTGAGAGGCTAGAGAGTGGTAGGGGTAGAGGGAATTCCCAGTGTAGCGGTGAAATGCGTAGAGATTGGGAAGAACACCGGTGGCGAAAGCGCTCTACTGGACCATAACTGACACTGAGGGACGAAAGCTAGGGGAGCGAATGGGATTAGAAACCCTGGTAGTCCGTAGT	Bacteria	1	Cyanobacteria/Chloroplast	1	Cyanobacteria	1	Family IX	0.54	GpIX	0.54
BactOtu416	GACTGAGTGTCAGCCGCCGCGGTAAGACGAACCGTCCGAACGTTATTCGGAATTACTGGGCTTAAAGGGTGCGTAGGCGGCGCGGAAAGTCGGGTGTGAAATCCCTCGGCTCAACCGAGGAATGGCGCTCGAAACTACCGTGCTCGAGGAAGGCAGAGGTGAGCGGAACTCAGGGTGGAGCGGTGAAATGCGTTGATATCCTGAGGAACACCGGTGGCGAAAGCGGCTCACTGGGCCTTTTCTGACGCTGATGCACGAAAGCTAGGGGAGCAAACGGGATTAGATACCCCCGTAGTCCGTAG	Bacteria	1	Planctomycetes	1	Planctomycetia	1	Planctomycetales	1	Planctomycetaceae	1	Thermogutta	0.94
BactOtu417	CTGAGTGCCAGCCGCCGCGGTAAGACAGGGGGGAGTGTTCTTCGGAATGACTGGGCGTAAAGGGCACGCAGGTGATGAATCGGGTTGAAAGTTAAAGTCGCCAAAAACTGGTGGAATGCTCTCGAAACCAATTCACTTGAGTGAGACAGAGGAGAGTGGAATTTCGTGTGTAGGGGTGAAATCCGCAGATCTACGAAGGAACGCCAAAAGCGAAGGCAGCTCTCTGGGTCCCTACCGACGCTGGAGTGCGAAAGCATGGGGAGCGAACGGGATTAGATACCCGCGTAGTCCGTAGTCA	Plantae	1									Plant Mitochondria	0.06
BactOtu418	TGACTGAGTGTCAGCCGCCGCGGTAATACGTAGGTGGCAAGCGTTGTCCGGAATGATTGGGCGTAAAGGGCGTGTAGGCGGCTTCGTAAGTGAGGGGTGTAAACTGGCGGCTCAACCGCAAGATTGCCTCTCAAACTGCGGAGCTTGAGTGCTCTAGAGGGCAGTGGAATTCCCGGTGTAGCAGTGAAATGCGTAGAGATCGGGAGGAACACCAGTGGCGAAGGCGACTGCCTGGGGAGTAACTGACGCTGAGGCGCGAAAGCTGGGGGAGCAAACGGGATTAGAAACCCTCGTAGTCCGTAGT	Bacteria	0.97	Firmicutes	0.73	Bacilli	0.18	Bacillales	0.18	Thermoactinomycetaceae 1	0.07	Desmospora	0
BactOtu419	CTGAGTGTCAGCAGCCGCGGTAAGACAGAGGGGGCAAGCGTTGCTCGGAATCACTGGGCGTAAAGGGCGCGTAGGCGGGATGGCAAGTCAGTCGTGAAATCTCTCGGCTCAACCGAGAAACGTCGGCTGATACTGCCGTTCTTGAGGGATGCAGAGGAGACTGGAATTCCCGGTGTAGCGGTGAAATGTGTAGAGATCGGGAGGAACACCGGTGGCGAAGGCGGGTCTCTGGGCATTTCCTGACGCTGAGGCGCGAAAGCGTGGGGAGCAAACGGGATTAGAAACCCTTGTAGTCCGTAGTC	Bacteria	1	Chloroflexi	0.1	Thermomicrobia	0.07	Sphaerobacterales	0.05	Sphaerobacteraceae	0.05	Sphaerobacter	0.04
BactOtu420	TGACTGAGTGCCAGCCGCCGCGGGAAGACGGGGGGGGCAAGTGTTCTTCGGAATGACTGGGCGTAAAGGGCACGTAGGCGGTGAATCGGGTTGAAAGTGAAAGTCGCCAAAAACTGGCGGAATGCTCTCGAAACCAATTCACTTGAGTGAGACAGAGGAGAGTGGAATTTCGTGAGGAGGGGTGAAATCCGAAGATCTACGAAGGAAGGCCAAAAGTGAAGGCAGCTCTCTGGGTCCCTACCGACGCTGGGGTGCGAAAGCATGGGGAGCGAATGGGATTAGAAACCCTCGTAGTCCGTAGTC	Archaea	0.14	Crenarchaeota	0.07	Thermoprotei	0.07	Thermoproteales	0.06	Thermoproteaceae	0.06	Thermocladium	0.05
BactOtu421	GACTGAGTGTCAGCCGCCGCGGTAATACGGAGGAGGCAAGCGTTATCCGGAATTATTGGGCGTAAAGCGTCCGTAGGTGGTTTGTCAAGTCTTCTGTCAAAGCGCGGAGCTTAACTCCGTAAAGGCAGAGGAAACTGACAGGCTAGAGTGCGATAGGGGCAAGGGGAATTCCCAGTGTAGCGGTGAAATGCGTAGATATTGGGAAGAACACCGGTGGCGAAAGCGCCTTGCTGGGTCTGCACTGACACTGAGGGACGAAAGCTAGGGGAGCGAAAGGGATTAGAAACCCGGGTAGTCCGTA	Bacteria	0.98	Cyanobacteria/Chloroplast	0.95	Cyanobacteria	0.95	Family V	0.65	GpV	0.65
BactOtu422	GACTGAGTGCCAGCCGCCGCGGTAATACGGAGGGTGCGAGCGTTGTCCGGAATCACTGGGCGTAAAGGGCGCGTAGGCGGCGCGAGGAGTCGGGGGTGAAAGTCCGGGGCTCAACCCCGGATCGGCCTTCGATACTCTCGCGCTCGAGCACAGTAGAGGCGGGTGGAATTCCGGGTGTAGCGGTGGAATGCGTAGAGATCCGGAAGAACACCGGTGGCGAAGGCGGCCCGCTGGGCTGTGGCTGACGCTGAGGCGCGACAGCGTGGGGAGCAAACAGGATTAGATACCCTGGTAGTCCGTAGT	Bacteria	1	Gemmatimonadetes	0.84	Gemmatimonadetes	0.84	Gemmatimonadales	0.84	Gemmatimonadaceae	0.84	Gemmatimonas	0.84
BactOtu423	GACTGAGTGTCAGCAGCCGCGGTAATACGGAGGAGGCAAGCGTTATCCGGAATTATTGGGCGTAAAGCGTCCGTAGGTGGTTTGACAAGTCAGTTGTTAAAGAGTGGTGCTTAACACCATGCAGGCGATTGAAACTGTGAGACTAGAGTTTGGTAGGGGTTACGGGAATTCCCAGTGTAGCGGTGAAATGCGTAGATATTGGGAAGAACACCGGTGGCGAAAGCGCGTAACTGGACCTGAACTGACACTGAGGGACGAAAGCTAGGGGAGCGAAAGGGATTAGATACCCCTGTAGTCCGTAG	Bacteria	1	Cyanobacteria/Chloroplast	0.95	Cyanobacteria	0.95	Family IV	0.33	GpIV	0.33
BactOtu424	GAGTGTCAGCAGCCGCGGTAATACGAAGGGGGCTAGCGTTGCTCGGAATTACTGGGCGTAAAGGGCGCGTAGGCGGACAGTTTAGTCAGAGGTGAAAGCCCAGGGCTCAACCTTGGAATTGCCTTTGATACTGATTGTCTTGAGTACGGGAGAGGTGTGTGGAACTCCGAGTGTAGAGGTGAAATTCGTAGATATTCGGAAGAACACCAGTGGCGAAGGCGACACACTGGCCCGTTACTGACGCTGAGGCGCGAAAGCGTGGGGAGCAAACAGGATTAGATACCCTGGTAGTCCGTAGT	Bacteria	1	Proteobacteria	1	Alphaproteobacteria	1	Caulobacterales	1	Caulobacteraceae	1	Phenylobacterium	0.52
BactOtu425	CTGAGTGCCAGCAGCCGCGGTAATACAGAGGGTGCAAGCGTTAATCGGAATTACTGGGCGTAAAGCGCGCGTAGGTGGTTTGCCAAGTTGAATGTGAAATCCCCGGGCTCAACCTGGGAACTGCATTCGAAACTGGCAGGCTTGAGTCTCGTAGAGGGGGGTAGAATTTCCTGTGTAGCGGTGAAATGCGTAGAGATCTGGAGGAATACCGGTGGCGAAGGCGGCCCCCTGGACTGATACTGACACTGAGGCACGAAAGCGTGGGGAGCAAACAGGATTAGATACCCTTGTAGTCCGTAGT	Bacteria	1	Proteobacteria	1	Gammaproteobacteria	0.99	Enterobacteriales	0.75	Enterobacteriaceae	0.75	Pluralibacter	0.3
BactOtu426	ACTGAGTGTCAGCAGCCGCGGTAATACGGAGGGTGCAAGCGTTAATCGGAATTACTGGGCGTAAAGCGCACGCAGGCGGTCTGTCAAGTCGGATGTGAAATCCCCGGGCTCAACCTGGGAACTGCATTTGTGACTGCATCGCTGGAGTGCGGCAGAGGGGGATGGAATTCCGCGTGTAGCAGTGAAATGCGTAGATATAGGAAGGAACACCAGTGGCGAAGGCGACCACCTGGGCTCATACTGACACTGAGGTGCGAAAGCGTGGGGAGCAAACAGGATTAGAAACCCGAGTAGTCCGTAGT	Bacteria	1	Proteobacteria	1	Betaproteobacteria	0.72	Burkholderiales	0.72	Burkholderiales_incertae_sedis	0.41	Xylophilus	0.28
BactOtu427	TGACTGAGTGTCAGCAGCCGCGGTAATACGTAGGGTGCTAACGTTGTTCGGAATCACTGGGCATAAAGAGCGCGTAGGCAGTCTGATAAGTCAGGTGTGAAATCCCCCGGCTCAACCGGGGAACTGCACCTGATACTGTTGGGCTTGAGTGCAGGAGGGGAGAGCGGAATTCCTGGTGGAGCGGTGAAATGCGTAGATATCAGGAGGAACGCCGGCGGCGAAAGCGGCTCTCTGGCCTGTTACTGACGCTGAGGCGCGAAAGCTAGGGGAGCAAACGGGATTAGATACCCCAGTAGTCCGTAGTC	Bacteria	1	Planctomycetes	0.54	Planctomycetia	0.54	Candidatus Brocadiales	0.33	Candidatus Brocadiaceae	0.33	Candidatus Brocadia	0.11
BactOtu428	CTGAGTGTCAGCAGCCGCGGTAAGACGGAGGGTGCTAGCGTTGTTCGGAATGACTGGGCGTAAAGGGCGCGTAGGCGGCCTTGTGCGTCAGGTGTGAAAGCCCGGGGCTCAACCCCGGAACGGCACCTGATACGGCGGGGCTCGAGACCGGGAGAGGAGGGTGGAATACCCAGTGTAGAGGTGAAATTCGTAGATATTGGGTGGAACACCGGTGGCGAAAGCGGCTCTCTGGCCCGGTTCTGACGCTGAGGCGCGAAAGCGTGGGGAGCAAACAGGATTAGATACCCCGGTAGTCCGTAG	Bacteria	1	Proteobacteria	0.93	Alphaproteobacteria	0.9	Alphaproteobacteria_incertae_sedis	0.73	Geminicoccus	0.73
BactOtu429	CTGAGTGTCAGCAGCCGCGGTAATACGGAGGGAGCTAGCGTTGTTCGGAATCACTGGGCGTAAAGCACACGTAGGCGGGACGGTGCGTCGGTGCTGAAAGCGCCAGGCTTAACCTGGCGAGGCGTGCCGATACGACCGACCTCGAGGCAGACAGAGGGTGGCGGAATTCCGGGTGTAGTGGTGAAATGCGTAGAGATCCGGAGGAACGCCGGTGGCGCAAGCGGCCACCTGGGTCTGACCTGACGCTGAGGTGCGAAAGCGTGGGGAGCAAACCGGATTAGATACCCGAGTAGTCCGTAG	Bacteria	0.99	Chloroflexi	0.9	Chloroflexia	0.9	Chloroflexales	0.9	Oscillochloridaceae	0.81	Oscillochloris	0.81
BactOtu430	GACTGAGTGCCAGCCGCCGCGGTAATACGGAGGATGCAAGCGTTATCCGGAATTATTGGGCGTAAAGCGTCCGCAGGTGGTTTTTCAAGTCTGCTGTCAAAGACCGGGGCTTAACTTCGGAAAGGCAGTGGAAACTGAACAGCTAGAGTATGGTAGGGGTAGAGGGAATTCCCGGTGTAGCGGTGAAATGCGTAGAGATCGGGAAGAACATCGGTGGCGAAAGCGCCTTGCTGGGTCTGCACTGACACTGAGGGACGAAAGCTAGGGGAGCGAAAGGGATTAGATACCCTGGTAGTCCGTAG	Bacteria	1	Cyanobacteria/Chloroplast	1	Cyanobacteria	0.99	Family XIII	0.6	GpXIII	0.6
BactOtu431	GACTGAGTGTCAGCAGCCGCGGTAAGACAGGGGGGAGTGTTCTTCGGAATGACTGGGCGTAAAGGGCACGCAGGTGATGAATCGGGTTGAAAGTTAAAGTCGGAAAAAATGGTGGAATGCTCTTGAAACCAATTCACATGAGTGAGACAGATGAGAGTGGAATTTTGTGTGAAGGGTGAAATCCGCAAATCTACGAAGGAACGCCAAAAGCGAAGGCAGCTCTCTGGGTCCCTACCGACGCTGGAGTGCGAAAGCATGGGGAGCGAACGGGATTAGATACCCCAGTAGTCCGTAG	Plantae	1									Mitochondria	0.04
BactOtu432	TGAGTGTCAGCCGCCGCGGTAATACGGAGGGTGCAAGCGTTAATCGGAATTACTGGGCGTAAAGCGCACGTAGGCGGTAATGTAAGACAGATGTGAAATCCCCGGGCTCAACCTGGGAACTGCATCCGAAACTGGCAGGCTTGAGTCTCGTAGAGGGGGGTAGAATTCCAGGTGTAGCGGTGAAATGCGTAGAGATCTGGAGGAATACCGGTGGCGAAGGCGGCCCCCTGGACGAAGACTGACGCTCAGGTGCGAAAGCGTGGGGAGCAAACAGGATTAGATACCCTTGTAGTCCGTAGT	Bacteria	1	Proteobacteria	1	Gammaproteobacteria	1	Enterobacteriales	1	Enterobacteriaceae	1	Kosakonia	0.26
BactOtu433	GACTTGGTCATTTAGAGGAAGTAAAAGTCGTAACAAGGTTTCCGTAGGTGAACCTGCGGAAGGATCATTACCGAGTGCGGGTCCTTTGGGCCCAACCTCCCATCCGTGTCTATTATACCCTGTTGCTTCGGCGGGCCCGCCGCTTGTCGGCCGCCGGGGGGGCGCCTTTGCCCCCCGGGCCCGTGCCCGCCGGAGACCCCAACACGAACACTGTCTGAAAGCGTGCAGTCTGAGTTGATTGAATGCAATCAGTTAAAACTTTCAACAATGGATCTCTTGGTTCCGGCATCGATGAAGAACGCAGCGTAGTC	Archaea	0.3	Euryarchaeota	0.17	Methanopyri	0.08	Methanopyrales	0.08	Methanopyraceae	0.08	Methanopyrus	0.08
BactOtu434	TGACTGAGTGTCAGCCGCGGTAAGACAGAGGATGCAAGCGTTATCCGGAATGATTGGGCGTAAAGCGTCTGTAGGTGGCTTTTTAAGTCCGCCGTCAAATCCCAGGGCTCAACCCTGGACAGGCGGTGGAAACTACCAAGCTGGAGTACGGTAGGGGCAGAGGGAATTTCCGGTGGAGCGGTGAAATGCGTAGAGATCGGAAAGAACACCAACGGCGAAAGCACTCTGCTGGGCCGACACTGACACTGAGAGACGAAAGCTAGGGGAGCGAATGGGATTAGATACCCGAGTAGTCCGTA	Bacteria	1	Cyanobacteria/Chloroplast	1	Chloroplast	1	Chloroplast	1	Streptophyta	1
BactOtu435	CTGAGTGCCAGCCGCCGCGGTAAGACAGAGGGGGCAAGCGTTGTCCGGACTGACTGGGCGTAAAGCGCGCGCAGGCGGTCTGAGGCGTCGGTGCTGAAAGTCCACCGCTTAACGGTGGGAAGCGCGCCGATACGCTCAGACTGGAGGGCGGGCGAGGGTGGTGGAATTGCCGATGTAGTGGTGAAATGCGTAGAGATCGGCAGGAACACCAGTGGCGAAGGCGGCCACCTAGCCCGCACCTGACGCTGAGGCGCGACAGCGTGGGGAGCGAACTGGATTAGAAACCCCCGTAGTCCGTAGTC	Bacteria	0.95	Chloroflexi	0.55	Chloroflexia	0.42	Kallotenuales	0.29	Kallotenuaceae	0.29	Kallotenue	0.29
BactOtu436	ACTGAGTGTCAGCCGCCGCGGTAAGACAGGGGGGAGTGTTCTTCGGAATGACTGGGCGTAAAGGGCACGCAGGTGATGAATCGGGTTGAAAGTTAAAGTCGGAAAAAATGGTGGAATGCTCTTGAAACCAATTCACATGAGTGAGACAGATGAGAGTGGAATTTTGTGTGAAGGGTGAAATCCGCAAATCTACGAAGGAACGCCAAAAGCGAAGGCAACTCTCTGGGTCCCTACTGACACTAGAGTGTGAAAGCATGGGGAGAGAACAAGATTAGATACCCCTGTAGTCCGTAGT	Archaea	0.24	Crenarchaeota	0.14	Thermoprotei	0.14	Thermoproteales	0.14	Thermoproteaceae	0.14	Thermocladium	0.14
BactOtu437	CTGAGTGCCAGCCGCCGCGGTAATACGGAGGATGCAAGCGTTATCCGGAATTATTGGGCGTAAAGCGTCCGTAGGTGGCTTTACAAGTCAGTTGTTAAAGCGTGGAGCTTAACTCCATAAGGGCAATTGAAACTGTGAGGCTAGAGTTTGGTAGGGGTAAGGGGAATTCCCAGTGTAGCGGTGAAATGCGTAGATATTGGGAAGAACACCGGTGGCGAAAGCGCCTTACTGGACCTGAACTGACACTGAGGGACGAAAGCTAGGGGAGCGAAAGGGATTAGAAACCCTCGTAGTCCGTAGTC	Bacteria	0.95	Cyanobacteria/Chloroplast	0.88	Cyanobacteria	0.85	Family IV	0.29	GpIV	0.29
BactOtu438	TGACTGAGTGCCAGCAGCCGCGGTAATACGTAGGTGGCAAGCGTTATCCGGAATTATTGGGCGTAAAGCGCGCGTAGGCGGTTTTTTAAGTCTGATGTGAAAGCCCACGGCTCAACCGTGGAGGGTCATTGGAAACTGGAAAACTTGAGTGCAGAAGAGGAAAGTGGAATTCCATGTGTAGCGGTGAAATGCGCAGAGATATGGAGGAACACCAGTGGCGAAGGCGACTTTCTGGTCTGTAACTGACGCTGATGTGCGAAAGCGTGGGGATCAAACAGGATTAGAAACCCCCGTAGTCCGTAG	Bacteria	1	Firmicutes	1	Bacilli	1	Bacillales	1	Staphylococcaceae	0.99	Staphylococcus	0.98
BactOtu439	GAGTGTCAGCCGCCGCGGTAAGACGAACCGTGCAAACGTTGTTCGGAATCACTGGGCTTAAAGGGCGCGTAGGCGGGGGACCAAGTCCGGGGTGAAATCTTTCGGCTCAACCGGAAAACTGCCTTGGATACTGGTCTTCTTGAGGGAGGTAGGGGCAGGTGGAACTTCCGGTGGAGCGGTGAAATGCGTTGATATCTGGAGGAACACCGGTGGCGAAGGCGGCATCCTGGACCGGTATTGACGCTGATGCGCGAAAGCCAGGGGAGCAAACGGGATTAGATACCCTTGTAGTCCGTAGT	Bacteria	1	Planctomycetes	0.95	Planctomycetia	0.95	Planctomycetales	0.94	Planctomycetaceae	0.94	Gemmata	0.45
BactOtu440	GACTGAGTGCCAGCAGCCGCGGTAATACGAAGGGGGCTAGCGTTGTTCGGAATCACTGGGCGTAAAGGGCGCGTAGGCGGCCTTGTAAGTCGGGGGTGAAAGCCTGTGGCTCAACCACAGAATTGCCTTCGATACTGCAGGGCTTGAGACTGGAAGAGGTTGGTGGAACTGCGAGTGTAGAGGTGAAATTCGTAGATATTCGCAAGAACACCGGTGGCGAAGGCGGCCAACTGGTCCGGATCTGACGCTGAGGCGCGAAAGCGTGGGGAGCAAACAGGATTAGATACCCTCGTAGTCCGTA	Bacteria	1	Proteobacteria	1	Alphaproteobacteria	1	Rhizobiales	0.98	Methylobacteriaceae	0.95	Microvirga	0.46
BactOtu441	TGAGTGCCAGCAGCCGCGGTAATACGGAGGGTGCAAGCGTTAATCGGAATTACTGGGCGTAAAGCGCGCGTAGGTGGTTCGTTAAGTTGGATGTGAAAGCCCCGGGCTCAACCTGGGAACTGCATCCATAACTGCCTGACTAGAGTACGGTAGAGGGTAGCGGAATTCCTGGTGTAGCAGTGAAATGCGTAGAGATCAGGAGGAACATCCATGGCGAAGGCAGCTACCTGGACCAACATTGACACTGAGGCACGAAAGCGTGGGGAGCAAACAGGATTAGAAACCCGGGTAGTCCGTAT	Bacteria	1	Proteobacteria	0.98	Gammaproteobacteria	0.98	Xanthomonadales	0.52	Xanthomonadaceae	0.52	Stenotrophomonas	0.31
BactOtu442	ACTGAGTGTCAGCCGCCGCGGTAATACGGAGGGTGCAAGCGTTAATCGGAATTACTGGGCGTAAAGCGCACGCAGGCGGTCTGTCAAGTCGGATGTGCAATCCCCGGGCTCAACCTGGGAACTGCATTCGAAACCGGCAGGCTAGAGTCTTGTAGAGGAGGGTAGAATTCCAGGTGTAGCGGTGAAATGCGTAGAGATCTGGAGGAATACCGGTGGCGAAGGCGGCCCCCTGGACAAAGACTGACGCTCAGGTGCGAAAGCGTGGGGAGCAAACAGGATTAGATACCCTAGTAGCCGT	Bacteria	1	Proteobacteria	1	Gammaproteobacteria	1	Enterobacteriales	1	Enterobacteriaceae	1	Leclercia	0.31
BactOtu443	TGAGTGTCAGCCGCCGCGGTAATACAGAGACTGCAAGCGTTATTCGGATTCACTGGGCGTAAAGGGTGCGCAGGCGGCCATGTGTGTCAGGTGTGAAAGCCCGAGGCTCAACCTCGGAATTGCGCCTGAAACTACATGGCTAGAGTACTGGAGAGGGTAGCGGAATTCATGGTGTAGCAGTGAAATGCGTAGATATCATGAGGAACACCAGAGGCGAAGGCGGCTACCTGGACAGTTACTGACGCTCAGGCACGAAAGCGTGGGGAGCAAACAGGATTAGATACCCGTGTAGTCCGTAGT	Bacteria	1	Verrucomicrobia	0.97	Opitutae	0.95	Opitutales	0.94	Opitutaceae	0.94	Opitutus	0.85
BactOtu444	TGACTGAGTGCCAGCCGCCGCGGTAATACAGAGGGTGCGAGCGTTAATCGGAATTACTGGGCGTAAAGCGCGCGTAGGCGGCTTTGCAAGTCGGGTGTGAAATCCCCAGGCTTAACCTGGGAACTGCATCCGATACTGGATGGCTTGAATTCGGGAGAGGGATGCAGAATTCCAGGTGTAGCGGTGAAATGCGTAGATATCTGGAGGAATACCGGTGGCGAAGGCGGCATCCTGGACCGGTATTGACGCTGATGCGCAAAAGCGTGGGGAGCAAACGGGATTAGATACCCGCGTAGTCCGTAGTC	Bacteria	0.99	Proteobacteria	0.78	Gammaproteobacteria	0.71	Xanthomonadales	0.52	Sinobacteraceae	0.52	Povalibacter	0.48
BactOtu445	CTGAGTGCCAGCAGCCGCGGTAATACGAAGGGTGCAAGCGTTACTCGGAATTACTGGGCGTAAAGCGCGCGTAGGTGGTTCGTTAAGTTGGATGTGAAAGCCCTGGGCTCAACTTGGGAACTGCAGTGGATACTGGGCGACTAGAGTGTGGTAGAGGGTAGCGGAATTCCTGGTGTAGCAGTGAAATGCGTAGAGATGTGGAGGAACACCGATGGCGAAGGCAGCCCCCTGGGCTAAGATTGACGCTCAGGTGCGAAAGCGTGGGGAGCAAACAGGATTAGAAACCCTAGTAGTCCGTAGT	Bacteria	1	Proteobacteria	1	Gammaproteobacteria	0.85	Xanthomonadales	0.72	Xanthomonadaceae	0.72	Xylella	0.31
BactOtu446	TGAGTGCCAGCCGCCGCGGTAATACAGAGGGTGCAAGCGTTGTTCGGAATTATTGGGCGTAAAGCGCGTGTAGGCGGCCTTGCAAGTCGGGTGTGAAAGCCCTCGGCTCAACCGAGGAAGTGCGCCCGAAACTGCGGGGCTTGAGTGCCGGAGAGGGTGGCGGAATTCCCCAAGTAGAGGTGAAATTCGTAGATATGGGGAGGAACACCGGTGGCGAAGGCGGCCATCTGGACGGTAACTGACGCTGAGACGCGAAAGCGTGGGGAGCAAACAGGATTAGAAACCCCGGT	Bacteria	1	Proteobacteria	1	Deltaproteobacteria	1	Myxococcales	1	Cystobacteraceae	0.57	Cystobacter	0.57
BactOtu447	TGACTGAGTGTCAGCCGCCGCGGTAATACGTAGGGTGCAAGCGTTAATCGGAATTACTGGGCGTAAAGCGTGCGCAGGCGGTTTTGTAAGTCTGACGTGAAATCCCCGGGCTTAACCTGGGAACTGCATTTGAAACTGGCAGGCTTGAGTCTCGTAGAGGGGGGTAGAATTCCAGGTGTAGCGGTGAAATGCGTAGAGATCTGGAGGAATACCGGTGGCGAAGGCAGCCCCCTGGGTCAAGATTGACGCTCATGCACGAAAGCGTGGGGAGCAAACAGGATTAGATACCCCGGTAGTCCGTAG	Bacteria	1	Proteobacteria	1	Gammaproteobacteria	0.44	Enterobacteriales	0.43	Enterobacteriaceae	0.43	Pluralibacter	0.24
BactOtu448	CTGAGTGTCAGCCGCCGCGGTAATACAGAGGGTGCGAGCGTTGTCCGGAATTACTGGGCGTAAAGGGCGCGTAGGCGGCTTGGTAAGTCGGGGGTGAAAGTCAGCGGCTCAACCGCTGGACTGCCTTCGAGACTGCCTGGCTTGAGCATGGTAGAGGCTGGCGGAATTCCCGGTGTAGCGGTGGAATGCGTAGAGATCGGGAGGAAGGCCGGTGGCGAAGGCGGCGCTCTGGAACATTTCTGACGCTGAGGCTCGAAAGCGTGGGGAGCAAACAGGATTAGAAACCCGCGTAGTCCGTAGT	Bacteria	1	Nitrospirae	0.54	Nitrospira	0.54	Nitrospirales	0.54	Nitrospiraceae	0.54	Nitrospira	0.54
BactOtu449	GACTGAGTGCCAGCAGCCGCGGTAATACGAAGGGTGCAAACGTTGCTCGGAATTATTGGGCGTAAAGCGCACGTAGGCGGCATTGCAAGTCGGATGTGAAATCCCTCGGCTTAACCAAGGAAGTGCATCCGAAACTGCAGAGCTTGAGTGCCGGAGAGGGTGGCGGAATTCCCCAAGTAGAGGTGAAATTCGTAGATATCGGGAGGAACACCAGTGGCGAAAGCGGCCTCCTGGACCAGACCTGACGCTGAGGAGCGAAAGTGTGGGGAGCGAACAGGATTAGAAACCCGCGTAGTCCGT	Bacteria	1	Proteobacteria	0.93	Deltaproteobacteria	0.87	Myxococcales	0.86	Cystobacteraceae	0.53	Melittangium	0.37
BactOtu450	CTGAGTGTCAGCAGCCGCGGTAATACGTAGGGGGCGAGCGTTGTCCGGAATTATTGGGCGTAAAGCGCGCGCAGGCGGCTTCTTAAGTCTGGTGTTTAAACCTAGGGCTCAACCTTGGGGCGCACCGGAAACTGGGAGGCTTGAGTGCAGAAGAGGAGAGTGGAATTCCACGTGTAGCGGTGAAATGCGTAGAGATGTGGAGGAACACCAGTGGCGAAGGCGACTTTCTGGTCTGTAACTGACGCTGAGGCGCGAAAGCGTGGGGAGCAAACAGGATTAGATACCCGGGTAGTCCGT	Bacteria	1	Firmicutes	1	Bacilli	0.99	Bacillales	0.99	Paenibacillaceae 1	0.52	Paenibacillus	0.38
BactOtu451	ACTGAGTGCCAGCAGCCGCGGTAATACGGAGGGTGCAAGCGTTATCCGGATTTACTGGGTTTAAAGGGTGTGTAGGCGGGTCTTTAAGTCAGTGGTGAAATCTCCGAGCTTAACTTGGAAACTGCCATTGATACTATTGATCTTGAATTCTGTTGAGGTGGGCGGAATAAGTCATGTAGCGGTGAAATGCATAGATATGACTTAGAACACCAATTGCGAAGGCAGCTCGCTAAGCAGATATTGACGCTGAGGCACGAAAGCGTGGGGATCAAACAGGATTAGAAACCCGAGTAGTCCGT	Bacteria	1	Bacteroidetes	1	Sphingobacteriia	0.89	Sphingobacteriales	0.89	Chitinophagaceae	0.89	Asinibacterium	0.11
BactOtu452	CTGAGTGTCAGCCGCCGCGGTAATACGAAGGGTGCAAGCGTTACTCGGAATTACTGGGCGTAAAGCGTGCGTAGGTGGTTCGTTAAGTCTGTCGTGAAAGCCCCGGGCTCAACCTGGGAATGGCGATGGATACTGGCGGGCTAGAGTGCGGTAGAGGAGAGTGGAATTCCCGGTGTAGCAGTGAAATGCGTAGAGATCGGGAGGAACATCAGTTGCGAAGGCGGCTCTCTGGACCAGCACTGACACTGAGGCACGAAAGCGTGGGGAGCAAACAGGATTAGAAACCCGAGTAGTCCGT	Bacteria	1	Proteobacteria	1	Gammaproteobacteria	1	Xanthomonadales	1	Xanthomonadaceae	1	Arenimonas	1
BactOtu453	GACTGAGTGTCAGCCGCCGCGGTAATACGTAGGGTGCGAGCGTTAATCGGAATTACTGGGCGTAAAGTGTGCGCAGGTGGCCGCGCAAGTCGAGTGTGAAATCCCCGAGCTTAACTTGGGAATTGCGCTCGAAACTACGTGGCTCGAGTGTGGCAGAGGAAGGTGGAATTCCAGGTGTAGCGGTGAAATGCGTAGAGATCTGGAGGAACACCGATGGCGAAGGCAGCCTTCTGGGCCAACACTGACGCTCATGCACGAAAGCGTGGGGAGCAAACAGGATTAGATACCCTTGTAGTCCGT	Bacteria	1	Proteobacteria	0.99	Betaproteobacteria	0.78	Burkholderiales	0.38	Alcaligenaceae	0.2	Basilea	0.19
BactOtu454	GAGTGTCAGCCGCCGCGGTAATACGAAGGGGGCTAGCGTTGCTCGGAATTACTGGGCGTAAAGGGCGCGTAGGCGGACATTTAAGTCAGGGGTGAAAGCCCGGGGCTCAACTCCGGAATTGCCTTTGAGACTGGGGGACTAGAATCCGGGAGAGGTGAGTGGAATTCCGAGTGTAGAGGTGAAATTCGTAGATATTCGGAAGAACACCAGTGGCGAAGGCGGCTCACTGGACCGGTATTGACGCTGAGGTGCGAAAGCGTGGGGAGCAAACAGGATTAGATACCCCAGTAGTCCGTA	Bacteria	1	Proteobacteria	1	Alphaproteobacteria	1	Rhizobiales	0.53	Methylobacteriaceae	0.2	Psychroglaciecola	0.2
BactOtu455	GACTGAGTGCCAGCAGCCGCGGTAATACGGAGGAGGCAAGCGTTATCCGGAATTATTGGGCGTAAAGCGTCCGTAGGTGGTGAGTCAAGTCTGCTGTTAAAACGTGGAGCTTAACTCCATATCGGCAGTGGAAACTGGCTTGCTAGAGTGCGATAGGGGCAAGGGGAATTCCCAGTGTAGCGGTGAAATGCGTAGATATTGGGAAGAACACCGGTGGCGAAAGCGCCTTGCTGGGTCTGCACTGACACTGAGGGACGAAAGCTAGGGGAGCGAAAGGGATTAGAAACCCTAGTAGTCCGTAGTCA	Bacteria	1	Cyanobacteria/Chloroplast	0.95	Cyanobacteria	0.95	Family V	0.57	GpV	0.57
BactOtu456	ACTGAGTGCCAGCAGCCGCGGTAATACGTAGGTGGCAAGCGTTGTCCGGATTTATTGGGTTTAAAGGGTGCGTAGGCGGTTATATAAGTCAGTGCTGAAATATCCCGGCTTAACCGGGAGGGTGGCATTGATACTGTATAACTTGAGTAAAGTTGAGGTGGGCGGAATTGACGGTGTAGCGGTGAAATGCTTAGATATCGTCAAGAACACCGATTGCGAAGGCAGCTCACTAAGCTTTAACTGACGCTGAGGCACGAAAGTGTGGGGATCAAACAGGATTAGAAACCCTTGTAGTCCGTAGTCA	Bacteria	1	Bacteroidetes	1	Cytophagia	1	Cytophagales	1	Ohtaekwangia	1
BactOtu457	GAGTGTCAGCCGCCGCGGTAATACGTAGGGGGCAAGCGTTGTCCGGAATTATTGGGCGTAAAGCGCGCGCAGGCGGCTTACTAAGTCTGGTGTGAAAGCCCACGGCTCAACCGTGGAGGGCCATTGGAAACTGGTAAGCTTGAGTGCAGGAGAGGAGAGCGGAATTCCTGGTGTAGCGGTGAAATGCGTAGATATCAGGAGGAACACCCGTGGCGAAGGCGGCTCTCTGGCCTGTAACTGACGCTGAGGCGCGAAAGCGTGGGGAGCAAACAGGATTAGATACCCTTGTAGTCCGT	Bacteria	1	Firmicutes	1	Bacilli	1	Bacillales	1	Paenibacillaceae 2	0.99	Oxalophagus	0.82
BactOtu458	ACTGAGTGTCAGCAGCCGCGGTAATACGTAGGGACCAAGCGTTGTTCGGATTTACTGGGCGTAAAGGGCGCGTAGGCGGCGTGGTAAGTCAGCTGTGAAATCTCCGAGCTTAACTCGGAACGGTCAGCTGATACTGCTGTGCTAGAGTACAGAAAGGGCAATCGGAATTCTTGGTGTAGCGGTGAAATGCGTAGATATCAAGAGGAACACCTGAGGCGAAGGCGGGTTGCTAGGCTGATACTGACGCTGAGGCGCGAAAGCTAGGGTAGCAAACGGGATTAGAAACCCGCGTAGTCCGTAGTC	Bacteria	1	Acidobacteria	1	Acidobacteria_Gp4	1	Blastocatella	0.9
BactOtu459	CTGAGTGCCAGCAGCCGCGGTAATACGTAGGGTGCGAGCGTTGTCCGGAATTATTGGGCGTAAAGGGCTCGTAGGCGGTTTGTTACGTCGGGAGTGAAAACTCGGGGCTTAACTCCGAGCCTGCTTCCGATACGGGCTGACTAGAGGTATGCAGGGGAGAACGGAATTCCTGGTGTAGCGGTGGAATGCGCAGATATCAGGAGGAACACCGGTGGCGAAGGCGGTTCTCTGGGCCTTACCTGACGCTGAGGCGCGAAAGCGTGGGGAGCAAACAGGATTAGAAACCCTTGTAGTCCGTAGTCA	Bacteria	1	Actinobacteria	1	Actinobacteridae	1	Actinomycetales	1	Nocardioidaceae	0.71	Marmoricola	0.6
BactOtu460	TGACTGAGTGCCAGCAGCCGCGGTAATACGAAGGGTGCAAGCGTTAATCGGAATTACTGGGCGTAAAGCGCACGCAGGCGGTCTGTTAAGTCAGATGTGAAATCCCCGGGCTTAACCTGGGAACTGCATTTGAAACTGGGGAACTTGAGTGCAGAAGAGAAAAGCGGAATTCCACGTGTAGCGGTGAAATGCGTAGAGATCTGGAGGAATACCGGTGGCGAAGGCGGCCCCCTGGACGAAGACTGACGCTCAGGTGCGAAAGCGTGGGGAGCAAACAGGATTAGATACCCCCGTAGTCCGTA	Bacteria	1	Proteobacteria	0.99	Gammaproteobacteria	0.99	Enterobacteriales	0.98	Enterobacteriaceae	0.98	Gibbsiella	0.46
BactOtu461	TGAGTGTCAGCCGCCGCGGTAAGACGTAGGAGGCGAGCGTTGTCCGGAGTTACTGGGCGTAAAGCGCGCGCAGGCGGCCCTGTACGCTGCCGGTGAAAACTCCCGGCTCACCTGGGAGAGGTTCGGCAGTACGGCAGGGCTGGAGGGCGGTAGAGGGTGGTGGAATTCCGCGTGTAGCAGTGAAATGCGTAGAGATGCGGAGGAACACCGATGGCGAAGGCAGCCCCCTGGGCCAACACTGACGCTCAGGCACGAAAGCGTGGGGAGCAAACAGGATTAGATACCCTCGTAGTCCGTAGT	Bacteria	0.98	Proteobacteria	0.76	Betaproteobacteria	0.63	Neisseriales	0.14	Neisseriaceae	0.14	Formivibrio	0.06
BactOtu462	CTGAGTGCCAGCCGCCGCGGTAATACGAAGGGGGCTAGCGTTGTTCGGAATTACTGGGCGTAAAGCGCACGTAGGCGGATTTGTTAGTCAGGGGTGAAATCCCGGGGCTCAACCTCGGAACTGCCTTTGATACTGCAAGTCTCGAGTCCGGAAGAGGTGAGTGGAATTCCTAGTGTAGAGGTGAAATTCGTAGATATTCGGAGGAACACCAGTGGCGAAGGCGGCTCACTGGTCCATTACTGACGCTGAGGTGCGAAAGCGTGGGGAGCAAACAGGATTAGAAACCCCAGTAGTCCGT	Bacteria	1	Proteobacteria	1	Alphaproteobacteria	1	Rhizobiales	0.99	Hyphomicrobiaceae	0.61	Filomicrobium	0.52
BactOtu463	CTGAGTGCCAGCCGCCGCGGTAATACGGGGGGGGCAAGCGTTGTTCGGAATCACTGGGCGTAAAGCGCACGTAGGCGGTCCTGTAAGTCAGGTGTGAAAGCCCTCGGCTCAACCGAGGAACTGCGCCTGATACTGCAGGGCTTGAGGACGGGAGGAGAAGGTGGAATTCCTGGTGGAGCGGTGAAATGCGTAGATATCTGGAGGAACATCGGTGGCGAAGGCGGCATCCTGGACCGGTATTGACGCTGAGGCGCGAAAGCCAGGGGAGCAAACGGGATTAGAAACCCTGGTAGTCCGTAGTCA	Plantae	1									Wheat mitochondria	0.16
BactOtu464	TGAGTGCCAGCCGCCGCGGTAATACGGAGGGTGCAAGCGTTAATCGGAATTACTGGGCGTAAAGCGCGCGTAGGTGGTTCTTTAAGTTGGATGTGAAAGCCCCGGGCTCAACCTGGGAACTGCATCCAAAACTGGCGAGCTAGAGTAGGGCAGAGGGTGGTGGAATTCCAGGTGTAGCGGTGAAATGCGTGGAGATCTGGAGGAATACCGGTGGCGAAGGCGGCCCCCTGGACGAAGACTGACGCTCAGGTGCGAAAGCGTGGGGAGCAAACAGGATTAGAAACCCTTGTAGTCCGTAGTCA	Bacteria	1	Proteobacteria	1	Gammaproteobacteria	1	Enterobacteriales	0.7	Enterobacteriaceae	0.7	Pluralibacter	0.05
BactOtu465	GACTGAGTGTCAGCCGCCGCGGTAATACGGAGGGTGCAAGCGTTATCCGGATTCACTGGGTTTAAAGGGTGCGTAGGCGGGCCGGTAAGTCAGTGGTGAAATCCTGGGGCTTAACCCCAGAACTGCCGTTGATACTATCGGTCTTGAATATTGTGGAGGTGAGCGGAATATGTCATGTAGCGGTGAAATGCTTAGAGATGACATAGAACACCAATTGCGAAGGCAGCTCACTACGCAAAGATTGACGCTGAGGCACGAAAGCGTGGGGATCAAACAGGATTAGAAACCCTCGTAGTCCGTAGT	Bacteria	1	Bacteroidetes	1	Sphingobacteriia	1	Sphingobacteriales	1	Chitinophagaceae	1	Flavisolibacter	0.34
BactOtu466	GAGTGTCAGCAGCCGCGGTAATACGGAGGGGGCTAGCGTTGTTCGGAATTACTGGGCGTAAAGCGCACGTAGGCGGCTTTGTAAGTTAGAGGTGAAAGCCCGGAGCTCAACTCCGGAATTGCCTTTAAGACTGCATCGCTAGAACGTCGGGGAGGTGAGTGGAATTCCGAGTGTAGAGGTGAAATTCGTAGATATTCGGAAGAACACCAGTGGCGAAGGCGACTCACTGGACGACTGTTGACGCTGAGGTGCGAAAGCGTGGGGAGCAAACAGGATTAGAAACCCTTGTAGTCCGTAGT	Bacteria	1	Proteobacteria	1	Alphaproteobacteria	1	Sphingomonadales	1	Sphingomonadaceae	1	Sphingomonas	0.45
BactOtu467	GAGTGTCAGCAGCCGCGGTAATACGGGGGGGGCAAGCGTTGTTCGGAATTACTGGGCGTAAAGGGCGCGTAGGTGGCCTGTTAAGTCGAACGTGAAATCCCCGGGCTTAACCCGGGAACTGCGTCCGAGACTGGCAGGCTCGAATCCGGGAGAGGGATGCAGAATTCCAGGTGTAGCGGTGAAATGCGTAGATATCTGGAGGAATACCGGTGGCGAAGGCGGTCGACTGGGCCAGTACTGACGCTGAGGCGCGACAGCGTGGGGAGCAAACAGGATTAGAAACCCTTGTAGTCCGTAGT	Bacteria	0.99	Acidobacteria	0.48	Acidobacteria_Gp6	0.44	Gp6	0.44
BactOtu468	ACTGAGTGTCAGCAGCCGCGGTAATACGTAGGGTGCGAGTGTTAATCGGAATTACTGGGCGTAAAGCGTGCGCAGGCGGTTATGTAAGACAGAGGTGAAATCCCCGGGCTCAACCTGGGAACGGCCTTTGTGACTGCATGGCTAGAGTGCGGCAGAGGGGGATGGAATTCCGCGTGTAGCAGTGAAATGCGTAGATATGCGGAGGAACACCGATGGCGAAGGCAATCCCCTGGACCTGTACTGACGCTCATGCACGAAAGCGTGGGGAGCAAACAGGATTAGATACCCTTGTAGTCCGT	Bacteria	1	Proteobacteria	1	Betaproteobacteria	1	Burkholderiales	1	Comamonadaceae	0.97	Delftia	0.35
BactOtu469	TGACTGAGTGTCAGCCGCCGCGGTAATACAGAGGGTGCAAGCGTTGTTCGGAATCATTGGGCGTAAAGCGCTCGTAGGCGGTCGACCAAGTCAGGTGTGAAAGCCTGGGGCTCAACCCCAGAAGTGCACTTGAAACTGGTTGGCTTGAATGTCGGAGAGGGCAGTGGAATTCCGAGTGTAGAGGTGAAATTCGTAGATATTCGGAAGAACACCAGTGGCGAAGGCGGCTCACTGGACTGGTATTGACGCTGAGGTGCGAAAGCGTGGGGAGCAAACAGGATTAGATACCCTTGTAGTCCGTAGT	Bacteria	1	Proteobacteria	0.93	Alphaproteobacteria	0.81	Sphingomonadales	0.63	Sphingomonadaceae	0.59	Hephaestia	0.43
BactOtu470	GAGTGCCAGCCGCCGCGGTAATACAGAGGTCTCGAGCGTTAGTCGGAATCACTGGGCTTAAAGCGTACGTAGGCGGATCTGCAGGCGTCGTGTGAAATACTTCGGCTCAACCGGGGAACTGCACGGCGAACCGCAGATCTTGAGACAAGTAGGGGCGGTCGGAACGATAGGTGGAGTGGTGAAATGCGTTGATATCTATCGGAACGCCGAAGGTGAAAGCAGGCCGCTGGGCTTGCTCTGACGCTGAGGTACGAAAGCGTGGGGAGCAAACGGGATTAGATACCCTAGTAGTCCGTA	Bacteria	0.92	Planctomycetes	0.44	Planctomycetia	0.39	Planctomycetales	0.39	Planctomycetaceae	0.39	Gemmata	0.06
BactOtu471	GAGTGTCAGCCGCCGCGGTAATACGGAGGATGCAAGCGTTATCCGGAATTATTGGGCGTAAAGCGTCCGTAGGTGGTTGTTCAAGTCTATTGTCAAAGCCTGGGGCTTAACCCTGGAGAGGCGGTGGAAACTGGATAACTAGAGTGCGGTAGGGGCAGAGGGAATTCCCAGTGTAGCGGTGAAATGCGTAGATATTGGGAAGAACACCGGTGGCAAAAGCGCTCTGCTGGGCCTGCACTGACACTGAGGGACGAAAGCTAGGGGAGCGAAAGGGATTAGATACCCCGGTAGTCCGTAGT	Bacteria	1	Cyanobacteria/Chloroplast	0.95	Cyanobacteria	0.94	Family V	0.3	GpV	0.3
BactOtu472	TGAGTGTCAGCCGCCGCGGTAATACGGGGGGGGCAAGCGTTGTTCGGAATTACTGGGCGTAAAGGGCCAGTAGGCGGCCAACTAAGTCGGATGTGAAATCCCCAGGCTCAACCTGGGAACTGCATCCGATACTGGATGGCTTGAATTCGGGAGAGGGATGCAGAATTCCAGGTGTAGCGGTGAAATGCGTAGATATCTGGAGGAATACCGGTGGCGAAGGCGGCATCCTGGACCGACATTGACGCTGAACGGCGAAAGCTAGGGGAGCAAACGGGATTAGATACCCCTGTAGTCCGTAG	Bacteria	0.96	Acidobacteria	0.89	Acidobacteria_Gp6	0.89	Gp6	0.89
BactOtu473	TGACTGAGTGTCAGCCGCCGCGGTAATACGGAGGGTGCAAGCGTTAATCGGAATTACTGGGCGTAAAGCGCACGCAGGCGGTCTGTTAAGTCAGATGTGAAATCCCCGGGCTTAACCTGGGAATGGCGATGGAGACTGCAAGGCTAGAATCTGGCAGAGGGGGGTAGAATTCCACGTGTAGCAGTGAAATGCGTAGATATGTGGAGGAATACCGATGGCGAAGGCAGCCCCCTGGGATAACACTGACGCTCATGCACGAAAGCGTGGGGAGCAAACAGGATTAGAAACCCTTGTAGTCCGTAGTC	Bacteria	1	Proteobacteria	1	Betaproteobacteria	0.96	Burkholderiales	0.91	Oxalobacteraceae	0.86	Rugamonas	0.24
BactOtu474	CTGAGTGTCAGCCGCCGCGGTAAAACGTAGGAGCCTAGCGTTATCCGAATTTACTGGGCGTAAAGCGCGTGCAGGCGGCTTGGTAAGTGGATTGTGAAATCTCCCGGCTCAACTGGGAGGGGACGGTCCAGACTGCGAGGCTGGAGGCAGGGAGAGGGAGGTGGAATTCCCGGTGTAGTGGTGAAATGCGTAGAGATCGGGAGGAACACCAGTGGCGAAAGCGGCCTCCTGGCCCTGACCTGACGCTGAGACGCGAAAGCTAGGGGAGCGAACGGGATTAGATACCCTGGTAGTCCGTAGTC	Bacteria	0.99	Chloroflexi	0.94	Anaerolineae	0.77	Anaerolineales	0.77	Anaerolineaceae	0.77	Ornatilinea	0.39
BactOtu475	GAGTGTCAGCAGCCGCGGTAAGACGAGGGATCCTAGCGTTGCTCGGAATCATTGGGCGTAAAGAGGGCGTAGGTGGCTTGGTAAGTCAGGTGTGAAAGCCCAGGGCTCAACCCTGGAAGTGCATTTGATACTACTGAGCTTGAGTGTTAGAGAGGTTACCGGAATACCTGGTGTAGTGGTGAAATACGTAGATATTAGGTGGAACACCGGAGGCGAAGGCGGGTAACTGGCTAAACACTGACACTGAGGCCCGAAAGCGTGGGGATCAAACAGGATTAGATACCCTTGTAGTCCGTA	Bacteria	1	Proteobacteria	0.99	Deltaproteobacteria	0.98	Bdellovibrionales	0.97	Bdellovibrionaceae	0.97	Bdellovibrio	0.97
BactOtu476	CTGAGTGTCAGCCGCCGCGGTAATACGTAGGGGGCAAGCGTTGTCCGGAATTATTGGGCGTAAAGCGCGCGCAGGCGGTTTTCTAAGTCAGGTGTGAAAGCCCACGGCTCAACCGTGGAGGGCCACTTGAAACTGGAAAGCTTGAGTGCAGGAGAGGAGAGCGGAATTCCACGTGTAGCGGTGAAATGCGTAGAGATGTGGAGGAACACCCGTGGCGAAGGCGGCTCTCTGGCCTGTAACTGACGCTGAGGCGCGAAAGCGTGGGGAGCGAACAGGATTAGATACCCTGGTAGTCCGTAGT	Bacteria	1	Firmicutes	1	Bacilli	1	Bacillales	1	Paenibacillaceae 2	1	Aneurinibacillus	1
BactOtu477	GACTGAGTGTCAGCAGCCGCGGTAATACGAAGGGGGCAAGCGTTGTTCGGATTTACTGGGCGTAAAGGGCGCGCAGGCGGTTCGCCAAGTCAGATGTGAAAGCCCCGGGCTCAACCTGGGAACTGCATTTGAGACTGGCGAACTCGAGTTCGGGAGAGGATGGCGGAATTCCCAGTGTAGAGGTGAAATTCGTAGATATTGGGAAGAACACCGGTGGCGAAGGCGGCCATCTGGACCGAGACTGACGCTGAGGCGCGAAAGCGTGGGGAGCAAACAGGATTAGATACCCCCGTAGTCCGTA	Bacteria	1	Proteobacteria	0.98	Alphaproteobacteria	0.97	Rhodospirillales	0.97	Rhodospirillaceae	0.78	Skermanella	0.24
BactOtu478	GACTGAGTGTCAGCAGCCGCGGTAAGACGAACCGTGCGAACGTTGTTCGGAATCACTGGGCTTAAAGGGCGCGTAGGCGGGCTGTCAAGTCCGGGGTGAAATCCTCCCGCTCAACGGGAGAACGGCCTCGGATACTGACGGCCTCGAGGGAGATAGGGGCACGCGGAACTGTGGGTGGAGCGGTGAAATGCGTTGATATCCATAGGAACTCCGGTGGCGAAGGCGGCGTGCTGGATCTCTTCTGACGCTGAGGCGCGAAAGCCAGGGGAGCAAACGGGATTAGATACCCTCGTAGTCCGTAGTCA	Bacteria	1	Planctomycetes	1	Planctomycetia	1	Planctomycetales	1	Planctomycetaceae	1	Gemmata	0.55
BactOtu479	GAGTGTCAGCAGCCGCGGTAATACAGAGGGTGCAAGCGTTGTTCGGAATTATTGGGCGTAAAGCGCGTGTAGGCGGCGTGACAAGTCGGGTGTGAAAGCCCTCAGCTCAACTGAGGAAGTGCGCCCGAAACTGTCGTGCTTGAGTGCCGGAGAGGGTGGCGGAATTCCCCAAGTAGAGGTGAAATTCGTAGATATGGGGAGGAACACCGGTGGCGAAGGCGGCCACCTGGACGGTAACTGACGCTGAGACGCGAAAGCGTGGGGAGCAAACAGGATTAGAAACCCTCGTAGTCCGTA	Bacteria	1	Proteobacteria	1	Deltaproteobacteria	1	Myxococcales	1	Myxococcaceae	1	Myxococcus	1
BactOtu480	GAGTGCCAGCCGCCGCGGTAATACGGAGGGTGCAAGCGTTAATCGGAATTACTGGGCGTAAAGCGCACGCAGGCGGTTGTGTAAGTCAGATGTGAAATCCCCGGGCTCAACCTGGGAACTGCATTTGAGACTGCACGGCTAGAGTGTGTCAGAGGGGGGTAGAATTCCAGGTGTAGCGGTGAAATGCGTAGAGATCTGGAGGAATACCGGTGGCGAAGGCGGCCCCCTGGACGAAGACTGACGCTCAGGTGCGAAAGCGTGGGGAGCAAACAGGATTAGATACCCCTGTAGCCCGTAGTC	Bacteria	1	Proteobacteria	1	Gammaproteobacteria	0.91	Enterobacteriales	0.89	Enterobacteriaceae	0.89	Pseudocitrobacter	0.29
BactOtu481	GACTGAGTGTCAGCAGCCGCGGTAATACGAATGTGGCGAGCGTTGTTCGGAATCACTGGGCGTAAAGAGTACGTAGGCGGTTTGACAAGTCAGGAGTGAAATCCCCGGGCTCAACCCGGGAATTGCTTTTGAAACTGTCAGACTAGAAGCTCGGAGAGGTTGGCGGAATTCCAAGTGTAGAGGTGAAATTCGCAGATATTTGGAGGAACACCAGTGGCGTAAGCGGCCAACTGGACGAGTATTGACGCTGAGGTACGAAAGCGTGGGGATCAAACAGGATTAGATACCCTAGTAGTCCGTAGTCA	Bacteria	1	Proteobacteria	0.7	Alphaproteobacteria	0.57	Rhodospirillales	0.23	Rhodospirillaceae	0.23	Telmatospirillum	0.22
BactOtu482	AGTGCCAGCAGCCGCGGTAATACGGAGGGTGCGAGCGTTAATCGGAATTACTGGGCGTAAAGCGCGCGTAGGCGGTTTGCTAAGTCGGATGTGAAATCCCCGGGCTCAACCTGGGAACTGCATCCGATACTGGCCGACTCGAGTGCGAGAGAGGGAGGTAGAATTCCACGTGTAGCGGTGAAGTGCGTAGATATGTGGAGGAATACCGGTGGCGAAGGCGGCCTCCTGGCTCGACACTGACGCTGAGGTGCGAAAGCGTGGGGAGCAAACAGGATTAGATACCCCCGTAGTCCGT	Bacteria	1	Proteobacteria	1	Gammaproteobacteria	1	Gammaproteobacteria_incertae_sedis	0.89	Congregibacter	0.46
BactOtu483	CTGAGTGTCAGCCGCCGCGGTAATACGTAGGTGGCAAGCGTTGTCCGGATTTATTGGGTTTAAAGGGTGCGTAGGCGGTCTATTAAGTCAGTGCTGAAATATCCCGGCTTAACCGGGAGGGTGGCATTGATACTGATGGACTTGAGTGCAGTCGAGGTAGGCGGAATTGACGGTGTAGCGGTGAAATGCTTAGATATCGTCAAGAACACCGATAGTGTAGACAGCTTACTAGGCTGTAACTGACGCTGAGGCACGAAAGTGTGGGGATCAAACAGGATTAGATACCCTAGTAGTCCGTAG	Bacteria	1	Bacteroidetes	1	Cytophagia	1	Cytophagales	1	Ohtaekwangia	0.93
BactOtu484	GAGTGTCAGCCGCCGCGGTAATACGGAGGGGGCTAGCGTTGTTCGGAATTACTGGGCGTAAAGCGCGCGTAGGCGGCTTTGTAAGTTAGAGGTGAAAGCCCGGAGCTCAACTCCGGAACTGCCTTTAAGACTGCATCGCTAGAATTGTGGAGAGGTAAGTGGAATTCCGAGTGTAGAGGTGAAATTCGCAGATATTCGGAAGAACACCAGTGGCGAAGGCGACTTACTGGACACATATTGACGCTGAGGTGCGAAAGCGTGGGGAGCAAACAGGATTAGAAACCCTAGTAGTCCGTA	Bacteria	1	Proteobacteria	1	Alphaproteobacteria	1	Sphingomonadales	0.95	Sphingomonadaceae	0.95	Sphingosinicella	0.72
BactOtu485	CTGAGTGTCAGCAGCCGCGGTAATACGAGGGGTCCTAGCGTTGCTCGGAATCATTGGGCGTAAAGCGGATGTAGGCGGACAACCAAGTCAGATGTGAAAGCCCCGGGCTCAACCCGGGAAGTGCATTTGAAACTGGTTATCTTGAGTGCAGTAGAGGAAGGTGGAATTCCAAGTGTAGTGGTGAAATACGTAGATATTTGGAGGAACATCGGTGGCGAAGGCGACCTTCTGGACTGTTACTGACGCTGAGATCCGAAAGCGTGGGGATCAAACAGGATTAGAAACCCGAGTAGTCCGTAGTC	Bacteria	0.99	Proteobacteria	0.76	Deltaproteobacteria	0.45	Bdellovibrionales	0.29	Bdellovibrionaceae	0.29	Bdellovibrio	0.29
BactOtu486	ACTGACTTGGTCATTTAGAGGAAGTAAAAGTCGTAACAAGGTTTCCGTAGGTGAACCTGCGGAAGGATCATTATTGAATGAACTTAGAGTCGGTTGTCGCTGGCTGTCTTTGGCAGCATGTGCACGCCTTCTCTTTTCATCCACACACCCCTGTGCACTTGTGAGACTGGAGGCCGTAAAAAGCCTTCAGTCTGCTAAATTCATATACAAACTCATTTAATTGAACTGAATGTACTTGATGTAACGCATCATTAAACTAAGTTTCAACAACGGATCTCTTGGCTCTCGCATCGATGAAGAACGCAGCGTAG	Fungi	1
BactOtu487	GACTGAGTGTCAGCAGCCGCGGTAAAACGTAGGAGGCAAGCGTTATCCGGATTTACTGGGCGTAAAGCGTGTGCAGGCGGTGGTTTAAGTCATGTGTGAAAGCGCTCCGCTTAACGGGGCGAGGCCATGTGAGACTGGACGACTGGAATCAGACAGAGGCAAGTAGAATTCCGGGTGTAGTGGTGAAATGCGTAGAGATCCGGAGGAATACCAGAGGCGCAAGCGGCTTGCTGGGTCTGTATTGACGCTCAGACACGAAAGCATGGGGAGCGAACGGGATTAGAAACCCGGGTAGTCCGT	Bacteria	0.99	Chloroflexi	0.8	Anaerolineae	0.68	Anaerolineales	0.68	Anaerolineaceae	0.68	Longilinea	0.24
BactOtu488	TGACTGAGTGCCAGCAGCCGCGGTAAGACAGAGGGTGCAAACGTTGTTCGGAATTACTGGGCGTAAAGCGCGTGTAGGCTGCTCGGATAGTCGGATGTGAAAGCCCTGGGCTCAACCCAGGAAGTGCACTCGATACTACCGAGCTCGAGTTCTGGAGAGGAAGGCGGAATTCTCGGTGTAGAGGTGAAATTCGTAGATATCGAGAGGAACACCGGTGGCGAAGGCGGCCTTCTGGACAGTGACTGACGCTGAGACGCGAAAGCGTGGGGAGCAAACTGGATTAGATACCCCTGTAGTCCGTAGT	Bacteria	1	Proteobacteria	1	Deltaproteobacteria	1	Myxococcales	1	Polyangiaceae	0.97	Polyangium	0.5
BactOtu489	TGAGTGTCAGCCGCCGCGGTAATACAGAGGGTGCAAGCGTTGTTCGGAATTACTGGGCGTAAAGCGCGCGCAGGCGGGTCCTGTAAGTCGGAAGTGAAATTTCACGGCTCAACCGTGAAGCTGCTTCTGATACTGCGGATCTGGAGATCGGTAGAGGTCGGTGGAATTACAGGTGTAGCGGTGGAATGCGTAGATATCTGTAAGAACACCCGTGGCGAAGGCGGCCGACTGGGCCGAATCTGACGCTGAGGCGCGAAAGCGTGGGGAGCAAACAGGATTAGATACCCCAGTAGTCCGTAGT	Bacteria	0.98	Proteobacteria	0.41	Deltaproteobacteria	0.08	Myxococcales	0.05	Vulgatibacteraceae	0.05	Vulgatibacter	0.05
BactOtu490	GAGTGTCAGCCGCCGCGGTAATACGTAGGGGGCAAGCGTTGTCCGGAATCATTGGGCGTAAAGCGCGTGTAGGCGGCCTTGTAAGTCCGTTCTGAAAGCCCGGGGCTCAACCCCGGGAGGCGGATGGATACTGCAAGGCTCGAGTCCGGAAGAGGCGAGTGGAATTCCCGGTGTAGCGGTGAAATGCGCAGATATCGGGAGGAACACCAATGGCGAAGGCAGCTCGCTGGGACGGTACTGACGCTGAGACGCGAAAGCGTGGGGAGCAAACAGGATTAGATACCCTCGTAGTCCGTA	Bacteria	1	Actinobacteria	0.98	Actinobacteria	0.68	Rubrobacteridae	0.68	Conexibacteraceae	0.58	Conexibacter	0.58
BactOtu491	GACTGAGTGCCAGCCGCCGCGGTAATACGAACTGTGCGAACGTTATTCGGAATCACTGGGCTTACAGGGTGCGTAGGTGGCCGGACAAGTCAGGTGTGAAATCCCTCAGCTCAACTGAGGAACTGCGCTTGAAACTGTTTGGCTAGAGTGAGCTAGGGGTGCTTGGAACTGCCAGTGGAGCGGTGAAATGTGTTGATATTGGCAGGAACACCGGAGCCGAAAGGGAAGCACTGGGGCTTAACTGACACTGAGGCACGAAAGCCAGGGGAGCAAACGGGATTAGAAACCCCAGTAGTCCGTAGTCA	Bacteria	1	Planctomycetes	0.98	Planctomycetia	0.98	Planctomycetales	0.98	Planctomycetaceae	0.98	Planctomicrobium	0.34
BactOtu492	CTGAGTGTCAGCCGCCGCGGTAATACGGGGGGGGCAAGCGTTGTTCGGAATTACTGGGCGTAAAGGGCTCGTAGGCGGCCAACTAAGTCGGACGTGAAATCCCCAGGCTCAACCTGGGAACTGCGTCTGATACTGGAGGGCTTGAGTGCGGGAGAGGGATGTGGAATTCCAGGTGTAGCGGTGAAATGCGTAGATATCTGGAGGAACACCGGTGGCGAAGGCGGCATCCTGGACCGACACTGACGCTGATGCGCGAAAGCCAGGGGAGCAAACGGGATTAGAAACCCTAGTAGTCCGT	Bacteria	1	Acidobacteria	0.99	Acidobacteria_Gp6	0.99	Gp6	0.99
BactOtu493	ACTGAGTGCCAGCCGCCGCGGTAATACGGGGGGAGCAAGCGTTGTTCGGATTTACTGGGCGTAAAGGGCGCGTAGGCGGCCACCGCAAGTCAGTTGTGAAATCTCTGGGCTTAACCCAGAAAGGTCAACTGATACTGCGGGGCTAGAGTGCAGAAGGGGCAACTGGAATTCTCGGTGTAGCGGTGAAATGCGTAGATATCGAGAGGAACACCTGCGGCGAAGGCGGGTTGCTGGGCTGACACTGACGCTGAGGCGCGAAAGCTAGGGGAGCGAACGGGATTAGAAACCCCAGTAGTCCGTAGT	Bacteria	1	Acidobacteria	1	Acidobacteria_Gp4	1	Gp4	0.99
BactOtu494	CTGAGTGCCAGCCGCCGCGGTAATACGAAGGGGGCTAGCGTTGTTCGGAATCACTGGGCGTAAAGCGCACGTAGGCGGATGTGCCAGTCAGGGGTGAAATCCCGGAGCTCAACTTCGGAACTGCCTCTGATACAGCACGTCTTGAGTCCGGAAGAGGTGGGTGGAATTCCTAGTGTAGAGGTGAAATTCGTAGATATTAGGAAGAACACCGGTGGCGAAGGCGGCCCACTGGTCCGGTACTGACGCTGAGGTGCGAAAGCGTGGGGAGCAAACAGGATTAGAAACCCCGGTAGTCCGTAG	Bacteria	1	Proteobacteria	1	Alphaproteobacteria	1	Rhizobiales	1	Hyphomicrobiaceae	0.94	Pedomicrobium	0.72
BactOtu495	ACTGAGTGCCAGCAGCCGCGGTAATACGTAGGGGGCAAGCGTTGTTCGGAATTACTGGGCGTAAAGCGCGCGTAGGCGGCGCGGTCAGTCGGGTGTGAAAGCCCCGGGCTCAACCCGGGAATGGCACTCGATACTGCCGTGCTGGAGTACGGAAGAGGCGGTCGGAATTCCCAGTGTAGCGGTGAAATGCGTAGATATTGGGAGGAACACCGGGTGCGAAGGCGGGCCGCTGGGCCGATACTGACGCTGAGGCGCGAAAGCCAGGGGAGCGAACGGGATTAGAAACCCCAGTAGTCCGTAGTC	Bacteria	0.98	Acidobacteria	0.24	Acidobacteria_Gp4	0.21	Pyrinomonas	0.2
BactOtu496	GACTGAGTGCCAGCCGCCGCGGTAATACGTAGGGTGCAAGCGTTGTCCGGAATTATTGGGCGTAAAGAGCTCGTAGGCGGTTTGTTGCGTCGGCTGTGAAATCCCGAGGCTCAACCTCGGGTCTGCAGTCGATACGAGCAAACTAGAGTGTTGCAGGGGAGACTGGAATTCCTGGTGTAGCGGTGAAATGCGCAGATATCAGGAGGAACACCGGTGGCGAAGGCGGGTCTCTGGGCAACAACTGACGCTGAGGAGCGAAAGCGTGGGGAGCGAACAGGATTAGATACCCGAGTAGTCCGTAGTC	Bacteria	1	Actinobacteria	1	Actinobacteridae	1	Actinomycetales	1	Geodermatophilaceae	1	Blastococcus	0.81
BactOtu497	GAGTGTCAGCAGCCGCGGTAATACGTAGGGAGCAAGCGTTGTTCGGATTTACTGGGCGTAAAGGGCGCGTAGGCGGCGCGGTAAGTCACTTGTGAAATCTCTGAGCTTAACTCAGAACGGCCAAGTGATACTGCAGTGCTAGAGTGCAGAAGGGGCAATCGGAATTCTTGGTGTAGCGGTGAAATGCGTAGATATCAAGAGGAACACCTGAGGTGAAGACGGGTTGCTGGGCTGACACTGACGCTGAGGCGCGAAAGCCAGGGGAGCAAACGGGATTAGAAACCCCTGTAGTCCGTAGTC	Bacteria	1	Acidobacteria	1	Acidobacteria_Gp4	1	Aridibacter	0.84
BactOtu498	CTGAGTGTCAGCAGCCGCGGTAATACGTAGGGTGCGAGCGTTAATCGGAATTACTGGGCGTAAAGCGTGCGCAGGCGGTTGTGCAAGACAGATGTGAAATCCCCGGGCTCAACCTGGGAATTGCATTTGTGACTGCACGGCTGGAGTGCGGCAGAGGAGACTGGAATTCCTGGTGTAGCAGTGAAATGCGTAGATATGCGGAGGAACACCGATGGCGAAGGCAATCCCCTGGGCCTGCACTGACGCTCATGCACGAAAGCGTGGGGAGCAAACAGGATTAGATACCCGCGTAGTCCGTA	Bacteria	1	Proteobacteria	1	Betaproteobacteria	1	Burkholderiales	1	Alcaligenaceae	0.54	Azohydromonas	0.54
BactOtu499	CTGAGTGCCAGCCGCCGCGGTAATACGTAGGGGGCAAGCGTTGTCCGGAATTATTGGGCGTAAAGCGCGCGCAGGCGGCTTCTTAAGTCTGATGTGAAAGCCCGCGGCTCAACCGCGGAGGGTCATTGGAAACTGGGGAGCTTGAGTGCAGGAGAGGAGAGTGGAATTCCACGTGTAGCGGTGAAATGCGTAGAGATGTGGAGGAACACCAGTGGCGAAAGCGGCTCTCTGGCCTGTAACTGACGCTGAGGCGCGAAAGCGTGGGGAGCAAACAGGATTAGATACCCGGTAGTCCGT	Bacteria	1	Firmicutes	1	Bacilli	1	Bacillales	1	Bacillaceae 2	0.91	Tuberibacillus	0.56
BactOtu500	GACTGAGTGCCAGCCGCCGCGGTAATACAGAGGTCTCAAGCGTTGTTCGGAATCACTGGGCGTAAAGGGTGCGTAGGTGGCGTGGAAAGTCAGATGTGAAATCCGGGGGCTCAACCTCCGAATAGCATCCGATACTCCCATGCTGGAGAACTGGAGGGGGATCTGGAATTCTCGGTGTAGCAGTGAAATGCGTAGATATCGAGAGGAACACTAGTGGCGAAGGCGAGATCCTGGACAGTATCTGACACTGATGCACGAAGGTCAGGGGAGCAAACGGGATTAGAAACCCGTGTAGTCCGTAGTC	Bacteria	1	Verrucomicrobia	1	Verrucomicrobiae	1	Verrucomicrobiales	1	Verrucomicrobiaceae	1	Verrucomicrobium	1
BactOtu501	GAGTGTCAGCCGCCGCGGTAATACGAAGGGTGCAAACGTTGCTCGGAATCATTGGGCGTAAAGCGCACGTAGGCGGCTTCGCAAGTCGGATGTGAAATCCCTCGGCTCAACCGAGGACGTGCATCCGAAACTGCGGAGCTTGAGTATGGAAGAGGGTCGCGGAATTCCCGGTGTAGAGGTGAAATTCGTAGATATCGGGAGGAACACCAGTGGCGAAGGCGGCGACCTGGGCCAATACTGACGCTGAGGTGCGAAAGCGTGGGGAGCAAACAGGATTAGATACCCTCGTAGTCCGTAGTC	Bacteria	1	Proteobacteria	0.96	Deltaproteobacteria	0.86	Myxococcales	0.78	Kofleriaceae	0.31	Kofleria	0.31
BactOtu502	TGACTGAGTGTCAGCCGCCGCGGTAATACGTAGGGTGCAAGCGTTAATCGGAATTACTGGGCGTAAAGCGTGCGCAGGCGGTGATGTAAGACAGATGTGAAATCCCCGGGCTCAACCTGGGAATTGCGTTGGAGACTGCAAGGCTAGAATCTGGCAGAGGGGGGTAGAATTCCACGTGTAGCAGTGAAATGCGTAGAGATGTGGAGGAATACCGATGGCGAAGGCAGCCCCCTGGGATAATACTGACGTTCATGCTCGAAAGCGTGGGTAGCAAACAGGATTAGATACCCGAGTAGTCCGT	Bacteria	1	Proteobacteria	1	Betaproteobacteria	1	Burkholderiales	0.58	Oxalobacteraceae	0.54	Janthinobacterium	0.37
BactOtu503	CTGAGTGCCAGCAGCCGCGGTAATACAGAGGGTGCAAGCGTTGTTCGGAATTACTGGGCGTAAAGCGCGCGCAGGCGGGTCCTGCAAGTCAGAAGTGAAATCTCATTGCTCAACGATGAGGCTGCTTTTGAGACTGCGGATCTGGAGACCGGTAGAGGCTGGTAGAATTGCAGGTGTAGCGGTGGAATGCGTAGAGATCTGCAAGAATACCCGTGGCGAAGGCGGCCAGCTGGGCCGGTTCTGACGCTGAGGCGCGAAAGCGTGGGGAGCAAACAGGATTAGAAACCCGGGTAGTCCGTAGTCA	Bacteria	0.99	Proteobacteria	0.54	Deltaproteobacteria	0.09	Myxococcales	0.05	Vulgatibacteraceae	0.05	Vulgatibacter	0.05
BactOtu504	GAGTGTCAGCAGCCGCGGTAATACGAAGGGGGCTAGCGTTGTTCGGATTTACTGGGCGTAAAGCGCGTGTAGGCGGGTCGTTAAGTTGGGGGTGAAATCCCGAGGCTCAACCTCGGAACTGCCTTCAAAACTGGCGACCTGGACTCAAGCAGAGGCAAGTGGAATTGCGAGTGTAGAGGTGAAATTCGTAGATATTCGCAGGAACACCAGTGGCGAAGGCGACTTGCTGGGCTTGTAGTGACGCTGAGACGCGAAAGCGTGGGGAGCAAACAGGATTAGAAACCCGTGTAGTCCGTAGTC	Bacteria	1	Proteobacteria	1	Alphaproteobacteria	0.93	Rhizobiales	0.64	Beijerinckiaceae	0.24	Methylovirgula	0.19
BactOtu505	CTGAGTGTCAGCAGCCGCGGTAATACAGAGGGTGCAAGCGTTAATCGGATTTACTGGGCGTAAAGCGTGCGTAGGCGGCTATTTAAGTCGGATGTGAAAGCCCTGGGCTTAACCTGGGAACTGCATTCGATACTGGGTAGCTGGAGATCGGTAGAGGGCGGCGGAATTCCGGGTGTAGCGGTGAAATGCGTAGATATCCGGAGGAACACCGATGGCGAAGGCAACCGCCTGGGCCTGATCTGACGCTGAGGCACGAAAGCGTGGGGAGCAAACAGGATTAGAAACCCGCGTAGTCCGTAG	Bacteria	1	Proteobacteria	1	Gammaproteobacteria	1	Xanthomonadales	1	Sinobacteraceae	1	Hydrocarboniphaga	1
BactOtu506	CTGAGTGTCAGCAGCCGCGGTAATACGTAGGTGGCGAGCGTTGTCCGGATTTACTGGGCGTAAAGAGCGCGCAGGCGGTCGTGCAAGTCGCGTGTGAAAGCCCCCGGCTCAACTGGGGAGGGTCACGCGATACTGCTCGACTCGAAGGCAGGAGAGGGAAGTGGAATTCCCGGTGTAGCGGTGAAATGCGCAGATATCGGGAGGAACACCAGCGGCGAAGGCGGCACTCTGGGCTGGAACTGACGCTGAGGAGCGAAAGCGTGGGTAGCAAACAGGATTAGAAACCCTTGTAGTCCGTAGT	Bacteria	1	Acidobacteria	0.82	Acidobacteria_Gp16	0.82	Gp16	0.82
BactOtu507	ACTGAGTGCCAGCAGCCGCGGTAATACGTAGGGGGCAAGCGTTGTCCGGAATTATTGGGCGTAAAGAGCGTGTAGGCGGTCCGGTAAGTCGGCTGTGAAAGTCCAGGGCTCAACCCTGGGATGCCGGTCGATACTGCCGGACTAGAGTTCGGAAGAGGCGAGTGGAATTCCCGGTGTAGCGGTGAAATGCGCAGATATCGGGAGGAACACCTATGGCGAAGGCAGCTCGCTGGGACGTTACTGACGCTGAGACGCGAAAGCGTGGGGAGCAAACAGGATTAGATACCCTAGTAGTCCGTAG	Bacteria	1	Actinobacteria	0.89	Actinobacteria	0.87	Rubrobacteridae	0.85	Solirubrobacteraceae	0.47	Solirubrobacter	0.47
BactOtu508	GACTGAGTGTCAGCAGCCGCGGTAATACGAAGGGGGCTAGCGTTGCTCGGAATCACTGGGCGTAAAGGGTGCGTAGGCGGGTTTTTAAGTCAGAGGTGAAATCCTGGAGCTCAACTCCAGAACTGCCTTTGATACTGGAAATCTTGAGTATGGGAGAGGTGAGTGGAACTGCGAGTGTAGAGGTGAAATTCGTAGATATTCGCAAGAACACCAGTGGCGAAGGCGGCTCACTGGCCCATAACTGACGCTGAGGCACGAAAGCGTGGGGAGCAAACAGGATTAGATACCCTCGTAGTCCGTAG	Bacteria	1	Proteobacteria	1	Alphaproteobacteria	1	Rhizobiales	1	Bradyrhizobiaceae	1	Rhodopseudomonas	0.51
BactOtu509	ACTGAGTGTCAGCAGCCGCGGTAATACGGAGGGCGCGAGCGTTGTCCGGAATCACTGGGCGTAAAGGGCGCGTAGGCGGCTCGATAAGGCCGAGCGTGAAAGTCCGGGGCTCAACCCCGGATCGGCGCGGGCGACTGTTGGGCTGGAGCACGGTAGGGGCAGACGGAATTCCGGGTGTAGCGGTGGAATGCGTAGAGATCCGGAAGAACACCGGTGGCGAAGGCGGTCTGCTGGGCCGGAAGGGGGCAGAGCAATCTGTCCCCGTGCTGACGCTGAGGCGCGACAGCGTGGGGAGCAAACAGGATTAGAAACCCCCGTAGTCCGTAG	Bacteria	0.99	Gemmatimonadetes	0.85	Gemmatimonadetes	0.85	Gemmatimonadales	0.85	Gemmatimonadaceae	0.85	Gemmatimonas	0.85
BactOtu510	CTGAGTGTCAGCCGCCGCGGTAATACGTAGGTGGCAAGCGTTGTCCGGATTTACTGGGCGTAAAGGGAGCGTAGGTGGATATTTAAGTGGGATGTGAAATACTCGGGCTTAACCTGGGTGCTGCATTCCAAACTGGATATCTAGAGTGCAGAAGAGGAAAGTGGAATTCCATGTGTAGCGGTGAAATGCGTAGAGATATGGAGGAACACCAGTGGCGAAGGCGACTTTCTGGACTGTAACTGACACTGAGGCTCGAAAGCGTGGGGAGCAAACAGGATTAGATACCCCGGTAGTCCGTAGT	Bacteria	1	Firmicutes	1	Clostridia	0.93	Clostridiales	0.93	Clostridiaceae 1	0.93	Clostridium sensu stricto	0.42
BactOtu511	GAGTGTCAGCCGCCGCGGTAATACGTAGGGGCCGAGCGTTGTCCGGAGTTATTGGGCGTAAAGCGCGCGCAGGCGGCCTCGCGCGCCCGACGTGAAAGCCCCCGGCTTAACCGGGGAGAGTCGTTGGGGACGGCGGGGCTTGAGGGCGGGAGAGGTCGGTGGAATTCCCGGTGTAGTGGTGAAATGCGTAGAGATCGGGAGGAACACCTGTGGCGAAGGCGGCCGACTGGGCCGACCCTGACGCTGAGGCGCGAAGGCGTGGGGAGCGAACGGGATTAGATACCCCCGTAGTCCGTAGTC	Bacteria	0.92	Chloroflexi	0.69	Thermomicrobia	0.6	Sphaerobacterales	0.56	Sphaerobacteraceae	0.56	Nitrolancea	0.43
BactOtu512	ACTGAGTGCCAGCAGCCGCGGTAATACGAAGGGGGCTAGCGTTGCTCGGAATTACTGGGCGTAAAGCGCACGTAGGCGGATTTTTAAGTCGGGGGTGAAATCCCGGAGCTCAACTCCGGAACTGCCTTCGATACTGAGAATCTCGAGTCCGGGAGAGGTGAGTGGAACTCCGAGTGTAGAGGTGAAATTCGTAGATATTCGGAAGAACACCAGTGGCGAAGGCGGCTCACTGGCCCGGTACTGACGCTGAGGTGCGAAAGCGTGGGGAGCAAACAGGATTAGAAACCCCAGTAGTCCGTA	Bacteria	1	Proteobacteria	1	Alphaproteobacteria	1	Rhizobiales	1	Hyphomicrobiaceae	0.99	Blastochloris	0.98
BactOtu513	GAGTGCCAGCAGCCGCGGTAATACGGAGGGGGCTAGCGTTGTTCGGAATTACTGGGCGTAAAGCGCACGTAGGCGGCTTTGTAAGTTAGAGGTGAAAGCCCGGAGCTCAACTCCGGAATTGCCTTTAAGACTGCATCGCTAGAATTGTGAAGAGGTGAGTGGAATTCCGAGTGTAGAGGTGAAATTCGTAGATATTCGGAAGAACACCAGTGGCGAAGGCGACTTACTGGACGACTGTTGACGCTGAGGTGCGAAAGCGTGGGGAGCAAACAGGATTAGATACCCGGGTAGTCCGTAGTCA	Bacteria	1	Proteobacteria	1	Alphaproteobacteria	1	Sphingomonadales	0.99	Sphingomonadaceae	0.99	Sphingomonas	0.66
BactOtu514	CTGAGTGTCAGCCGCCGCGGTAAAACGTAGGAGGCAAGCGTTATCCGGAGTTACTGGGCGTAAAGCGCGTGTAGGTGGGTTGGTAAGTTACTTATGAAAGCTCCTGGCTAAACTAGGAGAGGTTGAGTGATACTGCCAGTCTTGAATAGAGGAGAGGTTGACGGAATTCCGCGTGTAGTGGTGAAATGCGTAGAGATGCGGAAGAACACCAGTGGCGAAGGCGGTCAACTGGCCTCATATTGACACTCAGACGCGAAGGCATGGGTAGCGAACGGGATTAGAAACCCTCGTAGTCCGTAGTCA	Bacteria	0.99	Chloroflexi	0.82	Anaerolineae	0.81	Anaerolineales	0.81	Anaerolineaceae	0.81	Ornatilinea	0.46
BactOtu515	GAGTGTCAGCAGCCGCGGTAATACGTAGGGTGCAAGCGTTAATCGGAATTACTGGGCGTAAAGCGTGCGCAGGCGGTTGTGCAAGACAGATGTGAAATCCCCGGGCTCAACCTGGGAACTGCATTTGTGACTGCACGGCTAGAGTGCGGCAGAGGGAGATGGAATTCCGCGTGTAGCAGTGAAATGCGTAGATATGCGGAGGAACACCGATGGCGAAGGCAATCTCCTGGGCCTGCACTGACGCTCATGCACGAAAGCGTGGGGAGCAAACAGGATTAGAAACCCCCGTAGTCCGTAGT	Bacteria	1	Proteobacteria	1	Betaproteobacteria	1	Burkholderiales	0.99	Alcaligenaceae	0.44	Azohydromonas	0.44
BactOtu516	GACTGAGTGTCAGCAGCCGCGGTAATACGTAGGGGGCTAGCGTTGTCCGGAATCATTGGGCGTAAAGCGCGCGTAGGCGGCCCGGTAAGTCCGCTGTAAAAGTCAAAGGCTCAACCTTTGAATGTCAGTGGATACTGCCGGGCTAGAGTCCGGAAGAGGCGAGTGGAATTCCTGGTGTAGCGGTGGAATGCGCAGATATCAGGAGGAACACCAATAGCGAAGGCAGCTCGCTGGGACGGTACTGACGCTAAGGCGCGAAAGCGTGGGGAGCGAACAGGATTAGAAACCCTCGTAGTCCGTAG	Bacteria	1	Actinobacteria	0.96	Thermoleophilia	0.66	Thermoleophilales	0.66	Thermoleophilum	0.66
BactOtu517	GAGTGTCAGCAGCCGCGGTAATACGGAGGGGGCTAGCGTTGTTCGGAATTACTGGGCGTAAAGCGCACGTAGGCGGCTTTGTAAGTTAGAGGTGAAAGCCTGGGGCTCAACCCCAGAATTGCCTTTGATACTGCAAGGCTTGAATCCAGGAGAGGTGAGTGGAATTCCGAGTGTAGAGGTGAAATTCGTAGATATTCGGAAGAACACCAGTGGCGAAGGCGGCTCACTGGACTGGTATTGACGCTGAGGTGCGAAAGCGTGGGGAGCAAACAGGATTAGAAACCCGCGTAGTCCGT	Bacteria	1	Proteobacteria	1	Alphaproteobacteria	1	Sphingomonadales	0.96	Sphingomonadaceae	0.96	Sphingomonas	0.56
BactOtu518	GACTGAGTGTCAGCCGCCGCGGTAATACGAAGGGGGCTAGCGTTGTTCGGAATTACTGGGCGTAAAGCGCACGTAGGCGGATTGTTAAGTGAGGGGTGAAATCCCAGGGCTCAACCCTGGAACTGCCTTTCATACTGGCAATCTAGAGTCCAGAAGAGGTGAGTGGAATTCCGAGTGTAGAGGTGAAATTCGTAGATATTCGGAGGAACACCAGTGGCGAAGGCGGCTCACTGGTCTGGAACTGACGCTGAGGTGCGAAAGCGTGGGGAGCAAACAGGATTAGAAACCCTAGTAGTCCGTAG	Bacteria	1	Proteobacteria	1	Alphaproteobacteria	1	Rhizobiales	0.98	Rhizobiaceae	0.9	Ensifer	0.9
BactOtu519	GAGTGTCAGCCGCCGCGGTAATACGGGGGGGGTAAGCGTTGTTCGGAATTACTGGGCGTAAAGGGCTCGTAGGCGGCCAACTAAGTCAGACGTGAAATCCCTCAGCTTAACTGGGGAACTGCGTCTGATACTGGATGGCTTGGATCCGGAAGAGGGATGCGGAATTCCAGGTGTAGCGGTGAAATGCGTAGATATCTGGAGGAACACCGGTGGCGAAGGCGGCATCCTGGGCCGGTATTGACGCTGAGGAGCGAAAGCCAGGGGAGCAAACGGGATTAGATACCCTTGTAGTCCGTAGT	Bacteria	1	Acidobacteria	1	Acidobacteria_Gp6	1	Gp6	1
BactOtu520	GACTGAGTGTCAGCAGCCGCGGTAAGACGAACCGTGCGAACGTTGTTCGGAATCACTGGGCTTAAAGGGCGCGTAGGCGGCTTGCCAAGTCAGGGGTGAAATCCTGCAGCTCATCTGTAGAAGTGCCTTTGATACTGGCGAGCTCGAGGGAGGTAGGGGTGCGCGGAACTTCTGGTGGAGCGGTGAAATGCGTTGATATCGATAGGAACTCCGGTGGCGAAGGCGGCATACTGGACCACTACTGACGCTGATGCGCGAAAGCCAGGGGAGCAAACGGGATTAGAAACCCTAGTAGTCCGT	Bacteria	1	Planctomycetes	0.99	Planctomycetia	0.99	Planctomycetales	0.99	Planctomycetaceae	0.99	Zavarzinella	0.92
BactOtu521	CTGAGTGCCAGCAGCCGCGGTAATACAGAGGTGGCAAGCGTTGTTCGGAATTACTGGGCGTAAAGGGCGCGTAGGCGGCCATCTAAGTCAGACGTGAAATCCCCCGGCTTAACCTGGGAACTGCGTCTGATACTGGAAGGCTCGAGTTTGGGAGAGGGATGTGGAATTCCAGGTGTAGCGGTGAAATGCGTAGATATCTGGAGGAACACCGGTGGCGAAGGCGGCATCCTGGACCAACACTGACGCTGAGGCGCGAAAGCTAGGGGAGCAAACGGGATTAGAAACCCTGGTAGTCCGTAGTC	Bacteria	1	Acidobacteria	0.99	Acidobacteria_Gp6	0.99	Gp6	0.99
BactOtu522	TGACTGAGTGCCAGCCGCGCGGTAATACAGAGGGTGCAAGCGTTAATCGGAATTACTGGGCGTAAAGCGTGCGTAGACGGTTATGTAAGTCAGATGTGAAAGCCCCGGGCTCAACCTGGGAATTGCATTTGAGACTGCATAGCTAGGGTGCGGAAGAGGGAAGCGGAATTTCCGGTGTAGCGGTGAAATGCGTAGATATCGGAAGGAACACCAGTGGCGCAAGCGGCTTCCCGGTCCAGCACCGACGTTCAGGCACGAAAGCGTGGGGAGCAAACAGGATTAGATACCCCAGTAGTCCGT	Bacteria	1	Proteobacteria	0.96	Gammaproteobacteria	0.88	Chromatiales	0.5	Ectothiorhodospiraceae	0.47	Ectothiorhodosinus	0.36
BactOtu523	GACTGAGTGTCAGCAGCCGCGGTAATACGGAGGGTGCAAGCGTTAATCGGAATTACTGGGCGTAAAGCGCGCGTAGGTGGTTTGCCAAGTTGAATGTGAAATCCCCGGGCTCAACCTGGGAACTGCATCCAAAACTGGCAGGCTTGAGTCTCGTAGAGGGGGGTAGAATTCCAGGTGTAGCGGTGAAATGCGTAGAGATCTGGAGGAATACCGGTGGCGAAGGCGGCCCCCTGGACTGATACTGACACTGAGGTGCGAAAGCGTGGGGAGCAAACAGGATTAGATACCCGAGTAGTCCGTAGTC	Bacteria	1	Proteobacteria	1	Gammaproteobacteria	1	Enterobacteriales	0.8	Enterobacteriaceae	0.8	Pluralibacter	0.18
BactOtu524	GACTGAGTGTCAGCCGCCGCGGTAATACGGAGGGTGCAAGCGTTATCCGGATTCACTGGGTTTAAAGGGTGCGTAGGCGGGCTTGTAAGTCCGTGGTGAAATCTCTGAGCTTAACTCGGAAACTGCCATGGATACTATAGGCCTTGAATGTTGTGGAGGTTTGCGGAATATGTCATGTAGCGGTGAAATGCTTAGATATGACATAGAACACCGATTGCGAAGGCAGCAGGCTACACAAATATTGACGCTGAGGCACGAAAGCGTGGGGATCAAACAGGATTAGATACCCGAGTAGTCCGTAGTCA	Bacteria	1	Bacteroidetes	1	Sphingobacteriia	1	Sphingobacteriales	1	Chitinophagaceae	1	Chitinophaga	0.65
BactOtu525	CTGAGTGCCAGCAGCCGCGGTAATACAGAGGTGGCAAGCGTTGTTCGGAATTACTGGGCGTAAAGGGCGCGTAGGCGGTCTTGCAAGTCCTGTGTGAAATCCCTCGGCTCAACTGAGGAACTGCACAGGAAACTGCTTGGCTTGAGTTCGGGAGAGGGAAGCGGAATTCCGGGTGTAGCGGTGAAATGCGAAGATATCCGGAGGAACACCGGTGGCGAAGGCGGCTTCCTGGACCGACACTGACGCTGAGGCGCGAAAGCTAGGGGAGCAAACGGGATTAGAAACCCGCGTAGTCCGTAGTC	Bacteria	1	Acidobacteria	1	Acidobacteria_Gp17	1	Gp17	1
BactOtu526	TGGGTGTCAGCAGCCGCGGTAATACGAAGGGTGCAAGCGTTACTCGGAATTACTGGGCGTAAAGCGTGCGTAGGTGGTGATTTAAGTCCGTTGTGAAAGCCCTGGGCTCAACCTGGGAATTGCAGTGGATACTGGGTCACTAGAATGTGGTAGAGGGTAGCGGAATTCCTGGTGTAGCGGTGAAATGCGCAGATATCAGGAGGAACACCGGTGGCGAAGGCGGCTTTCTGGGCCTTACCTGACGCTGAGGAGCGAAAGCTGGGGGAGCGAACAGGATTAGATACCCGTGTAGTCCGTA	Bacteria	1	Proteobacteria	0.8	Gammaproteobacteria	0.79	Xanthomonadales	0.71	Xanthomonadaceae	0.71	Xylella	0.29
BactOtu527	GAGTGCCAGCAGCCGCGGTAAGACAGAGGGTGCAAACGTTGTTCGGAATTACTGGGCGTAAAGCGCGTGTAGGCTGCTTCGAAAGTCGGATGTGAAAGCCCTGGGCTCAACCTAGGAAGTGCATTCGAAACTTCGAAGCTTGAGTTCTGGAGAGGAAGGCGGAATTCTCGGTGTAGAGGTGAAATTCGTAGATATCGAGAGGAACACCGGTGGCGAAGGCGGCCTTCTGGACAGTGACTGACGCTGAGACGCGAAAGCGTGGGGAGCAAACAGGATTAGAAACCCTTGTAGTCCGTAGT	Bacteria	1	Proteobacteria	1	Deltaproteobacteria	1	Myxococcales	1	Polyangiaceae	1	Byssovorax	0.95
BactOtu528	GACTGAGTGTCAGCAGCCGCGGTAATACAGAGACTGCAAGCGTTATTCGGATTCACTGGGCGTAAAGGGTGCGCAGGCGGCCAAGTGTGTGAGGCGTGAAAGCCCGGGGCTTAACCCCGGAATTGCACCTCAAACTACATGGCTAGAGCATTGGAGAGGGTAGCAGAATTCATGGTGTAGCGGTGAAATGCGTAGATATCAGGAGGAACACCTGTGGTGTAGACGGCTTACTGGACCACGACTGACGCTGAGGCACGAAAGCGTGGGGAGCAAACAGGATTAGAAACCCCAGTAGTCCGTAG	Bacteria	1	Verrucomicrobia	0.74	Opitutae	0.74	Opitutales	0.74	Opitutaceae	0.74	Opitutus	0.71
BactOtu529	TGAGTGTCAGCAGCCGCGGTAATACGGAGGATCCAAGCGTTATCCGGAATGATTGGGCGTAAAGCGTCCGCAGGTGGCGATGTAAGTCTGCTGTTAAAGAGTGAGGCTCAACCTCATAAGAGCAGTGGAAACTACAAGGCTAGAGTGCGTTCGGGGCAGAAGGAATTCCTGGTGTAGCGGTGAAATGCGTAGAGATCAGGAAGAACACCGGTGGCGAAAGCGTTCTGCTAGGCCGCAACTGACACTGAGGGACGAAAGCTAGAGGAGCGAATGGGATTAGAAACCCTCGTAGTCCGTAGTCA	Bacteria	1	Cyanobacteria/Chloroplast	1	Cyanobacteria	1	Family I	1	GpI	1
BactOtu530	GACTGAGTGTCAGCAGCCGCGGTAATACGAAGGGTGCAAGCGTTAATCGGAATTACTGGGCGTAAAGCGCGCGTAGGTGGTTTGGTAAGACGGATGTGAAATCCCCGGGCTCAACCTGGGAACTGCATCCAAAACTGGCGAGCTAGAGTATGGTAGAGGGTGGTGGAATTTCCTGTGTAGCGGTGAAATGCGTAGATATAGGAAGGAACACCAGTGGCGAAGGCGACCACTTGGACTGATACTGACACTGAGGTGCGAAAGCGTGGGGAGCAAACAGGATTAGATACCCGCGTAGTCCGTAGTC	Bacteria	1	Proteobacteria	1	Gammaproteobacteria	1	Pseudomonadales	0.96	Pseudomonadaceae	0.96	Azotobacter	0.43
BactOtu531	CTGAGTGTCAGCCGCCGCGGTAATACGGAGGAGGCAAGCGTTATCCGGAATTATTGGGCGTAAAGCGTCCGTAGGTGGCTCTTCAAGTCTGCTGTCAAAGAGTGGGGCTTAACTCCAGAAAGGCAGTGGAAACTGAAAGGCTAGAGAGCCGTAGGGGTAGAGGGAATTCCCGGTGTAGCGGTGAAATGCGTAGAGATCGGGAAGAACATCGGTGGCGAAAGCGCTCTACTGGACGGTATCTGACACTGAGGGACGAAAGCTAGGGGAGCGAATGGGATTAGATACCCCAGTAGTCCGTAGTC	Bacteria	1	Cyanobacteria/Chloroplast	1	Cyanobacteria	1	Family XIII	0.96	GpXIII	0.96
BactOtu532	GACTGAGTGCCAGCAGCCGCGGTAAGACGAGGGATCCTAGCGTTGTTCGGAATCATTGGGCGTAAAGCGGGTGTAGGTGGCTATGTAAGTCAGGTGTGAAAGCCTAGGGCTCAACCCTAGAAGTGCATCTGATACTGCGTAGCTTGAGTGCTGGAGAGGATAGTAGAATTGTTGGTGTAGTGGTGAAATACGTAGATATCAACAGGAATACCGGTGGCGAAGGCGGCTATCTGGCCAGACACTGACACTCAGACCCGAAAGTGCGGGGATCAAACAGGATTAGATACCCCAGTAGTCCGTAGTC	Bacteria	1	Proteobacteria	0.98	Deltaproteobacteria	0.98	Bdellovibrionales	0.98	Bdellovibrionaceae	0.98	Bdellovibrio	0.98
BactOtu533	CTGAGTGTCAGCCGCCGCGGTAATACGGGGGGGGCAAGCGTTGTTCGGAATTACTGGGCGTAAAGGGCGCGTAGGCGGCCTGCTTAGTCGGACGTGAAATCCCTCGGCTCAACCTGGGAACTGCATCCGATACTGGATGGCTTGAATCCGGGAGAGGGATGCAGAATTCCAGGTGTAGCGGTGAAATGCGTAGATATCTGGAGGAATACCGGTGGCGAAGGCGGCATCCTGGACCGGCATTGACGCTGAGGAGCGAAAGCTAGGGGAGCAAACGGGATTAGAAACCCTCGTAGTCCGTAGT	Bacteria	1	Acidobacteria	0.97	Acidobacteria_Gp6	0.97	Gp6	0.97
BactOtu534	TGAGTGCCAGCAGCCGCGGTAATACAGAGGGTGCAAGCGTTAATCGGAATTACTGGGCGTAAAGCGCGCGCAGGCGGCTATTTAAGTCTGGTGTTTAAACCTTGGGCTCAACCTGGGGTCGCACTGGAAACTGGATGGCTTGAGTACAGAAGAGGAAAGTGGAATTCCACGTGTAGCGGTGAAATGCGTAGATATGTGGAGGAACACCGATGGCGAAGGCAGCCCCCTGGGTCAAGATTGACGCTCATGCACGAAAGCGTGGGGAGCAAACAGGATTAGATACCCTTGTAGTCCGTAGT	Bacteria	1	Proteobacteria	0.83	Betaproteobacteria	0.73	Burkholderiales	0.69	Oxalobacteraceae	0.65	Janthinobacterium	0.43
BactOtu535	GAGTGTCAGCCGCCGCGGTAATACGTAGGGGGCAAGCGTTGTCCGGAATCATTGGGCGTAAAGCGCGCGTAGGCGGCCCGGTAAGTCCGCTCTGAAAGTCCAGGGCTCAACCCTTGAAAGCCGGTGGATACTGCCGGGCTAGAGTCCGGAAGAGGCGAGTGGAATTCCTGGTGTAGCGGTGGAATGCGCAGATATCAGGAGGAACACCTATAGCGAAGGCAGCTCGCTGGGACGGTACTGACGCTGAGGCGCGAAAGCGTGGGGAGCGAACAGGATTAGATACCCCCGTAGTCCGTAGT	Bacteria	0.98	Actinobacteria	0.96	Thermoleophilia	0.55	Thermoleophilales	0.55	Thermoleophilum	0.55
BactOtu536	CTGAGTGTCAGCAGCCGCGGTAATACGAAGGGTGCAAGCGTTACTCGGAATTACTGGGCGTAAAGCGTGCGTAGGTGGTTCGTTAAGTCTGATGTGAAAGCCCTGGGCTCAACCTGGGAATGGCATTGGATACTGGCGACCTAGAGTGCGGTAGAGGGTGGCGGAATTCCCGGTGTAGCAGTGAAATGCGTAGATATAGGAAGGAACACCAGTGGCGAAGGCGACCACCTGGACGGTCACTGACGCTGAGACGCGAAAGCGTAAGTAGCAAACAGGATTAGAAACCCCTGTAGTCCGTAGT	Bacteria	1	Proteobacteria	1	Gammaproteobacteria	0.98	Xanthomonadales	0.93	Xanthomonadaceae	0.93	Vulcaniibacterium	0.32
BactOtu537	CTGAGTGCCAGCAGCCGCGGTAATACGTAGGATGCAAGCGTTGTCCGGAATTATTGGGCGTAAAGCGAACGTAGGCGGTTACTTAAGTCTGGACTTAAAGACCGGGGCTCAACCCCGGAACTGCCTTTGATACTGGGTGTCTAGAGTATGGAAGAGGTGAGTGGAATTCCGAGTGTAGAGGTGAAATTCGTAGATTTTCGGAGGAACACCAGTGGCGAAGGCGGCTCACTGGTCCATTACTGACGCTGAGGTGCGAAAGCGTGGGGAGCAAACAGGATTAGAAACCCTCGTAGTCCGTAGTC	Bacteria	1	Proteobacteria	0.97	Alphaproteobacteria	0.96	Rhizobiales	0.85	Brucellaceae	0.69	Daeguia	0.32
BactOtu538	TGACTGAGTGTCAGCCGCCGCGGTAATACGTAGGGTGCGAGCGTTGTCCGGAATTATTGGGCGTAAAGAGCTCGTAGGCGGTTTGTCGCGTCGGGAGTGAAAACCAGGTGCTTAACACCTGGCTTGCTTTCGATACGGGCAGACTAGAGGTATGCAGGGGAGAACGGAATTCCTGGTGTAGCGGTGAAATGCGCAGATATCAGGAGGAACACCGGTGGCGAAGGCGGTTCTCTGGGCATGACCTGACGCTGAGGAGCGAAAGTGTGGGGAGCGAACAGGATTAGAAACCCTTGTAGTCCGTAGTC	Bacteria	1	Actinobacteria	1	Actinobacteridae	1	Actinomycetales	1	Nocardioidaceae	0.91	Nocardioides	0.78
BactOtu539	TGACTGAGTGCCAGCAGCCGCGGTAATACGTAGGGTGCAAGCGTTAATCGGAATTACTGGGCGTAAAGCGCACGTAGGCGGTTACTCAAGTCAGAGGTGAAAGCCCAGAGCTCAACTTTGGAATTGCCTTTGAAACTAGGTGACTTGAACACGGGAGAGGTGAGTGGAATTCCGAGTGTAGAGGTGAAATTCGTAGATATTCGGAAGAACACCAGTGGCGAAGGCGGCTCACTGGACCGTTGTTGACGCTGAGGTGCGAAAGCGTGGGGAGCAAACAGGATTAGAAACCCGGGTAGTCCGTAGT	Bacteria	1	Proteobacteria	1	Alphaproteobacteria	0.99	Sphingomonadales	0.97	Sphingomonadaceae	0.97	Sandaracinobacter	0.59
BactOtu540	CTGAGTGTCAGCCGCCGCGGTAATACGGAGGGTGCAAGCGTTATCCGGATTTACTGGGTTTAAAGGGAGCGCAGGCGGGCTGATAAGTCAGTGGTGAAATCCCCGAGCTTAACTCCGGAACTGCGCCTGAAACTACACGACTAGAGCATTGGAGAGGGAAGTGGAATTCATGGTGTAGCAGTGAAATGCTTAGATACCATCCAGAACACCAATTGCGAAGGCAGCAGACTAGGGTGCAACTGACGCTGAGGCACGAAAGTGCGGGGATCAAACAGGATTAGATACCCTCGTAGTCCGTAGTC	Bacteria	0.99	Bacteroidetes	0.82	Sphingobacteriia	0.44	Sphingobacteriales	0.44	Chitinophagaceae	0.44	Heliimonas	0.08
BactOtu541	GACTGAGTGCCAGCAGCCGCGATAATACAGAGGGTGCAAGCGTTAATCGGAATTACTGGGCGTAAAGCGCACGTAGGCGGTTACTCAAGTCAGAGGTGAAAGCCCGGAGCTTAACTCCGGAATTGCCTTTGAAACTAGGTGACTTGAATCCGGGAGAGGTGAGTGGAATTCCGAGTGTAGCGGTGAAATGCGTAGATATAGGGGAGAACACTCGTGGCGAAGGCGGCCAGCTGGACCAGTCCTGACGCTGAGGCGCGACAGCGTGGGGAGCAAACAGGATTAGAAACCCTCGTAGTCCGTA	Bacteria	1	Proteobacteria	0.84	Alphaproteobacteria	0.55	Sphingomonadales	0.38	Sphingomonadaceae	0.38	Sandaracinobacter	0.22
BactOtu542	GAGTGTCAGCAGCCGCGGTAATACGAAGGGAGCTAGCGTTGTTCGGAATTACTGGGCGTAAAGGGCGTGTAGGCGGTGCCATAAGTCAGATGTGAAAGCCCTAGGCTTAACCTAGGAGGTGCATTTGATACTGTGGAACTAGAGATCGAGAGAGGAAAGTGGAATTACGAGTGTAGAGGTGAAATTCGTAGATATTCGTAAGAACACCAGTGGCGAAGGCGACTTTCTGGCTCGATACTGACGCTAAGGCGCGAAAGCGTGGGGAGCAAACAGGATTAGAAACCCTAGTAGTCCGTAGT	Bacteria	1	Proteobacteria	0.85	Alphaproteobacteria	0.67	Rhodospirillales	0.23	Acetobacteraceae	0.11	Swingsia	0.1
BactOtu543	ACTGAGTGTCAGCAGCCGCGGTAATACGGAGGGAGCTAGCGTTGTTCGGAATTACTGGGCGTAAAGCGCACGTAGGCGGCGACTCAAGTCAGAGGTGAAAGCCTGGAGCTCAACTCCAGAACTGCCTTTGAAACTAGGTTGCTTGAATCCGGGAGAGGTGAGTGGAATTCCGAGTGTAGAGGTGAAATTCGTAGATATTCGGAAGAACACCAGTGGCGAAGGCGGCTCACTGGCCCGATACTGACGCTGAGGAGCGAAAGCGTGGGGAGCAAACAGGATTAGATACCCGAGTAGTCCGTAGTCA	Bacteria	1	Proteobacteria	1	Alphaproteobacteria	1	Sphingomonadales	0.67	Sphingomonadaceae	0.64	Stakelama	0.11
BactOtu544	CTGAGTGTCAGCCGCCGCGGTAACACGGGGGGAGCAAACGTTGTTCGGAATCACTGGGCGTAAAGGGCGCGTAGGCGGCCTCGTAAGTGGTGTGTGAAATGTCCTGGCTCAACCAGGGAATTGCGCTCCAAACTGCGAGGCTTGAGGGCAGTAGAGGAAGCTGGAATTCCAGGTGTAGCGGTGAAATGCGTAGATATCTGGAGGAACACCGTTGGCGAAGGCGAGCTTCTGGGCTGTCCCTGACGCTGAGGCGCGAAAGCTGGGGGAGCAAACAGGATTAGAAACCCCCGTAGTCCGTA	Bacteria	0.94	Proteobacteria	0.41	Gammaproteobacteria	0.22	Aeromonadales	0.07	Succinivibrionaceae	0.07	Succinimonas	0.07
BactOtu545	CTGAGTGCCAGCAGCCGCGGTAATACGAAGGGGGCTAGCGTTGCTCGGAATCACTGGGCGTAAAGCGCACGTAGGCGGACTCTTAAGTCGGTGGTGAAATCCTGGAGCTCAACTCCAGAACTGCCTTCGATACTGGGAGTCTCGAGTTCGGGAGAGGTGAGTGGAACTGCGAGTGTAGAGGTGAAATTCGTAGATATTCGCAAGAACACCAGTGGCGAAGGCGGCTCACTGGCCCGATACTGACGCTGAGGTGCGAAAGCGTGGGGAGCAAACAGGATTAGATACCCGAGTAGTCCGTAGTC	Bacteria	1	Proteobacteria	1	Alphaproteobacteria	1	Rhizobiales	1	Xanthobacteraceae	0.66	Pseudolabrys	0.63
BactOtu546	GAGTGCCAGCAGCCGCGGTAATACAGAGGGGGCAAGCGTTGTTCGGAATTACTGGGCGTAAAGGGCGCGTAGGCGGCCTGTTAAGTCGAACGTGAAATCCCCGGGCTCAACCCGGGAACTGCGTCCGATACTGGCAGGCTCGAATCCGGGAGAGGGATGTGGAATTCCAGGTGTAGCGGTGAAATGCGTAGATATCTGGAGGAACACCGGTGGCGAAGGCGGCATCCTGGACCGGTATTGACGCTGAGGCGCGAAAGCCAGGGGAGCAAACGGGATTAGATACCCGGGTAGTCCGTAGT	Bacteria	1	Acidobacteria	1	Acidobacteria_Gp6	1	Gp6	1
BactOtu547	TGACTGAGTGTCAGCAGCCGCGGTAATACGTAGGGGGCTAGCGTTGTCCGGATTTATTGGGCGTAAAGAGCGCGTAGGCGGCTAGGTAAGTCCGACGTGAAATCTGGAGGCTCAACCTCCAGCGGTCGTTGGAAACTACTTGGCTAGAGTCCGGAAGAGGAGAGTGGAATTCCTGGTGTAGCGGTGAAATGCGCAGATATCAGGAAGAACACCGATGGCGAAAGCAGCTCTCTGGGACGGTACTGACGCTGAGGCGCGAAAGCGTGGGGAGCGAACAGGATTAGAAACCCGGGTAGTCCGTAGTC	Bacteria	1	Actinobacteria	0.83	Actinobacteria	0.74	Rubrobacteridae	0.66	Gaiellaceae	0.66	Gaiella	0.66
BactOtu548	GAGTGTCAGCAGCCGCGGTAATACGGAGGGGGCTAGCGTTGTTCGGAATTACTGGGCGTAAAGCGTACGTAGGCGGCTTTGTAAGTTAGAGGTGAAAGCCCAGAGCTCAACTCTGGAATTGCCTTTAAGACTGCATCGCTTGAATCGTGGAGAGGTTAGTGGAATTCCGAGTGTAGAGGTGAAATTCGTAGATATTCGGAAGAACACCAGTGGCGAAGGCGACTAACTGGACACGTATTGACGCTGAGGTACGAAAGCGTGGGGAGCAAACAGGATTAGATACCCCAGTAGTCCGTAGT	Bacteria	1	Proteobacteria	1	Alphaproteobacteria	1	Sphingomonadales	1	Sphingomonadaceae	1	Sphingomonas	0.64
BactOtu549	CTGAGTGCCAGCCGCCGCGGTAATACAGAGGGTGCGAGCGTTAATCGGAATTACTGGGCGTAAAGCGCGCGTAGGTGGTTTGTTAAGTCGGATGTGAAATCCCCGGGCTCAACCTGGGAACTGCATCCAAAACTGGCAGGCTAGAGTGCGGTAGAGGGTAGTGGAATTTCCAGTGTAGCGGTGAAATGCGTAGAGATCTGGAGGAATACCGATGGCGAAGGCAGCCATCTGGCCTAATACTGACGCTGAGGTACGAAAGCATGGGGAGCAAACAGGATTAGAAACCCGCGTAGTCCGTAGT	Bacteria	1	Proteobacteria	1	Gammaproteobacteria	0.98	Pseudomonadales	0.84	Moraxellaceae	0.79	Alkanindiges	0.78
BactOtu550	TGACTGAGTGTCAGCAGCCGCGGTAAGACGGAAGGTGCAAGCGTTGCTCGGAATCACTGGGCGTAAAGGGTGCGTAGGCGGCCGCGCAAGTCTGGCGTGAAAGCCCCGGGCTCAGCCCGGGAAGGGCGCTCGAAACTGCGCGGCTGGAGTGCCGGAGGGGAGAGTGGAATTCCTGGTGTAGCGGTGAAATGCGTAGATATCAGGAGGAATACCGGTGGCGAAAGCGACTCTCTGGACGGTAACTGACGCTGAGGCACGAAAGCGTGGGGAGCAAACAGGATTAGATACCCCCGTAGTCCGTAG	Bacteria	1	Firmicutes	0.21	Clostridia	0.19	Clostridiales	0.17	Clostridiaceae 2	0.05	Anaerovirgula	0.05
BactOtu551	GAGTGCCAGCAGCCGCGGTAACACGTAGGATCCGAGCGTTATCCGAATTTACTGGGCGTAAAGCGCGTGTAGGCGGTTCGGTAAGTTGGACGTGAAATCTCCCGGCTCAACTGGGCGAGGTCGTTCAAAACTGCCGGGCTAGAGGGCGGTAGAGGGAGGTGGAATTCCCGGTGTAGTGGTGAAATGCGTAGAGATCGGGAGGAACACCAGTGGCGAAAGCGGCCTCCTGGACCGCACCTGACGCTCAGACGCGAAAGCTAGGGGAGCGAACGGGATTAGATACCCTGGTAGTCCGTAGTCA	Bacteria	1	Chloroflexi	0.93	Anaerolineae	0.92	Anaerolineales	0.92	Anaerolineaceae	0.92	Ornatilinea	0.34
BactOtu552	GAGTGTCAGCAGCCGCGGTAATACGTAGAAGACTAGTGTTAGTTATCTTTATTGGGTTTAAAGGGTAAGTAGACGGTAAATTAAACTCTAAACGAGTACTTTTTTACTAGAGTTTTATGTGAGAAGGAAGAACTTCTGGAGTAGGGATAAAATACGCAAATACCAGAAGGACTGATAACGGCGAAGGCGTCCTTCTATGTAAAAACTGACGTTGAGGGACGAAGGCTCGGGTAGCGATAAGGATTAGATACCCCAGTAGTCCGT	Fungus	1									Aspergillus	1
BactOtu553	GACTGAGTGCCAGCAGCCGCGGTAATACGGAGGGTGCAAGCGTTATCCGGATTCACTGGGTTTAAAGGGTGCGTAGGTGGGCAGGTAAGTCAGTGGTGAAATCTCCGGGCTTAACCCGGAAACTGCCATTGATACTATCTGTCTTGAATACCGTGGAGGTGAGCGGAATATGTCATGTAGCGGTGAAATGCTTAGATATGACATAGAACACCAATTGCGAAGGCAGCTCACTACGCGAATATTGACACTGAGGCACGAAAGCGTGGGGATCAAACAGGATTAGATACCCCAGTAGTCCGTA	Bacteria	1	Bacteroidetes	1	Sphingobacteriia	1	Sphingobacteriales	1	Chitinophagaceae	1	Ferruginibacter	0.41
BactOtu554	CTGAGTGCCAGCCGCCGCGGTAATACGTAGGGGGCGAGCGTTGTCCGGATTTATTGGGCGTAAAGGGCGTGTAGGCGGCTTCGTAAGTCAGAGGTGAAACCTCGGGGCTCAACCCCGAGCCGGCCTCTGAAACTGGGGAGCTTGAGTGCTCTAGAGGGTAGTGGAATTGCCGGTGTAGCAGTGAAATGCGTAGAGATCGGCAGGAACACCAGTGGCGAAGGCGACTACCTGGGGAGTAACTGACGCTGAGGCGCGAAAGCTGGGGGAGCAAACGGGATTAGATACCCTCGTAGTCCGTAGTC	Bacteria	0.98	Firmicutes	0.76	Clostridia	0.65	Clostridiales	0.55	Heliobacteriaceae	0.25	Hydrogenispora	0.25
BactOtu555	GACTGAGTGTCAGCAGCCGCGGTAATTCCAGCTCCAATAGCGTATATTAAAGTTGTTGCAGTTAAAAAGCTCGTAGTTGAACCTTGGGTCTGGCTGGCCGGTCCGCCTCACCGCGAGTACTGGTCCGGCTGGACCTTTCCTTCTGGGGAATCTCATGGCCTTCACTGGCTGTGGGGGGAACCAGGACTTTTACTGTGAAAAAATTAGAGTGTTCAAAGCAGGCCTTTGCTCGAATACATTAGCATGGAATAATAGAATAGGACGTGCGGTTCTATTTTGTTGGTTTCTAGGACCGCCGTAATGATTAATAGGGATAGTCGGGGGCGTCAGTATTCAGCTGTCAGAGGTGAAATTCTTGGATTTGCTGAAGACTAACTACTGCGAAAGCATTCGCCAAGG…	Fungus	1									Aspergillus	1
BactOtu556	GAGTGCCAGCCGCCGCGGTAATACGTAGGGGGCAAGCGTTGTCCGGAATTATTGGGCGTAAAGCGCGCGCAGGCGGCTGTCTGCGTCCGGGGTGAAAGCCCAGAGCTCAACTCTGGGACTGCCTTGGATACGGGATGGCTTGAGGATCGGAGAGGCAAGGGGAATTCCACGTGTAGCAGTGAAATGCGTAGAGATCGGGAGGAACACCAGTGGCGAAGGCGACTGCCTGGGGAGTAACTGACGCTGAGGCGCGAAAGCGTGGGGAGCAAACAGGATTAGATACCCTGGTAGTCCGTAG	Bacteria	1	Firmicutes	1	Bacilli	1	Bacillales	1	Alicyclobacillaceae	0.94	Tumebacillus	0.93
BactOtu557	GACTGAGTGTCAGCCGCCGCGGTAATACGGAGGATCCAAGCGTTATCCGGAATCATTGGGTTTAAAGGGTCCGTAGGCGGCCTTATAAGTCAGTGGTGAAAGTTTTTGGCTTAACCAAAAAATTGCCATTGATACTGTAGGGCTTGAATGTCTGTGAAGTAACTAGAATATGTAGTGTAGCGGTGAAATGCTTAGATATTACATGGAATACCGATTGCGAAGGCAGGTTACTAACAGATGATTGACGCTGATGGACGAAAGCGTGGGTAGCGAACAGGATTAGATACCCCCGTAGTCCGTAGTC	Bacteria	1	Bacteroidetes	1	Flavobacteriia	1	Flavobacteriales	1	Flavobacteriaceae	1	Flavobacterium	0.87
BactOtu558	TGAGTGCCAGCCGCCGCGGTAATACGTAGGGGGCAAGCGTTGTCCGGAATTATTGGGCGTAAAGCGCGCGCAGGCGGCAGTTTAAGTCTGGTGTTTAAGCCCGGGGCTCAACCCCGGATCGCACCGGAAACTGGGCAGCTTGAGTGCAGGAGAGGAAAGCGGAATTCCACGTGTAGCGGTGAAATGCGTAGAGATGTGGAGGAACACCAGTGGCGAAGGCGGCTCTCTGGACTGTAACTGACGCTGAGGCGCGAAAGCGTGGGGAGCAAACAGGATTAGATACCCCCGTAGTCCGTAG	Bacteria	1	Firmicutes	1	Bacilli	0.98	Bacillales	0.98	Paenibacillaceae 1	0.86	Paenibacillus	0.7
BactOtu559	TGAGTGTCAGCAGCCGCGGTAATACGAAGGGTGCAAGCGTTACTCGGAATTACTGGGCGTAAAGCGTGCGTAGGTGGTTGTTTAAGTCCGTTGTGAAAGCCCTGGGCTCAACCTGGGAACTGCATTCGAAACTGGCAGGCTAGAGTCTTGTAGAGGGGGGTAGAATTCCCGGTGTAGCAGTGAAATGCGTAGAGATCGGGAGGAACATCTGTGGCGAAGGCGGCCCCCTGGACAAAGACTGACGCTCAGGTGCGAAAGCGTGGGGAGCAAACAGGATTAGATACCCGCGTAGTCCGTAG	Bacteria	1	Proteobacteria	1	Gammaproteobacteria	0.98	Enterobacteriales	0.52	Enterobacteriaceae	0.52	Lelliottia	0.11
BactOtu560	TGAGTGCCAGCCGCGGTAATACGTAGGTGGCAAGCGTTGTCCGGAATTATTGGGCGTAAAGCGCGCGCAGGCGGTCGGGTAAGTCTGATGTTAAAGCCCGGGGCTCAACCTCGGTCCGCATTGGAAACTGCGTAACTTGAGTGCAGAAGAGGAAAGCGGAATTCCACGTGTAGCGGTGAAATGCGTAGAGATGTGGAGGAACACCAGTGGCGAAGGCGCCTTGCTGGCCGATAACTGACGCTGAGGCGCGAAAGCGTGGGGAGCAAACAGGATTAGAAACCCCCGTAGTCCGTA	Bacteria	0.99	Firmicutes	0.99	Bacilli	0.99	Bacillales	0.99	Paenibacillaceae 1	0.73	Brevibacillus	0.73
BactOtu561	GACTGAGTGCCAGCAGCCGCGGTAAGACGGAAGGTGCAAGCGTTGCTCGGAATCACTGGGCGTAAAGGGTGCGTAGGCGGCTTGGTAAGTCTGGTGTGAAAGCCCCGGGCTCAGCCCGGGAAGGGCGCTAGAAACTGCCGAGCTGGAGTGCCGGAGGGGAGAGTGGAATTCCTGGTGTAGCGGTGAAATGCGTAGAGATCAGGAGGAATACCGGTGGCGAAAGCGACTCTCTGGACGGCAACTGACGCTGAGGCACGAAAGCGTGGGGAGCAAACAGGATTAGAAACCCGCGTAGTCCGTAGT	Fungus	1									Plant Mitochondria	0.02
BactOtu562	CTGGCCGCGGTAACACGTAGGGGGCGAGCGTTGTCCGGATTCATTGGGCGTAAAGAGCTCGTAGGCGGCTCAGTAAGTCGGGTGTGAAACCCTCAGGCTCAACCTGGGGACGCCACTCGATACTGCTGTGGCTAGAGTCCAGTAGAGGAGTGTGGAATTCCCGGTGTAGCGGTGAAATGCGCAGATATCGGGAGGAACACCAACGGCGAAGGCAGCACTCTGGGCTGGAACTGACGCTGAGGAGCGAAAGCGTGGGTAGCAAACAGGATTAGAAACCCTAGTAGTCCGTAGTCA	Bacteria	1	Actinobacteria	0.86	Acidimicrobidae	0.81	Acidimicrobiales	0.81	Acidimicrobineae_incertae_sedis	0.6	Aciditerrimonas	0.6
BactOtu563	TGACTGAGTGTCAGCAGCCGCGGTAATACGGAGGGTGCAAGCGTTATCCGGATTTACTGGGTTTAAAGGGAGCGCAGGCGGGCTGATAAGTCAGTGGTGAAATCCCCGAGCTTAACTTGGGAACTGCCATTGATACTATTGGTCTTGAATGTTGTGGAGGTAAGCGGAATATGTCATGTAGCGGTGAAATGCATAGATATGACATAGAACACCTATTGCGAAGGCAGCTTACTACGCAAATATTGACGCTGAGGCTCGAAAGCGTGGGGATCAAACAGGATTAGATACCCCGGTAGTCCGTAGT	Bacteria	1	Bacteroidetes	1	Sphingobacteriia	0.99	Sphingobacteriales	0.99	Chitinophagaceae	0.99	Asinibacterium	0.33
BactOtu564	ACTGAGTGTCAGCCGCCGCGGTAATACAGAGGGTGCGAGCGTTAATCGGAATTACTGGGCGTAAAGCGTGCGCAGGCGGTTGTGCAAGACAGATGTGAAATCCCCGGGCTCAACCTGGGAACTGCATTTGTGACTGCACGGCTGGAGTGCGGCAGAGGGGGATGGAATTCCGCGTGTAGCAGTGAAATGCGTAGATATGCGGAGGAACACCGATGGCGAAGGCAATCCCCTGGGCCTGTACTGACGCTCATGCACGAAAGCGTGGGGAGCAAACAGGATTAGAAACCCGTGTAGTCCGTAGTCA	Bacteria	1	Proteobacteria	1	Betaproteobacteria	1	Burkholderiales	1	Burkholderiales_incertae_sedis	0.61	Aquabacterium	0.6
BactOtu565	GAGTGTCAGCAGCCGCGGTAATACGTAGGTGGCAAGCGTTGTCCGGAATTATTGGGCGTAAAGCGCGCGCAGGCGGTTCGCCGTGTCCTGTGTGAAAGCCCCGGGCTCAACCTGGGAATGGCATGGGAAACTGGCGGGCTGGAGTGTGGCAGAGGGGGGTGGAATTCCGCGTGTAGCAGTGAAATGCGTAGAGATCGGGAGGAACATCTGTGGCGAAGGCGACTGCCTGGACCAGCACTGACACTGAGGCACGAAAGCGTGGGGAGCAAACAGGATTAGAAACCCCTGTAGTCCGTAGTCA	Bacteria	1	Proteobacteria	0.99	Gammaproteobacteria	0.81	Xanthomonadales	0.8	Xanthomonadaceae	0.8	Aspromonas	0.4
BactOtu566	GACTGAGTGCCAGCAGCCGCGGTAATACGGAGGGTGCAAGCGTTAATCGGAATTACTGGGCGTAAAGCGCACGCAGGCGGTCTGTTAAGTCAGATGTGAAATCCCCGGGCTTAACCTGGGAACTGCATCCAAAACTGGCAGGCTAGAGTATGGTAGAGGGTGGTGGAATTTCCTGTGTAGCGGTGAAATGCGTAGATATAGGAAGGAACATCAGTGGCGAAGGCGGCCCCCTGGACGAAGACTGACGCTCATGCACGAAAGCGTGGGGAGCAAACAGGATTAGAAACCCTTGTAGTCCGTA	Bacteria	1	Proteobacteria	1	Gammaproteobacteria	1	Enterobacteriales	0.43	Enterobacteriaceae	0.43	Gibbsiella	0.22
BactOtu567	GACTGAGTGTCAGCCGCCGCGGTAATACGGAGGGTGCAAGCGTTAATCGGAATTACTGGGCGTAAAGCGCACGCAGGCGGTCTGTTAAGTCAGATGTGAAATCCCCGGGCTCAACCTGGGAACTGCATTTGAAACTGGCAGGCTTGAGTCTCGTAGAGGGGGGTAGAATTCCAGGTGTAGCGGTGAAATTCGTAGATATCAGGAGGAACACCGGTGGCGAAGGCGGCTTTCTGGACGACAACTGACGCTGAGACGCGAAAGCGTGGGGAGCAAACAGGATTAGAAACCCTGGTAGTCCGT	Bacteria	1	Proteobacteria	0.99	Gammaproteobacteria	0.95	Enterobacteriales	0.95	Enterobacteriaceae	0.95	Pluralibacter	0.21
BactOtu568	GAGTGCCAGCAGCCGCGGTAATACAGAGGGTGCAAGCGTTAATCGGAATTACTGGGCGTAAAGCGTGCGTAGACGGTTATGTAAGTTAGGTGTGAAAGCCCCGGGCTCAACCTGGGAATTGCATTCGAGACTGAATAGCTAGGGTACGGTAGAGGGAAGCGGAATTTCCGGTGTAGCAGTGAAATGCGTAGATATCAGGAGGAACACCTGTGGTGTAGACGGCTTACTGGACCATGACTGACGCTGAGGCACGAAAGCGTGGGGAGCAAACAGGATTAGAAACCCTTGTAGTCCGT	Bacteria	1	Proteobacteria	0.74	Gammaproteobacteria	0.54	Xanthomonadales	0.26	Xanthomonadaceae	0.17	Chiayiivirga	0.12
BactOtu569	CTGAGTGCCAGCCGCCGCGGTAATACGAAGGGTGCAAGCGTTACTCGGAATTACTGGGCGTAAAGCGTGCGTAGGTGGTTGTTTAAGTCCGTTGTGAAAGCCCTGGGCTCAACCTGGGAATTGCAGTGGATACTGGGCAACTAGAGTGTGGTAGAGGATGGCGGAATTCCCGGTGTAGCAGTGAAATGCGTAGATATTGGAAGGAACACCAGTGGCGAAGGCGGCCATCTGGACCAACACTGACACTGAGGCACGAAAGCGTGGGGAGCAAACAGGATTAGATACCCTAGTAGTCCGTA	Bacteria	1	Proteobacteria	1	Gammaproteobacteria	1	Xanthomonadales	0.99	Xanthomonadaceae	0.99	Xanthomonas	0.59
BactOtu570	GACTGAGTGTCAGCCGCCGCGGTAATACGTAGGGGGCAAGCGTTGTCCGGAATTATTGGGCGTAAAGCGCGCGCAGGCGGTCATTTAAGTCTGGTGTTTAATCCCGAAGCTCAACTTCGGGTCGCATCGGAAACTGGGTGACTTGAGTGCAGAAGAGGAGAGTGGAATTCCACGTGTAGCGGTGAAATGCGTAGAGATGTGGAGGAACACCAGTGGCGAAGGCGACTCTCTGGGCTGTAACTGACGCTGAGGCGCGAAAGCGTGGGGAGCAAACAGGATTAGAAACCCCAGTAGTCCGTAGTC	Bacteria	1	Firmicutes	1	Bacilli	1	Bacillales	1	Paenibacillaceae 1	1	Fontibacillus	0.57
BactOtu571	CTGAGTGTCAGCAGCCGCGGTAATACGTAAGAGACTAGTGTTAGTCATCTTTATTAGGTTTAAAGGGTACCTAGACGGTAAATTAAACTCTAAATGAGTACTTTTTTACTAGAGTTTTATGTGAGAAGGAAGAACTTCTGGAGTAGTGATAGAATACGCTGATACCAGAGGGACTGATAACGGCGAAGGCGTCCTTCTATGTAAAAACTGACGTTGAGGGACGAAGGCTTGGGGATCAATAAGGATTAGAAACCCCTGTAGTCCGT	Fungus	1									Aspergillus	1
BactOtu572	ACTGAGTGCCAGCCGCCGCGGTAATACGTAGGGTCCAAGCGTTAATCGGAATTACTGGGCGTAAAGCGTGCGCAGGCGGTTTCGTAAGTCTGTCGTGAAATCCCCGGGCTTAACCTGGGAACTGCATTTGTGACTGCATGGCTGGAGTACGGTAGAGGGAGATGGAATTCCGCGTGTAGCAGTGAAATGCGTAGATATGCGGAGGAACACCGATGGCGAAGGCAGCCCCCTGGGTCTGTACTGACGCTCATGCACGAAAGCGTGGGGAGCAAACAGGATTAGATACCCTCGTAGTCCGTAGTC	Bacteria	1	Proteobacteria	1	Betaproteobacteria	0.91	Burkholderiales	0.77	Comamonadaceae	0.35	Curvibacter	0.14
BactOtu573	CTGAGTGTCAGCAGCCGCGGTAATACGAGGGGGGCAAGCGTTGTTCGGAATTATTGGGCGTAAAGGGCGCGTAGGCGGTTTGGCAAGTTTGGTGTGAAATCTTCGGGCTCAACTCGAAGTCTGCACCGAAAACTGCCGGGCTTGAGTATGGGAGAGGTGAGTGGAATTTCCGGTGTAGCGGTGAAATGCGTAGATATCGGAAGGAACACCTGTGGCGAAAGCGGCTCACTGGACCATTACTGACGCTGAGGCGCGAAAGCTAGGGGAGCAAACAGGATTAGAAACCCTAGTAGTCCGTAGT	Bacteria	1	Acidobacteria	1	Acidobacteria_Gp1	1	Terriglobus	0.99
BactOtu574	ACTGAGTGTCAGCCGCCGCGGTAATACGTAGGGGGCTAGCGTTGTCCGGAATCATTGGGCGTAAAGGGCGTGTAGGCGGTTTGTTAAGTCATGTGTGAAATCCCTCGGCTCAACCGGGGAACGACGCATGAAACTGACAAGCTAGAGTACCAAAGAGGGGGGTGGAATTCCCGGTGTAGCGGTGAAATGCGTAGATATCGGGAGGAACACCTGTGGCGAAGGCGGCCCCCTGGTTGGATACTGACGCTGATACGCGAAAGCGTGGGGAGCAAACAGGATTAGATACCCCCGTAGTCCGTA	Bacteria	0.95	Firmicutes	0.32	Clostridia	0.31	Thermoanaerobacterales	0.23	Thermoanaerobacteraceae	0.23	Gelria	0.11
BactOtu575	CTGAGTGCCAGCCGCCGCGGTAATACGGAGGGTGCGAGCGTTGTCCGGAATCACTGGGCGTAAAGGGCGCGTAGGCGGCCTGGTAAGTAGGGGGTGAAATCCTGCGGCTCAACCGCAGGGCTGCCTTCTAAACTGTCAGGCTCGAGCACGGTAGAGGCAGATGGAATTCCCGGTGTAGCGGTGGAATGCGTAGAGATCGGGAAGAACATCAGTGGCGAAGGCGGTCTGCTGGGCCGTTGCTGACGCTGAGGCGCGACAGCGTGGGGAGCAAACAGGATTAGATACCCGCGTAGTCCGTAGTCA	Bacteria	0.99	Gemmatimonadetes	0.47	Gemmatimonadetes	0.47	Gemmatimonadales	0.47	Gemmatimonadaceae	0.47	Gemmatimonas	0.47
BactOtu576	ACTGAGTGTCAGCCGCCGCGGTAATACGTAGGGGGCGAGCGTTGTCCGGATTTATTGGGCGTAAAGGGCGTGTAGGCGGCTTGGTAAGTCGGGGGTGAAAACCCAGAGCTCAACTCTGGGAGTGCCTCCGATACTGCTGAGCTTGAGTGCTCTAGAGGGCAGTGGAATTGCCGGTGTAGCAGTGAAATGCGTAGAGATCGGCAGGAACACCAGTGGCGAAGGCGACTGCCTGGGGAGAAACTGACGCTGAGGCGCGAAAGCGTGGGGAGCAAACAGGATTAGATACCCGTGTAGTCCGTAG	Bacteria	0.96	Firmicutes	0.7	Clostridia	0.58	Clostridiales	0.48	Clostridiales_Incertae Sedis III	0.1	Fervidicola	0.1
BactOtu577	TGAGTGCCAGCAGCCGCGGTAATACGAAGGGTGCAAGCGTTACTCGGAATTACTGGGCGTAAAGCGTGCGTAGGTGGTTCGTTAAGCCCGATGTGAAAGCCCTGGGCTCAACCTGGGAATGGCATGGGATACTGGCGGACTAGAGTGCGGTAGAGGGCAGTGGAATTCCCGGTGTAGCAGTGAAATGCGTAGAGATCGGAAGGAACATCCGTGGCGAAGGCGGCATCCTGGGCCAACACTGACACTGAGGCACGAAAGCGTGGGGAGCAAACAGGATTAGAAACCCTCGTAGTCCGTAG	Bacteria	1	Proteobacteria	1	Gammaproteobacteria	1	Xanthomonadales	1	Xanthomonadaceae	1	Thermomonas	0.42
BactOtu578	GACTGAGTGTCAGCAGCCGCGGTAATACAGAGGGTGCGAGCGTTAATCGGAATTACTGGGCGTAAAGCGCACGTAGTCGGCTTTGCAAGTCGGGTGTGAAATCCCCGGGCTCAACCTGGGAACTGCATCCGAGACTGCATTGCTAGAGTATGGGAGAGGGAAGCGGAATTTCTGGTGTAGCAGTGAAATGCGTAGATATCAGAAGGAACATCAGTGGCGAAGGCGGCTTCCTGGACCAATACTGACGATCAGGTGCGAAAGCGTGGGGAGCAAACAGGATTAGAAACCCGTGTAGTCCGT	Bacteria	1	Proteobacteria	0.99	Gammaproteobacteria	0.97	Xanthomonadales	0.9	Sinobacteraceae	0.9	Steroidobacter	0.46
BactOtu579	TGACTGACTTGGTCATTTAGAGGAAGTAAAAGTCGTAACAAGGTCTCCGTTGGTGAACCAGCGGAGGGATCATTACCGAGTTTACAACTCCCAAACCCATGTGAACATACCTATCGTTGCTTCGGCGGATCGCCCCGGGCGCCTTGCGTGCCCCGGATCCAGGCGGCCGCCGGGGGACCTTAACTCTTGTTTCTACTGAGAATCTTCTGAGTCGTTTTTACAAATAAATAAAAACTTTCAACAACGGATCTCTTGGTTCTGGCATCGATGAAGAACGCAGCGTAG	Archaea	0.21	Euryarchaeota	0.13	Methanomicrobia	0.12	Methanosarcinales	0.12	Methanosarcinaceae	0.12	Methanimicrococcus	0.12
BactOtu580	CTGAGTGCCAGCCGCCGCGGTAATACAGAGGGTGCGAGCGTTGTTCGGAATTACTGGGCGTAAAGCGCGCGCAGGCGGCCTTTTAAGTCTACCCGTGAAATGCCGGGGCTCAACTCCGTGCACGCCGGGGGATACTGGGAGGCTGGAGACATGTAGAGGCAAGCGGAATTCCGGGTGTAGCGGTGGAATGCGTAGAGATCCGGAAGAACACCTGAGGCGAAGGCGGCTTGCTGGGCATGATCTGACGCTGAGGCGCGAAAGCGTGGGGAGCGAACAGGATTAGAAACCCTCGTAGTCCGTAGTCA	Bacteria	0.99	Gemmatimonadetes	0.34	Gemmatimonadetes	0.34	Gemmatimonadales	0.34	Gemmatimonadaceae	0.34	Gemmatimonas	0.34
BactOtu581	GAGTGTCAGCAGCCGCGGTAATACAGAGGGTGCGAACGTTGCTCGGAATTACTGGGCGTAAAGCGCGTGTAGGCGGTCTGTTAAGTTGGTAGTGAAATCCCATGGCTCAACCATGGAAGTGCTGCCAAAACTGGCAGGCTGGAGTGCCGGAGAGGGTGGCGGAATTCCCAGTGTAGAGGTGAAATTCGTAGATATTGGGAGGAACACCGGTGGCGAAGGCGGCCACCTGGACGGTAACTGACGCTAAGACGCGAAAGCGTGGGGAGCAAACAGGATTAGATACCCCGGTAGTCCGTAGTC	Bacteria	1	Proteobacteria	0.95	Deltaproteobacteria	0.85	Myxococcales	0.83	Cystobacteraceae	0.36	Hyalangium	0.19
BactOtu582	ACTGAGTGCCAGCAGCCGCGGTAATACGGAGGGTGCGAGCGTTATCCGGAATTACTGGGTTTAAAGGGTGCGTAGGCGGCCGAGTAAGTCAGGAGTGAAAGTTTGCGGCTCAACCGTAAAATTGCTTTTGATACTGCTCAGCTAGAATTAGGATGAGGTCAGCGGAATGTGGCATGTAGCGGTGAAATGCATAGATATGCCATAGAACACCAATTGCGAAGGCAGCTGGCTAGACCTGGATTGACGCTGAGGCACGAAAGCGTGGGGATCGAACAGGATTAGATACCCGTGTAGTCCGTAGTC	Bacteria	1	Bacteroidetes	1	Sphingobacteriia	0.77	Sphingobacteriales	0.77	Saprospiraceae	0.62	Phaeodactylibacter	0.6
BactOtu583	GACTGAGTGTCAGCCGCCGCGGTAATACGTAGGTGGCAAGCGTTGTCCGGAATTATTGGGCGTAAAGCGCGCGCAGGCGGTCCTTTAAGTCTGATGTGAAAGCCCCCGGCTCAACCGGGGAGGGTCATTGGAAACTGGGGAACTTGAGTGCAGAAGAGGAGAGCGGAATTCCACGTGTAGCGGTGGAATGCGTAGAGATCCGGAAGAACACCGGTGGCGAAGGCGGTCGACTGGGCCAGAACTGACGCTGAGGCGCGACAGCGTGGGGAGCAAACAGGATTAGATACCCGTGTAGTCCGTAGTC	Bacteria	1	Firmicutes	1	Bacilli	1	Bacillales	0.92	Planococcaceae	0.4	Solibacillus	0.17
BactOtu584	ACTGAGTGTCAGCCGCCGCGGTAAGACGAGGTGGACAAACGTTATTCGGATTTACTGGGCTTAAAGCGTGCGTAGGCGGCTCAGAAAGTAGGGTGTGAAAGCCCTCGGCTCAACCGAGGAATTGCGCTCTAAACTACTGAGCTTGAGGGAGATAGGGGAGAGCGGAACTGATGGTGGAGCGGTGAAATGCGTTGATATCATCAGGAACACCGGTGGCGAAGGCGGCTCTCTGGATCTCTTCTGACGCTGAGGCACGAAAGCTAGGGGAGCAAACGGGATTAGATACCCCAGTAGTCCGTAGTCA	Bacteria	1	Planctomycetes	1	Planctomycetia	1	Planctomycetales	1	Planctomycetaceae	1	Blastopirellula	0.61
BactOtu585	GAGTGCCAGCAGCCGCGGTAATACGTAGGGTGCGAGCGTTAATCGGAATTACTGGGCGTAAAGCGTGCGCAGGCGGGCTTTTAAGCCAGACGTGAAAGCCCCGGGCTTAACCTGGGAATTGCATTTGAGACTGGTGAGCTTGAGTTTCGGAGAGGAGGGTGGAATTCCCAGTGTAGAGGTGAAATTCGTAGATATTGGGAAGAACACCAGTGGCGAAGGCGGCTAACTGGTCCGATACTGACGCTGAGGTGCGAAAGCGTGGGGAGCAAACAGGATTAGATACCCCTGTAGTCCGTAGTC	Bacteria	1	Proteobacteria	0.96	Alphaproteobacteria	0.7	Rhodospirillales	0.33	Rhodospirillaceae	0.29	Lacibacterium	0.12
BactOtu586	GAGTGTCAGCAGCCGCGGTAATACGTAGGGGGCAAGCGTTGTCCGGAATTATTGGGCGTAAAGCGCGCGCAGGCGGTCTATTAAGTCTGATGTGAAAGCCCACGGCTCAACCGTGGAGGGCCATTGGAAACTGGTAGGCTTGAGTGCAGGAGAGGAGAGCGGAATTCCCGGTGTAGCGGTGAAATGCGTAGATATCGGGAGGAACACCCGTGGCGAAGGCGGCTCTCTGGCCTGTAACTGACGCTGAGGCGCGAAAGCGTGGGGAGCAAACAGGATTAGAAACCCTGGTAGTCCGTA	Bacteria	1	Firmicutes	1	Bacilli	1	Bacillales	1	Paenibacillaceae 2	1	Ammoniphilus	0.81
BactOtu587	CTGAGTGTCAGCCGCCGCGGTAATACGGAAGGGGCAAGCGTTGTTCGGAATCATTGGGCGTAAAGGGCGCGTAGGTGGTTCTGTATGTCTACCGTGAAAGGGTACAGCTCAACTGTAGCGCGTCGGTAGAAACTGCAGGACTTGAGGCTGGGAGGGGCTGGTGGAATTCCCTGTGTAGCGGTGAAATGCGTAGAGATGGGGGAGAACACTCGTGGCGAAGGCGGCCAGCTAGACCAGTTCTGACACTGAGGCGCGACAGCGTGGGGAGCAAACAGGATTAGATACCCTCGTAGTCCGTAG	Bacteria	0.94	Chloroflexi	0.27	Thermomicrobia	0.22	Sphaerobacterales	0.21	Sphaerobacteraceae	0.21	Sphaerobacter	0.2
BactOtu588	CTGAGTGCCAGCAGCCGCGGTAATACGGAGGGTGCAAGCGTTAATCGGAATTACTGGGCGTAAAGCGCACGCAGGCGGTTTTGTAAGTCTGACGTGAAATCCCCGGGCTTAACCTGGGAATTGCGTTGGAGACTGCAAGGCTGGAGTCTGGCAGAGGGGGGTAGAATTCCACGTGTAGCAGTGAAATGCGTAGATATTGGAAGGAACACCAGTGGCGAAGGCGACTACCTGGACTGACACTGACACTGAGGTGCGAAAGCGTGGGGAGCAAACAGGATTAGAAACCCGGGTAGTCCGTAGT	Bacteria	1	Proteobacteria	0.99	Betaproteobacteria	0.61	Burkholderiales	0.52	Oxalobacteraceae	0.51	Rugamonas	0.09
BactOtu589	TGACTGAGTGTCAGCAGCCGCGGTAATACAGAGGGTGCAAGCGTTAATCGGATTTACTGGGCGTAAAGCGTGTGTAGGTGGCCGCGTAAGTCGATTGTGAAATCCCTGGGCTTAACCCGGGAATTGCAGTCGATACTGCGTGGCTCGAGTTCGGTAGAGGGCAGCAGAATTCCCGGTGTAGCGGTGAAATGCGTAGATATCGGGAGGAATACCGATGGCGAAGGCAACTGCCTGGGCCTGAACTGACACTGTGACACGAAAGCGTGGGTAGCAAACAGGATTAGAAACCCCCGTAGTCCGT	Bacteria	1	Proteobacteria	0.97	Gammaproteobacteria	0.93	Xanthomonadales	0.76	Sinobacteraceae	0.58	Hydrocarboniphaga	0.28
BactOtu590	GAGTGTCAGCAGCCGCGGTAATACGTAGGGTCCGAGCGTTGTCCGGAATTATTGGGCGTAAAGGGCTCGTAGGCGGTCTGTCGCGTCGGGAGTGAAAACCAGGTGCTTAACACCTGGCCTGCTTTCGATACGGGCAGACTAGAGGTACTCAGGGGAGAATGGAATTCCTGGTGTAGCGGTGAAATGCGCAGATATCAGGAGGAACACCGGTGGCGAAGGCGGTTCTCTGGGAGTATCCTGACGCTGAGGAGCGAAAGTGTGGGGAGCGAACAGGATTAGAAACCCGTGTAGTCCGTAG	Bacteria	1	Actinobacteria	1	Actinobacteridae	1	Actinomycetales	1	Nocardioidaceae	0.99	Nocardioides	0.98
BactOtu591	GAGTGTCAGCAGCCGCGGTAATACAGAGGGTGCAAGCGTTAATCGGAATTACTGGGCGTAAAGCGCGCGTAGGTGGTTCGTTAAGTTGGATGTGAAAGCCCCGGGCTCAACCTGGGAACTGCATCCAAAACTGGCGAGCTAGAGTACGGTAGAGGGTAGCGGAATTCCTGGTGTAGCAGTGAAATGCGTAGATATAGGAAGGAACACCAGTGGCGAAGGCGACCACCTGGACTGATACTGACACTGAGGCACGAAAGCGTGGGGATCAAACAGGATTAGAAACCCCAGTAGTCCGTAGTC	Bacteria	1	Proteobacteria	1	Gammaproteobacteria	0.99	Pseudomonadales	0.82	Pseudomonadaceae	0.82	Azomonas	0.17
BactOtu592	TGACTGAGTGCCAGCAGCCGCGGTAATACGGAGGGTGCAAGCGTTAATCGGAATTACTGGGCGTAAAGCGCACGCAGGCGGTCTGTCAAGTCGGATGTGAAATCCCCGGGCTCAACCTGGGAACTGCAGTGGATACTGGGTCACTAGAGTGTGGTAGAGGATAGTGGAATTTCCGGTGTAGCAGTGAAATGCGTAGAGATCTGGAGGAATACCGGTGGCGAAGGCGGCCCCCTGGACGAAGACTGACGCTCAGGTGCGAAAGCGTGGGGAGCAAACAGGATTAGAAACCCCCGTAGTCCGTAGTC	Bacteria	1	Proteobacteria	1	Gammaproteobacteria	1	Enterobacteriales	0.97	Enterobacteriaceae	0.97	Pluralibacter	0.27
BactOtu593	GAGTGTCAGCAGCCGCGGTAATACGGAGGATCCAAGCGTTATCCGGATTTATTGGGTTTAAAGGGTGCGTAGGCGGCCTATTAAGTCAGGGGTGAAAGACGGTAGCTCAACTATCGCAGTGCCCTTGATACTGATGGGCTTGAATGCAGCTGAGGTAGGCGGAATGTGACAAGTAGCGGTGAAATGCATAGATATGTCACAGAACACCGATTGCGAAGGCAGCTTACTAAAGTGCGATTGACGCTGAGGCACGAAAGCGTGGGGATCAAACAGGATTAGAAACCCGTGTAGTCCGT	Bacteria	1	Bacteroidetes	1	Sphingobacteriia	1	Sphingobacteriales	1	Sphingobacteriaceae	1	Mucilaginibacter	0.89
BactOtu594	GAGTGCCAGCAGCCGCGGTAATACGTAGGCAGCAAGCGTTGTTCGGAGTTACTGGGCGTAAAGAGTACGTAGGCGGTGCCGCAAGTCCGGTGTGAAATCTCCTGGCTCAACTGGGAGGGTGCGCTGGAAACTGCGGTGCTAGAGTGCGGGAGAGGAAAGCGGAATTCCTGGTGTAGCGGTGAAATGCGTAGAGATCAGGAGGAACACCTGTGGTGTAGACGGCTTTCTGGACCGTGACTGACGCTGAGGTACGAAAGCGTGGGGAGCAAACAGGATTAGAAACCCGAGTAGTCCGT	Bacteria	1	Acidobacteria	0.92	Acidobacteria_Gp3	0.92	Gp3	0.67
BactOtu595	CTGAGTGCCAGCCGCCGCGGTAATACGAAGGGGGCTAGCGTTGCTCGGAATTACTGGGCGTAAAGCGCACGTAGGCGGCTTGGTATGTCGGGTGTGAAATCCCCGGGCTCAACCTGGGAACTGCATCCGAAACTGCCTTGCTCGAGTATGGGAGAGGGAAGTGGAATTTCCGGTGTAGCGGTGAAATGCGTAGATATCGGAAGGAACATCAGTGGCGAAGGCGACTTCCTGGACCAATACTGACGCTCAGGTGCGAAAGCGTGGGGAGCAAACAGGATTAGAAACCCCTGTAGTCCGT	Bacteria	1	Proteobacteria	0.99	Gammaproteobacteria	0.93	Xanthomonadales	0.82	Sinobacteraceae	0.82	Povalibacter	0.72
BactOtu596	GACTGAGTGTCAGCCGCCGCGGTAATACAGAGGGTGCGAGCGTTAATCGGAATTACTGGGCGTAAAGCGCACGTAGGTGGCGACGTATGTCGGTTGTGAAAGCCCCGGGCTCAACCTGGGAATTGCATCCGAAACTGCGTTGCTGGAGTACGGAAGAGGAAGGCGGAATTCCCGGTGTAGCGGTGAAATGCGCAGATATCGGGAGGAACACCAGTAGCGAAGGCGGCTGCCTGGACCAGCACTGACACTGAGGCACGAAAGCGTGGGGAGCAAACAGGATTAGAAACCCCGGTAGTCCGTAGTCA	Bacteria	0.99	Proteobacteria	0.82	Gammaproteobacteria	0.65	Xanthomonadales	0.36	Xanthomonadaceae	0.34	Rudaea	0.12
BactOtu597	TGAGTGTCAGCCGCCGCGGTAATACGGAGGGTGCAAGCGTTAATCGGAATTACTGGGCGTAAAGCGCGCGTAGGTGGTTGTTTAAGTCCGTTGTGAAAGCCCTGGGCTCAACCTGGGAATTGCAGTGGATACTGGGCAACTAGAGTGTGGTAGAGGGTAGCGGAATTCCTGGTGTAGCAGTGAAATGCGTAGAGATCAGGAGGAACATCCATGGCGAAGGCAGCTACCTGGACCAACACTGACACTGAGGCACGAAAGCGTGGGGAGCAAACAGGATTAGAAACCCGTGTAGTCCGTAGT	Bacteria	1	Proteobacteria	1	Gammaproteobacteria	1	Xanthomonadales	0.98	Xanthomonadaceae	0.98	Stenotrophomonas	0.91
BactOtu598	GAGTGTCAGCCGCCGCGGTAACACGTAGGGGACGAGCGTTGTCCGGATTCATTGGGCGTAAAGAGCGCGTAGGCGGCTCGGAAAGTCGGTCGTGAAATCCTGGGGCTCAACCCCGGAACTGCGTCCGATACTTCCGAGCTGGAGGCAGGTAGGGGAGATCGGAATTCCTGGTGTAGCGGTGAAATGCGCAGATATCAGGAGGAACACCGGTGGCGAAGGCGGATCTCTGGGCCTTGCCTGACGCTGAGGCGCGAAAGCTAGGGGAGCGAACAGGATTAGAAACCCTAGTAGTCCGTAGT	Bacteria	0.97	Actinobacteria	0.67	Actinobacteria	0.67	Nitriliruptoridae	0.19	Euzebyaceae	0.19	Euzebya	0.19
BactOtu599	GAGTGTCAGCCGCCGCGGTAATACGTAGGTGGCAAGCGTTGTCCGGATTTATTGGGTTTAAAGGGTGCGTAGGTGGCCCTGTAAGTCAGTGCTGAAATATCCCGGCTTAACCGGGAGGGTGGCATTGATACTGTGGGGCTTGAGTAAAGTTGAGGTTGGCGGAATTGACGGTGTAGCGGTGAAATGCTTAGATATCGTCAAGAACACCTATTGCGTAGGCAGCTAACTAAGCTTTAACTGACGCTGAGGCACGAAAGTGTGGGGATCAAACAGGATTAGATACCCCTGTAGTCCGT	Bacteria	1	Bacteroidetes	1	Cytophagia	1	Cytophagales	1	Ohtaekwangia	1
BactOtu600	GACTGAGTGCCAGCAGCCGCGGTAATACGAAGGGGGCTAGCGTTGTTCGGATTTACTGGGCGTAAAGCGCACGTAGGCGGATTGTTAAGTCGGGGGTGAAATCCTGGAGCTCAACTCCAGAATTGCCTTCGATACTGGCTTTCTAGAGGCTGGAAGAGGTTAGTGGAATTCCCAGTGTAGAGGTGAAATTCGTAGATATTGGGAAGAACACCAGTGGCGAAGGCGGCTAACTGGTCCAGATCTGACGCTGAGGTGCGAAAGCGTGGGGAGCAAACAGGATTAGATACCCTGGTAGTCCGTAGTC	Bacteria	1	Proteobacteria	1	Alphaproteobacteria	1	Rhizobiales	0.91	Rhodobiaceae	0.63	Anderseniella	0.57
BactOtu601	CTGAGTGTCAGCAGCCGCGGTAATACGGAGGAGGCAAGCGTTATCCGGAATTATTGGGCGTAAAGCGTCCGCAGGTGGCACTTCAAGTCTGTCGTCAAAGACTGGGGCTTAACCCTGGAAAGGCGGTGGAAACTGAAGCGCTAGAGTGTGAAAGAGGTAACTGGAATTCCTGGTGTAGCGGTGAAATGCGCAGATATCAGGAGGAACACCTGTGGCGAAAGCGAGTTACTGGTTCATTACTGACACTGAGGAACGAAAGCTAGGGTAGCAAAAGGGATTAGATACCCCCGTAGTCCGTA	Bacteria	0.98	Cyanobacteria/Chloroplast	0.43	Cyanobacteria	0.43	Family IX	0.41	GpIX	0.41
BactOtu602	GAGTGCCAGCCGCCGCGGTAATACGTAGGTGGCAAGCGTTGTCCGGAATTATTGGGCGTAAAGCGCGCGCAGGCGGTTCCTTAAGTCTGATGTGAAAGCCCCCGGCTCAACCGGGGAGGGTCATTGGAAACTGGGGAACTTGAGTACTGAAGAGGAAAGCGGAATTCCACGTGTAGCGGTGAAATGCGTAGAGATGTGGAGGAACACCAGTGGCGAAGGCGGCTTTCTGGTCAGTAACTGACGCTGAGGCGCGAAAGCGTGGGGAGCAAACAGGATTAGAAACCCGCGTAGTCCGTAGT	Bacteria	1	Firmicutes	1	Bacilli	1	Bacillales	0.98	Planococcaceae	0.62	Bhargavaea	0.2
BactOtu603	GAGTGCCAGCCGCCGCGGTAATACGTAGGGGGCAAGCGTTGTCCGGAATTATTGGGCGTAAAGCGCGCGCAGGCGGCTGTGTAAGTCTGGTGTTTAAGCCCGGGGCTCAACCCCGGATCGCACCGGAAACTGGACGGCTTGAGTGCAGGAGAGGGAAGTGGAATTCCACGTGTAGCGGTGAAATGCGTAGAGATGTGGAGGAACACCAGTGGCGAAGGCGACTCTTTGGTCTGTAACTGACGCTGAGGCGCGAAAGCGTGGGGAGCAAACAGGATTAGAAACCCTCGTAGTCCGTAGT	Bacteria	1	Firmicutes	0.99	Bacilli	0.99	Bacillales	0.99	Paenibacillaceae 1	0.69	Paenibacillus	0.53
BactOtu604	TGACTGAGTGCCAGCAGCCGCGGTAATACGGAGGGTGCAAGCGTTAATCGGAATTACTGGGCGTAAAGCGCACGCAGGCGGTCTGTCAAGTCGGATGTGAAAGCCCCGGGCTCAACCTGGGAATTGCATTTGAGACTGCACGGCTAGAGTGTGTCAGAGGGGGGTAGAATTCCACGTGTAGCAGTGAAATGCGTAGATATGCGGAGGAACACCGATGGCGAAGGCAATCCCCTGGACCTGTACTGACGCTCATGCACGAAAGCGTGGGGAGCAAACAGGATTAGAAACCCTTGTAGTCCGTAGT	Bacteria	1	Proteobacteria	1	Betaproteobacteria	0.9	Burkholderiales	0.8	Burkholderiales_incertae_sedis	0.3	Mitsuaria	0.12
BactOtu605	TGACTGAGTGCCAGCCGCCGCGGTAATACGGAGGATCCAAGCGTTATCCGGAATCATTGGGTTTAAAGGGTCCGTAGGCGGGCCTGTAAGTCAGCGGTGAAATCTCCCGGCTCAACCGGGAAACTGCCGTTGATACTGCAGGCCTTGAATTATCGGGAAGTGACTAGAATATGTAGTGTAGCGGTGAAATGCTTAGAGATTACATGGAATACCGATTGCGAAGGCAGGTCACTACCGGTGGATTGACGCTGATGGACGAAAGCGTGGGGAGCGAACAGGATTAGAAACCCTAGTAGTCCGTAGTC	Bacteria	1	Bacteroidetes	0.98	Flavobacteriia	0.96	Flavobacteriales	0.96	Flavobacteriaceae	0.95	Flavobacterium	0.51
BactOtu606	GAGTGTCAGCAGCCGCGGTAAAACGTAGGTACCGAGCGTTATCCGGATTTACTGGGCGTAAAGCGCGTTCAGGCGGCCTGGCAAGTCGGGCATGAAATCTCTCGGCTCAACCGGGAGGGGTTGTCCGATACTGCTGGGCTTGAGGGCAGGAGAGGGTGGTGGAATTCCGGGTGTAGTGGTGAAATGCGTAGAGATCCGGAGGAACACCAGTGGCGAAGGCGGCCACCTGGCCTGTACCTGACGCTGAAACGCGAAAGCTAGGGGAGCGAACGGGATTAGAAACCCGGGTAGTCCGT	Bacteria	0.99	Chloroflexi	0.61	Anaerolineae	0.47	Anaerolineales	0.47	Anaerolineaceae	0.47	Longilinea	0.21
BactOtu607	GAGTGCCAGCCGCCGCGGTAATACGGAGGGGGCTAGCGTTATTCGGAATTACTGGGCGTAAAGCGCACGTAGGCGGGTCGTTAAGTCGGGGGTGAAATCCTGGAGCTCAACTCCAGAACTGCCTTCGATACTGGCGACCTAGAGTCCGGAAGAGGTGAGTGGAACTCCTAGTGTAGAGGTGGAATTCGTAGATATTAGGAAGAACACCAGTGGCGAAGGCGGCTCACTGGTCCGGTACTGACGCTGATGTGCGAAAGCGTGGGGAGCAAACAGGATTAGATACCCGAGTAGTCCGTAGTC	Bacteria	1	Proteobacteria	1	Alphaproteobacteria	1	Rhizobiales	0.99	Rhizobiales_incertae_sedis	0.9	Vasilyevaea	0.9
BactOtu608	GACTGAGTGTCAGCCGCCGCGGTAATACGTAGGTGGCAAGCGTTGTCCGGAATTATTGGGCGTAAAGCGCGCGCAGGCGGTCCTTTAAGTCTGATGTGAAAGCCCACGGCTCAACCGGGGAGGGCCATTGGAAACTGGTAGGCTTGAGTGCAGGAGAGGAGAGCGGAATTCCCGGTGTAGCGGTGAAATGCGTAGATATCGGGAGGAACACCCGTGGCGAAGGCGGCTTTCTGGTCTGTAACTGACGCTGAGGCGCGAAAGCGTGGGGAGCAAACAGGATTAGATACCCCTGTAGTCCGTAGT	Bacteria	0.99	Firmicutes	0.99	Bacilli	0.98	Bacillales	0.97	Paenibacillaceae 2	0.72	Ammoniphilus	0.51
BactOtu609	GACTGAGTGTCAGCAGCCGCGGTAATACGGAGGGTGCAAGCGTTGTTCGGAATCACTGGGCGTAAAGGGCGTGTAGGCGGTCCGCTAAGTCTGATGTGAAAGCCCGAGGCTTACCCTCGGAAGTGCATTGGAGACTGGCGGACTTGAGTCCCGGAGAGGAGGGTGGAATTCCTGGTGTAGCGGTGAAATGCGTAGATATCAGGAGGAACACCGGTGGCGAAGGCGGCATCCTGGGCCAACACTGACACTGAGGCACGAAAGCGTGGGGAGCAAACAGGATTAGAAACCCTTGTAGTCCGTAGT	Bacteria	1	Proteobacteria	0.78	Deltaproteobacteria	0.58	Desulfuromonadales	0.32	Geobacteraceae	0.3	Geothermobacter	0.3
BactOtu610	TGACTGAGTGTCAGCCGCCGCGGTAATACGAAGGGTGCAAGCGTTACTCGGAATTACTGGGCGTAAAGCGCACGCAGGCGGTCTGTCAAGTCGGATGTGAAATCCCCGGGCTCAACCTGGGAACTGCAGTGGATACTGGGCGACTAGAGTGTGGTAGAGGGTAGCGGAATTCCTGGTGTAGCAGTGAAATGCGTAGAGATCAGGAGGAACATCCATGGCGAAGGCAGCCATCTGGCCTAACACTGACGCTGAGGTACGAAAGCGTGGGGAGCAAACAGGATTAGATACCCGCGTAGTCCGTAG	Bacteria	1	Proteobacteria	1	Gammaproteobacteria	0.95	Xanthomonadales	0.6	Xanthomonadaceae	0.6	Xylella	0.27
BactOtu611	CTGAGTGCCAGCCGCCGCGGTAATACGTAGGGTGCAAGCGTTGTCCGGAATTATTGGGCGTAAAGAGCTCGTAGGCGGTCGTTCAAGTCGCGTGTGAAAGCCCCCGGCTCAACTGGGGAGGGTCACGCGATACTGCTCGACTCGAAGGCAGGAGAGGGAAGTGGAATTCCGGGTGTAGCGGTGAAATGCGTAGATATCGGAAGGAACATCAGTGGCGAAAGCGACTTCCTGGACCAATACTGACGCTCATGTGCGAAAGCGTGGGGAGCAAACAGGATTAGAAACCCCAGTAGTCCGTAGTC	Bacteria	1	Proteobacteria	0.79	Gammaproteobacteria	0.77	Xanthomonadales	0.64	Sinobacteraceae	0.64	Povalibacter	0.64
BactOtu612	CTGAGTGCCAGCAGCCGCGGTAATACGGAGGGTGCAAGCGTTAATCGGAATTACTGGGCGTAAAGCGCACGCAGGCGGTCTGTCAAGTCGGATGTGAAATCCCCGGGCTCAACCTGGGAACTGCATTCGAAACTGGCAGGCTAGAGTATGGTAGAGGGTGGTGGAATTTCCTGTGTAGCGGTGAAATGCGTAGATATTGGGAAGAACACCGGTGGCGAAAGCGCGTAACTGGACCTGAACTGACACTCACAGGACGAAAGCTAGGGGAGCGAATGGGATTAGAAACCCGGGTAGTCCGTAGTC	Bacteria	1	Proteobacteria	0.97	Gammaproteobacteria	0.97	Enterobacteriales	0.73	Enterobacteriaceae	0.73	Mangrovibacter	0.59
BactOtu613	GAGTGTCAGCAGCCGCGGTAATACGGAGGGTGCGAGCGTTAATCGGAATTACTGGGCGTAAAGCGTGCGCAGGCGGTTATGTAAGACAGATGTGAAATCCCCGGGCTCAACCTGGGAACTGCATTTGTGACTGCATGGCTAGAGTACGGTAGAGGGTGGTGGAATTTCCTGTGTAGCGGTGAAATGCGTAGATATGCGGAGGAACACCGATGGCGAAGGCAATCCCCTGGACCTGTACTGACGCTCATGCACGAAAGCGTGGGAAGCAAACAGGATTAGATACCCTCGTAGTCCGTAGTC	Bacteria	1	Proteobacteria	1	Betaproteobacteria	0.9	Burkholderiales	0.9	Comamonadaceae	0.81	Delftia	0.61
BactOtu614	ACTGAGTGCCAGCCGCCGCGGTAAGACAGAGGGTGCAAACGTTGTTCGGAATTACTGGGCGTAAAGCGCGTGTAGGCCGCTCGGAAAGTCGGATGTGAAAGCCCTGGGCTCAACCCAGGAAGTGCATTCGAAACTCCCGAGCTCGAGTACCGGAGAGGAAGGCGGAATTCTCGGTGTAGAGGTGAAATTCGTAGATATCGAGAGGAACACCTGTGGCGAAGGCGGCCTTCTGGACGGTAACTGACGCTGAGACGCGAAAGCGTGGGGAGCAAACAGGATTAGAAACCCGAGTA	Bacteria	1	Proteobacteria	1	Deltaproteobacteria	1	Myxococcales	1	Polyangiaceae	0.98	Polyangium	0.95
BactOtu615	CTGAGTGTCAGCAGCCGCGGTAACACGAACCGTACGAACGTTATTCGGAATTACTGGGCTTAAAGGGTTTGTAGGCGGCCACGTAAGTCAGGTGTGAAATCCCTCGGCTCAACCGAGGAATGGCGCTTGATACTGCGTGGCTTGAGGGAGACAGGGGTAAGCGGAACTGATGGTGGAGCGGTGAAATGCGTTGATATCATCAGGAACACCGGTGGCGAAAGCGGCTTACTGGGTCTCTTCTGACGCTGAGGAACGAAAGCTAGGGTAGCGAACGGGATTAGATACCCTAGTAGTCCGT	Bacteria	1	Planctomycetes	1	Planctomycetia	1	Planctomycetales	1	Planctomycetaceae	1	Blastopirellula	0.51
BactOtu616	TGAGTGTCAGCCGCCGCGGTAATACGGAGGATGCAAGCGTTATCCGGAATTATTGGGCGTAAAGCGTCTGTAGGTGGCAATTCAAGTCTAAGGTCAAAGGCTGGGGCTCAACCTCAGAAAGGCAATAGAAACTGAGTAGCTAGAGAACGATAGGGGTAGAGGGAATTCCCAGTGTAGCGGTGAAATGCGTAGAGATTGGGAAGAACACCGGTGGCGAAAGCGCTCTACTGGGTAGATTCTGACACTGAGGGACGAAAGCTAGGGGAGCGAATGGGATTAGATACCCGCGTAGTCCGTAGTC	Bacteria	0.98	Cyanobacteria/Chloroplast	0.95	Cyanobacteria	0.82	Family IX	0.39	GpIX	0.39
BactOtu617	TGAGTGTCAGCCGCCGCGGTAATACGTAGGGTGCAAGCGTTAATCGGAATTACTGGGCGTAAAGCGTGCGCAGGCGGTCTTTTAAGTCTGGTGTCTAAGTGCGGGGCTCAACCCCGTGATGCACTGGAAACTGGGAGACTTGAGTGCAGAAGAGGAGAGCGGAATTCCACGTGTAGCGGTGAAATGCGTAGAGATGTGGAGGAACACCAGTGGCGAAGGCGGCCCCCTGGACGAAGACTGACGCTCATGCACGAAAGCGTGGGGAGCAAACAGGATTAGAAACCCCTGTAGTCCGT	Bacteria	1	Firmicutes	0.58	Bacilli	0.58	Bacillales	0.53	Paenibacillaceae 1	0.51	Cohnella	0.5
BactOtu618	CTGAGTGCCAGCAGCCGCGGTAAGACAGAGGGTGCAAACGTTGTTCGGAATTACTGGGCGTAAAGCGTGTGTAGGCGGTCAGATAAGTCGGATGTGAAAGCCCCGGGCTCAACCCGGGAAGTGCACTCGATACTGTCTGACTCGAGTATCGGAGAGGTTGGTGGAATTCTCGGTGTAGAGGTGAAATTCGTAGATATCGAGAGGAACACCGGTGGCGAAGGCGGCCAACTGGACGAATACTGACGCTGAGACACGAAAGCGTGGGGAGCAAACAGGATTAGATACCCCCGTAGTCCGTAGTC	Bacteria	1	Proteobacteria	1	Deltaproteobacteria	1	Myxococcales	0.98	Labilitrichaceae	0.94	Labilithrix	0.94
BactOtu619	TGACTGAGTGCCAGCAGCCGCGGTAAGACGAACCGTGCGAACGTTGTTCGGAATCACTGGGCTTAAAGGGCGCGTAGGCGGGCTATCAAGTCCGGGGTGAAATCCTCCAGCTTAACTGGAGAACTGCCTCGGATACTGATGGTCTCGAGGAGGATAGGGGCACACGGAACTGTGGGTGGAGCGGTGAAATGCGTTGATATCCATAGGAACTCCGGTGGCGAAAGCGGTGTGCTGGATCCTTTCTGACGCTGAGGCGCGAAAGCCAGGGGAGCAAACGGGATTAGATACCCTAGTAGTCCGTAG	Bacteria	1	Planctomycetes	1	Planctomycetia	1	Planctomycetales	1	Planctomycetaceae	1	Zavarzinella	0.67
BactOtu620	TGACTGAGTGCCAGCAGCCGCGGTAATACGTAGGGTGCAAGCGTTAATCGGAATTATTGGGCGTAAAGCGAGTGCAGACGGTTACTTAAGCCAGATGTGAAATCCCCAAGCTTAACTTGGGACGTGCATTTGGAACTGGGTGACTAGAGTGTGTCAGAGGGAGGTAGAATTCCACATGTAGCGGTGGAATGCGTAGAGATGTGGAGGAATACCGATGGCGAAGGCAGCCTCCTGGGATAACACTGACGTTGAGGCTCGAAAGCGTGGGGAGCAAACAGGATTAGATACCCGCGTAGTCCGTAGT	Bacteria	1	Proteobacteria	1	Betaproteobacteria	1	Neisseriales	0.97	Neisseriaceae	0.97	Morococcus	0.34
BactOtu621	GACTAGTGTCAGCAGCCGCGGTAATACGGAAGGGGCAAGCGTTGTTCGGAATTATTGGGCGTAAAGGGCGTGTAGGCGGCTTCATATGTCTGTGGTGAAAGCATACGGCTCAACCGTATTAAGCCGCGGAAACTGTGGAGCTTGAGGCTGGGAGGGGCTGGTGGAATTCCCTGTGTAGCGGTGAAATGCGTAGAGATGGGGGAGAACACTCGCGGCGAAGGCGGCCAGCTGGACCAGTACTGACGCTGAGACGCGAAAGCGTGGGGAGCAAACAGGATTAGAAACCCTAGTAGTCCGTAG	Bacteria	1	Proteobacteria	0.34	Deltaproteobacteria	0.1	Myxococcales	0.07	Myxococcaceae	0.03	Aggregicoccus	0.03
BactOtu622	GACTGAGTGCCAGCCGCCGCGGTAATACAGAGGGTGCAAGCGTTAATCGGAATTACTGGGCGTAAAGCGCGCGTAGGTGGTTTGTTAAGTTGGATGTGAAATCCCCGGGCTCAACCTGGGAACTGCATTCAAAACTGACTGACTAGAGTATGGTAGAGGGTGGTGGAATTTCCTGTGTAGCGGTGAAATGCGTAGAGATGTGGAGGAACACCAGTGGCGAAGGCGGCCCCCTGGACAAAGACTGACGCTCAGGTGCGAAAGCGTGGGGAGCAAACAGGATTAGATACCCGCGTAGTCCGTAGTC	Bacteria	1	Proteobacteria	1	Gammaproteobacteria	0.98	Oceanospirillales	0.29	Oceanospirillaceae	0.29	Oceaniserpentilla	0.1
BactOtu623	GAGTGTCAGCAGCCGCGGTAATACGGAGGGTGCAAGCGTTAATCGGAATTACTGGGCGTAAAGCGCGCGTAGGTGGTTTGGTAAGATGGATGTGAAATCCCCGGGCTCAACCTGGGAACTGCATTTGAAACTGGCAGGCTTGAGTCTTGTAGAGGGGGGTAGAATTCCAGGTGTAGCGGTGAAATGCGTAGAGATCTGGAGGAATACCGGTGGCGAAGGCGGCCTCCTGGACGAAGACTGACGCTCAGGTGCGAAAGCGTGGGGAGCAAACAGGATTAGAAACCCTTGTAGTCCGTAG	Bacteria	1	Proteobacteria	1	Gammaproteobacteria	1	Enterobacteriales	0.97	Enterobacteriaceae	0.97	Pluralibacter	0.06
BactOtu624	TGAGTGCCAGCCGCCGCGGTAATACGGAGGAGGCAAGCGTTATCCGGAATTATTGGGCGTAAAGCGTCCGTAGGTGGGTTATCAAGTCAGTTGTCAAAGGATGGAGCTTAACTCCATAAAGGCGATTGAAACTGATAGTCTAGAGTGCGATAGGGGCAAGGGGAATTCCCAGTGTAGCGGTGAAATGCGTAGATATTGGGAAGAACACCGGTGGCGAAAGCGCCTTGCTGGGTCTGCACTGACACTGAGGGACGAAAGCTAGGGGAGCGAAAGGGATTAGATACCCCCGTAGTCCGTAG	Bacteria	0.96	Cyanobacteria/Chloroplast	0.88	Cyanobacteria	0.87	Family V	0.63	GpV	0.63
BactOtu625	CTGAGTGTCAGCAGCCGCGGTAATACGGAGGATGCAAGCGTTATCCGGAATTATTGGGCGTAAAGCGTCCGTAGGTGGTTAATCAAGTCTGTTGTTAAAGCGCGGAGCTTAACTCTGTAAGGGCGATGGAAACTGATTAACTAGAGTTTGGTAGGGGTAGAGGGAATTCCCAGTGTAGCGGTGAAATGCGTAGATATTGGGAAGAACACCGGTGGCGAAAGCGCTCTACTGGGCCTGAACTGACACTGAGGGACGAAAGCTAGGGGAGCGAAAGGGATTAGATACCCTTGTAGTCCGTA	Bacteria	1	Cyanobacteria/Chloroplast	0.96	Cyanobacteria	0.94	Family IX	0.58	GpIX	0.58
BactOtu626	TGAGTGCCAGCCGCCGCGGTAATACGTAGGGTGCAAGCGTTAATCGGAATTACTGGGCGTAAAGCGTGCGCAGGCGGTTATGCAAGACAGAGGTGAAATCCCCGGGCTTAACCTGGGAATGGCGATGGAGACTGCGAGGCTAGAGTTTGGCAGAGGGGGGTAGAGTTCCACGTGTAGCAGTGAAATGCGTAGAGATGTGGAGGAACACCGATGGCGAAGGCAATCCCCTGGGCCTGTACTGACGCTCATGCACGAAAGCGTGGGGAGCAAACAGGATTAGAAACCCCTGTAGTCCGTAGT	Bacteria	1	Proteobacteria	1	Betaproteobacteria	1	Burkholderiales	0.94	Oxalobacteraceae	0.49	Pseudoduganella	0.42
BactOtu627	GACTGAGTGTCAGCAGCCGCGGTAATACGGAGGGTGCAAGCGTTATCCGGATTCACTGGGTTTAAAGGGTGCGTAGGCGGGTGTGTAAGTCCGTGGTGAAATCTCCGAGCTTAACTCGGAAACTGCCATGGGTACTGCATGTCTTGAATGTTGTGGAGGTGAGCGGAATATGTCATGTAGCGGTGAAATGCTTAGATATGACATAGAACACCAATTGCGAAGGCAGCTCACTACACAAATATTGACGCTGAGGCACGAAAGCGTGGGGATCAAACAGGATTAGAAACCCTCGTAGTCCGTAG	Bacteria	1	Bacteroidetes	1	Sphingobacteriia	1	Sphingobacteriales	1	Chitinophagaceae	1	Flavihumibacter	0.99
BactOtu628	GACTGAGTGTCAGCAGCCGCGGTAATACGTAGGGGCCAAGCGTTGTCCGGAATTACTGGGCGTAAAGCGTGGGTAGGTGGTCGGTGATGTGCCGCGTGAAAGCGCCGGAGTAATGCCGGCGAGGTCGCGGTAGACACACCGACTGGAGGCTCGCAGAGGAACGTGGAATTCCCGGTGTAGTGGTGAAATGCGTAGATATCGGGAGGAACACCAGTGGCGCAAGCGGCGTTCTGGGCGAGACCTGACACTGAGCCACGACGGCGTGGGGAGCAAACAGGATTAGAAACCCCCGTAGTCCGTAGTCA	Bacteria	1	Chloroflexi	1	Chloroflexia	1	Herpetosiphonales	1	Herpetosiphonaceae	1	Herpetosiphon	1
BactOtu629	TGAGTGTCAGCCGCCGCGGTAATACGGAGGATCCAAGCGTTATCCGGATTTATTGGGTTTAAAGGGTGCGTAGGCGGCTTTTTAAGTCAGGGGTGAAAGACGGTGGTTCAACCATCGCAGTGCCTTTGATACTGAAGAGCTTGAATGAACCTGAGGTAGGCGGAATGTGACAAGTAGCGGTGAAATGCATAGATATGTCACAGAACACCAATTGCGAAGGCAGCTTACTAAAGTTTAATTGACGCTGAGGCACGAAAGCGTGGGGATCAAACAGGATTAGATACCCTAGTAGTCCGTAG	Bacteria	1	Bacteroidetes	1	Sphingobacteriia	1	Sphingobacteriales	1	Sphingobacteriaceae	1	Pedobacter	0.38
BactOtu630	TGAGTGTCAGCAGCCGCGGTAATACGTAGGTGGCAAGCGTTGTCCGGAATTATTGGGCGTAAAGCGCGCGCAGGCGGCTATGTAAGTCTGGTGTTAAAGCCCGGGGCTCAACCCCGGTACGCATCGGAAACTGCGTAGCTTGAGTGCAGAAGAGGAGAGTGGAATTCCACGTGTAGCGGTGAAATGCGTAGAGATCGGGAGGAACACCAGTGGCGAAGGCGACTGCCTGGACTGACACTGACACTGAGGTGCGAAAGCGTGGGGAGCAAACAGGATTAGATACCCTTGTAGTCCGTA	Bacteria	1	Firmicutes	0.95	Bacilli	0.89	Bacillales	0.88	Paenibacillaceae 1	0.72	Brevibacillus	0.69
BactOtu631	CTGAGTGTCAGCCGCCGCGGTAATACAGAGGGTGCGAGCGTTAATCGGAATTACTGGGCGTAAAGCGCACGTAGATGGCTTCGTAAGTCGGATGTGAAATCCCCGGGCTCAACCTGGGAACTGCATTCGAAACTGCGTTGCTCGAATGTGGAAGAGGGAAGCGGAATTCCAGGTGTAGCGGTGAAATGCGTAGATATCTGGAGGAACATCAGTGGCGAAAGCGGCTTCCTGGTCCAACATTGACATTCAGGTGCGAAAGCGTGGGGAGCAAACAGGATTAGATACCCTAGTAGTCCGTAG	Bacteria	1	Proteobacteria	0.99	Gammaproteobacteria	0.87	Enterobacteriales	0.2	Enterobacteriaceae	0.2	Mangrovibacter	0.1
BactOtu632	ACTGAGTGTCAGCCGCCGCGGTAATACGTAGGGTGCAAGCGTTGTCTGGAATTATTGGGCGTAAAGGGCTCGTAGGCGGTTTGTCGCGTCGGGAGTGAAAACTCAGGGCTTAACCCTGAGCCTGCTTCCGATACGGGCAGACTAGAGGTATGCAGGGGAGAACGGAATTCCTGGTGTAGCGGTGAAATGCGCAGATATCAGGAGGAACACCGGTGGCGAAGGCGGTTCTCTGGGCATTACCTGACGCTGAGGAGCGAAAGTGTGGGGAGCGAACAGGATTAGAAACCCGAGTAGTCCGTAGT	Bacteria	1	Actinobacteria	1	Actinobacteridae	1	Actinomycetales	1	Nocardioidaceae	1	Marmoricola	0.86
BactOtu633	GAGTGTCAGCCGCCGCGGTAATACAGAGGGTGCAAGCGTTAATCGGAATTACTGGGCGTAAAGCGTGCGCAGGCGGTTATGTAAGACAGATGTGAAATCCCCGGGCTCAACCTGGGAACTGCATCCAAAACTGGCAAGCTAGAGTACGGTAGAGGGTGGTGGAATTTCCTGTGTAGCGGTGAAATGCGTAGAGATCAGGAGGAACATCCATGGCGAAGGCAGCTACCTGGACCAACACTGACACTGAGGCACGAAAGCGTGGGGAGCAAACAGGATTAGATACCTTGTAGTCCGTA	Bacteria	1	Proteobacteria	1	Gammaproteobacteria	0.64	Pseudomonadales	0.28	Pseudomonadaceae	0.28	Azomonas	0.1
BactOtu634	CTGAGTGTCAGCAGCCGCGGTAATACAGAGGGTGCAAGCGTTAATCGGAATTACTGGGCGTAAAGCGCACGCAGGCGGTCTGTTAAGTCAGATGTGAAATCCCCGGGCTCAACCTGGGAACTGCATTTGTGACTGCATGGCTAGAGTACGGTAGAGGGGGATGGAATTCCGCGTGTAGCAGTGAAATGCGTAGATATAGGAAGGAACACCAGTGGCGAAGGCGACCACCTGGGCTCATACTGACACTGAGGTGCGAAAGCGTGGGGAGCAAACAGGATTAGAAACCCCGGTAGTCCGT	Bacteria	1	Proteobacteria	1	Betaproteobacteria	0.53	Burkholderiales	0.53	Burkholderiales_incertae_sedis	0.53	Mitsuaria	0.4
BactOtu635	GAGTGTCAGCCGCCGCGGTAATACGGAGGGGGCTAGCGTTGTTCGGAATTACTGGGCGTAAAGGGCTCGTAGGCGGCCAACTAAGTCACACGTGAAATCCCTCGGCTCAACCGGGGAACTGCGTTTGATACTGGATGGCTTGAGTTTGGGAGAGGGATGCGGAATTCCAGGTGTAGCGGTGAAATGCGTAGATATCTGGAGGAACACCGGTGGCGAAGGCGGCATCCTGGCCCTGACCTGACGCTGAGGCGCGAGAGCGTGGGGAGCAAACGGGATTAGATACCCCGGTAGTCCGTA	Bacteria	1	Acidobacteria	0.88	Acidobacteria_Gp6	0.88	Gp6	0.88
BactOtu636	CTGAGTGCCAGCAGCCGCGGTAATACGAAGGGGGCGAGCGTTGTTCGGAATTACTGGGCGTAAAGGGCGCGTAGGCGGCGCATTAAGTCAGGAGTGAAAGCCCCGGGCTCAACCTGGGAACGGCTCTTGATACTGGTGCGCTTGAGTTCCGGAGAGGATGGTGGAATTCCCAGTGTAGAGGTGAAATTCGTAGATATTGGGAAGAACACCGGTGGCGAAGGCGGCCATCTGGACGGACACTGACGCTGAGGCGCGAAAGCGTGGGGAGCAAACAGGATTAGATACCCTCGTAGTCCGTAGT	Bacteria	1	Proteobacteria	1	Alphaproteobacteria	1	Rhodospirillales	1	Rhodospirillaceae	1	Azospirillum	0.95
BactOtu637	GACTGAGTGTCAGCAGCCGCGGTAAAACGTAGGAGCCTAGCGTTATCCGAATTTACTGGGCGTAAAGCGCAAGCAGGCGGCTTGGTAAGTTGGCTGTGAAATCTCCCGGCTCAACTGGGAGGGGACGGTCAAGACTGCGAGGCTGGAGGCAGGTAGAGGGAGGTGGAATTCCCGGTGTAGTGGTGAAATGCGTAGATATCGGGAGGAACACCAGTGGCGAAAGCGGCCTCCTGGACCTGACCTGACGCTGAGGTGCGAAAGCTAGGGGAGCGAACGGGATTAGATACCCTCGTAGTCCGTAGT	Bacteria	1	Chloroflexi	0.89	Anaerolineae	0.73	Anaerolineales	0.73	Anaerolineaceae	0.73	Leptolinea	0.24
BactOtu638	GAGTGTCCGCCGCCGCGGTAATACGGAGGGTGCAAGCGTTATCCGGATTCACTGGGTTTAAAGGGTGCGTAGGCGGGCAGGTAAGTCCGTGGTGAAATCTCCGAGCTTAACTCGGAAACTGCCATGGATACTATTTGTCTTGAATACTGTGAAGGTGAGCGGAATATGTCATGTAGCGGTGAAATGCTTAGATATGACATAGAACACCAATTGCGAAGGCAGCTCACTGCGCAGTGATTGACGCTGAGGCACGAAAGCGTGGGGATCAAACAGGATTAGATACCCTAGTAGTCCGTAGT	Bacteria	1	Bacteroidetes	1	Sphingobacteriia	1	Sphingobacteriales	1	Chitinophagaceae	1	Flavihumibacter	0.34
BactOtu639	CTGAGTGCCAGCAGCCGCGGTAATACAGAGGGTGCAAGCGTTGTTCGGAATTACTGGGCGTAAAGCGCGCGCAGGCGGGTCCTGTAAGTCGGAAGTGAAATTTCGGAGCTCAACTCCGAAGCTGCTTCTGATACTGCGGATCTAGAGATCGGTAGAGGTCGGTGAATTACAGGTGTAGCGGTGGAATGCGTAGATATCTGTAAGAACACCCGTGGCGAAGGCGGCCGACTGGGCCGAATCTGACGCTGAGGCGCGAAAGCGTGGGGAGCAAACAGGATTAGATACCCGCGTAGTCCGTA	Bacteria	0.99	Firmicutes	0.4	Clostridia	0.2	Clostridiales	0.2	Heliobacteriaceae	0.15	Heliobacillus	0.15
BactOtu640	GACTGAGTGTCAGCAGCCGCGGTAATACGAAGGGGGCTAGCGTTGTTCGGAATTACTGGGCGTAAAGCGCACGTAGGCGGATTGTTAAGTGAGGGGTGAAATCCCAGGGCTCAACCCTGGAACTGCCTTTCATACTGGCAATCTTGAGTCCGAGAGAGGTGAGTGGAATTCCGAGTGTAGAGGTGAAATTCGTAGATATTCGGAGGAACACCAGTGGCGAAGGCGGCTCACTGGCTCGGTACTGACGCTGAGGTGCGAAAGCGTGGGGAGCAAACAGGATTAGATACCCTCGTAGTCCGTAG	Bacteria	1	Proteobacteria	1	Alphaproteobacteria	1	Rhizobiales	0.99	Phyllobacteriaceae	0.85	Aminobacter	0.52
BactOtu641	GAGTGTCAGCCGCCGCGGTAATACGGAGGGTGCAAGCGTTAATCGGAATTACTGGGCGTAAAGGGTGCGCAGGCGGCCGGGTGTGTCAGATGTGAAATCCCGAGGCTTAACCTCGGAACTGCGTCTGAAACTACTCGGCTAGAGTATTGGAGAGGGTAACGGAATTCACGGTGTAGCAGTGAAATGCGTAGATATCGTGAGGAACACCAGAGGCGAAGGCGGTTACCTGGACAATTACTGACGCTCAGGCACGAAAGCATGGGGAGCAAAAGGGATTAGAAACCCCTGTAGTCCGTAGT	Bacteria	1	Verrucomicrobia	0.95	Opitutae	0.95	Opitutales	0.95	Opitutaceae	0.95	Opitutus	0.83
BactOtu642	GAGTGCCAGCAGCCGCGGTAATACGGAGGGTGCAAGCGTTATCCGGATTCACTGGGTTTAAAGGGAGCGCAGGCGGAATTGTAAGTCAGTGGTGAAAGCCTGGAGCTTAACTCCAGAACTGCCATTGATACTATAGTTCTTGAATATTGTTGAGGTATGCGGAATGGGTCATGTAGCGGTGAAATGCATAGATATGACCCGGAACACCAATTGCGAAGGCAGCATGCTAAACAAAGATTGACGCTGAGGCTCGAAAGCGTGGGGATCAAACAGGATTAGAAACCCTGGTAGTCCGTAGTCA	Bacteria	1	Bacteroidetes	0.98	Sphingobacteriia	0.94	Sphingobacteriales	0.94	Chitinophagaceae	0.92	Asinibacterium	0.51
BactOtu643	ACTGAGTGTCAGCCGCCGCGGTAATACGGAGGGTGCAAGCGTTAATCGGAATTACTGGGCGTAAAGGGCTCGCAGGCGGTTTCTTAAGTCTGATGTGAAAGCCCCCGGCTCAACCGGGGAGGGTCATTGGAAACTGGGAAACTTGAGTGCAGAAGAGGAGAGTGGAATTCCACGTGTAGCGGTGAAATGCGTAGAGATCTGGAGGAATACCGGTGGCGAAGGCGGCCCCCTGGACAAAGACTGACGCTCAGGTGCGAAAGCGTGGGGAGCAAACAGGATTAGAAACCCCCGTAGTCCGTA	Bacteria	1	Proteobacteria	0.53	Gammaproteobacteria	0.53	Enterobacteriales	0.5	Enterobacteriaceae	0.5	Ewingella	0.05
BactOtu644	TGACTGAGTGTCAGCCGCCGCGGTAATACGTAGGGGGCAAGCGTTGTCCGGAATTATTGGGCGTAAAGCGCGCGCAGGCGGCTATGTAAGTCTGGTGTATAACCTCAGGGCTCAACCCTGGGTCGCACTGGAAACTGTGTAGCTTGAGTACAGAAGAGGAAAGTGGAATTCCACGTGTAGCGGTGAAATGCGTAGAGATGTGGAGGAACACCAGTGGCGAAGGCGACTTTCTGGGCTGTAACTGACGCTGAGGCGCGAAAGCGTGGGGAGCAAACAGGATTAGATACCCGAGTAGTCCGTAGTC	Bacteria	1	Firmicutes	1	Bacilli	0.99	Bacillales	0.99	Paenibacillaceae 1	0.95	Paenibacillus	0.74
BactOtu645	TGAGTGTCAGCCGCCGCGGTAAGACAGAGGATGCAAGCGTTATCCGGAATGACTGGGCGTAAAGGGCACGCAGGTGATGAATCGGGTTGAAAGTTAAAGTCGGAAAAAATGGTGGAATGCTCTTGAAACCAATTCACTCGAGTGAGACAGAGGAGAGTGGAATTTCGTGTGTAGGGGTGAAATCCGCAGATCTACGAAGGAACGCCAAAAGCGAAGGCAGCTCTCTGGGTCCCTACCGACGCTGGAGTGCGAAAGCATGGGGAGCGAACGGGATTAGAAACCCGTGTAGTCCGTAGT	Bacteria	0.86	Proteobacteria	0.28	Gammaproteobacteria	0.14	Pasteurellales	0.08	Pasteurellaceae	0.08	Histophilus	0.08
BactOtu646	TGACTGAGTGTCAGCCGCCGCGGTAATACAGAGGTCCCAAGCGTTGTTCGGATTCACTGGGCGTAAAGGGTGCGTAGGTGGTTGGGTAAGTTTGATGTGAAAGCTCTGGGCTCAACCCAGAAATGGCATTGAATACTATCCAGCTAGAGGAGTGGAGGGGGGACTGGAATACTTGGTGTAGCAGTGAAATGCGTAGATATCAAGTGGAACACCAGTGGCGAAGGCGAGTCCCTGGACACTTCCTGACACTGAGGCACGAAAGCTAGGGGAGCAAACAGGATTAGAAACCCTAGTAGTCCGTAG	Bacteria	1	Verrucomicrobia	0.99	Subdivision3	0.99	Subdivision3_genera_incertae_sedis	0.99
BactOtu647	GAGTGTCAGCCGCCGCGGTAATACGGAGGGTGCAAGCGTTATCCGGATTTACTGGGTTTAAAGGGTGTGTAGGCGGGCATTTAAGTCTGGGGTGAAATCTCCGAGCTCAACTCGGAAACTGCCTTGGATACTATTTGTCTTGAATTATGTTGAGGTTGGCGGAATATAACATGTAGCGGTGAAATGCATAGATATGTTATAGAACACCGATTGCGAAGGCAGCTAACTAAGCATATATTGACGCTGAGGCACGAAAGCGTGGGGATCAAACAGGATTAGAAACCCGGGTAGTCCGTAGT	Bacteria	1	Bacteroidetes	1	Sphingobacteriia	1	Sphingobacteriales	1	Chitinophagaceae	1	Taibaiella	1
BactOtu648	GACTGAGTGCCAGCAGCCGCGGTAATACGGAGGGTGCAAGCGTTGTCCGGATTTATTGGGTTTAAAGGGTGCGTAGGTGGCTTTTTAAGTCTGACCTGAAAGTGGGCCGCTTAACGGCACAGGGTGGTTGGATACTGAAGAGCTTGAAGAGGGTGGAGGCCGCCGGAACGGATCGTGTAGCGGTGAAATGCATAGAGATGATCCAGAACCCCGATTGCGTAGGCAGGCGGCTACGCCCCACTTGACACTGAGGCACGAGAGCATGGGGAGCAAACAGGATTAGATACCCGAGTAGTCCGTA	Bacteria	1	Bacteroidetes	1	Cytophagia	1	Cytophagales	1	Cytophagaceae	1	Larkinella	1
BactOtu649	GACTGAGTGTCAGCCGCCGCGGTAATACGGAGGGTGCAAGCGTTAATCGGAATTACTGGGCGTAAAGCGCACGCAGGCGGTCTGTTAAGTCAGATGTGAAATCCCCGGGCTCAACCTGGGAACTGCATTCGAAACTGGCAGGCTAGAGTCTTGTAGAGGGGGATGGAATTCCGCGTGTAGCAGTGAAATGCGTAGATATGCGGAGGAACACCGATGGCGAAGGCAATCCCCTGGACCTGTACTGACGCTCATGCACGAAAGCGTGGGGAACAAACAGGATTAGATACCCTAGTAGTCCGT	Bacteria	1	Proteobacteria	1	Betaproteobacteria	0.56	Burkholderiales	0.56	Burkholderiales_incertae_sedis	0.45	Mitsuaria	0.2
BactOtu650	CTGAGTGTCAGCAGCCGCGGTAATACGTAGGTGGCAAGCGTTGTCCGGAATCACTGGGCGTAAAGCGCACGTAGGCGGCTTTGTAAGTTAGAGGTGAAAGCCCAGGGCTCAACCGTGGAGGGCATTGGAAACTGGGGGACTTGAGTGCAGAAGAGGAAAGCGGAATTCCACGTGTAGCGGTGAAATGCGTAGAGATGTGGAGGAACACCAGTGGCGAAGGCGGCTTTCTGGTCTATAACTGACGCTGAGGCGCGAAAGCGTGGGGAGCAAACAGGATTAGATACCCTCGTAGTCCGT	Bacteria	1	Firmicutes	0.98	Bacilli	0.97	Bacillales	0.96	Planococcaceae	0.88	Chungangia	0.48
BactOtu651	TGAGTGTCAGCCGCCGCGGTAATACGGAGGGTGCAAGCGTTAATCGGAATTACTGGGCGTAAAGCGTGCGTAGGCGGTTCGTTAAGTTGGATGTGAAAGCCCCGGGCTCAACCTGGGAACTGCATCCAAAACTGGCAAGCTAGAGTATGGTAGAGGGTGGTGGAATTTCCTGTGTAGCGGTGAAATGCGTAGATATAGGAAGGAACACCAGTGGCGAAGGCGGAGACCTGGGCCGATACTGACGCTGAGGTGCGAAAGCGTGGGGAGCAAACAGGATTAGAAACCCGTGTAGTCCGT	Bacteria	0.99	Proteobacteria	0.99	Gammaproteobacteria	0.99	Pseudomonadales	0.41	Pseudomonadaceae	0.41	Azorhizophilus	0.26
BactOtu652	CTGAGTGTCAGCAGCCGCGGTAATACGAACTGTGCGAACGTTATTCGGAATCACTGGGCTTACAGGGTGCGTAGGCGGCTTTTCAAGTCAGGTGTGAAAGCCCCCGGCTCAACCGGGGAATTGCGCTTGAAACTGGAGAGCTCGAGTCAGCTAGAGGTGCACGGAACTTCCAGTGGAGCGGTGAAATGTGTTGATATTGGAAGAAACACCAGAGGCGTAAGCGGTGCACTGGGGCTGGTCTGACGCTGAGGCACGAAAGCCAGGGGAGCGAACGGGATTAGAAACCCCAGTAGTCCGTAG	Bacteria	1	Planctomycetes	1	Planctomycetia	1	Planctomycetales	1	Planctomycetaceae	1	Planctopirus	0.63
BactOtu653	GACTGAGTGTCAGCCGCCGCGGTAATACGGGGGGGGCAAGCGTTGTTCGGAATTACTGGGCGTAAAGGGCTCGTAGGTGGCCAACTAAGTCGGACGTGAAATCCCTCGGCTTAACCGGGGAACTGCGTCCGATACTGGTTGGCTTGAGTTTGGGAGAGGGATGCGGAATTCCAGGTGTAGCGGTGAAATGCGTAGATATCTGGAGGAACACCGGTGGCGAAGGCGGCATCCTGGACCAACACTGACGCTGAGGAGCGAAAGCCAGGGGAGCAAACGGGATTAGATACCCCAGTAGTCCGT	Bacteria	1	Acidobacteria	1	Acidobacteria_Gp6	1	Gp6	1
BactOtu654	TGAGTGCCAGCAGCCGCGGTAATACGTAGGGGGCAAGCGTTGTCCGGAATTATTGGGCGTAAAGCGCGCGCAGGCGGTCCTTTAAGTCTGATGTGAAAGCCCACGGCTCAACCGTGGAGGGCCATTGGAAACTGGGAGACTTGAGTGCAGGAGAGGAGAGCGGAATTCCTGGTGTAGCGGTGAAATGCGTAGAGATGTGGAGGAACACCAGTGGCGAAGGCGACTTTCTGGTCTGTAACTGACGCTGAGGCGCGAAAGCGTGGGGAGCAAACAGGATTAGATACCCTTGTAGTCCGTAGTC	Bacteria	1	Firmicutes	1	Bacilli	1	Bacillales	1	Paenibacillaceae 2	0.26	Oxalophagus	0.18
BactOtu655	GACTGAGTGCCAGCCGCCGCGGTAATACGAAGGGTGCAAGCGTTACTCGGAATTACTGGGCGTAAAGCGCGCGTAGGTGGCTTGATAAGTTGGATGTGAAATCCCCGGGCTCAACCTGGGAACTGCATTCAAAACTGACGAGCTAGAGTATGGTAGAGGGTAGTGGAATTTCCAGTGTAGCGGTGAAATGCGTAGATATTGGAAGGAACACCAGTGGCGAAGGCGACTACCTGGACTGACACTGACACTGAGGTGCGAAAGCGTGGGGAGCAAACAGGATTAGAAACCCCTGTAGTCCGTAGTCA	Bacteria	1	Proteobacteria	1	Gammaproteobacteria	0.99	Pseudomonadales	0.68	Pseudomonadaceae	0.68	Serpens	0.36
BactOtu656	GACTGAGTGTCAGCCGCCGCGGTAAGACGAAGGATGCAAGCGTTATCCGGATTCATTGGGTTTAAAGGGAGCGTAGGTGGCCAAATAAGTCAGTGGTGAAATCCTGTTGCTTAACAACAGAATTGCCATTGATACTGTATGGCTTGAGTACAGTTGCTGTGGGCGGAATATGACATGTAGTGGTGAAATACATAGAGATGTCATAGAACACCGATTGCGAAGGCAGCTCACAAAACTGTAACTGACACTGAGGCTCGAAAGTGCGGGGATCAAACAGGATTAGAAACCCGGGTAGTCCGTA	Bacteria	1	Bacteroidetes	0.97	Bacteroidia	0.39	Bacteroidales	0.39	Prolixibacteraceae	0.35	Mangrovibacterium	0.07
BactOtu657	GACTGAGTGTCAGCAGCCGCGGTAATACGAAGGGTGCAAGCGTTACTCGGAATTACTGGGCGTAAAGCGTGCGTAGGTGGTCGTTTAAGTCCGTTGTGAAAGCCCTGGGCTCAACCTGGGAACTGCAGTGGATACTGGGCGACTAGAGTGTGGTAGAGGGTAGCGGAATTCCTGGTGTAGCGGTGAAATGCGCAGATATCAGGAGGAACACCGGTGGCGAAGGCAGCCCCCTGGGTCAAAACTGACGCTCATGCACGAAAGCGTGGGGAGCAAACAGGATTAGAAACCCGAGTAGTCCGTA	Bacteria	1	Proteobacteria	1	Gammaproteobacteria	0.92	Xanthomonadales	0.91	Xanthomonadaceae	0.91	Stenotrophomonas	0.65
BactOtu658	TGAGTGCCAGCCGCCGCGGTAATACGTAGGTGGCAAGCGTTGTCCGGAATTACTGGGCGTAAAGCGCGCGCAGGCGGCCATTTAAGTCTGGGGTGAAACCCCAGGGCTCAACCGTGGAGGGTCATTGGAAACTGGGGGACTTGAGTGCAGAAGAGGAAAGCGGAATTCCACGTGTAGCGGTGAAATGCGTAGAGATCAGGAGGAACACCGATGGCGAAGGCAACTCTCTGGCCTGTAACTGACGCTGAGGCGCGAAAGCGTGGGGAGCAAACAGGATTAGAAACCCGCGTAGTCCGTA	Bacteria	1	Firmicutes	1	Bacilli	1	Bacillales	1	Planococcaceae	0.67	Chungangia	0.33
BactOtu659	GAGTGTCAGCCGCCGCGGTAATACGAAGGGTGCAAGCGTTAATCGGAATTACTGGGCGTAAAGCGTGCGCAGGCGGTTTGGCAAGTCAGATGTGAAATCCCCGAGCTCAACTTGGGAACTGCGTTTGAAACTGCCAGACTAGAATATGTCAGAGGGGGGTAGAATTCCACGTGTAGCAGTGAAATGCGTAGAGATGTGGAGGAATACCAATGGCGAAGGCAGCCCCCTGGGATAATATTGACGCTCATGCACGAAAGCGTGGGGAGCAAACAGGATTAGATACCCTCGTAGTCCGTAGT	Bacteria	1	Proteobacteria	1	Betaproteobacteria	1	Methylophilales	0.99	Methylophilaceae	0.99	Methylophilus	0.96
BactOtu660	CTGAGTGCCAGCCGCCGCGGTAATACGTAGGGGGCGAGCGTTGTCCGGATTTATTGGGCGTAAAGAGCTCGTAGGCGGTTCGATAAGTCGGACGTGAAATCTCCACGCTCAACGTGGAGGGGCCGTTCGATACTGTCGTGACTCGAGTCCGGTAGGGGAGTGTGGAATTCCCGGTGTAGCGGTGAAATGCGCAGAGATCGGGAGGAACACCCGTAGCGAAGGCGGCACTCTGGGCCGGTACTGACGCTGAGGAGCGAAAGCGTGGGGAGCAAACAGGATTAGAAACCCTAGTAGTCCGTA	Bacteria	0.99	Actinobacteria	0.71	Acidimicrobidae	0.59	Acidimicrobiales	0.59	Acidimicrobineae_incertae_sedis	0.44	Aciditerrimonas	0.44
BactOtu661	ACTGAGTGTCAGCCGCCGCGGTAATACAGAGGGGGCAAGCGTTGTTCGGAATTACTGGGCGTAAAGGGCGCGTAGGCGGCCACCTAAGTCAGACGTGAAATCCCTCGGCTCAACCGGGGAACTGCGTCTGATACTGGGTGGCTTGAATCCGGGAGAGGGATGCGGAATTCCAGGTGTAGCGGTGAAATGCGTAGATATCTGGAGGAACACCGGTGGCGAAGGCGGCATCCTGGACCGGCATTGACGCTGAGGCGCGAAAGCCAGGGGAGCAAACGGGATTAGAAACCCTCGTAGTCCGT	Bacteria	1	Acidobacteria	1	Acidobacteria_Gp6	1	Gp6	1
BactOtu662	ACTGAGTGTCAGCCGCCGCGGTAAGACAGAGGATGCAAGCGTTATCCGGAATGATTGGGCGTAAAGCGTGCGTAGGTGGTCGTTTAAGTCCGTTGTGAAAGCCCTGGGCTCAACCTGGGAACTGCATTTGAAACTGGCAGGCTTGAGTCTTGTAGAGGGGGGTAGAATTCCAGGTGTAGCGGTGAAATGCGTAGAGATCTGGAGGAATACCGGTGGCGAAGGCGGCCCCCTGGACGAAGACTGACGCTCAGGTGCGAAAGCGTGGGGAGCAAACAGGATTAGATACCCGAGTAGTCCGTAGTC	Bacteria	1	Proteobacteria	0.99	Gammaproteobacteria	0.98	Enterobacteriales	0.96	Enterobacteriaceae	0.96	Phaseolibacter	0.06
BactOtu663	ACTGAGTGTCAGCAGCCGCGGTAATACGAAGGGGGCTAGCGTTGCTCGGAATTACTGGGCGTAAAGGGCGCGTAGGCGGGACGCCAAGTCGGTCGTGAAATCTCCGGGCTCAACCCGGAGGAGTCGGCCGAAACTGGTGTTCTTGAGGGAGGCAGAGGAGTCTGGAATTCCCGGTGTAGCGGTGAAATGTGTAGAGATCGGGAGGAACACCGGTGGCGAAGGCGGGACTCTGGGCCTACCCTGACGCTGAGGCGCGAAGGCGTGGGGAGCAAACGGGATTAGAAACCCCAGTAGTCCGTA	Bacteria	0.96	Proteobacteria	0.44	Alphaproteobacteria	0.33	Rhodospirillales	0.32	Elioraea	0.08
BactOtu664	CTGAGTGCCAGCCGCCGCGGTAATACGTAGGTGGCAAGCGTTGTCCGGAATCACTGGGCGTAAAGCGCGCGCAGGCGGCGATCTACGTCTGGGGTGAAAGCCCGGGGCTCATCCTCGGGACTGCCTTTGATACTGCAAGTCTCGAGTCCGGAAGAGGTGAGTGGAATTCCTAGTGTAGAGGTGAAATTCGTAGATATTAGGAAGAACACCAGTGGCGAAGGCGGCTCACTGGTCCGGTACTGACGCTGAGGTGCGAAAGCGTGGGGAGCAAACAGGATTAGATACCCCCGTAGTCCGTAGTC	Bacteria	0.99	Proteobacteria	0.96	Alphaproteobacteria	0.96	Rhizobiales	0.93	Hyphomicrobiaceae	0.32	Filomicrobium	0.28
BactOtu665	TGAGTGTCAGCAGCCGCGGTAATACGGAGGGTGCAAGCGTTAATCGGAATTACTGGGCGTAAAGCGCGCGTAGGTGGTTCGTTAAGTTGGATGTGAAAGCCCCGGGCTCAACCTGGGAACTGCATTTGAAACTGGCAGGCTTGAGTACGGAAGAGGTATGTGGAACTCCGAGTGTAGAGGTGAAATTCGTAGATATTCGGCGGAACACCAGTGGCGAAGGCGACTCACTGGCCCGATACTGACGCTGAGGCGCGAAAGCGTGGGGAGCAAACAGGATTAGAAACCCCAGTAGTCCGTAGTC	Bacteria	1	Proteobacteria	0.97	Gammaproteobacteria	0.45	Oceanospirillales	0.19	Oceanospirillaceae	0.17	Bermanella	0.09
BactOtu666	TGAGTGTCAGCAGCCGCGGTAATACAGAGGGTGCAAGCGTTAATCGGAATTACTGGGCGTAAAGCGTGCGTAGACGGTTACGTAAGTCGGATGTGAAAGCCCCGGGCTCAACCCGGGAATTGCATTCGAGACTGCGTAGCTAGGGTGCGGAAGAGGGAAGCGGAATTTCCGGTGTAGCGGTGAAATGCGTAGATATCGGAAGGAACATCAGTGGCGAAAGCGGCTTCCTGGTCCAGCACCGACGTTCAGGCACGAAAGCGTGGGGAGCAAACAGGATTAGAAACCCTTGTAGTCCGT	Bacteria	0.99	Proteobacteria	0.93	Gammaproteobacteria	0.88	Xanthomonadales	0.28	Sinobacteraceae	0.25	Povalibacter	0.24
BactOtu667	TGAGTGCCAGCAGCCGCGGTAATACGTAGGGGGCAAGCGTTGTCCGGAATCATTGGGCGTAAAGCGCGCGTAGGCGGCCCTGTAAGTCCGTTGTGAAAGTCAAAGGCTCAACCTTTGAATGCCGATGGATACTGCCGGGCTAGAGTCCGGAAGAGGCGAGTGGAATTCCTGGTGTAGCGGTGGAATGCGCAGATATCAGGAGGAACACCAACAGCGAAGGCAGCTCGCTGGGACGGTACTGACGCTGAGGCGCGAAAGCGTGGGGAGCGAACAGGATTAGATACCCTCGTAGTCCGTA	Bacteria	1	Actinobacteria	0.94	Thermoleophilia	0.5	Thermoleophilales	0.5	Thermoleophilum	0.5
BactOtu668	TGACTGAGTGCCAGCCGCCGCGGTAACACGTAGGGGACGAGCGTTGTCCGGATTCATTGGGCGTAAAGCGCGCGTAGGCGGCTCGGAAAGTCGGTCGTGAAAGGCTGGGGCTCAACCCCAGGACTGCGTCCGATACTTCCGGGCTGGAGGTAGGTAGGGGAGATCGGAATTCCTGGTGTAGCGGTGAAATGCGCAGATATCAGGAGGAACACCGGTGGCGAAGGCGGATCTCTGGGCCTTACCTGACGCTGAGGCGCGAAAGCTAGGGGAGCGAACAGGATTAGAAACCCCCGTAGTCCGTAGTCA	Bacteria	0.93	Actinobacteria	0.79	Actinobacteridae	0.53	Actinomycetales	0.53	Nocardiopsaceae	0.21	Spinactinospora	0.06
BactOtu669	TGAGTGTCAGCCGCCGCGGTAATACGAAGGGTGCAAGCGTTAATCGGATTTACTGGGCGTAAAGCGCGCGTAGGTGGTTCGTTAAGTTGGATGTGAAAGCCCCGGGCTCAACCTGGGAACTGCATCCAAAACTGGCGAGCTAGAGTACGGTAGAGGGTGGTGGAATTTCCTGTGTAGCGGTGAAATGCGTAGATATAGGAAGGAACACCAGTGGCGAAGGCGACCACCTGGACTGATACTGACACTGAGGTGCGAAAGCGTGGAGCAAACAGGATTAGATACCCCTGTAGTCCGTAGT	Bacteria	1	Proteobacteria	1	Gammaproteobacteria	1	Pseudomonadales	0.99	Pseudomonadaceae	0.99	Azotobacter	0.62
BactOtu670	CTGAGTGTCAGCCGCCGCGGTAATACGGAGGGTGCAAGCGTTATCCGGATTCACTGGGTTTAAAGGGAGCGTAGGTGGGCTGGTAAGTCAGTGGTGAAATCCCCGAGCTTAACTTGGGAACTGCCATTGATACTATTAGTCTTGAATATTGTGGAGGTCAGCGGAATATGTCATGTAGCGGTGAAATGCTTAGAGATGACATAGAACACCAATTGCGAAGGCAGCTGGCTACACATATATTGACACTGAGGCTCGAAAGCGTGGGGATCAAACAGGATTAGAAACCCGTGTAGTCCGTAGTCA	Bacteria	1	Bacteroidetes	1	Sphingobacteriia	1	Sphingobacteriales	1	Chitinophagaceae	1	Terrimonas	0.94
BactOtu671	CTGAGTGCCAGCCGCCGCGGTAATACGTAGGTGACAAGCGTTGTCCGGATTTATTGGGTTTAAAGGGTGCGTAGGCGGCCTATTAAGTCAGTGGTGAAATATCGCAGCTTAACTGTGAGGGTGCCATTGATACTGATGGGCTTGAGTAAAGTCGAAGTAGGCGGAATTGACGGTGTAGCGGTGAAATGCTTAGATATCGTCAAGAACACCGATAGTGAAGACAGCTTACTAGGCTTAAACTGACGCTGAGGCACGAAAGTGTGGGGATCAAACAGGATTAGAAACCCGAGTAGTCCGT	Bacteria	1	Bacteroidetes	1	Cytophagia	1	Cytophagales	1	Ohtaekwangia	0.57
BactOtu672	GACTGAGTGTCAGCAGCCGCGGTAATACGTAGGGTGCGAGCGTTAATCGGAATTACTGGGCGTAAAGCGTGCGCAGGCGGTTGTGCAAGACCGATGTGAAATCCCCGTTCTTAACCTGGGAACTGCATTGGTGACTGCACGGCTAGAGTGTGTCAGAGGGGGGTAGAATTCCACGTGTAGCAGTGAAATGCGTAGAGATGTGGAGGAACACCGATGGCGAAGGCAGCCCCCTGGGTCAAGATTGACGCTCATGCACGAAAGCGTGGGGAGCAAACAGGATTAGAAACCCGGGTAGTCCGTAGTCA	Bacteria	1	Proteobacteria	1	Betaproteobacteria	1	Burkholderiales	0.93	Oxalobacteraceae	0.85	Noviherbaspirillum	0.69
BactOtu673	GACTGAGTGTCAGCCGCCGCGGTAATACGGAGGAGGCAAGCGTTATCCGGAATGATTGGGCGTAAAGAGTCCGTAGGTAGCAGTTGAAGTCGTCGGTCAAAGACAGAAGCTTAACTTCTGAAAGGCCGCCGAAACTCATCAGCTAGAGAGCGGGAGGGGCAGAGGGAATTCCCAGTGTAGCGGTGAAATGCGTAGAGATTGGGAAGAATACCGGTGGCGAAAGCGCTCTGCTGGACCGCATCTGACACTGAGGGACGAAAGCTAGGGGAGCGAATGGGATTAGATACCCCTGTAGTCCGTA	Bacteria	0.99	Cyanobacteria/Chloroplast	0.95	Cyanobacteria	0.94	Family IX	0.54	GpIX	0.54
BactOtu674	GAGTGTCAGCAGCCGCGGTAATACGAAGGTGGCGAGCGTTACTCGGAATTACTAGGCGTAAAGGGCAGGTAGGTGGTTTGGTAAGTCTGTTGTGAAAGCTCCCGGCTTAACCGGGAGAGGCCAACGGAAACTACCGAACTCGAGTGTGGGAGAGGGTACTGGAATTCCCGGTGTAGCGGTGAAATGCGCAGAGATCGGGAGGAACACCGATGGCGAAAGCAGGTACCTGGACCATTACTGACGCTAAGCTGCGAAAGCTAGGGGAGCAAACAGGATTAGATACCCCAGTAGTCCGTAG	Bacteria	0.97	Elusimicrobia	0.27	Elusimicrobia	0.1	Elusimicrobiales	0.1	Elusimicrobiaceae	0.1	Elusimicrobium	0.1
BactOtu675	CTGAGTGCCAGCAGCCGCGGTAATACAGAGGGTGCGAGCGTTAATCGGAATTACTGGGCGTAAAGCGCACGTAGGTGGCGACGTAAGTCGGGTGTGAAAGCCCCGGGCTCAACCTGGGAATTGCATTCGAGACTGCATTGCTGGAGTACGGAAGAGGAAGGCGGAATTCCCGGTGTAGCGGTGAAATGCGTAGATATCGGGAGGAACATCAGTGGCGAAGGCGGCCTTCTGGTCCAGTACTGACACTCAAGTGCGAAAGCGTGGGGAGCAAACAGGATTAGAAACCCCTGTAGTCCGTAGTCA	Bacteria	1	Proteobacteria	0.93	Gammaproteobacteria	0.88	Chromatiales	0.35	Chromatiaceae	0.19	Thiohalobacter	0.16
BactOtu676	ACTGAGTGTCAGCCGCCGCGGTAATACGAAGGGTGCAAGCGTTACTCGGAATTACTGGGCGTAAAGCGTGCGTAGGTGGTCGTTTAAGTCTGTTGTGAAAGCCCTGGGCTCAACCTGGGAACTGCGTTGGAGACTGCAAGGCTGGAGTCTGGCAGAGGGGGGTAGAATTCCACGTGTAGCAGTGAAATGCGTAGAGATGTGGAGGAATACCGATGGCGAAGGCAGCTACCTGGACCAACACTGACACTGAGGCACGAAAGCGTGGGGAGCAAACAGGATTAGATACCCCGTAGTCCGTAGT	Bacteria	1	Proteobacteria	1	Gammaproteobacteria	0.67	Xanthomonadales	0.65	Xanthomonadaceae	0.65	Stenotrophomonas	0.48
BactOtu677	TGAGTGCCAGCCGCCGCGGTAATACGGAGGGTGCAAGCGTTATCCGGATTCACTGGGTTTAAAGGGTGCGTAGGAGGGCAGGTAAGTCAGTGGTGAAATCCCTAAGCTTAACTTGGGAACTGCCGTTGATACAATCTGTCTTGAATATTGTGGAGGTGAGCGGAATATGTCATGTAGCGGTGAAATGCTTAGATATGACATAGAACACCAATTGCGAAGGCAGCTCGCTACTCAATTATTGACTCTGAGGCACGAAAGCGTGGGGATCAAACAGGATTAGAAACCCTCGTAGTCCGTAGT	Bacteria	1	Bacteroidetes	1	Sphingobacteriia	1	Sphingobacteriales	1	Chitinophagaceae	1	Flavisolibacter	0.67
BactOtu678	ACTGAGTGCCAGCGCCGCGGTAATACGTAGGGGTCGAGCGTTGTCCGGACTTACTGGGCGTAAAGCGTGGGTAGGTGGTCGGTGATGTGCCGTGTGAAAGCGCCGCGCTTCTCGCGGCGAGGTCGCGGTAGACACACCGACTGGAGGCACGGAGGGGGGCGTAGAATTCCCGGTGTAGTGGTGAAATGCGTAGATATCGGGAGGAATACCAGTGGCGCAAGCGGCGCCCTGGCCGTGACCTGACACTGAGCCACGACGGCGTGGGGAGCAAACGGGATTAGATACCCTAGTAGTCCGTAGTC	Bacteria	1	Chloroflexi	0.85	Chloroflexia	0.81	Herpetosiphonales	0.81	Herpetosiphonaceae	0.81	Herpetosiphon	0.81
BactOtu679	CTGAGTGTCAGCAGCCGCGGTAAAACGTAGGACACAAACGTTATCCGGAGTTACTGGGCGTAAAGGGCGCGCAGGCGGATCGGTAAGTCTACTCTGAAAGCTCCTGGCTAAACTGGGAGAGGCGAGTGGAGACTGTCGGTCTAGAGTGAGGAAGAGGAAAGTGGAATTCCGCGTGTAGTGGTGAAATGCGTAGAGATGCGGAGGAACACCAGTGGCGAAAGCGGCTTTCTGGTCCTTAACTGACGCTGAGGCGCGAAAGCATGGGGAGCGAACGGGATTAGAAACCCCCGTAGTCCGTAG	Bacteria	0.99	Chloroflexi	0.61	Anaerolineae	0.5	Anaerolineales	0.5	Anaerolineaceae	0.5	Ornatilinea	0.19
BactOtu680	CTGAGTGTCAGCAGCCGCGGTAATACGGAGGGTGCAAGCGTTAATCGGAATTACTGGGCGTAAAGCGCACGCAGGCGGCCAAGCAAGTCAGGAGTGAAATCCCCGGGCTTAACCTGGGAACTGCATTTGAAACTGGCAGGCTTGAGTCTCGTAGAGGGGGGTAGAATTCCAGGTGTAGCGGTGAAATGCGTAGAGATCTGGAGAAATACCGGTGGCGAAGGCGGCCCCCTGGACGAAGACTGACGCTCAGGTGCGAAAGCGTGGGGAGCAAACAGGATTAGATACCCTGGTAGTCCGTA	Bacteria	1	Proteobacteria	1	Gammaproteobacteria	1	Enterobacteriales	1	Enterobacteriaceae	1	Pluralibacter	0.16
BactOtu681	ACTGAGTGCCAGCAGCCGCGGTAATACGTAGGGTCCGAGCGTTGTCCGGAATTATTGGGCGTAAAGGGCTCGTAGGCGGTTTGTCGCGTCGGGAGTGAAAACACCGGGCTTAACTCGGTGCTTGCTTTCGATACGGGCAGACTTGAGGTATGCAGGGGAGAATGGAATTCCTGGTGTAGCGGTGAAATGCGCAGATATCAGGAGGAACACCGGTGGCGAAGGCGGTTCTCTGGGCATTACCTGACGCTGAGGAGCGAAAGTGTGGGGAGCGAACAGGATTAGAAACCCTCGTAGTCCGTAGTC	Bacteria	1	Actinobacteria	1	Actinobacteridae	1	Actinomycetales	1	Nocardioidaceae	1	Nocardioides	1
BactOtu682	CTGACTTGGTCATTTAGAGGAAGTAAAAGTCGTAACAAGGTCTCCGTTGGTGAACCAGCGGAGGGATCATTACAGAGTTATCCAACTCCCAAACCCATGTGAACATATCTCTTTGTTGCCTCGGCGCAAGCTACCCGGGACCTCGCGCCCCGGGCGGCCCGCCGGCGGACAAACCAAACTCTGTTATCTTCGTTGATTATCTGAGTGTCTTATTTAATAAGTCAAAACTTTCAACAACGGATCTCTTGGTTCTGGCATCGATGAAGAACGCAGCGTAGT	Fungus	1									Triodiomyces	1
BactOtu683	GAGTGTCAGCCGCCGCGGTAATTCAGAGGGTGCAAGCGTTGTTCGGAATTATTGGGCGTAAAGCGCGTGTAGGCGGCTTGGTAAGTCGGGTGTGAAAGCCCTCAGCTCAACTGAGGAAGTGCGCCCGAAACTACTGAGCTTGAGTGCCGGAGAGGGTGGCGGAATTCCCCAAGTAGAGGTGAAATTTGTAGATATGGGGAGGAACACCGGTGGCGAAGGCGGCCACCTGGACGGATACTGACGCTGAGACGCGAAAGCGTGGGTAGCAAACAGGATTAGAAACCCCGGTAGTCCGT	Bacteria	1	Proteobacteria	1	Deltaproteobacteria	1	Myxococcales	1	Myxococcaceae	0.88	Corallococcus	0.72
BactOtu684	CTGAGTGCCAGCCGCCGCGGTAATACGGAGGATCCGAGCGTTATCCGGATTTATTGGGTTTAAAGGGTGCGTAGGCGGCTTTTTAAGTCAGGGGTGAAAGACGGCAGCTCAACTGTCGCAGTGCCTTTGATACTGAAGAGCTTGAATACACTTGAAGTAGGCGGAATGTGACAAGTAGCGGTGAAATGCATAGATATGTCACAGAACACCAATTGCGAAGGCAGCTTACTAAAGTGTGATTGACGCTGAGGCACGAAAGCGTGGGGATCAAACAGGATTAGATACCCGGGTAGTCCGTAGT	Bacteria	1	Bacteroidetes	1	Sphingobacteriia	1	Sphingobacteriales	1	Sphingobacteriaceae	1	Mucilaginibacter	0.85
BactOtu685	TGAGTGCCAGCCGCCGCGGTAATACGTAGGGTGCAGGCGTTAATCGGAATTACTGGGCGTAAAGCGTGCGCAGGCCGTTTGCTAAGACAGGTGTGAAATCCCCGGGCTTAACCTGGGAACTGCATTTGAAACTGGCAGGCTTGAGTCTCGTAGAGGGGGGTAGAATTCCAGGTGTAGCGGTGAAATGCGTAGAGATCTGGAGGAATACCGGTGGCGAAGGCGGCTCACTGGACTGGTATTGACGCTGAGGTGCGAAAGCGTGGGGAGCAAACAGGATTAGAAACCCCAGTAGTCCGT	Bacteria	1	Proteobacteria	1	Gammaproteobacteria	0.99	Enterobacteriales	0.94	Enterobacteriaceae	0.94	Pluralibacter	0.31
BactOtu686	CTGAGTGCCAGCCGCCGCGGTAATACGTAGGGTGCAAGCGTTAATCGGAATTACTGGGCGTAAAGCGTGCGCAGGCGGTTTTGTAAGTCTGACGTGAAATCCCCGGGCTTAACCTGGGAATGGCGTTGGAGACTGCAAGGCTGGAATCTGGCAGAGGGGGGTAGAATTCCACGTGTAGCAGTGAAATGCGTAGAGATGTGGAGGAACACCGATGGCGAAGGCAGCCCCCTGGGCTAAGATTGACGCTCATGCACGAAAGCGTGGGGAGCAAACAGGATTAGATACCCTGGTAGTCCGTA	Bacteria	1	Proteobacteria	1	Betaproteobacteria	1	Burkholderiales	1	Oxalobacteraceae	0.97	Massilia	0.88
BactOtu687	GAGGCCAGCCGCCGCGGTAATACGAAGGGTGCAAGCGTTACTCGGAATTACTGGGCGTAAAGCGTGCGTAGGTGGTCGTTTAAGTCCGTTGTGAAAGCCCTGGGCTCAACCTGGGAACTGCAGTGGATACTGGGTCACTAGAGTGTGGTAGAGGATAGTGGAATTTCCGGTGTAGCAGTGAAATGCGTAGAGATCGGAAGGAACATCTGTGGCGAAGGCGACTATCTGGGCCAACACTGACACTGAGGCACGAAAGCGTGGGGAGCAAACAGGATTAGATACCCGTGTAGTCCGTA	Bacteria	1	Proteobacteria	1	Gammaproteobacteria	1	Xanthomonadales	1	Xanthomonadaceae	1	Pseudoxanthomonas	0.88
BactOtu688	GAGTGTCAGCCGCCGCGGTAATACAGAGGGTGCAAGCGTTAATCGGAATTACTGGGCGTAAAGCGCGCGTAGGTGGTTTGTTAAGTTGGATGTGAAAGCCCCGGGCTCAACCTGGGAACTGCAGTGGATACTGGGCGACTAGAATGTGGTAGAGGGGGATGGAATTCCGCGTGTAGCAGTGAAATGCGTAGATATAGGAAGGAACACCAGTGGCGAAGGCGATCACCTGGACTGATACTGACACTGAGGTGCGAAAGCGTGGGGAGCAAACAGGATTAGATACCCCTGTAGTCCGTAGTC	Bacteria	1	Proteobacteria	1	Gammaproteobacteria	0.98	Pseudomonadales	0.58	Pseudomonadaceae	0.58	Serpens	0.35
BactOtu689	TGACTGAGTGTCAGCCGCCGCGGTAATACGGAGGGTGCAAGCGTTGTCCGGAATTATTGGGCGTAAAGCGCACGTAGTCGGCTTTGCAAGTCGGGTGTGAAATCCCCGGGCTCAACCTGGGAATTGCGTTGGAGACTGCAAGGCTGGAGTCTGGCAGAGGGGGGTAGAATTCCACGTGTAGCAGTGAAATGCGTAGAGATGTGGAGGAACACCGATGGCGAAGGCAGCCCCCTGGGTCAAGACTGACGCTCATGCACGAAAGCGTGGGGAGCAAACAGGATTAGAAACCCCGGTAGTCCGTAG	Bacteria	1	Proteobacteria	1	Betaproteobacteria	0.98	Burkholderiales	0.9	Oxalobacteraceae	0.83	Rugamonas	0.4
BactOtu690	GAGTGCCAGCAGCCGCGGTAATACGAAGGGTGCAAGCGTTATTCGGAATCATTGGGCGTAAAGCGCGCGCAGGCGGATTGATAAGTCAGGTGTGAAATCTCGGGGCTCAACCTCGAAACTGCGCCTGAAACTATTAGTCTAGAATGTCGGAGGGGGCAGGGGAATTTCACGTGTAGGGGTAAAATCCGTAGAGATGTGAAGGAACACCGGAGGCGAAGGCGCCTGCCTGGACGACTATTGACGCTGAGGCGCGAAAGCGTGGGGAGCAAACAGGATTAGAAACCCTCGTAGTCCGTAGTC	Bacteria	1	Proteobacteria	1	Deltaproteobacteria	1	Bdellovibrionales	1	Bacteriovoracaceae	1	Peredibacter	0.99
BactOtu691	TGAGTGTCAGCCGCCGCGGTAATACGTAGGGGGCAAGCGTTGTTCGGAATTACTGGGCGTAAAGGGCGCGTAGGCGGCACAGCAAGTCGGGAGTGAAAGCCCGGGGCTCAACCCCGGAACGGCTTTCGAGACTGCTGAGCTAGAGTACGGAAGGGGCAACCGGAATTCCCAGTGTAGCGGTGAAATGCGTAGATATTGGGAAGAACACCTGAGGCGAAGGCGGGTTGCTGGGCCGATACTGACGCTGAGGCGCGAAAGCCAGGGGAGCAAACGGGATTAGATACCCTGGTAGTCCGTAGTC	Bacteria	1	Acidobacteria	0.71	Acidobacteria_Gp4	0.71	Gp4	0.65
BactOtu692	ACTGAGTGTCAGCCGCCGCGGTAATACGGAGGGTGCAAGCGTTATCCGGATTCACTGGGTTTAAAGGGTGCGTAGGTGGGTCAGTAAGTCAGTGGTGAAATCTCTGGGCTCAACCCGGAAACTGCCATTGATACTATTGGTCTTGAATATTGTGGAGGTTAGCGGAATATGTCATGTAGCGGTGAAATGCTTAGATATGACATAGAACACCAATTGCGAAGGCAGCTGGCTACACAAATATTGACACTGAGGCACGAAAGCGTGGGGATCAAACAGGATTAGAAACCCTGGTAGTCCGTAGT	Bacteria	1	Bacteroidetes	1	Sphingobacteriia	1	Sphingobacteriales	1	Chitinophagaceae	1	Terrimonas	0.69
BactOtu693	ACTGAGTGCCAGCCGCCGCGGTAAGACGAAGGATGCAAGCGTTATCCGGATTCATTGGGTTTAAAGGGAGCGTAGGTGGCCTTATAAATCAGTGGTGAAATCTCTGGGCTTAACCCAGAAATTGCCATTGATACTGTAGGGCTTGAGTATAGATGCCGTTGGCGGAATATGACATGTAGTGGTGAAATACATAGAGATGTCATAGAACACCGATTGCGAAGGCAGCTAACGAAACTATAACTGACACTGAGGCTCGAAAGTGTGGGGATCAAACAGGATTAGAAACCCTTGTAGTCCGTA	Bacteria	1	Bacteroidetes	0.92	Bacteroidia	0.24	Bacteroidales	0.24	Prolixibacteraceae	0.14	Mangrovibacterium	0.06
BactOtu694	TGACTGAGTGCCAGCCGCCGCGGTAATACGGAGGGTGCAAGCGTTAATCGGAATTACTGGGCGTAAAGCGCACGCAGGCGGTCTGTCAAGTCGGATGTGAAATCCCCGGGCTCAACCTGGGAATTGCATTCGATACTGGTTGGCTAGAGTATGGGAGAGGAAGGTAGAATTCCAGGTGTAGCGGTGAAATGCGTAGAGATCTGGAGGAATACCGGTGGCGAAGGCGGCCCCCTGGACGAAGACTGACGCTCAGGTGCGAAAGCGTGGGGAGCAAACAGGATTAGATACCCGAGTAGTCCGT	Bacteria	1	Proteobacteria	1	Gammaproteobacteria	1	Enterobacteriales	0.91	Enterobacteriaceae	0.91	Pluralibacter	0.06
BactOtu695	GAGTGCCATCGCCGCGGTAATACGTAGGGTGCGAGCGTTAATCGGAATTACTGGGCGTAAAGCGTGCGCAGGCGGTCTTGCAAGCTGGGTGTGAAAGCCCCGGGCTTAACCTGGGAACTGCATTTGTGACTGCATTGCTGGAGTGCGGCAGAGGGGGATGGAATTCCGCGTGTAGCAGTGAAATGCGTAGATATGACATAGAACACCCATTGCGAAGGCAGCTCACTACGGGAATATTGACACTGAGGCACGAAAGCGTGGGGATCAAACAGGATTAGAAACCCGTGTAGTCCGTA	Bacteria	1	Proteobacteria	0.9	Betaproteobacteria	0.86	Burkholderiales	0.81	Comamonadaceae	0.65	Pseudorhodoferax	0.38
BactOtu696	GACTGAGTGTCAGCCGCCGCGGTAATACAAAGGGGGCTAGCGTTGTTCGGAATCACTGGGCGTAAAGGGCGCGTAGGCGGCCGATCAAGTCGGGGGTGAAAGCCTGTGGCTCAACCACAGAATTGCCTTCGATACTGTTCGGCTCGAGACCGGAAGAGGTTAGTGGAACTGCGAGTGTAGAGGTGAAATTCGTAGATATTCGCAAGAACACCAGTGGCGAAGGCGGCTAACAGGTCCGGTTCTGACGCTGAGGCGCGAAAGCGTGGGGAGCAAACAGGATTAGATACCCTTGTAGGT	Bacteria	1	Proteobacteria	1	Alphaproteobacteria	1	Rhizobiales	1	Methylobacteriaceae	0.98	Microvirga	0.94
BactOtu697	CTGAGTGCCAGCCGCCGCGGTAATACGGAGGATGCAAGCGTTATCCGGATTTATTGGGCGTAAAGCGTCCGTAGGTGGTTAATCAAGTCTGCTGTCAAAGCGCGAGGCTTAACTTCGTACAGGCAGTGGAAACTGGTTGACTTGAGAGTGATAGGGGCAGAGGGATTTCCCAGTGTAGCGGTGAAATGCGTAGAGATTGGGAAGAACACCGGTGGCGAAAGCGCTCTGCTGGGTCTGCACTGACACTGAGGGACGAAAGCTAGGGGAGTGAAAGGGATTAGAAACCCTTGTAGTCCGTAGT	Bacteria	0.98	Cyanobacteria/Chloroplast	0.92	Cyanobacteria	0.92	Family V	0.64	GpV	0.64
BactOtu698	CTGAGTGCCAGCAGCCGCGGTAAGACGTAGGGCGCGAGCGTTGTCCGGATTTATTGGGCGTAAAGAGCTCGTAGGCGGCTTGTTGCGTCGACTGTGAAATCCTGCGGCTTAACTGTGGGGTTGTGGTTGATACGGGCAGGCTTGAGTTCGGTAGGGGAGACTGGAATTCCTGGTGTAGCGGTGAAATGCGCAGATATTAGGAGGAACACCGGTGGCGAAGGCGGGTCTCTGGGCCGATACTGACGCTGAGGAGCGAAAGCGTGGGGAGCGAACAGGATTAGATACCCGTGTAGTCCGTA	Bacteria	1	Actinobacteria	1	Actinobacteridae	1	Actinomycetales	1	Micromonosporaceae	0.93	Luedemannella	0.21
BactOtu699	ACTGAGTGTCAGCAGCCGCGGTAATACGGAGGGTGCAAGCGTTATCCGGATTCACTGGGTTTAAAGGGTGCGTAGGAGGGCAGGGAAGTCCGTGGTGAAATCTCCGAGCTTAACTCGGAAACTGCCGTGGATACTCTCTGTCTTGAATCCCGTGGAGATGAGCGGAATATGTCATGTAGCGGTGAAATGCTTAGATATGACATAGAACACCAATTGCGAAGGCAGCTCGTTACACGAAGATTGACTCTGAGGCACGAAAGCGTGGGGATCAAACAGGATTAGAAACCCGCGTAGTCCGTAG	Bacteria	1	Bacteroidetes	1	Sphingobacteriia	1	Sphingobacteriales	1	Chitinophagaceae	1	Flavisolibacter	0.63
BactOtu700	CTGAGTGTCAGCAGCCGCGGTAATACGGAGGGTGCAAGCGTTAATCGGAATTACTGGGCGTAAAGCGCACGCAGGCGGTCTGTTAAGTCAGATGTGAAATCCCCGGGCTCAACCTGGGAACTGCATCCAAAACTGTCTGGCTAGAGTGCGGTAGAGGGTGGTGGAATTTCCTGTGTAGCGGTGAAATGCGTAGATATAGGAAGGAACACCAGTGGCGAAGGCGACCACCTGGACTAATACTGACACTGAGGTGCGAAAGCGTGGGGAGCAAACAGGATTAGAAACCCTCTCCGT	Bacteria	1	Proteobacteria	1	Gammaproteobacteria	1	Pseudomonadales	0.63	Pseudomonadaceae	0.63	Azomonas	0.29
BactOtu701	GACTGAGTGCCAGCAGCCGCGGTAAGACGGGGGGGGGGGCATGTGTTCTTCGGAATGACTGGGCGTAAAGGGCACGTAGGCGGTGAATCGGGTTGAAAGTGAAAGTCGCCAAAAAGTGGCAGAATGCTCTTGAAATCAATTCACTTGAGTGAGACAGAGGAGAGTGGAATTTCGTGTGTAGGGGTGAAATCCGTAGATCTATGAAGGAACGCCAAAAGCGAAGGCAGCTCTCTGGGTCCCTACCGACGCTGGGGTGCGAAAGCATGGGGAGCGAACAGGATTAGAAACCCTAGTAGTCCGTAGTC	Plantae	1									Wheat mitochondria	1
BactOtu702	TGAGTGTCAGCAGCCGCGGTAATACGGAGGATCCAAGCGTTATCCGGAATCATTGGGTTTAAAGGGTCCGTAGGCGGTTTTGTAAGTCAGTGGTGAAATCCGGCAGCTCAACTGTCGAACTGCCATTGATACTGCAGGACTTGAATAATTGTGAAGTAACTAGAATATGTAGTGTAGCGGTGAAATGCTTAGATATTACATGGAATACCCATTGCGAAGGCAGGTTACTAACAGTTCATTGACGCTGATGGACGAAAGCGTGGGGAGCGAACAGGATTAGAAACCCTAGTAGTCCGTAGT	Bacteria	1	Bacteroidetes	1	Flavobacteriia	1	Flavobacteriales	1	Flavobacteriaceae	1	Flavobacterium	0.91
BactOtu703	GACTGAGTGTCAGCCGCCGCGGTAATACGTAGGCAGCGAGCGTTGTTCGGAGTTACTGGGCGTAAAGCGTGCGTAGGCGGTTTTGTAAGTTTGGTGTGAAATCTCCCGGCTCAACTGGGAGGGTGCGCCGAAAACTGCAAGGCTGGAGTGTGGGAGAGGTAGGCGGAATTCCTGGTGTAGCGGTGAAATGCGTAGATATCAGGAGGAACACCTGTGGTGTAGACGGCTTACTGGACCATGACTGACGCTGAGGCACGAAAGCGTGGGGAGCAAACAGGATTAGATACCCTGGTAGTCCGTAGTC	Bacteria	1	Acidobacteria	1	Acidobacteria_Gp3	1	Gp3	0.93
BactOtu704	TGAGTGTCAGCAGCCGCGGTAATACAGAGGATGCAAGCGTTAATCGGAATTACTGGGCGTAAAGCGCGCGTAGGTGGTTTGTTAAGTCAGATGTAAAATCCCCGGGCTTAACCTGGGAACTGCATTCGAAACTGGCAGGCTAGAGTCTTGTAGAGGGGGGTAGAATTCCAGGTGTAGCGGTGAAATGCGTAGAGATCTGGAGGAATACCGGTGGCGAAGGCGGCTGTCTGGTCCGGTTCTGACGCTCAGGTGCGAAAGCGTGGGGAGCAAACAGGATTAGAAACCCGGGTAGTCCGTAGT	Bacteria	1	Proteobacteria	1	Gammaproteobacteria	0.99	Enterobacteriales	0.98	Enterobacteriaceae	0.98	Leclercia	0.21
BactOtu705	TGACTGAGTGTCAGCAGCCGCGGTAATACGTAGGGGGCAAGCGTTGTCCGGAATTATTGGGCGTAAAGCGCGCGCAGGCGGTTAATTAAGTCTGGTGTTTAAGCCCGAGGCTCAACCTCGGTTCGCATCGGAAACTGGTTGACTTGAGTGTAGGAGAGGAAAGTGGAATTCCACGTGTAGCGGTGAAATGCGTAGAGATGTGGAGGAACACCAGTGGCGAAGGCGACTTTCTGGCCTATAACTGACGCTGAGGCGCGAAAGCGTGGGGAGCAAACAGGATTAGATACCCTAGTAGTCCGTAGTCA	Bacteria	1	Firmicutes	1	Bacilli	0.96	Bacillales	0.96	Paenibacillaceae 1	0.91	Paenibacillus	0.72
BactOtu706	GAGTGTCAGCAGCCGCGGTAATACGTAGGTCCCGAGCGTTGTCCGGATTTATTGGGCGTAAAGCGAGCGCAGGCGGTTAGATAAGTCTGAAGTTAAAGGCTGTGGCTTAACCATAGTACGCTTTGGAAACTGTTTAACTTGAGTGCAAGAGGGGAGAGTGGAATTCCATGTGTAGCGGTGAAATGCGTAGATATATGGAGGAACACCGGTGGCGAAAGCGGCTCTCTGGCTTGTAACTGACGCTGAGGCTCGAAAGCGTGGGGAGCAAACAGGATTAGATACCCTAGTAGTCCGTAGTC	Bacteria	1	Firmicutes	1	Bacilli	1	Lactobacillales	1	Streptococcaceae	1	Streptococcus	1
BactOtu707	CTGAGTGCCAGCCGCCGCGGTAATACAGAGGGTGCAAGCGTTAATCGGAATTACTGGGCGTAAAGCGTGCGCAGGCGGTGATGTAAGACAGATGTGAAATCCCCGGGCTTAACCTGGGAACTGCATTTGAAACTGGCAGGCTTGAGTCTCGTAGAGGGGGGTAGAATTCCAGGTGTAGCGGTGAAATGCATAGATATTACTTAGAACACCAATTGCGAAGGCAGGTCACTATGTCTTAACTGACGCTGATGGACGAAAGCGTGGGGAGCGAACAGGATTAGATACCCTGGTAGTCCGTAGTC	Bacteria	1	Proteobacteria	0.65	Gammaproteobacteria	0.51	Enterobacteriales	0.47	Enterobacteriaceae	0.47	Pluralibacter	0.14
BactOtu708	ACTGAGTGTCAGCCGCCGCGGTAATACGTAGGTGGCAAGCGTTGTCCGGAATTATTGGGCGTAAAGCGCGCGCAGGCGGTTCCTTAAGTCTGATGTGAAAGCCCCCGGCTCAACCGGGGAGTGCCATTGGAAACTGGTAGGCTTGAGTGCAGGAGAGGAAAGCGGAATTCCACGTGTAGCGGTGAAATGCGTAGAGATGTGGAGGAACACCAGTGGCGAAGGCGGCTTTCTGGTCTGTAACTGACGCTGAGGCGCGAAAGCGTGGGGAGCAAACAGGATTAGAAACCCCGGTAGTCCGT	Bacteria	1	Firmicutes	1	Bacilli	1	Bacillales	1	Planococcaceae	0.57	Chungangia	0.12
BactOtu709	GAGTGTCAGCAGCCGCGGTAATACGGGGGGTGCGAGCGTTGTCCGGAATCACTGGGCGTAAAGGGCGCGTAGGCGGCCATCTAAGTCAGACGTGAAATCCCCCGGCTTAACCTGGGAACTGCGTCTGATACTGGACGGCTCGAGTATGGGAGAGGGATGTAGAATTCCAGGTGTAGCGGTGAAATGCGTAGATATCTGGAGGAATACCGGTGGCGAAGGCGGCATCCTGGACCATTTACTGACGCTGAGGCGCGAAAGCTAGGGGAGCAAACGGGATTAGATACCCTTGTAGTCCGTAGT	Bacteria	0.99	Acidobacteria	0.56	Acidobacteria_Gp6	0.54	Gp6	0.54
BactOtu710	GAGTGCCAGCAGCCGCGGTAATACGGAGGGTGCAAGCGTTATCCGGATTCACTGGGTTTAAAGGGTGCGTAGGCGGGTAAGTAAGTCAGTGGTGAAATCTCCGGGCTTAACTCGGAAACTGCCGTTGATACTATTTATCTTGAATATCATGGAGGTAAGCGGAATATGTCATGTAGCGGTGAAATGCTTAGATATGACATAGAACACCGATAGCGAAGGCAGCTTACTACATGTTAATTGACGCTGAGGCACGAAAGCGTGGGGAGCAAACAGGATTAGAAACCCGCGTAGTCCGT	Bacteria	1	Bacteroidetes	1	Sphingobacteriia	1	Sphingobacteriales	1	Chitinophagaceae	1	Niastella	0.62
BactOtu711	GAGTGTCAGCCGCCGCGGTAATACGTAGGGTGCAAGCGTTAATCGGAATTACTGGGCGTAAAGCGTGCGCAGGCGGTTTTGTAAGTCTGTCGTGAAAGCCCCGGGCTTAACCTGGGAATTGCATTTGAGACTGCACGGCTAGAGTGTGTCAGAGGGGGGTAGAATTCCACGTGTAGCAGTGAAATGCGTAGAGATGTGGAGGAACACCGATGGCGAAGGCAGCCCCCTGGGTCAAGATTGACGCTCATGCACGAAAGCGTGGGGAGCAAACAGGATTAGATACCCGCGTAGTCCGTAGTCA	Bacteria	1	Proteobacteria	1	Betaproteobacteria	1	Burkholderiales	0.93	Oxalobacteraceae	0.91	Telluria	0.49
BactOtu712	GACTGACTTGGTCATTTAGAGGAAGTAAAAGTCGTAACAAGGTTTCCGTAGGTGAACCTGCGGAAGGATCATTACACATATAAAGTATGCCTGGGAAAATTCGAAAGAAAAGTACCCAGGCGTATTCTTATACCCATGTCTTTTGCGTACTACTTGTTTCCTTGGTGGGCTTGCCTGCCATTAGGACACCCCTACAAACCTTTTGTAATTGCAGTCAGCGTCAGAAAATAACGTAATCGTTACAACTTTCAACAACGGATCTCTTGGTTCTGGCATCGATGAAGAACGCAGCGTAGT	Fungus	1									Triodiomyces	1
BactOtu713	GAGTGTCAGCAGCCGCGGTAATACGTAGGTGGCAAGCGTTGTCCGGATTTATTGGGTTTAAAGGGTGCGTAGGCGGTCTGTTAAGTCAGTGGTGAAATATGGCAGCTTAACTGTCAGGGTGCCATTGATACTGATGGACTTGAGTGAAGTCGAAGTAGGCGGAATTGACGGTGTAGCGGTGAAATGCTTAGATATCGTCAAGAACACCAATTGCGAAGGCAGCAGACTAGGGTGCAACTGACGCTGAGGCACGAAAGTGCGGGGATCAAACAGGATTAGATACCCCGGTAGTCCGT	Bacteria	1	Bacteroidetes	1	Cytophagia	0.99	Cytophagales	0.99	Chryseolinea	0.69
BactOtu714	GAGTGTCAGCAGCCGCGGTAATACGTAGGTGGCAAGCGTTGTTCGGAATTACTGGGCGTAAAGCGCGTGTAGGCGGCTCTTCAAGTCAGACGTGAAAGCCCCGGGCTTAACTCGGGAACTGCGTTTGATACTGTCGAGCTAGAGTGTGGAAGGGGCGATTGGAATTCCGTGTGTAGCGGTGAAATGCGTAGATATACGGAGGAACACCAGAGGCGAAGGCGGATCGCTGGGCCAACACTGACGCTGAGACGCGAAAGCTAGGGGAGCAAACGGGATTAGAAACCCTGGTAGTCCGTAGT	Bacteria	1	Firmicutes	0.44	Clostridia	0.44	Clostridiales	0.44	Heliobacteriaceae	0.29	Hydrogenispora	0.29
BactOtu715	TGACTGAGTGTCAGCCGCCGCGGTAAGACAGAGGTGCCAAGCGTTAGGCGGAATCACTGGGCTTAAAGCGTGTGTAGGCGGGTCGTTAAGTACCTTGTGAAATCCCACGGCTTAACCGTGGAACTGCTCGGTATACTGGCGATCTTGAGCCACTTAGGGGCTACCGGAACAAATGGTGGAGCGGTGAAATGCGTAGATATCATTTGGAACGCCAATGGTGAAAACAGGTAGCTGGGAGTGTGCTGACGCTGAGACACGAAAGCCAGGGGAGCAAACGGGATTAGAAACCCGCGTAGTCCGTAG	Bacteria	1	candidate division WPS-1	0.96	WPS-1_genera_incertae_sedis	0.96
BactOtu716	ACTGAGTGCCAGCCGCCGCGGTAATACGGAGGGTGCGAGCGTTAATCGGAATAACTGGGCGTAAAGGGCACGCAGGCGGTGACTTAAGTGAGGTGTGAAAGCCCCGGGCTTAACCTGGGAATTGCATTTCATACTGGGTCGCTAGAGTACTTTAGGGAGGGGTAGAATTCCACGTGTAGCGGTGAAATGCGTAGAGATGTGGAGGAATACCGAAGGCGAAGGCAGCCCCTTGGGAATGTACTGACGCTCATGTGCGAAAGCGTGGGGAGCAAACAGGATTAGAAACCCGGGTAGTCCGTA	Bacteria	1	Proteobacteria	1	Gammaproteobacteria	1	Pasteurellales	1	Pasteurellaceae	1	Haemophilus	0.78
BactOtu717	ACTGAGTGCCAGCAGCCGCGGTAATACGGAGGGGGCGAGCGTTATTCGGAATTATTGGGCGTAAAGGGCGCGTAGGCGGCTTGGCAAGTCAAAGGTGAAATCCCCGGGCTTAACCTGGGAACTGCGCTTGTGACTGCATGGCTGGAGTACGGTAGAGGGAGATGGAATTCCGCGTGTAGCAGTGAAATGCGTAGATATGCGGAGGAACACCAGTGGCGAAGGCGACACACTGGCCCGTTACTGACGCTGAGGCGCGAAAGCGTGGGGAGCAAACAGGATTAGAAACCCGTGTAGTCCGTA	Bacteria	1	Proteobacteria	0.84	Betaproteobacteria	0.57	Burkholderiales	0.47	Comamonadaceae	0.4	Tepidicella	0.22
BactOtu718	TGAGTGTCAGCAGCCGCGGTAAGACGGGGGGGCAAGTGTTCTTCGAAATGACTGGGCGTAAAGGGCACGTAGGCGGTGAATCGGGTTGAAAGTGAAAGTCGCCAAAAAATGGCGGAATTCTCTCGAAACCAGTTCACTTGAGTGAGACAGAGGAGAGTGGAATTTCGTGTGTAGGGGTGAAATCCGTAGATCTACGAAGGAACGCCAAAAGCGAAGGCAGCTCTCTGGGTCCCTACCGACGCTGGGGTGCGAAAGCATGGGGAGCGAACAGGATTAGATACCCGAGTAGTCCGT	Plantae	1									Zea mays mitochondria	1
BactOtu719	GACTGAGTGTCAGCCGCCGCGGTAATTCCGGCTCCAATAGCGTATATTAAAGTTGTTGCAGTTAAAAAGCTCGTAGTTGAACCTTGGGCCTGGCTGGCCGGTCCGCCTCACCGCGTGTACTGGTCCGGCCGGGCCTTTCCTTCTGGGGAACCTCATGCCCTTCACTGGGCGTGTTGGGGAACCAGGACTTTTACTTTGAAAAAATTAGAGTGTTCAAAGCAGGCCTTTGCTCGAATACATTAGCATGGAATAATAGAATAGGACGTGTGGTTCTATTTTGTTGGTTTCTAGGACCGCCGTAATGATTAATAGGGATAGTCGGGGGCATCAGTATTCAATCGTCAGAGGTGAAATTCTTGGATTGATTGAAGACTAACTACTGCGAAAGCATTTGCCAAG…	Fungus	1									Cladosporium	1
BactOtu720	GAGTGTCAGCCGCCGCGGTAATACAGAGGGTGCAAGCGTTAATCGGAATTACTGGGCGTAAAGCGCGCGTAGGTGGTTCGTTAAGTTGGATGTGAAATCCCCGGGCTCAACCTGGGAACTGCATTCGATACTGGGGAACTAGAGGCCGAGAGAGGAAAGCGGAATGACGAGTGTAGAGGTGAAATTTGTAGATATTCGTCGGAACACCAGAGGCGAAGGCGGCTTTCTGGCTCGGACCTGACGCTCAGGCGCGAAAGCGTGGGGAGCAAACAGGATTAGATACCCCCGTAGTCCGT	Bacteria	0.96	Proteobacteria	0.94	Gammaproteobacteria	0.61	Alteromonadales	0.13	Alteromonadaceae	0.13	Chromatocurvus	0.13
BactOtu721	CTGAGTGCCAGCCGCCGCGGTAATACGTAGGGTGCAAGCGTTAATCGGAATTACTGGGCGTAAAGCGCGCGTAGGTGGTTCGTTAAGTCAGATGTGAAATCCCCGGGCTCAACCTGGGAATTGCGTTGGAGACTGCAAGGCTTGAATCTGGCAGAGGGGGGTAGAATTCCACGTGTAGCAGTGAAATGCGTAGATATGTGGAGGAATACCGATGGCGAAGGCAGCCCCCTGGGTCAAGACTGACGCTCATGCACGAAAGCGTGGGGAGCAAACAGGATTAGATACCCCAGTAGTCCGTAGTC	Bacteria	1	Proteobacteria	1	Betaproteobacteria	0.98	Burkholderiales	0.86	Oxalobacteraceae	0.86	Janthinobacterium	0.36
BactOtu722	GACTGAGTGTCAGCCGCCGCGGTAATACGAAGGGGGCTAGCGTTGTTCGGATTTACTGGGCGTAAAGCGCGTGTAGGCGGGCTTGCAAGTTGGGGGTGAAATCCCGAGGCTCAACCTCGGAACTGCCTCCAAAACTGCAAGCCTGGAGCAAGATAGAGGCAAGTGGAATTGCGAGTGTAGAGGTGAAATTCGTAGATATTCGCAGGAACACCAGTGGCGAAGGCGACTTGCTGGATCTTTGCTGACGCTGAGACGCGAAAGCGTGGGGAGCAAACAGGATTAGAAACCCTCGTAGTCCGTAGT	Bacteria	1	Proteobacteria	1	Alphaproteobacteria	0.95	Rhodobacterales	0.3	Rhodobacteraceae	0.3	Roseibaca	0.16
BactOtu723	GAGTGCCAGCAGCCGCGGTAATACGTAGGGGGCAAGCGTTGTCCGGAATTATTGGGCGTAAAGCGCGCGCAGGCGGTGGAGAAAGTCTGATGTGAAAGACCAGGGCTCAACCCTGGGAGGTCATTGGAAACTGCTTCACTTGAGTGCAGGAGAGGAGAGTGGAATTCCACGTGTAGCGGTGAAATGCGTAGAGATGTGGAGGAACACCAGTGGCGAAGGCGGCTCTCTGGCCTGTAACTGACGCTGAGGCGCGAAAGCGTGGGGAGCGAACAGGATTAGAAACCCTTGTAGTCCGTAGT	Bacteria	1	Firmicutes	1	Bacilli	0.99	Bacillales	0.99	Bacillaceae 2	0.56	Melghiribacillus	0.25
BactOtu724	TGAGTGTCAGCAGCCGCGGTAATACGAAGGGTGCAAGCGTTACTCGGAATTACTGGGCGTAAAGCGTGCGTAGGTGGTTGTTTAAGTCTGTTGTGAAAGCCCTGGGCTCAACCTGGGAATTGCAGTGGATACTGGGCAACTAGAGTGTGGTAGAGGGTAGTGGAATTCCCGGTGTAGCAGTGAAATGCGTAGAGATCGGGAGGAACATCCATGGCGAAGGCAGCTACCTGGACCAACACTGACACTGAGGCACGAAAGCGTGGGGAGCAAACAGGATTAGATACCCTAGTAGTCCGTAG	Bacteria	1	Proteobacteria	1	Gammaproteobacteria	1	Xanthomonadales	1	Xanthomonadaceae	1	Stenotrophomonas	0.83
BactOtu725	GACTGAGTGCCAGCCGCCGCGGTAATACGTAGGGTGCGAGCGTTGTCCGGAATTACTGGGCGTAAAGAGCTCGTAGGTGGTCTGTCGCGTCATTTGTGAAAGCCCGGGGCTTAACTCCGGGTTGGCAGGTGATACGGGCATGACTGGAGTACTGTAGGGGAGACTGGAATTCCTGGTGTAGCGGTGAAATGCGCAGATATCAGGAGGAACACCGGTGGCGAAGGCGGGTCTCTGGGCAGTAACTGACGCTGAGGAGCGAAAGCATGGGTAGCGAACAGGATTAGAAACCCGTGTAGTCCGTAGT	Bacteria	1	Actinobacteria	0.99	Actinobacteridae	0.99	Actinomycetales	0.99	Corynebacteriaceae	0.43	Corynebacterium	0.39
BactOtu726	TGACTGAGTGCCAGCAGCCGCGGTAATACGTAGGGGGCTAGCGTTGTCCGGAATCACTGGGCGTAAAGGGTTCGCAGGCGGAAATGCAAGTCAGATGTAAAAGGCAGTAGCTTAACTACTGTAAGCATTTGAAACTGCATATCTTGAGAAGAGTAGAGGTAAGTGGAATTTTTAGTGTAGCGGTGAAATGCGTAGATATTAAAAAGAATGCCGGTGGCGAAGGCGACTTACTGGGCTCATTCTGACGCTGAGGAACGAAAGCGTGGGTAGCAAACAGGATTAGATACCCCTGTAGTCCGTAGTC	Bacteria	1	Firmicutes	1	Clostridia	1	Clostridiales	1	Peptoniphilaceae	1	Peptoniphilus	1
BactOtu727	ACTGAGTGTCAGCAGCCGCGGTAATACGTAGGGTGCGAGCGTTGTCCGGAATTACTGGGCGTAAAGGGCTCGTAGGTGGTTTGTCGCGTCGTCTGTGAAATTCCGGGGCTTAACTCCGGGCGTGCAGGCGATACGGGCATAACTTGAGTACTGTAGGGGTAACTGGAATTCCTGGTGTAGCGGTGAAATGCGCAGATATCAGGAGGAACACCGATGGCGAAGGCAGGTTACTGGGCAGTTACTGACGCTGAGGAGCGAAAGCATGGGTAGCGAACAGGATTAGATACCCGCGTAGTCCGTAGT	Bacteria	1	Actinobacteria	1	Actinobacteridae	1	Actinomycetales	1	Corynebacteriaceae	0.98	Corynebacterium	0.98
BactOtu728	GAGTGTCAGCCGCCGCGGTAATACGTAGGTGGCAAGCGTTGTCCGGAATCATTGGGTTTAAAGGGTCTGTAGGCGGTCTTGTAAGTCAGTGGTGAAAGCCCATCGCTCAACGGTGGAACGGCCATTGATACTGCAGGACTTGAATTACCGGGAAGTAACTAGAATATGTAGTGTAGCGGTGAAATGCTTAGATATTACATGGAATACCAATTGCGAAGGCAGGTTACTAACAATACATTGACGCTGATGGACGAAAGCGTGGGGAGCGAACAGGATTAGATACCCCGGTAGTCCGTAGT	Bacteria	1	Bacteroidetes	1	Flavobacteriia	1	Flavobacteriales	1	Flavobacteriaceae	0.99	Flavobacterium	0.92
BactOtu729	ACTGAGTGCCAGCAGCCGCGGTAATACGGAGGATCCGAGCGTTATCCGGATTTATTGGGTTTAAAGGGTGCGTAGGCGGCCAATTAAGTCAGGGGTGAAATACGGTGGCTCAACCATCGCAGTGCCTTTGATACTGATTGGCTTGAATCCATTTGAAGTGGGCGGAATAAGACAAGTAGCGGTGAAATGCATAGATATGTCTTAGAACACCGATTGCGAAGGCAGGTCACTAAGATTCAACTGACGCTGATGGACGAAAGCGTGGGGAGCGAACAGGATTAGAAACCCTTGTAGTCCGT	Bacteria	1	Bacteroidetes	1	Sphingobacteriia	0.81	Sphingobacteriales	0.81	Sphingobacteriaceae	0.81	Sphingobacterium	0.73
BactOtu730	CTGACTTGGTCATTTAGAGGAAGTAAAAGTCGTAACAAGGTTTCCGTAGGTGAACCTGCGGAAGGATCATTACCGAGTGCGGGCCCTCGTGGCCCAACCTCCCACCCTTGTCTCTATACACCTGTTGCTTTGGCGGGCCCACCGGGGCCACCTGGTCGCCGGGGGACATCTGTCCCCGGGCCCGCGCCCGCCGAAGCGCTCTGTGAACCCTGATGAAGATGGGCTGTCTGAGTACTATGAAAATTGTCAAAACTTTCAACAATGGATCTCTTGGTTCCGGCATCGATGAAGAACGCAGCGTAGT	Archaea	0.19	Euryarchaeota	0.11	Archaeoglobi	0.04	Archaeoglobales	0.04	Archaeoglobaceae	0.04	Ferroglobus	0.04
BactOtu731	GACTGAGTGTCAGCCGCCGCGGTAATACGTAGGGGGCAAGCGTTGTCCGGATTTATTGGGCGTAAAGAGCGTGTAGGCGGCCGAGCAGGTCCGTTGTGAAAACTGGAGGCTCAACCTTCAGACGTCGATGGAAACCGCTCGGCTAGAGTCCGGAAGAGGAGAGTGGAATTCCTGGTGTAGCGGTGAAATGCGCAGATATCAGGAAGAACACCCGTGGCGAAGGCGGCTCTCTGGGACGGTACTGACGCTGAGACGCGAAAGCGTGGGGAGCGAACAGGATTAGAAACCCTTGTAGTCCGTAGTC	Bacteria	1	Actinobacteria	1	Actinobacteria	1	Rubrobacteridae	1	Gaiellaceae	1	Gaiella	1
BactOtu732	TGAGTGCCAGCAGCCGCGGTAATACGTAGGGTGCAAGCGTTAATCGGAATTACTGGGCGTAAAGCGTGCGCAGGCGGTTGTACAAGACAGATGTGAAATCCCCGAGCTTAACTTGGGAACTGCATTTGTGACTGTATAACTGGAGTGCGGCAAAGGGGGATGGAATTCCGCGTGTAGCAGTGAAATGCGTAGATATGCGGAGGAACACCGATGGCGAAGGCAGTCCCCTGGGCCTGCATTGACGCTCATGCACGAAAGCGTGGGGAGCAAACAGGATTAGAAACCCGTGTAGTCCGTAGTCA	Bacteria	1	Proteobacteria	1	Betaproteobacteria	0.99	Burkholderiales	0.97	Burkholderiales_incertae_sedis	0.67	Leptothrix	0.33
BactOtu733	GAGTGCCAGCCGCCGCGGTAATACGAAGGGGGCTAGCGTTGTTCGGAATTACTGGGCGTAAAGGGCGCGTAGGCGGCCGTTTAAGTTAGGTGTGAAAGTCCTGGGCTCAACCTGGGGACTGCACTTAATACTGGATGGCTTGAATTCGGGAGAGGATAGCGGAATTCCCAGTGTAGAGGTGAAATTCGTAGATATTGGGAAGAACACCGGTGGCGAAGGCGGCTATCTGGACCGACATTGACGCTGAGGCGCGAAAGCGTGGGGAGCAAACAGGATTAGATACCCCCGTAGTCCGTAGT	Bacteria	1	Proteobacteria	1	Alphaproteobacteria	1	Rhodospirillales	1	Rhodospirillaceae	1	Dongia	1
BactOtu734	TGAGTGCCAGCCGCCGCGGTAATACGTAGGTGGCAAGCGTTGTCCGGAATTATTGGGCGTAAAGCGCGCGCAGGCGGTCCTTTAAGTCTGATGTGAAAGCCCACGGCTCAACCGTGGAGGGTCATTGGAAACTGGGGGACTTGAGTACAGAAGAGAAGAGTGGAATTCCACGTGTAGCGGTGAAATGCGTAGAGATGTGGAGGAACACCAGTGGCGAAGGCGACTCTTTGGTCTGTAACTGACGCTGAGGCGCGAAAGCGTGGGGAGCAAACAGGATTAGATACCCCTGTAGTCCGTAG	Bacteria	1	Firmicutes	1	Bacilli	1	Bacillales	1	Planococcaceae	0.51	Paenisporosarcina	0.33
BactOtu735	TGACTGAGTGTCAGCCGCCGCGGTAATACGAAGGGGGCTAGCGTTGCTCGGAATTACTGGGCGTAAAGCGTGCGCAGGCGGTTATGCAAGACAGATGTGAAATCCCCGGGCTCAACCTGGGAACTGCAGTGGAAACTGGACGACTAGAGTGTGGTAGAGGGTGGTGGAATTTCCTGTGTAGCGGTGAAATGCGTAGATATAGGAAGGAACACCAGTGGCGAAGGCGACCACCTGGACTGATACTGACACTGAGGTGCGAAAGCGTGGGGAGCAAACAGGATTAGAAACCCGCGTAGTCCGT	Bacteria	1	Proteobacteria	1	Gammaproteobacteria	0.76	Pseudomonadales	0.62	Pseudomonadaceae	0.62	Azorhizophilus	0.44
BactOtu736	GAGTGTCAGCCGCCGCGGTAATACGTAGGGTGCAAGCGTTAATCGGAATTACTGGGCGTAAAGCGTGCGCAGGCGGTCATGCAAGACAGATGTGAAATCCCCGGGCTTAACCTGGGAACTGCATTTGTGACTGCATGGCTGGAGTACGGTAGAGGGTGGTGGAATTTCCTGTGTAGCGGTGAAATGCGTAGATATAGGAAGGAACACCAGTGGCGAAGGCAATCTCCTGGACCTGTACTGACGCTCATGCACGAAAGCGTGGGGAGCAAACAGGATTAGAAAACCCCGTAGTCCGT	Bacteria	1	Proteobacteria	1	Betaproteobacteria	0.92	Burkholderiales	0.86	Burkholderiales_incertae_sedis	0.54	Mitsuaria	0.23
BactOtu737	TGACTGAGTGCCAGCAGCCGCGGTAATACGGAGGATGCAAGCGTTATCCGGAATGATTGGGCGTAAAGAGTCCGTAGGTGGCTGGTCAAGTCGATTGTCAAAGAGCGAGGCTTAACTTCGCTAAGGCCGTCGAAACTGACAAGCTTGAGAGCAGTAGGGGCAGAAGGAATTCCTGGTGTAGCGGTGAAATGCGTAGAGATCAGGAAGAACACCGGTGGCGAAAGCGTTCTGCTGGGCTGCATTCTGACACTGAGGGACGAAAGCTAGGGGAGCGAATGGGATTAGAAACCCCCGTAGTCCGTAGT	Bacteria	0.97	Cyanobacteria/Chloroplast	0.69	Cyanobacteria	0.58	Family XIII	0.28	GpXIII	0.28
BactOtu738	GACTGAGTGTCAGCCGCCGCGGTAATACGTAGGGGGCAAGCGTTGTCCGGAATTATTGGGCGTAAAGCGCGCGCAGGCGGTTCTTTAAGTCTGGGGTTTAAGTTCGGGGCTCAACCCCGTATCGCCCTGGAAACTGGGGGACTGGAGTGTAGGAGAGGAAAGTGGAATTCCACGTGTAGCGGTGAAATGCGTAGAGATGTGGAGGAACACCAGTGGCGAAGGCGACTTTCTGGCCTATAACTGACGCTGAGGCGCGAAAGCGTGGGGAGCAAACAGGATTAGATACCCCAGTAGTCCGTAGT	Bacteria	1	Firmicutes	1	Bacilli	0.98	Bacillales	0.96	Paenibacillaceae 1	0.65	Saccharibacillus	0.47
BactOtu739	CTGAGTGCCAGCAGCCGCGGTAATACAGAGGGTGCAAGCGTTAATCGGAATTACTGGGCGTAAAGCGCGCGTAGGTGGTTATTTAAGTCCGTTGTGAAAGCCCTGGGCTCAACCTGGGTACTGCAGTGGATACTGGATGACTAGAATGTGGTAGAGGGTAGCGGAATTCCTGGTGTAGCAGTGAAATGCGTAGAGATCTGGAGGAATACCGATGGCGAAGGCAGCCATCTGGCCTAACACTGACGCTGAGGTGCGAAAGCATGGGGAGCAAACAGGATTAGATACCCCGGTAGTCCGTAGT	Bacteria	1	Proteobacteria	0.99	Gammaproteobacteria	0.98	Xanthomonadales	0.51	Xanthomonadaceae	0.51	Xylella	0.41
BactOtu740	CTGAGTGTCAGCCGCCGCGGTAATACGTAGGGGGCAAGCGTTGTCCGGAATTATTGGGCGTAAAGCGCGCGCAGGCGGTGATTTAAGTTTGGTGTATAATCCCGGGGCTCAACCCCGGATCGCACTGAAAACTGGGTCACTTGAGTGCGGGAGAGGAAAGTGGAATTCCACGTGTAGCGGTGAAATGCGTAGAGATGTGGAGGAACACCAGTGGCGAAGGCGACTTTCTGGACCGTAACTGACGCTGAGGCGCGAAAGCGTGGGGAGCAAACAGGATTAGATACCCGCGTAGTCCGT	Bacteria	0.99	Firmicutes	0.99	Bacilli	0.93	Bacillales	0.87	Paenibacillaceae 1	0.82	Paenibacillus	0.73
BactOtu741	GAGTGTCAGCAGCCGCGGTAATACGGAGGGGGCTAGCGTTGTTCGGAATTACTGGGCGTAAAGCGCGCGTAGGCGGCTTTGTAAGTTAGAGGTGAAAGCCCGGAGCTCAACTCCGGAACTGCCTTTAAGACTGCATCGCTAGAACGATGGAGAGGTGAGTGGAATTCCGAGTGTAGAGGTGAAATTCGTAGATATTCGGAAGAACACCAGTGGCGAAGGCGACTCACTGGACATCTGTTGACGCTGAGGTGCGAAAGCGTGGGGAGCAAACAGGATTAGAAACCCCCGTAGTCCGT	Bacteria	1	Proteobacteria	1	Alphaproteobacteria	1	Sphingomonadales	0.98	Sphingomonadaceae	0.98	Sphingomonas	0.6
BactOtu742	ACTGAGTGCCAGCCGCCGCGGTAATACGGAGGGTGCAAGCGTTAATCGGAATTACTGGGCGTAAAGCGCACGCAGGCGGTTATGCAAGACAGATGTGAAATCCCCGGGCTTAACCTGGGAACTGCATTTGAAACTGGCAGGCTTGAGTCTCGTAGAGGGGGGTAGAATTCCTGGTGTAGCGGTGAAATGCGTAGAGATCAGGAAGAACACCGGTGGCGAAGGCGCTCTGCTAGGCCGCAACTGACACTGAGGGACGAAAGCTAGGGGAGCGAATGGGATTAGATACCCTTGTAGTCCGTAGTC	Bacteria	0.99	Proteobacteria	0.92	Gammaproteobacteria	0.79	Enterobacteriales	0.72	Enterobacteriaceae	0.72	Pluralibacter	0.37
BactOtu743	TGACTGAGTGTCAGCCGCCGCGGTAATACGGGGGGGGCAAGCGTTGTTCGGAATTACTGGGCGTAAAGGGCTCGTAGGCGGCCAACTAAGTCGGACGTGAAATCCCCAGGCTCAACCTGGGAACTGCGTCCGATACTGGATGGCTTGAATCCGGGAGAGGGATGCAGAATTCCTGGTGTAGCGGTGAAATGCGTAGAGATCAGGAAGAACACCGGTGGCGAAGGCGCTCTGCTAGGCCGCAACTGACACTGAGGGACGAAAGCTAGGGGAGCGAATGGGATTAGAAACCCGTGTAGTCCGT	Bacteria	0.95	Acidobacteria	0.63	Acidobacteria_Gp6	0.59	Gp6	0.59
BactOtu744	TGAGTGTCAGCAGCCGCGGTAATACAGAGGGTGCAAGCGTTAATCGGAATTACTGGGCGTAAAGCGCGCGTAGGTGGTCTGTCAAGTCGGATGTGGAATCCCCGGGCTCAACCTGGGAACTGCATCCATAACTGCCTGACTAGAGTACGGTAGAGGGGGGTAGAATTCCAGGTGTAGCGGTGAAATGCGTAGAGATCTGGAGGAATACCGGTGGCGAAGGCGGCCCCCTGGACGAAGACTGACGCTCAGGTGCGAAAGCGTGGGGAGCAAACAGGATTAGAAACCCTGGTAGTCCGTAGT	Bacteria	1	Proteobacteria	1	Gammaproteobacteria	1	Enterobacteriales	0.82	Enterobacteriaceae	0.82	Trabulsiella	0.11
BactOtu745	GAGTGCCAGCCGCCGCGGTAATACGTAGGGGGCAAGCGTTGTCCGGAATTATTGGGCGTAAAGCGCGCGCAGGCGGCGGCTTAAGTCTGAAGTTTAAGCCCGGGGCTCAACCCCGGTTCGCTTCGGAAACTGGGTCGCTTGAGTGCAGGAGAGGGAAGCGGAATTCCACGTGTAGCGGTGAAATGCGTAGAGATGTGGAGGAACACCAGTGGCGAAGGCGGCTTCCTGGCCTGTAACTGACGCTGAGGCGCGAAAGCGTGGGGAGCGAACAGGATTAGAAACCCTTGTAGTCCGTA	Bacteria	1	Firmicutes	0.99	Bacilli	0.99	Bacillales	0.99	Bacillales_incertae_sedis	0.37	Caldalkalibacillus	0.37
BactOtu746	CTGAGTGTCAGCCGCCGCGGTAAGACGGAGGATGCAAGTGTTATCCGGAATCACTGGGCGTAAAGCGTCTGTAGGTGGTTTCATAAGTCAACTGTTAAATCTTGAGGCTCAACTTCAAGATGGCAGTCGAAACTATGAGACTAGAGTATAGTAGGGGTAAAGGGAATTTCCAGTGGAGCGGTGAAATGCGTAGAGATTGGAAAGAACACCAATGGCGAAAGCACTTTACTGGGCTATTACTGACACTGAGAGACGAAAGCTAGGGTAGCAAATGGGATTAGAAACCCTGGTAGTCCGTAGTCA	Protist	1									Glabratella	0.96
BactOtu747	CTGAGTGTCAGCAGCCGCGGTAATACGAAGGGTGCAAGCGTTAATCGGAATTACTGGGCGTAAAGCGCACGCAGGCGGTCTGTTAAGTCGGATGTGAAATCCCCGGGCTCAACCTGGGAACTGCATTCGAAACTGGCAGGCTTGAGTCTCGTAGAGGGGGGTAGAATTCCAGGTGTAGCGGTGAAATGCGTAGAGATATGGAGGAACACCAGTGGCGAAGGCGGCCCCCTAGACGAAGACTGACGCTCAGGTGCGAAAGCGTGGGGAGCAAACAGGATTAGATACCCTGGTAGTCCGTA	Bacteria	1	Proteobacteria	1	Gammaproteobacteria	1	Enterobacteriales	1	Enterobacteriaceae	1	Pluralibacter	0.36
BactOtu748	GAGTGTCAGCAGCCGCGGTAATACGTAGGGGGCAAGCGTTGTCCGGAATTATTGGGCGTAAAGCGCGCGCAGGCGGTCACTTAAGTCTGGTGTTTAAACCTTGGGCTCAACCTGGGGTCGCACTGGAAACTGGGTGGCTTGAGTACAGAAGAGGAGAGTGGAATTCCACGTGTAGCGGTGAAATGCGTAGAGATGTGGAGGAACACCAGTGGCGAAGGCGACTCTCTGGGCTGTAACTGACGCTGAGGCGCGAAAGCGTGGGGAGCAAACAGGATTAGATACCCGAGTAGTCCGTAGTC	Bacteria	1	Firmicutes	1	Bacilli	1	Bacillales	1	Paenibacillaceae 1	0.98	Paenibacillus	0.86
BactOtu749	ACTGACTTGGTCATTTAGAGGAAGGAGAAGTCATAACAAGGTTTCCGTAGGTGAACCTGCGGAAGGATCATTGTCGTGACCCTTAAACAAAATAGACTGTGAATGTGTCATCCATATTGTCGGGCCACGGTTCGGCCAAGGCTCCTCACCTTCTCTACGTTGGTGAACGGCTGCCAAAGAACCCACGGCGCCGAAGGCGTCAAGGAAAACTGATATTGCCTTGCTCGGGTCACGTTCGGCCTGCCGGTCATGCCCTATGCAATGTTGCTATCTTAACCAACACGACTCTCGGCAATGGATATCTCGTCTCTCGCATCGATGAAGAACGCAGCGTA	Bacteria	0.87	Planctomycetes	0.12	Planctomycetia	0.12	Planctomycetales	0.12	Planctomycetaceae	0.12	Planctopirus	0.03
BactOtu750	GAGTGCCAGCCGCCGCGGTAATACGTGGGGGGCAAGCGTTGTCCGGAATTATTGGGCGTAAAGCGCGCGCAGGCGGTCGGGTAAGTCTGATGTTAAAGCCCGGGGCTCAACCCCGGTCCGCATTGGAAACTGGGGGACTTGAGTGCAGAAGAGGAAAGCGGAATTCCACGTGTAGCGGTGAAATGCGTAGAGATGTGGAGGAACACCAGTGGCGAAGGCGGCTTTCTGGTCTGTAACTGACGCTGAGGCGCGAAAGCGTGGGGAGCGAACAGGATTAGAAACCCCCGTAGTCCGTAGTC	Bacteria	1	Firmicutes	1	Bacilli	1	Bacillales	1	Paenibacillaceae 1	0.62	Brevibacillus	0.61
BactOtu751	CTGAGTGCCAGCAGCCGCGGTAATACGGAGGGTGCAAGCGTTAATCGGAATTACTGGGCGTAAAGCGCACGCAGGCGGCCATTCAAGTCAGGCGTGAAAGCCCCGGGCTCAACCTGGGAACTGCATTTGAAACTGGCAGGCTTGAGTCTCGTAGAGGGGGGTAGAATTCCAGGTGTAGCGGTGAAATGCGTAGAGATCTGGAGGAATACCGGTGGCGAAGGCGGCCCCCTGGACGAAGACTGACGCTCAGGTGCGAAAGCGTGGGGAGCAAACAGGATTAGAAACCCCTGTAGTCCGT	Bacteria	1	Proteobacteria	1	Gammaproteobacteria	1	Enterobacteriales	0.99	Enterobacteriaceae	0.99	Pluralibacter	0.12
BactOtu752	GAGTGTCAGCAGCCGCGGTAATACAGAGGGTGCAAGCGTTAATCGGAATTACTGGGCGTAAAGCGCGCGTAGGTGGTTCGTTAAGTTGGATGTGAAATCCCCGGGCTCAACCTGGGAACTGCATTCAAAACTGGCAAGCTAGAGTATGGTAGAGGGTGGTGGAATTTCCTGTGTAGCGGTGAAATGCGTAGATATAGGAAGGAACACCAGTGGCGAAGGCGACCCCCTGGACAAAGACTGACACTGAGGTGCGAAAGCGTGGGGAGCAAACAGGATTAGATACCCTTGTAGTCCGT	Bacteria	1	Proteobacteria	1	Gammaproteobacteria	0.99	Pseudomonadales	0.92	Pseudomonadaceae	0.92	Pseudomonas	0.81
BactOtu753	ACTGAGTGCCAGCCGCCGCGGTAATACGAAGGGTGCAAGCGTTAATCGGAATTACTGGGCGTAAAGCGTGCGTAGGCGGCCAATTAAGTCAAATGTGAAATCCCCGAGCTTAACTTGGGAATTGCATTCGATACTGGAAAGCTAGAGTATGGGAGAGGATGGTAGAATTCCAGGTGTAGCGGTGAAATGCGTAGAGATCTGGAGGAACACCGATGGCGAAGGCAGCCATCTGGCCTAATACTGACGCTGAGGTACGAAAGCATGGGGAGCAAACAGGATTAGAAACCCGGGTAGTCCGTA	Bacteria	1	Proteobacteria	1	Gammaproteobacteria	1	Pseudomonadales	0.99	Moraxellaceae	0.99	Acinetobacter	0.95
BactOtu754	CTGAGTGCCAGCCGCCGCGGTAAAACGTAGGAGGCAAGCGTTATCCGGATTCACTGGGCGTAAAGCGCGTGCAGGCGGCGCGGTAAGTTGGGTGTGAAATCTCCCGGCTCAACTGGGAGAGGTCATTCAATACTACCGTGCTTGAGAGCAGAAGAGGAAGATGGAATTCCCGGTGTAGTGGTGAAATGCGTAGATATCGGGAGGAACACCAGTGGCGAAGGCGATCTTCTGGTCTGTTTCTGACGCTCAGACGCGACAGCTAGGGTAGTAAACGGGATTAGATACCCCCGTAGTCCGTAGTC	Bacteria	0.99	Chloroflexi	0.89	Anaerolineae	0.78	Anaerolineales	0.78	Anaerolineaceae	0.78	Longilinea	0.34
BactOtu755	GACTGAGTGTCAGCAGCCGCGGTAATACAGAGGGTGCAAGCGTTAATCGGAATTACTGGGCGTAAAGCGTGCGTAGGCGGTTCGTTAAGTCTGCTGTGAAAGCCCCGGGCTCAACCTGGGAATTGCGTTGGAGACTGCAAGGCTTGAATCTGGCAGAGGGGGGTAGAATTCCACGTGTAGCGGTGAAATGCGTAGAGATCGGGAGGAACATCAGTGGCGAAGGCGGCCATCTGGATCAACACTGACGCTGAGGCACGAAAGCGTGGGGAGCAAACAGGATTAGATACCCCAGTAGTCCGT	Bacteria	1	Proteobacteria	1	Gammaproteobacteria	0.92	Xanthomonadales	0.91	Xanthomonadaceae	0.91	Luteibacter	0.45
BactOtu756	TGACTGAGTGCCAGCAGCCGCGGTAATACGGAGGGGGCGAGTGTTGTTCGGAATTACTGGGCGTAAAGGGCGCGCAGGCGGCATGGCAAGTCGAGTGTGAAATCCCCCGGCTTAACTGGGGAACGGCGCTCGAAACTACCGCGCTAGAGGACGGGAGAGGGAAGTGGAACTCTCGGTGTAGGGGTGAAATCTGTAGATATCGAGAGGAACACCGGTGGCGAAGGCGGCTTCCTGGCCCGTATCTGACGCTGAGGCGCGAAAGCGTGGGGAGCAAACAGGATTAGAAACCCCTGTAGTCCGTAG	Bacteria	0.99	Acidobacteria	0.22	Acidobacteria_Gp23	0.19	Thermoanaerobaculum	0.19
BactOtu757	TGAGTGTCAGCCGCCGCGGTAATACGGAGGGTGCAAACGTTGCTCGGAATCACTGGGCGTAAAGCGCACGTAGGCGGTCCGATAAGTCGGATGTGAAAGCCCTGGGCTCAACCTAGGAAGTGCATTCGAAACTGTCGGACTTGAGTACGGGAGAGGGTTGCGGAATTCCCGGTGTAGAGGTGAAATTCGTAGATATCGGGAGGAACACCAGTGGCGAAGGCGGCAGCCTGGACCGATACTGACGCTGAGGTGCGAAAGCGTGGGGAGCAAACAGGATTAGAAACCCGTGTAGTCCGT	Bacteria	1	Proteobacteria	1	Deltaproteobacteria	1	Myxococcales	1	Kofleriaceae	0.93	Kofleria	0.93
BactOtu758	ACTGAGTGCCAGCCGCCGCGGTAATACGAAGGGGGCTAGCGTTGTTCGGAATTACTGGGCGTAAAGCGCACGTAGGCGGATATTTAAGTCAGGGGTGAAATCCCGCAGCTCAACTGCGGAACTGCCTTTGATACTGGGTATCTTGAGTATGGAAGAGGTTAGTGGAATTGCGAGTGTAGAGGTGAAATTCGTAGATATTCGCAGGAACACCAGTGGCGAAGGCGGCTAACTGGTCCATAACTGACGCTGAGGTGCGAAAGCGTGGGGAGCAAACAGGATTAGATACCCGAGTAGTCCGT	Bacteria	1	Proteobacteria	1	Alphaproteobacteria	1	Rhizobiales	1	Rhizobiaceae	0.94	Rhizobium	0.52
BactOtu759	CTGAGTGTCAGCAGCCGCGGTAAGACAGAGGGTGCAAGCGTTAATCGGAATTACTGGGCGTAAAGGGCTTGTAGGCGGTTAGCTAAGTCGAGTGTTAAAGCCCCGGGCTTAACCTGGGACGGTCATTCGATACTGGTTGACTTTGAGTTGGATAGAGGAAAGTGGAATTTCCGGTGTAGCGGTGAAATGCGTAGATATCGGAAGGAACACCAGTGGCGAAGGCGGCTTTCTGGATCCAAACTGACGCTGAGGAGCGAGAGCGTGGGGAGCAAACAGGATTAGAAACCCTTGTAGTCCGTAGTC	Bacteria	1	Proteobacteria	0.84	Gammaproteobacteria	0.73	Pseudomonadales	0.14	Pseudomonadaceae	0.14	Permianibacter	0.13
BactOtu760	GAGTGTCAGCAGCCGCGGTAATACGGAGGGTGCAAGCGTTATCCGGATTCACTGGGTTTAAAGGGTGCGTAGGCGGAATGGAAAGTCCGTTGTGAAATCTCCGAGCTTAACTCGGAAATTGCGGTGGATACTATCATTCTTGAATACTGTTGAGGTTAGCGGAATATGTCATGTAGCGGTGAAATGCATAGATATGACATAGAACACCAATTGCGAAGGCAGCTGGCTAAACAGATATTGACGCTGAGGCACGAAAGCGTGGGGATCAAACAGGATTAGAAACCCTAGTAGTCCGTAG	Bacteria	1	Bacteroidetes	1	Sphingobacteriia	1	Sphingobacteriales	1	Chitinophagaceae	1	Chitinophaga	1
BactOtu761	GACTGAGTGTCAGCCGCCGCGGTAATACGAAGGGTGCAAGCGTTACTCGGAATTACTGGGCGTAAAGCGTGCGTAGGTGGTGGTTTAAGTCTGCTGTGAAAGCCCTGGGCTCAACCTGGGAATTGCAGTGGATACTGGGCGACTAGAATGTGGTAGAGGGTAGCGGAATTCCCGGTGTAGCAGTGAAATGCGTAGAGATCGGGAGGAACATCTGTGGCGAAGGCGGCTACCTGGACCAACACTGACACTGAGGCACGAAAGCGTGGGGAGCAAACAGGATTAGAAACCCCCGTAGTCCGTAGTCA	Bacteria	1	Proteobacteria	1	Gammaproteobacteria	1	Xanthomonadales	1	Xanthomonadaceae	1	Xanthomonas	0.41
BactOtu762	GAGTGTCAGCCGCCGCGGTAATACGGGGGGGGCTAGTGTTACTCGTAAGAATTGGGCGTAAAGGGTCCGCAGGTGGCTGATGAAAGTTAGTTGTTAAATATCATGCAATTAATACTAATCAACTTGAGTTTAGTAGAGGACAACGGTACTCTTAGTGTAGGGGTAAAATCCGTGGATACTAATGGGGACTACCAACCGGCGAAGGCGGTTGTCTGGCCTAAACTGACGCTAAGGGACGAAAGCACGGGGAGCAAACAGGATTAGAAACCCCCGTAGTCCGTA	Archaea	0.15	Crenarchaeota	0.07	Thermoprotei	0.07	Thermoproteales	0.04	Thermofilaceae	0.04	Thermofilum	0.04
BactOtu763	TGACTGAGTGTCAGCCGCCGCGGTAATACAGAGGGGGCAAGCGTTGTTCGGAATTACTGGGCGTAAAGGGCGCGTAGGCGGCCTGCTAAGTCGAACGTGAAATCCCTGGGCTCAACCCAGGAACTGCGTCCGATACTGGTTGGCTTGAATCCGGGAGAGGGACGTGGAATTCCAGGTGTAGCGGTGAAATGCGTAGATATCTGGAGGAACACCGGTGGCGAAGGCGACGTCCTGGACCGGCATTGACGCTGAGGCGCGAAAGCCAGGGGAGCAAACGGGATTAGATACCCCTGTAGTCCGTAGTC	Bacteria	1	Acidobacteria	0.97	Acidobacteria_Gp6	0.97	Gp6	0.97
BactOtu764	GAGTGCCAGCCGCCGCGGTAATACGGAGGAGGCAAGTGTTATCCGGAATTATTGGGCGTAAAGCGTCCGTAGGTGGTTGGACAAGTCAGCTGTTAAAGAGTGGTGCTTAACACCATGTGGGCGATTGAAACTGTTTAGCTAGAGTTTGGTAGGGGTTACAGGAATTCCCAGTGTAGCGGTGAAATGCGTAGATATTGGGAAGAACACCGGTGGCGAAAGCGGCTTTCTAGGCAGTAACTGACGCTGAGGCGCGAAAGCGTGGGGAGCAAACCGGATTAGATACCCCCGTAGTCCGTAGTCA	Bacteria	0.93	Synergistetes	0.21	Synergistia	0.21	Synergistales	0.21	Synergistaceae	0.21	Lactivibrio	0.12
BactOtu765	GAGTGCCAGCAGCCGCGGTGGCACATAGGCACCAAGCGTTGTCCGGATTTATTGGGCGTAAAGAGCTTGTAGGCGGTTCGGTAAGTCGGGTGTGAAACCTCTGGGCTCAACTCAGAGACGCCACCCGATACTGCTGTGACTAGAGTGCGGTAGGGGAGCGGGGAATTCCTGGTGTAGCGGTGAAATGCGCAGATATCAGGAGGAACACCAGTGGCGAAGGCGCCGCTCTGGGCCGTAACTGACGCTGAGAAGCGAAAGCGTGGGGAGCAAACAGGATTAGATACCCCTGTAGTCCGTAG	Bacteria	1	Actinobacteria	0.98	Acidimicrobidae	0.95	Acidimicrobiales	0.95	Acidimicrobiaceae	0.84	Ilumatobacter	0.84
BactOtu766	ACTGAGTGCCAGCAGCCGCGGTAATACGGAGGGAGCTAGCGTTGTTCGGAATTACTGGGCGTAAAGCGCACGTAGGCGGCTATTCAAGTCAGGAGTGAAAGCCCCGGGCTCAACCTGGGAATTGCAGTCGAGACTGTCTGACTAGAGTGTAGGAGAGGGTGGTGGAATTCCCGGTGTAGCGGTGAAATGCGTAGAGATCTGGAGGAATACCGGTGGCGAAGGCGGCCCCCTGGACGAAGACTGACGCTCAGGTGCGAAAGCGTGGGGAGCAAACAGGATTAGAAACCCTGGTAGTCCGTAGTCA	Bacteria	1	Proteobacteria	0.94	Gammaproteobacteria	0.81	Enterobacteriales	0.54	Enterobacteriaceae	0.54	Mangrovibacter	0.22
BactOtu767	GACTGAGTGCCAGCCGCCGCGGTAATACGGGGGGGGCAAGCGTTGTTCGGAATCATTGGGCGTAAAGGGCGCGTAGGCGGTGCCGTAAGTCTGGTGTGAAATCCCCGAGCTTAACTCGGGTCCCGCGCCAGAGACTGCGGTGCTCGAGTGTGGGAGAGGAGAGTGGAATTCCCGGTGTAGCGGTGAAATGCGTAGATATCGGGAGGAACACCCGTGGCGAAGGCGGCTCTCTGGACCACTACTGACGCTGAGGCGCGAAAGCTGGGGGAGCAAACAGGATTAGAAACCCCTGTAGTCCGTAGTC	Bacteria	1	Acidobacteria	0.97	Acidobacteria_Gp15	0.97	Gp15	0.97
BactOtu768	ACTGAGTGCCAGCCGCCGCGGTAATACGGAGGGTGCAAGCGTTATCCGGATTCACTGGGTTTAAAGGGTGCGTAGGCGGGTATGTAAGTCAGTGGTGAAATACCGGAGCTTAACTTCGGAACTGCCATTGATACTATATATCTTGAATATTGTGGAGGTAAGCGGAATATGTCATGTAGCGGTGAAATGCTTAGAGATGACATAGAACACCGATTGCGAAGGCAGCTTACTACGCAAATATTGACGCTGAGGCACGAAAGCGTGGGGATCAAACAGGATTAGAAACCCCCGTAGTCCGTAG	Bacteria	1	Bacteroidetes	1	Sphingobacteriia	1	Sphingobacteriales	1	Chitinophagaceae	1	Hydrotalea	1
BactOtu769	GAGTGCCAGCAGCCGCGGTAATACGAAGGGTGCAAGCGTTAATCGGAATTACTGGGCGTAAAGCGCGCGTAGGCGGTCTGTCAAGTCGGATGTGAAATCCCCGGGCTCAACCTGGGAATTGCGTTGGAGACTGCAAGGCTTGAATCTGGCAGAGGGGGGTAGAATTCCACGTGTAGCAGTGAAATGCGTAGAGATGTGGAGGAACACCGATGGCGAAGGCAGCCCCCTGGGATAACACTGACGCTCATGCACGAAAGCGTGGGGAGCAAACAGGATTAGAAACCCGTGTAGTCCGT	Bacteria	1	Proteobacteria	1	Betaproteobacteria	0.96	Burkholderiales	0.91	Oxalobacteraceae	0.82	Telluria	0.14
BactOtu770	TGAGTGCCAGCCGCCGCGGTAATACGGAGGGTGCAAGCGTTATCCGGATTCACTGGGTTTAAAGGGTGCGTAGGTGGGCTAGTAAGTCAGTGGTGAAATCCCCGAGCTTAACTTGGGAACTGCCGTTGATACTATTAGTCTTGAATATCGTGGAGGTAAGCGGAATATGTCATGTAGCGGTGAAATGCTTAGATATGACATAGAACACCAATTGCGAAGGCAGCTTGCTACACGGTCATTGACACTGAGGCACGAAAGCGTGGGGAGCAAACAGGATTAGATACCCCTGTAGTCCGTAGT	Bacteria	1	Bacteroidetes	1	Sphingobacteriia	1	Sphingobacteriales	1	Chitinophagaceae	1	Parasegetibacter	0.59
BactOtu771	CTGAGTGCCAGCCGCCGCGGTAATACGGAGGGTGCAAGCGTTATCCGGATTCACTGGGTTTAAAGGGTGCGTAGGTGGGATGGTAAGTCAGTGGTGAAATCTCCAGGCTTAACCTGGAAATTGCCGTTGATACTATATATCTTGAATGCTGTGGAGGTAAGCGGAATATGTCATGTAGCGGTGAAATGCTTAGATATGACATAGAACACCTATTGCGAAGGCAGCTTACTACGCAGATATTGACGCTCATGCACGAAAGCGTGGGGATCAAACAGGATTAGAAACCCGAGTAGTCCGTAG	Bacteria	1	Bacteroidetes	1	Sphingobacteriia	1	Sphingobacteriales	1	Chitinophagaceae	1	Parafilimonas	0.94
BactOtu772	GAGTGCCAGCAGCCGCGGTAATACGTAGGGTGCAAGCGTTAATCGGAATTACTGGGCGTAAAGCGTGCGCAGGCGGTTTTGTAAGTCTGACGTGAAATCCCCGGGCTCAACCTGGGAACTGCACTTGTGACTGCACAGCTGGAGTGCGGCAGAGGGGGATGGAATTCCGCGTGTAGCAGTGAAATGCGTAGATATGCGGAGGAACACCGATGGCGAAGGCAATCTCCTGGACCTGTACTGACGCTCATGCACGAAAGCGTGGGGAGCAAACAGGATTAGATACCCCCGTAGTCCGTAG	Bacteria	1	Proteobacteria	1	Betaproteobacteria	0.99	Burkholderiales	0.99	Burkholderiales_incertae_sedis	0.67	Aquabacterium	0.39
BactOtu773	GACTGAGTGCCAGCAGCCGCGGTAAGACGGAGGGTGCAAGCGTTGTTCGGAATTACTGGGCGTAAAGCGCGGGCAGGTGGTCTTTTAAGTCCTTTGTGAAATCCCGGGGCTCAACTCCGGATGTGCATAGGATACTGGAAGACTGGAGACTGGTAGAGGCGAGCGGAATTCCTGGTGTAGCGGTGGAATGCGTAGATATCAGGAAGAACACCGGTGGCGAAGGCGGCTCGCTGGGCCAGTTCTGACACTCATCCGCGAAAGCGTGGGGAGCAAACAGGATTAGAAACCCCAGTAGTCCGT	Bacteria	0.96	Proteobacteria	0.56	Alphaproteobacteria	0.34	Sneathiellales	0.09	Sneathiellaceae	0.09	Ferrovibrio	0.08
BactOtu774	GACTGAGTGCCAGCCGCCGCGGTAATACGAAGGGGGCTAGCGTTGTTCGGAATTACTGGGCGTAAAGCGCGCGCAGGCGGTCTTCCAAGTCAGTGGTGAAAGCCTGGAGCTCAACTCCAGAACTGCCATTGAAACTGTTAGACTTGAGTACGAGAGAGGTGAGTGGAATTCCCAGTGTAGAGGTGAAATTCGTAGATATTGGGAAGAACACCAGTGGCGAAGGCGGCTCACTGGCTCGTAACTGACGCTCAGGCGCGACAGCGTGGGGATCAAACAGGATTAGAAACCCTTGTAGTCCGTA	Bacteria	1	Proteobacteria	0.99	Alphaproteobacteria	0.99	Rhizobiales	0.67	Rhodobiaceae	0.5	Rhodoligotrophos	0.25
BactOtu775	GAGTGTCAGCCGCCGCGGTAATACGGAGGATCCAAGCGTTATCCGGATTTATTGGGTTTAAAGGGTGCGTAGGCGGCTTATTAAGTCAGAGGTGAAAGGTGGCAGCTTAACTGTCAAAGTGCCTTTGATACTGATGAGCTTGAATAGACCTGAGGTAGGCGGAATGTGACAAGTAGCGGTGAAATGCATAGATATGTCACAGAACACCAATTGCGAAGGCAGCTTACTAAAGTCAGATTGACGCTGAGGCACGAAAGCGTGGGGATCAAACAGGATTAGAAACCCTAGTAGTCCGTAGTCA	Bacteria	1	Bacteroidetes	1	Sphingobacteriia	0.96	Sphingobacteriales	0.96	Sphingobacteriaceae	0.94	Arcticibacter	0.33
BactOtu776	TGAGTGCCAGCAGCCGCGGTAATACAGAGGGTGCGAGCGTTAATCGGAATTACTGGGCGTAAAGCGCGCATAGGTGGTTCGTTAAGTTGGATGTGAAAGCCCCGGGCTCAACCTGGGAACTGCATTTGTGACTGCATGGCTAGAGTACGGTAGAGGGGGATGGAATTCCGCGTGTAGCAGTGAAATGCGTAGAGATCAGGAGGAACATCCATGGCGAAGGCAGCTACCTGGACCAACACTGACACTGAGGCACGAAAGCGTGGGGAGCAAACAGGATTAGAAACCCCCGTAGTCCGTAGTCA	Bacteria	1	Proteobacteria	1	Betaproteobacteria	0.63	Burkholderiales	0.59	Burkholderiales_incertae_sedis	0.41	Mitsuaria	0.31
BactOtu777	ACTGAGTGTCAGCCGCCGCGGTAATACGGGGGGAGCAAGCGTTGTTCGGATTTACTGGGCGTAAAGGGCGCGTAGGCGGCCAGCGCAAGTCAGTTGTGAAATCTCCGAGCTTAACTCGGAAAGGTCAACTGATACTGCGCGGCTAGAGTGCGGAAGGGGCAACTGGAATTCTCGGTGTAGCGGTGAAATGCGTAGATATCGAGAGGAACACCTGCGGCGAAGGCGGGTTGCTGGGCCGACACTGACGCTGAGGCGCGAAAGCTAGGGGAGCGAACGGGATTAGATACCCCCGTAGTCCGTAGTCA	Bacteria	1	Acidobacteria	1	Acidobacteria_Gp4	1	Gp4	1
BactOtu778	GACTGAGTGTCAGCCGCCGCGGTAATACGAAGGGTGCAAGCGTTAATCGGAATTACTGGGCGTAAAGCGCGCGTAGGTGGCTTGATAAGTTGGATGTGAAATCCCCGGGCTCAACCTGGGAATTGCAGTGGATACTGGGCAACTAGAGTGTGGTAGAGGGTAGTGGAATTTCCAGTGTAGCGGTGAAATGCGTAGAGATCTGGAGGAATACCGGTGGTGAAGGCGGCCCCCTGGACAAAGACTGACGCTCAGGTGCGAAAGCGTGGGGAGCAAACAGGATTAGATACCCCCGTAGTCCGTAGTC	Bacteria	0.99	Proteobacteria	0.99	Gammaproteobacteria	0.99	Enterobacteriales	0.53	Enterobacteriaceae	0.53	Phaseolibacter	0.23
BactOtu779	GAGTGTCAGCAGCCGCGGTAATACGAAGGGGGCTAGCGTTGCTCGGAATTACTGGGCGTAAAGGGCGCGTAGGCGGACAGTTTAGTCAGAGGTGAAAGCCCAGGGCTCAACCTTGGAATTGCCTTTGATACTGGCTGTCTTGAGTTCGGGAGAGGTGAGTGGAATGCCGAGTGTAGAGGTGAAATTCGTAGATATTCGGCGGAACACCAGTGGCGAAGGCGACTCACTGGCCCGATACTGACGCTGAGGCGCGAAAGCGTGGGGAGCAAACAGGATTAGATACCCGCGTAGTCCGTAG	Bacteria	1	Proteobacteria	1	Alphaproteobacteria	1	Caulobacterales	1	Caulobacteraceae	1	Phenylobacterium	1
BactOtu780	CTGAGTGTCAGCCGCCGCGGTAATACGTAGGGAGCAAGCGTTGTTCGGATTTACTGGGCGTAAAGGGCGCGTAGGCGGCGTGTTAAGTCAGCTGTGAAATCTCCAAGCTCAACTTGGAACGGCCAGCTGATACTGATGTGCTAGAGTGCAGAAGGGGCAATCGGAATTCTTGGTGTAGCGGTGAAATGCGTAGATATCAAGAGGAACACCTGAGGTGAAGACGGGTTGCTGGGCTGACACTGACGCTGAGGCGCGAAAGCCAGGGGAGCAAACGGGATTAGATACCCCCGTAGTCCGTAG	Bacteria	1	Acidobacteria	1	Acidobacteria_Gp4	1	Aridibacter	0.78
BactOtu781	GAGTGTCAGCAGCCGCGGTAAGACAGAGGGTGCAAACGTTGTTCGGAATTACTGGGCGTAAAGCGCGTGTAGGCGGCTCGGAAAGTCGGATGTGAAAGCCCTGGGCTCAACCTAGGAAGTGCATTCGAAACTCCCAAGCTGGAGTGCTGGAGAGGAAGGCGGAATTCTCGGTGTAGAGGTGAAATTCGTAGATATCGAGAGGAACACCGGTGGCGAAGGCGGCCTTCTGGACAGAGACTGACGCTGAGACGCGAAAGCGTGGGGAGCAAACAGGATTAGAAACCCCAGTAGTCCGTA	Bacteria	1	Proteobacteria	1	Deltaproteobacteria	1	Myxococcales	1	Polyangiaceae	0.89	Byssovorax	0.46
BactOtu782	CTGAGTGTCAGCAGCCGCGGTAATACGGAGGGTGCGAGCGTTGTCCGGAATCACTGGGCGTAAAGGGCGCGTAGGCGGTCTCTTAAGCGTGTGGTGAAAGCCCGGGGCTCAACCCCGGGTCGGCCGTGCGAACTGGGGGACTCGAGCACTGTAGAGGCGGGCGGAATTCCGGGTGTAGCGGTGGAATGCGTAGAGATCCGGAAGAACACCGGTGGCGAAGGCGGCCCGCTGGGCAGTCTGCTGACGCTGAGGCGCGACAGCGTGGGGAGCAAACAGGATTAGAAACCCTTGTAGTCCGTAGTCA	Bacteria	1	Gemmatimonadetes	0.98	Gemmatimonadetes	0.98	Gemmatimonadales	0.98	Gemmatimonadaceae	0.98	Gemmatimonas	0.98
BactOtu783	CTGAGTGCCAGCAGCCGCGGTAATACGAAGGGGGCTAGCGTTGCTCGGAATTACTGGGCGTAAAGGGCGCGTAGGCGGACATTTAAGTCAGGGGTGAAATCCCGGGGCTCAACCTCGGAACTGCCTTTGATACTGGGTGTCTTGAGTGTGAGAGAGGTATGTGGAACTCCGAGTGTAGAGGTGAAATTCGTAGATATTCGGAAGAACACCAGTGGCGAAGGCGACATACTGGCTCATTACTGACGCTGAGGCACGAAAGCGTGGGGAGCAAACAGGATTAGATACCCCCGTAGTCCGTA	Bacteria	1	Proteobacteria	1	Alphaproteobacteria	1	Caulobacterales	0.98	Caulobacteraceae	0.98	Brevundimonas	0.98
BactOtu784	GACTGAGTGCCAGCAGCCGCGGTAATACGTAGGTGGCAAGCGTTGTCCGGAATTATTGGGCGTAAAGCGCGCGCAGGCGGTCCTTTAAGTCTGATGTGAAAGCCCACGGCTCAACCGTGGAGGGTCATTGGATACTGGGTGGCTTGAGCATCGGAGAGGCAAGGGGAATTCCACGTGTAGCGGTGAAATGCGTAGAGATGTGGAGGAACACCAGTGGCGAAGGCGGCTTTCTGGTCTGTAACTGACGCTGAGGCGCGAAAGCGTGGGGAGCAAACAGGATTAGAAACCCGTGTAGTCCGTAGTCA	Bacteria	1	Firmicutes	1	Bacilli	1	Bacillales	1	Planococcaceae	0.72	Paenisporosarcina	0.54
BactOtu785	TGACTGAGTGCCAGCAGCCGCGGTAATACGGAGGGTGCAAGCGTTAATCGGAATTACTGGGCGTAAAGCGCGCGTAGGTGGTTCGTTAAGTTGGATGTGAAAGCCCCGGGCTCAACCTGGGAACTGCATCCAAAACTGGCGAGCTAGAGTATGGTAGAGGGTGGTGGAATTTCCTGTGTAGCGGTGAAATGCTTAGATATGACATAGAACACCGATTGCGAAGGCAGCAGGCTACACAAATATTGACGCTGAGGTGCGAAAGCGTGGGGAGCAAACAGGATTAGATACCCCAGTAGTCCGTAGTC	Bacteria	1	Proteobacteria	0.87	Gammaproteobacteria	0.87	Pseudomonadales	0.42	Pseudomonadaceae	0.42	Azorhizophilus	0.23
BactOtu786	CTGAGTGTCAGCAGCCGCGGTAAGACGAACCGAGCGAACGTTGTTCGGAATCACTGGGCTTAAAGGGCGCGTAGGCGGGCTGTCAAGTCTGGGGTGAAATCCCACGGCTCAACCGTGGAACTGCCTTAGATACTGACGGCCTCGAGGGAGATAGGGGCGAGCGGAACTGTGAGTGGAGCGGTGAAATGCGTTGATATTCACAGGAACTCCGGTGGCGAAGGCGGCTCGCTGGATCTTTTCTGACGCTGAGGCGCGAAAGCTAGGGGAGCAAACGGGATTAGATACCCCCGTAGTCCGT	Bacteria	1	Planctomycetes	1	Planctomycetia	1	Planctomycetales	1	Planctomycetaceae	1	Gemmata	0.84
BactOtu787	GAGTGCCAGCCGCCGCGGTAATACGAGTGCCTCAAGCGTTATCCGGAATCATTGGGCGTAAAGGTTGTGTAGGTGGTTGTATTAGTCTTCTGTTAAATTCTTCGGCTTAACCGGGGGCATGCAGGGGAAACGGTACAACTCGAGGATGCGAGGGGTTAGCGGAACTCATAGTGTAGCGGTGAAATGCGTTGATATTATGGGGAACACCAAAAGCGAAGGCAGCTAACTGGAGCACTCCTGACACTGAAACAAGAAAGCGTGGGTCGCGAATGGGATTAGAAACCCTTGTAGTCCGTAG	Bacteria	0.98	Parcubacteria	0.87	Parcubacteria_genera_incertae_sedis	0.87
BactOtu788	GACTTGGTCATTTAGAGGAAGTAAAAGTCGTAACAAGGTTTCCGTAGGTGAACCTGCGGAAGGATCATTACCGAGTGTAGGGTTCCTAGCGAGCCCAACCTCCCACCCGTGTTTACTGTACCTTAGTTGCTTCGGCGGGCCCGCCATTCATGGCCGCCGGGGGCTCTCAGCCCCGGGCCCGCGCCCGCCGGAGACACCACGAACTCTGTCTGATCTAGTGAAGTCTGAGTTGATTGTATCGCAATCAGTTAAAACTTTCAACAATGGATCTCTTGGTTCCGGCATCGATGAAGAACGCAGCGTAGT	Bacteria	0.82	Firmicutes	0.28	Bacilli	0.19	Bacillales	0.17	Thermoactinomycetaceae 1	0.13	Shimazuella	0.13
BactOtu789	ACTGAGTGTCAGCAGCCGCGGTAATACGTAGGTGACGAGCGTTATCCGGAATTACTGGGCGTAAAGCGCACGCAAGCGGTTGGCCAAGTCTGACGTGAAATCTCCTAGCTTAACTGGGAGCGGTCGTTGGAAACTGGCGAGCTTGAGGCGATGAGAGGGATGCAGAATTCCTGGTGTAGTGGTGGAATGCGTAGAGATCAGGAGGAATACCTGTGGCGAAAGCGGCATCCTGGCGTCGTACTGACGCTCATGTGCGAAAGCGTGGGGAGTGAACGGGATTAGAAACCCTTGTAGTCCGTAG	Bacteria	1	Chloroflexi	0.77	Caldilineae	0.74	Caldilineales	0.74	Caldilineaceae	0.74	Litorilinea	0.52
BactOtu790	ACTGAGTGCCAGCAGCCGCGGTAATACGTAGGGTGCAAGCGTTAATCGGAATTACTGGGCGTAAAGCGTGCGCAGGCGGTTTTGTAAGTCTGACGTGAAATCCCCGGGCTTAACCTGGGAATTGCGTTGGAGACTGCAAGGCTAGAATCTGGCAGAGGGGGGTAGAATTCCAGGTGTAGCGGTGAAATGCGTAGATATAGGAAGGAACACCAGTGGCGAAGGCGGCTCTCTGGACTGTAACTGACGCTGAGGCGCGAAAGCGTGGGGAGCAAACAGGATTAGATACCCCTGTAGTCCGTAGTC	Bacteria	1	Proteobacteria	0.97	Betaproteobacteria	0.85	Burkholderiales	0.79	Oxalobacteraceae	0.79	Janthinobacterium	0.48
BactOtu791	CTGAGTGTCAGCAGCCGCGGTAATACAGAGGGTGCAAGCGTTAATCGGAATTACTGGGCGTAAAGCGCGCGTAGGTGGTTCGTTAAGTTGGATGTGAAAGCCCCGGGCTCAACCTGGGAACTGCAGTGGAAACTGGACGACTAGAGTGTGGTAGAGGGTAGCGGAATTCCTGGTGTAGCAGTGAAATGCGTAGAGATCAGGAGGAACATCCATGGCGAAGGCGGCCCCCTGGACAAAGACTGACGCTCAGGTGCGAAAGCGTGGGGAGCAAACAGGATTAGAAACCCCGGTAGTCCGTAG	Bacteria	1	Proteobacteria	1	Gammaproteobacteria	0.97	Enterobacteriales	0.14	Enterobacteriaceae	0.14	Rosenbergiella	0.03
BactOtu792	TGACTGACTTGGTCATTTAGAGGAAGGAGAAGTCGTAACAAGGTTTCCGTAGGTGAACCTGCGGAAGGATCATTGTCGATGCCTCAAACAATTCCACCCGCGAATACGTACCAAACACACAACAACGCGCAAGGCCAGCGGGGGCACGCAAGTTCTCCCACGACCAAGTGCGTTGTCGAGAGCGGGGGCGGGCGTCTTGATGCCTTGTGCATCCGGTCGCAAACCCGTGTCTCCCGACAAAAACTAACCCCGGCGTTTTACGCGCCAAGGAAAACGAAGCTGTTAGGTGAGGCAAACGGGGGACGTGTCCCGCGGGCGCCTTCACGATGACATGTTATGTAAAATGACTCTCGGCAACGGATATCTCGGCTCTTGCATCGATGAAGAACGCAGCGTAG	Archaea	0.41	Crenarchaeota	0.15	Thermoprotei	0.15	Thermoproteales	0.07	Thermofilaceae	0.05	Thermofilum	0.05
BactOtu793	GAGTGTCAGCCGCCGCGGTAATACGGAGGATGCAAGCGTTATCCGGAATGATTGGGCGTAAAGCGTCCGCAGGTGGCCGCTCAAGTCTGCCGTCAAAGACTCCAGCTTAACTGGAGAAAGGCGGTGGAAACTGAGCTAGCTAGAGTGCGGTAGGGGCAGAGGGAATTCCCGGTGTAGCGGTGAAATGCGTAGAGATCGGGAAGAACACCAGTGGCGAAAGCGCTCTGCTGGACCGCAACTGACACTCAGGGACGAAAGCTAGGGGAGCGAATGGGATTAGAAACCCTGGTAGTCCGTAG	Bacteria	1	Cyanobacteria/Chloroplast	0.97	Cyanobacteria	0.97	Family XIII	0.83	GpXIII	0.83
BactOtu794	ACTGAGTGTCAGCCGCCGCGGTAATACGTATGTCGCAAGCGTTATCCGGAATTATTGGGCATAAAGGGCATCTAGGCGGCCCTGTAAGTCTAGGGTGAAAACCTGCGGCTCAACCGCAGGCCTGCCCCGGAAACTACAGGGCTAGAGTATCGGAGAGGTGGACGGAACTGCACGAGTAGAGGTGAAATTCGTAGATATGTGCAGGAATGCCGATGATGAAGATAGTTCACTGGACGGTAACTGACGCTGAAGTGCGAAAGCTAGGGGAGCAAACAGGATTAGAAACCCGCGTAGTCCGTAGT	Bacteria	1	Fusobacteria	1	Fusobacteriia	1	Fusobacteriales	1	Leptotrichiaceae	1	Leptotrichia	1
BactOtu795	CTGAGTGCCAGCCGCCGCGGTAAGACAGAGGGCGCGAGCGTTGTTCGGAATTACTGGGCGTAAAGCGCGCGCAGGCGGATCTGTTTGTCCGTAAGTGAAATCCCGCCGCTCAACGGCGGGGCTGCTTGGGAAACGGCAGGTCTGGGGACCGGTAGAGGTCGGTAGAATTCCCGGTGTAGCGGTGGAATGCGTAGAGATCGGGAAGAATACCCGTGGCGAAGGCGGCCGACTGGGCCGGATCCGACGCTGAGGCGCGAAAGCGTGGGGAGCAAACAGGATTAGAAACCCTCGTAGTCCGTAGTC	Bacteria	0.93	Firmicutes	0.12	Bacilli	0.09	Bacillales	0.09	Thermoactinomycetaceae 2	0.03	Polycladomyces	0.03
BactOtu796	ACTGAGTGCCAGCAGCCGCGGTAATACGGAGGGTGCAAGCGTTATCCGGATTCACTGGGTTTAAAGGGTGCGTAGGCGGGTCTGTAAGTCAGTGGTGAAATCTCAGAGCTTAACTCTGAAACTGCCATTGATACTATAGGTCTTGAATTTCCTGGAGGTTAGCGGAATATGTCATGTAGCGGTGAAATGCTTAGATATGACATAGAACACCGATTGCGAAGGCAGCTGACTATAGGTAGATTGACGCTGAGGCACGAAAGCGTGGGGATCAAACAGGATTAGAAACCCTGGTAGTCCGTAGTC	Bacteria	1	Bacteroidetes	1	Sphingobacteriia	1	Sphingobacteriales	1	Chitinophagaceae	1	Filimonas	0.84
BactOtu797	GAGTGTCAGCAGCCGCGGTAATACGGAGGGTGCAAGCGTTGTCCGGATTTATTGGGTTTAAAGGGTGCGTAGGTGGCTTATTAAGTCAGTGTTTAAAGTCTGCAGCTCAACTGTAGGAATGGCATTGATACTGATGAGCTTGAGTAAAGTTGAGGTAGACAGAATTGATGGTGTAGCGGTGAAATGCATAGATATCATCAAGAATACCGATTGCGAAGGCAGTTTACTAAGCTTTAACTGACACTGAGGCACGAAAGTGTGGGGATCAAACAGGATTAGAAACCCTTGTAGTCCGTAGTC	Bacteria	1	Bacteroidetes	1	Cytophagia	0.91	Cytophagales	0.91	Chryseolinea	0.21
BactOtu798	GAGTGTCAGCAGCCGCGGTAAGACGAAGGGGGCTAGCGTTGTTCGGAATTACTGGGCGTAAAGCGAGTGTAGGCGGTTGCCCAAGTCAGGTGTGAAAGCCTTGAGCTCAACTCAAGAAATGCACTTGGTACTGGGTGGCTAGAGGACCGGAGAGGATAGTGGAATTCCCAGTGTAGTGGTGAAATACGTAGAGATTGGGAAGAACACCAGTGGCGAAGGCGGCTATCTGGACGGTTACTGACGCTAAGACTCGAAAGCGTGGGGAGCAAACAGGATTAGAAACCCCTGTAGTCCGTAGTC	Bacteria	1	Proteobacteria	1	Alphaproteobacteria	1	Rhodospirillales	1	Reyranella	1
BactOtu799	GACTGAGTGTCAGCAGCCGCGGTAATACGTAGGGTGCGAGCGTTAATCGGAATTACTGGGCGTAAAGCGTGCGCAGGCGGTTCGCCGTGTCCTGTGTGAAAGCCCCGGGCTTAACCTGGGAACTGCATGGGAAACTGGCGGGCTTGAGTGTGGCAGAGGGGGGTGGAATTCCGCGTGTAGCAGTGAAATGCGTAGAGATGTGGAGGAACACCGATGGCGAAGGCAGCCCCCTGGGTCAAGATTGACGCTCATGCACGAAAGCGTGGGGAGCAAACAGGATTAGATACCCCTGTAGTCCGTAGT	Bacteria	1	Proteobacteria	1	Betaproteobacteria	1	Rhodocyclales	0.69	Rhodocyclaceae	0.69	Sulfuritalea	0.41
BactOtu800	ACTGAGTGTCAGCAGCCGCGGTAAGACGGAGGGGGCAAGCGTTGTCCGGAATCACTGGGCGTAAAGCGCACGTAGGTGGCTTGGTGCGTCGGCGCTGAAACCTCTGGGCTTAACCCAGAGACGCGTGCCGATACGACTAGGCTTGAGGCAGGGAGAGGGTAGCGGAATTCCGGGTGTAGTGGTGAAATGCGTAGAGATCCGGAGGAACGCCTGAAGCGAAAGCGGCTACCTGGTCCTGTCCTGACACTGAGGTGCGAAAGCGTGGGGAGCGAACCGGATTAGAAACCCGGGTAGTCCGTAGTC	Bacteria	1	Chloroflexi	0.78	Chloroflexia	0.72	Chloroflexales	0.72	Oscillochloridaceae	0.6	Oscillochloris	0.6
BactOtu801	GAGTGTCAGCAGCCGCGGTAATACGTAGGGGGCGAGCGTTGTCCGAAGTTACTGGGCGTAAAGCGCGCGTAGGCGGTTTTCTAAGTCCGGCGTGAAAGGTTCAGGGCTCAACCCGAACAGTGCGCTGGAGACTGGAGAGCTTGAGGACGGGAGAGGGAAGCGGAATTCCGGGTGTAGCGGTGAAATGCGTAGATATCAGGAGGAACACCAATGGCGAAGGCAGCTCGCTGGGACGGTACTGACGCTGAGGCGCGAAAGCGTGGGGAGCAAACAGGATTAGATACCCTGGTAGTCCGTA	Bacteria	1	Armatimonadetes	0.95	Armatimonadia	0.95	Armatimonadales	0.95	Armatimonadaceae	0.95	Armatimonas/Armatimonadetes_gp1	0.95
BactOtu802	CTGAGTGTCAGCAGCCGCGGTAATACGAAGGGGGCTAGCGTTGCTCGGAATCACTGGGCGTAAAGCGCACGTAGGCGGATTTCTAAGTCAGGGGTGAAATCCTGGAGCTCAACTCCAGAACTGCCTTTGATACTGGGAATCTCGAGTCCGGGAGAGGTGAGTGGAACTGCGAGTGTAGAGGTGAAATTCGTAGATATTCGCAAGAACACCAGTGGCGAAGGCGGCTCACTGGCCCGGTACTGACGCTGAGGTGCGAAAGCGTGGGGAGCAAACAGGATTAGAAACCCTAGTAGTCCGT	Bacteria	1	Proteobacteria	1	Alphaproteobacteria	1	Rhizobiales	1	Hyphomicrobiaceae	0.56	Rhodoplanes	0.55
BactOtu803	ACTGAGTGCCAGCAGCCGCGGTAATACGTAGGAGGCGAGCGTTGTCCGGATTTACTGGGCGTAAAGGGCGCGCAGGCGGCCTTGCAAGTACCGTGTGAAATCCACCTGCCCAACGGGTGGGGTGCTAGGTAGACTGCAAGGCTAGAGGACGGTAGAGGGGGGTGGAATTGCTGGTGTAGCGGTGAAATGCGTAGAGATCAGCAGGAACACCCGTGGCGAAGGCGGCCCCCTGGGCCGTACCTGACGCTGAGGCGCGAAGGCTAGGGGAGCGAACGGGATTAGATACCCGTGTAGTCCGTAGTCA	Bacteria	0.96	Chloroflexi	0.4	Anaerolineae	0.21	Anaerolineales	0.21	Anaerolineaceae	0.21	Thermomarinilinea	0.21
BactOtu804	TGAGTGTCAGCCGCCGCGGTAAGACGGGGGGGAGTGTTCTTCGGAATGACTGGGCGTAAAGGGCACGTAGGCGGCGAATCGGGTAGAAAGTGAAAGTCGTCAAAAAGTGTCGGAATGCTCTCGAAACCAATTCACTTGAGTGAGATTGAGGAAAGTGGAATTTCATCTGTAGGGGTGAAATCCGTAGATTTACGAAGGAACGCCAAAAGCGAAGGCAACTCTGTGAGTCCCTACAGACGCTGGGGTGCGAAAGCATGGGGAGCGAACATGATTAGATACCCTTGTAGTCCGTAGTC	Plantae	1									Zea mays mitochondria	1
BactOtu805	GACTGAGTGTCAGCAGCCGCGGTAAAACGTAGGAGGCGAGCGTTATCCGGAGTTACTGGGCGTAAAGCGTATGTAGGTGGTGTGGCACGTCAAATGTGAAAGCTGCTGGCTAAACCAGCAGAGGGCGTGTGATACGGCCAGACTAGAGGGTGATAGAGGAGCGTAGAATTCCGGGTGTAGTGGTGAAATGCGTAGAGATCCGGAGGAATACCAGTGGCGCAGGCGGCGCTCTGGGTCACACCTGACACTGAGATACGAAGGCATGGGGAGCGAACGGGATTAGAAACCCTAGTAGTCCGT	Bacteria	0.97	Chloroflexi	0.7	Anaerolineae	0.54	Anaerolineales	0.54	Anaerolineaceae	0.54	Ornatilinea	0.28
BactOtu806	GAGTGTCAGCAGCCGCGGTAATACGGGGGGGGCAAGCGTTGTTCGGAATTACTGGGCGTAAAGGGTTCGTAGGTGGCCTGCTAAGTCACACGTGAAATCCCTCAGCTTAACTGGGGAACTGCGTGTGAGACTGGCGGGCTTGAGTGCAGGAGAGGAACGCGGAATTCCAGGTGTAGCGGTGAAATGCGTAGATATCTGGAGGAACACCGGTGGCGAAGGCGGCGTTCTGGACTGCTACTGACACTGAGGAACGAAAGCCAGGGGAGCAAACGGGATTAGAAACCCGTGTAGTCCGTAGT	Bacteria	1	Acidobacteria	0.98	Acidobacteria_Gp6	0.97	Gp6	0.97
BactOtu807	TGAGTGCCAGCCGCCGCGGTAATACGTAGGTGGCAAGCGTTGTCCGGAATTATTAGGCGTAAAGCGCGCGCAGGTGGTTCCTTAAGTCTGATGTGAAAGCCCACGGCTCAACCGTGGAGGGTCATTGGAAACTGGGGGACTTGAGTGCAGAAGAGGAAAGTGGAATTCCAAGTGTAGCGGTGAAATGCGTAGAGATTTGGAGGAACACCAGTGGCGAAGGCGACTTTCTGGTCTGTAACTGACACTGAGGCGCGAAAGCGTGGGGAGCAAACAGGATTAGATACCCGTGTAGTCCGTA	Bacteria	1	Firmicutes	1	Bacilli	1	Bacillales	1	Planococcaceae	0.96	Lysinibacillus	0.44
BactOtu808	GACTGAGTGTCAGCCGCCGCGGTAAGACGGAGGATGCAAGCGTTATCCGGAATTATTGGGCGTAAAGCGTCCGCAGGTGGCTCGTCAAGTCTGCTGTCAAAGGCCGGGGCTCAACTTCGGAAAGGCAGTGGAAACTGACAAGCTAGAGAGAGGTAGGGGTAAGGGGAATTCCCGGTGTAGCGGTGAAATGCGTAGAGATCGGGAAGAACACCCGTGGCGAAAGCGCCTTACTGGACCTCATCTGACACTCAGGGACGAAAGCTAGGGGAGCGAAAGGGATTAGAAACCCCTGTAGTCCGTA	Bacteria	1	Cyanobacteria/Chloroplast	0.97	Cyanobacteria	0.95	Family VIII	0.35	GpVIII	0.35
BactOtu809	GAGTGTCAGCAGCCGCGGTAAAACGTAGGACACAAGCGTTATCCGGAGTTACTGGGCGTAAAGGGCGTGTAGGCGGACCTGTAAGTCTATTCTGAAAGCTCCTGGCTAAACTGGGAGAGGCGAATGGAGACTGCAGATCTAGAGTGAGGAAGAGGAAAGTGGAATTCCGCGTGTAGTGGTGAAATGCGTAGAGATGCGGAGGAACACCAGTGGCGAAAGCGACTTTCTGGTCCTTAACTGACGCTGAGGCGCGAAAGCATGGGGAGCGAACGGGATTAGAAACCCCCGTAGTCCGTAGTC	Bacteria	0.98	Chloroflexi	0.47	Anaerolineae	0.33	Anaerolineales	0.33	Anaerolineaceae	0.33	Ornatilinea	0.14
BactOtu810	TGAGTGCCAGCAGCCGCGGTAATACGGAGGGTGCAAGCGTTATCCGGATTCACTGGGTTTAAAGGGTGCGTAGGTGGGTTGATAAGTCAGTGGTGAAATCTCCGAGCTTAACTTGGAAACTGCCATTGATACTATTGATCTTGAATCTCGCGTAGGTAAGCGGAATATGTCATGTAGCGGTGAAATGCTTAGATATGACATAGAACACCAATTGCGAAGGCAGCTTACTTCACGAGTATTGACACTGAGGCACGAAAGCGTGGGGAGCAAACAGGATTAGATACCCTCGTAGTCCGT	Bacteria	1	Bacteroidetes	1	Sphingobacteriia	1	Sphingobacteriales	1	Chitinophagaceae	1	Terrimonas	0.51
BactOtu811	TGACTGAGTGCCAGCAGCCGCGGTAATACGTAGGTGGCAAGCGTTGTCCGGAATTATTGGGCGTAAAGCGCGCGCAGGCGGTCGGGTAAGTCTGATGTTAAAGCCCGGGGCTCAACCCCGGTTCGCATCGGAAACTGCGTAGCTTGAGTGCAGAAGAGGAAAGCGGTATTCCACGTGTAGCGGTGAAATGCGTAGAGATGTGGAGGAACACCAGTGGCGAAGGCGACTTCCTGGCCTGTAACTGACGCTGAGGCGCGAAAGCGTGGGGAGCAAACAGGATTAGATACCCGTGTAGTCCGTAG	Bacteria	1	Firmicutes	1	Bacilli	1	Bacillales	1	Paenibacillaceae 1	1	Brevibacillus	0.99
BactOtu812	CTGAGTGTCAGCCGCCGCGGTAATACGTAGGTGGCAAGCGTTGTCCGGATTTATTGGGTTTAAAGGGTGCGTAGGCGGCCTATTAAGTCAGTTCTGAAATATCCCGGCTTAACCGGGAGGGTGGGATTGATACTGATGGGCCTGAGTGGAGTCGAGGTAGGCGGAATTGACGGTGTAGCGGTGAAATGCTTAGATATCGTCAAGAACACCGATAGTGTAGACAGCTTACTAGACTTCAACTGACGCTGAGGCACGAAAGTGTGGGGATCAAACAGGATTAGATACCCCCGTAGTCCGTAG	Bacteria	1	Bacteroidetes	1	Cytophagia	1	Cytophagales	1	Ohtaekwangia	0.93
BactOtu813	TGACTGAGTGCCAGCCGCCGCGGTAATACGTAGGGTGCAAGCGTTAATCGGAATTACTGGGCGTAAAGCGTGCGCAGGCGGTTTCGTAAGTCTGTCGTGAAATCCCCGGGCTTAACCTGGAAACTGCCGTGGATACTATAAATCTTGAATGTTGTGGAGGTTAGCGGAATATGTCATGTAGCGGTGAAATGCATAGATATGCGGAGGAACACCGATGGCGAAGGCAGTCCCCTGGGCCTGTACTGACGCTGAGGCACGAAAGCGTGGGGAGCAAACAGGATTAGAAACCCCCGTAGTCCGT	Bacteria	1	Proteobacteria	0.81	Betaproteobacteria	0.81	Burkholderiales	0.8	Comamonadaceae	0.41	Tepidicella	0.4
BactOtu814	TGACTGAGTGCCAGCAGCCGCGGTAATACGTAGGGTGCAGGCGTTAATCGGAATTACTGGGCGTAAAGCGTGTGCAGGCGGTCTATTAAGACAGGTGTGAAATCCCCGGGCTTAACCTGGGAACTGCGCTTGTAACTGATAGGCTTGAGTGTGGCAGAGGGGGGTGGAATTCCACGTGTAGCAGTGAAATGCGTAGAGATGTGGAGGAACACCGATGGCGAAGGCAGCCCCCTGGGCTAACACTGACGCTCATGCACGAAAGCGTGGGGAGCAAACAGGATTAGAAACCCTTGTAGTCCGT	Bacteria	1	Proteobacteria	1	Betaproteobacteria	1	Rhodocyclales	0.65	Rhodocyclaceae	0.65	Methyloversatilis	0.27
BactOtu815	CTGAGTGTCAGCAGCCGCGGTAATACGGAGGGTGCAAGCGTTAATCGGAATTACTGGGCGTAAAGCGCACGTAGGCGGATATTTAAGTCAGGGGTGAAATCCCAGAGCTCAACTCTGGAACTGCCTTTGATACTGGCTGTCTTGAGTTCGGGAGAGGTGAGTGGAATGCCGAGTGTAGAGGTGAAATTCGTAGATATTCGGCGGAACTCCAGTGGCGAAGGCGACTCACTGGCCCGATACTGACGCTGAGGCACGAAAGCGTGGGGAGCAAACAGGATTAGAAACCCGCGTAGTCCGTAGTCA	Bacteria	1	Proteobacteria	1	Alphaproteobacteria	0.95	Rhizobiales	0.72	Beijerinckiaceae	0.11	Methylovirgula	0.11
BactOtu816	GAGTGCCAGCCGCCGCGGTAATACGTAGGTGGCAAGCGTTGTCCGGAATTATTGGGCGTAAAGCGCGCGCAGGCGGCTATGTAAGTCAGGTGTGAAAGCCCCGGGCTCAACCCAGGAAGTGCATCTGATACTGCGTAGCTTGAGTACCGAAGAGGATAGTGGAATTCCAGGTGTAGTGGTGAAATACGTAGATATCTGGAGGAACACCGGTGGCGAAGGCGGCTATCTGGTCGAGTACTGACACTGAGACACGAAAGCATGGGGATCAAACAGGATTAGAAACCCGAGTAGTCCGT	Bacteria	1	Ignavibacteriae	0.15	Ignavibacteria	0.15	Ignavibacteriales	0.15	Ignavibacteriaceae	0.15	Melioribacter	0.15
BactOtu817	ACTGAGTGTCAGCCGCCGCGGTAATACGAAGGGTGCAAGCGTTACTCGGAATTACTGGGCGTAAAGCGCACGCAGGCGGTCTGTCAAGTCGGATGTGAAATCCCCGGGCTCAACCTGGGAACTGCATTCGAAACTGGCAGGCTAGAGTCTTGTAGAGGGGGGTAGAATTCCAGGTGTAGCGGTGAAATGCGTAGAGATCGGGAGGAACACCAGTGGCGAAGGCGACTGTCTGGTCTGTAACTGACACTGAGGCGCGAAAGCGTGGGGAGCAAACAGGATTAGATACCCGCGTAGTCCGTAGTC	Bacteria	1	Proteobacteria	0.99	Gammaproteobacteria	0.98	Enterobacteriales	0.93	Enterobacteriaceae	0.93	Siccibacter	0.18
BactOtu818	CTGAGTGTCAGCAGCCGCGGTAACACGTAGGGGGCGAGCGTTGTCCGGATTTATTGGGCGTAAAGAGCTCGTAGGCGGTTAGGAAAGTCGGGTGTGAAAGCTCGAGGCTCAACCTCGAGACGCCACTCGATACTTCCTTGACTGGAGTCCGGTAGAGGAGTGCGGAATTCCTGGTGTAGCGGTGAAATGCGCAGATATCAGGAGGAACACCAACGGCGAAGGCAGCACTCTGGGCCGGTACTGACGCTGAGGAGCGAAAGCGTGGGGAGCAAACAGGATTAGATACCCCCGTAGTCCGTAG	Bacteria	0.99	Actinobacteria	0.97	Acidimicrobidae	0.91	Acidimicrobiales	0.91	Acidimicrobineae_incertae_sedis	0.38	Aciditerrimonas	0.38
BactOtu819	TGACTGAGTGTCAGCAGCCGCGGTAATACGTAGGGGGCAAGCGTTGTCCGGAATTATTGGGCGTAAAGCGCGCGCAGGCGGCTAATTAAGTCTGGTGTTTAATCTTGGGGCTCAACCCCGAGTCGCACTGGAAACTGGTTGGCTTGAGTGCAGAAGAGGAAAGTGGAATTCCACGTGTAGCGGTGAAATGCGTAGAGATGTGGAGGAACACCAGTGGCGAAGGCGACTTTCTGGGCTGTAACTGACGCTGAGGCGCGAAAGCGTGGGGAGCAAACAGGATTAGATACCCTGGTAGTCCGTAG	Bacteria	1	Firmicutes	1	Bacilli	1	Bacillales	1	Paenibacillaceae 1	0.99	Paenibacillus	0.91
BactOtu820	GAGTGTCAGCCGCCGCGGTAATACAGAGGGTGCAAGCGTTAATCGGAATTACTGGGCGTAAAGCGCGCGTAGGTGGTTTGTTAAGTTGGATGTGAAAGCCCCGGGCTCAACCTGGGAACTGCATCCAAAACTGGCAAGCTAGAGTACGGTAGAGGGGGATGGAATTCCGCGTGTAGCAGTGAAATGCGTAGATATGCGGAGGAACACCGATGGCGAAGGCAGCTTACTAAGCAGTTATTGACGCTGAGGCACGAAAGCGTGGGGATCAAACAGGATTAGATACCCTAGTAGTCCGTAGT	Bacteria	1	Proteobacteria	0.95	Betaproteobacteria	0.49	Burkholderiales	0.4	Burkholderiales_incertae_sedis	0.34	Paucibacter	0.19
BactOtu821	CTGAGTGCCAGCCGCCGCGGTAATACGTAGGGAGCAAGCGTTGTCCGGATTCACTGGGTGTAAAGGGTGCGTAGGCGGAACAATAAGTCAGCGGTGAAATCTTACGGCTTAACCGTGAAACTGCCGTTGATACTGTTGTTCTTGAGTTCGGGAGAGGTTGATAGAATTCCAGGTGTAGCGGTGAAATGCGTAGATATCTGGAAGAATACCAGTGGCGAAGGCGGTCAACTGGCCCGAAACTGACGCTGAGGCACGAAAGCGTGGGGAGCGAACAGGATTAGATACCCTGGTAGTCCGTAG	Bacteria	1	Ignavibacteriae	0.28	Ignavibacteria	0.28	Ignavibacteriales	0.28	Ignavibacteriaceae	0.28	Ignavibacterium	0.19
BactOtu822	GACTGAGTGTCAGCCGCCGCGGTAATACGAAGGGTGCAAGCGTTAATCGGAATTACTGGGCGTAAAGCGCGCGTAGGTGGTTTGGTAAGATGGATGTGAAATCCCCGGGCTCAACCTGGGAACTGCATTCGAAACTGTCTGGCTAGAGTGCGGTAGAGGGTAGTGGAATTTCCAGTGTAGCGGTGAAATGCGTAGATATAGGAAGGAACACCAGTGGCTAAGGCGACCACCTGGGCTCATACTGACACTGAGGTGCGAAAGCGTGGGGAGCAAACAGGATTAGAAACCCTTGTAGTCCGTAGT	Bacteria	1	Proteobacteria	1	Gammaproteobacteria	1	Pseudomonadales	0.84	Pseudomonadaceae	0.84	Serpens	0.27
BactOtu823	GAGTGTCAGCAGCCGCGGTAATACGAAGGGACCAAGCGTTGTTCGGATTTACTGGGCGTAAAGCGCGCGCAGGCGGTTCCGAAAGTCGAGCGTGAAAGCTCCTGGCCCAACTGGGAGAGGCCGTTCGAAACTTCGGGACTTGAAGGCGGGAGAGGCAGATGGAATTTCCGGTGTAGCGGTAAAATGCGTAGATACCGGAAGGAACACCAGTGGCGAAAGCGATCTGCTGGCCCGCCCTTGACGCTCAGGCGCGAAAGCTAGGGGAGCGACCGGGATTAGATACCCTGGTAGTCCGTA	Bacteria	0.99	Acidobacteria	0.14	Acidobacteria_Gp1	0.11	Acidipila	0.09
BactOtu824	GACTGAGTGCCAGCAGCCGCGGTAATACAGAGGGTGCGAGCGTTAATCGGAATTACTGGGCGTAAAGCGCACGTAGACGGTCTTGTAAGTCGGGTGTGAAAGCCCCGGGCTTAACCTGGGAACTGCATTCGAGACTGCATTACTGGAGTATGGGAGAGGGCAGTGGAATTTCCGGTGTAGCGGTGAAATGCGTAGATATCGGAAGGAACATCAGTGGCGAAAGCGACTGCCTGGCCCAATACTGACGTTCATGTGCGAAAGCGTGGGGAGCAAACAGGATTAGAAACCCCCGTAGTCCGT	Bacteria	1	Proteobacteria	1	Gammaproteobacteria	1	Xanthomonadales	0.97	Sinobacteraceae	0.97	Povalibacter	0.92
BactOtu825	TACTGAGTGTCAGCCGCCGCGGTAATACGTAGGGGGCAAGCGTTGTCCGGAATTATTGGGCGTAAAGCGCGCGCAGGCGGTCCTTTAAGTCTGATGTGAAAGCCCACGGCTCAACCGTGGAGGGTCATTGGAAACTGCCTGGCTTGAGTGCAGAAGAGGAAAGCGGTATTCCACGTGTAGCGGTGAAATGCGTAGAGATGTGGAGGAACACCAGTGGCGAAGGCGCCTTGCTGGCCGATTGCTGACGCTGAGGCGCGAAAGCGTGGGGAGCAAACAGGATTAGAAACCCCCGTAGTCCGTAGTCA	Bacteria	0.99	Firmicutes	0.98	Bacilli	0.97	Bacillales	0.96	Bacillaceae 2	0.3	Pullulanibacillus	0.17
BactOtu826	CTGAGTGTCAGCCGCCGCGGTAATACGGAGGGTGCGAGCGTTATCCGGAATTACTGGGTTTAAAGGGAGCGTAGGAGGGCAGGTAAGTCAGTGGTGAAATCTCCGGGCTTAACTCGGAAACTGCCGTTGATACTATCTGTCTTGAATACCGTGGAGATGAGCGGAATATGTCATGTAGCGGTGAAATGCTTAGATATGACATAGAACACCAATTGCGAAGGCAGCTCGTTACACGAATATTGACTCTGAGGCTCGAAAGCGTGGGGATCAAACAGGATTAGATACCCCGGTAGTCCGT	Bacteria	1	Bacteroidetes	1	Sphingobacteriia	1	Sphingobacteriales	1	Chitinophagaceae	1	Flavisolibacter	0.83
BactOtu827	CTGAGTGTCAGCCGCCGCGGTAATACGAAGGGGGCTAGCGTTGCTCGGAATTACTGGGCGTAAAGGGAGCGTAGGCGGACATTTAAGTCAGGGGTGAAATCCCAGAGCTCAACTCTGGAACTGCCTTTGATACTGGGTGTCTTGAGTGTGAGAGAGGTATGTGGAACTCCGAGTGTAGAGGTGAAATTCGTAGATATTCGGAAGAACACCAGTGGCGAAGGCGACCACCTGGACTGATACTGACACTGAGGTGCGAAAGCGTGGGGAGCAAACAGGATTAGATACCCCGGTAGTCCGTAG	Bacteria	1	Proteobacteria	1	Alphaproteobacteria	0.98	Caulobacterales	0.84	Caulobacteraceae	0.84	Brevundimonas	0.83
BactOtu828	GAGTGTCAGCAGCCGCGGTAAGACAGGGGGTGCAAACGTTGCTCGGAATCACTGGGCGTAAAGCGCACGTAGGCGGTCCTGTAAGTCAGGTGTGAAAGCCCTCGGCTTAACCGAGGAACTGCGCCTGATACTGCAGGGCTCGAGGACGGGAGGAGAAGGTGGAATTCCTGGTGGAGCGGTGAAATGCGTAGATATCAGGAGGAACACCGGTGGCGAAAGCGACCTTCTGGTCCGTTCCTGACGCTGAGGTGCGAGAGCTAGGGGAGCAAACGGGATTAGAAACCCTTGTAGTCCGT	Bacteria	1	Proteobacteria	0.36	Deltaproteobacteria	0.32	Myxococcales	0.23	Kofleriaceae	0.19	Kofleria	0.19
BactOtu829	CTGAGTGCCAGCAGCCGCGGTAATACGTAGAAGACTAGTGTTAGTCATCTTTATTAGGTTTAAAGGGTACCTAGACGGTAAATTAAACTCTAAACGAGTACTTTTTTACTAGAGTTATATGAGAGAAGGAAGAATACCTGGAGTAGAGATAGAATTCGATAATACCAGGGGGACTGTCAACGGCGAAGGCGTCCTTCTATGTAAAAACTGACGTTGAGGGACGAAGGCTCGGGTAGCGATAAGGATTAGATACCCGCGTAGTCCGTAG	Fungus	1									Fusarium	1
BactOtu830	TGACTGGGTGCCAGCAGCCGCGGTAATACGTAGGGTGCAAGCGTTAATCGGAATTACTGGGCGTAAAGCGCGCGTAGGTGGTATGTTAGGTTGGATGTGAAATCCCCGGGCTTAACCTGGGAACTGCATTTGTGACTGCATGGCTAGAGTACGGCAGAGGGGGATGGAATTCCGCGTGTAGCAGTGAAATGCGTAGATATGCGGAGGAACACCGATGGCGAAGGCAATCCCCTGGGCCTGTACTGACGCTCATGCACGAAAGCGTGGGGAGCAAACAGGATTAGATACCCGGGTAGTCCGT	Bacteria	1	Proteobacteria	1	Betaproteobacteria	0.86	Burkholderiales	0.86	Comamonadaceae	0.75	Curvibacter	0.31
BactOtu831	GAGTGTCAGCAGCCGCGGTAATACGGGGGGGGCAAGCGTTGTTCTGAATTACTGGGCGTAAAGGGCGCGTAGGCGGCCTGCTTAGTCGGACGTGAAATCCCTCGGCTCAACCGGGGAACTGCGTCCGATACTGGCGGGCTCGAATCCGGGAGAGGGATGTGGAATTCCAGGTGTAGCGGTGAAATGCGTAGATATCAGGAGGAACACCGGTGGCGAAGGCGGGTCTCTGGGCCGGTACTGACGCTGAGGAGCGAAAGCGTGGGGAGCGAACAGGATTAGAAACCCGAGTAGTCCGT	Bacteria	1	Acidobacteria	0.51	Acidobacteria_Gp6	0.41	Gp6	0.41
BactOtu832	GACTGAGTGCCAGCCGCCGCGGTAATACGTAGGTGGCAAGCGTTGTCCGGAATCACTGGGCGTAAAGCGCGCGCAGGCGGCCATTTAAGTCTGGGGTGAAAGCCCGGAGCTCAACTCCGGGACTGCCTTGGATACTGGATGGCTTGAGCATTGGAGAGGCAAGGGGAATTCCACGTGTAGCGGTGAAATGCGTAGATATGTGGAGGAACACCAGTGGCGAAGGCGCCTTGCTGGCCAATTGCTGACGCTGAGGCGCGAAAGTGTGGGGAGCAAACAGGATTAGAAACCCCAGTAGTCCGTAGT	Bacteria	1	Firmicutes	0.99	Bacilli	0.98	Bacillales	0.98	Alicyclobacillaceae	0.94	Effusibacillus	0.92
BactOtu833	CTGAGTGCCAGCCGCCGCGGTAATACGTAGGGTGCAAGCGTTAATCGGAATTACTGGGCGTAAAGCGTGCGCAGGCGGTTATGCAAGACAGGTGTGAAATCCCCGGGCTTAACCTGGGAACTGCATCCAAAACTGGCAAGCTAGAGTATGGTAGAGGGTGGTGGAATTTCCTGTGTAGCGGTGAAATGCGTAGATATGCGGAGGAACACCGATGGCGAAGGCAGTCCCCTGGGCCTGTACTGACGCTGAGGCACGAAAGCGTGGGGAGCAAACAGGATTAGATACCCTAGTAGTCCGTA	Bacteria	1	Proteobacteria	1	Betaproteobacteria	0.89	Burkholderiales	0.88	Burkholderiales_incertae_sedis	0.48	Paucibacter	0.15
BactOtu834	GACTGAGTGCCAGCAGCCGCGGTAACAAACTGGAAGATCTCATCAATGCCGGTATCCGTCATGGCGTAGCAGCCGATGGAGACGCAGGCACCGTGAATCATCAGGTATTTGCCTTCATAACCGTGGGCGCGGTCAAAGTTGTTCGGAAAGCCAATATTGATCGCCTTATAGAAACGGCTGTCCGGCTTAAGCTGGCTGCGCTGCACCGAATAGAAACCCTTGTAGTCCGTAGT	Archaea	0.14	Euryarchaeota	0.14	Methanomicrobia	0.1	Methanomicrobiales	0.09	Methanoregulaceae	0.09	Methanosphaerula	0.09
BactOtu835	CTAGTGTCAGCAGCCGCGGTAATACGTAGGTGGCAAGCGTTGTCCGGATTTATTGGGCGTAAAGCGCGCGCAGGCGGTCCTTTAAGTCTGATGTGAAAGCCCACGGCTCAACCGTGGAGGGTCATTGGAAACTGGAGGACTTGAGTGCAGAAGAGGAAAGTGGAATTCCAAGTGTAGCGGTGAAATGCGTAGAGATTTGGAGGAACACCAGTGGCGAAGGCGACTTTCTGGTCTGTAACTGACGCTGAGGCGCGAAAGCGTGGGGAGCGAACAGGATTAGATACCCTGGTAGTCCGTAGTCA	Bacteria	1	Firmicutes	1	Bacilli	1	Bacillales	0.99	Planococcaceae	0.92	Lysinibacillus	0.51
BactOtu836	CTGAGTGCCAGCAGCCGCGGTAATACGTAGGTGGCGAGTGTTGTCCGGATTTATTGGGTTTAAAGGGTGCGTATGCGGCCTATTAAGTCAGTGCTGAAATATTCCGGCTTAACCGGGAGGGTGGCATTGATACTGATGGGCTAGAGTACAGATGAGGTAGGCGGAATTGACGGTGTAGCGGTGAAATGCTTAGATATCGTCAAGAACACCTATAGCGAAGGCAGCTTACTAGGCTGAAACTGACGCTGAGGCACGAAAGTGTGGGGATCAAACAGGATTAGAAACCCCAGTAGTCCGTA	Bacteria	1	Bacteroidetes	1	Cytophagia	1	Cytophagales	1	Ohtaekwangia	0.45
BactOtu837	GACTGAGTGCCAGCCGCCGCGGTAATACGTAGGTGGCAAGCGTTGTCCGGATTTACTGGGCGTAAAGCGCGCGCAGGTGGTTTCTTAAGTCTGATGTGAAAGCCCACGGCTCAACCGTGGAGGGTCATTGGAAACTGGGAGACTTGAGTGCAGAAGAGGAAAGTGGAATTCCATGTGTAGCGGTGAAATGCGTAGAGATTAGGAAGAATACCAGTGGCGAAGGCGACTTTCTGGACTGTAACTGACACTGAGGCTCGAAAGCGTGGGGAGCAAACAGGATTAGAAACCCCAGTAGTCCGTAGTCA	Bacteria	1	Firmicutes	1	Bacilli	0.97	Bacillales	0.76	Planococcaceae	0.75	Viridibacillus	0.7
BactOtu838	GACTGAGTGCCAGCAGCCGCGGTAATACAGAGGTCCCAAGCGTTGTTCGGATTCACTGGGCGTAAAGGGTGCGTGGGTGGCCAGGTAAGTTCGGTGTGAAAGCTCGGAGCTTAACTTCGAAATGGCATTGAATACTATCTGGCTGGAGGGTCGGAGGGGAGACTGGAATTCTTGGTGTAGCAGTGAAATGCGTAGATATCGAGAGGAACACCAGTGGCGAAGGCGAGTCTCTGGACGACTCCTGACACTGAGGCACGAAAGCCAGGGGAGCAAACAGGATTAGAAACCCTAGTAGTCCGTAGT	Bacteria	1	Verrucomicrobia	0.99	Subdivision3	0.99	Subdivision3_genera_incertae_sedis	0.98
BactOtu839	GACTGAGTGTCAGCAGCCGCGGTAAGACAGAGGATGCAAGCGTTATCCGGAATGATTGGGCGTAAAGTGTCTGTAGGTAGCTTTTTAAGTCCGCCGTCAAATCCCAGGGCTCAACCCTAGACAGGCGGTGGAAACTACCAAGCTGGAGTACGGTAGGGGCAGAGGGAATTCCCGGTGTAGCGGTGAAATGCGTAGAGATCGGGAAGAACATCGGTGGCGAAAGCGCTCTGCTGGACCAAAACTGACACTCAGGGACGAAAGCGTGGGGAGCAAACAGGATTAGATACCCTAGTAGTCCGT	Bacteria	1	Cyanobacteria/Chloroplast	0.63	Cyanobacteria	0.35	Family XIII	0.23	GpXIII	0.23
BactOtu840	CTGAGTGCCAGCAGCCGCGGTAAGACAGAGGTGCCAAGCGTTAGGCGGAATCACTGGGCTTAAAGCGTGTGTAGGCGGAATGGTAAGTACCTTGTGAAATCCCACGGCTCAACCGTGGAACTGCTTGGTATACTGCTTTTCTTGAGCCACTTAGGGGCAATCGGAACAAACGGTGGAGCGGTGAAATGCGTAGATATCGTTTGGAACGCCAATGGTGAAAACAGATTGCTGGGAGTGTGCTGACGCTGAGACACGAAAGCCAGGGGAGCGAACGGGATTAGAAACCCCCGTAGTCCGTAGT	Bacteria	1	candidate division WPS-1	0.94	WPS-1_genera_incertae_sedis	0.94
BactOtu841	TGAGTGCCAGCAGCCGCGGTGATACGTAGGGGGCGAGCGTTGTCCGGAATCATTGGGCGTAAAGAGCTCGTAGGCGGCTTAGTAAGTCGGTCGTGAAAGCCCGAGGCTCAACTTCGGGACTGCGGTCGATACTGCTATAGCTAGAGTTTGGTAGAGGAGAACGGAATTCCCGGTGTAGCGGTGGAATGCGCAGATATCGGGAGGAACACCTGTAGCGAAGGCGGTTCTCTGGGCCAATACTGACGCTGAGGAGCGAAAGCGTGGGGAGCAAACAGGATTAGAAACCCTGGTAGTCCGTAGTC	Bacteria	0.99	Actinobacteria	0.79	Actinobacteria	0.79	Nitriliruptoridae	0.31	Nitriliruptoraceae	0.31	Nitriliruptor	0.31
BactOtu842	GACTGAGTGTCAGCCGCCGCGGTAATACGGAGGGTGCAAGCGTTATCCGGAATCATTGGGTTTAAAGGGTCCGCAGGCGGACTTATAAGTCAGTGGTGAAAGCCCGTTGCTCAACAACGGAACTGCCATTGATACTGTAAGTCTTGAATTCGGTCGAAGTGGGCGGAATGTGACATGTAGCGGTGAAATGCTTAGATATGTCACAGAACACCGATAGCGAAGGCAGCTCACTAGGCCTGGATTGACGCTCATGGACGAAAGCGTGGGGAGCAAACAGGATTAGAAACCCGAGTAGTCCGT	Bacteria	1	Bacteroidetes	1	Flavobacteriia	1	Flavobacteriales	1	Cryomorphaceae	1	Fluviicola	0.74
BactOtu843	CTGAGTGCCAGCAGCGGTAATACGTAGGGTGCGAGCGTTAATCGGAATTACTGGGCGTAAAGCGTGCGCAGGCGGTTTTGTAAGACAGGCGTGAAATCCCCGGGCTCAACCTGGGAATTGCGCTTGTGACTGCAAGGCTAGAGTGCGTCAGAGGGGGGTAGAATTCCACGTGTAGCAGTGAAATGCGTAGAGATGTGGAGGAATACCGATGGCGAAGGCAGCCCCCTGGGACGTGACTGACGCTCATGCACGAAAGCGTGGGGAGCAAACAGGATTAGAAACCCGGGTAGTCCGTAGTC	Bacteria	1	Proteobacteria	1	Betaproteobacteria	1	Burkholderiales	0.98	Burkholderiaceae	0.98	Cupriavidus	0.98
BactOtu844	TGACTGAGTGCCAGCAGCCGCGGTAATACAGGGGGGGCAAGCGTTGTTCGGAATTACTGGGCGTAAAGGGCTCGTAGGCGGCCAACTAAGTCACACGTGAAATCCCCAGGCTTAACCTGGGAACTGCGTGTGATACTGGATGGCTTGAATTCGGGAGAGGGATGCAGAATTCCAGGTGTAGCGGTGAAATGCGTAGATATCTGGAGGAATACCGGTGGCGAAGGCGGCATCCTGGACCGACATTGACGCTGAGGAGCGAAAGCTAGGGGAGCAAACGGGATTAGATACCCCCGTAGTCCGTAGTC	Bacteria	1	Acidobacteria	1	Acidobacteria_Gp6	1	Gp6	1
BactOtu845	TGACTGAGTGTCAGCCGCCGCGGTAATACGAAGGGTGCAAGCGTTACTCGGAATTACTGGGCGTAAAGCGCACGCAGGCGGTCTGTCAAGTCGGATGTGAAATCCCCGGGCTCAACCTGGGAACTGCATTCGAAACTGGCAGGCTAGAGTGCGGTAGGGGAGATTGGAATTCCTGGTGTAGCGGTGGAATGCGCAGATATTGGAAGGAACACCAGTGGCGAAGGCGACTACCTGGACCAACACTGACACTGAGGCACGAGAGCGTGGGGAGCAAACAGGATTAGATACCCTAGTAGTCCGTAGT	Bacteria	1	Proteobacteria	0.96	Gammaproteobacteria	0.94	Enterobacteriales	0.58	Enterobacteriaceae	0.58	Mangrovibacter	0.51
BactOtu846	TGAGTGTCAGCCGCCGCGGTAATACAGAGGGTGCAAGCGTTAATCGGAATTACTGGGCGTAAAGGGCGCGTAGGCGGCCTGCTTAGTCGGACGTGAAATCCCTCGGCTCAACCGGGGAACTGCGTCCGATACTGGCGGGCTCGAATCCGGGAGAGGGATGTGGAATTCCAGGTGTAGCGGTGAAATGCGTAGATATCTGGAGGAACACCAGTGGCGAAGGCGGCATCCTGGACCGGCATTGACGCTGAGGCGCGAAAGCCAGGGGAGCAAACGGGATTAGAAACCCGTGTAGTCCGTA	Bacteria	1	Acidobacteria	0.95	Acidobacteria_Gp6	0.95	Gp6	0.95
BactOtu847	CTAAGTGTCAGCCGCCGCGGTAATACGTAGGTGGCAAGCGTTGTCCGGATTTATTGGGTTTAAAGGGTGCGTAGGCGGTCTTATAAGTCAGTGCTGAAATATCCCGGCTTAACCGGGAGGGTGGCATTGATACTGTAGGACTTGAGTAAAGTTGAGGTTGGCGGAATTGACGGTGTAGCGGTGAAATGCTTAGATATCGTCAAGAACACCGATAGTGTAGACAGCTAACTAAGCTTTAACTGACGCTGAGGCACGAAAGTGTGGGGATCAAACAGGATTAGATACCCTTGTAGTCCGT	Bacteria	1	Bacteroidetes	1	Cytophagia	1	Cytophagales	1	Ohtaekwangia	1
BactOtu848	ACTGAGTGCCAGCAGCCGCGGTAATACGGAGGGGACTAGCGTTGTTCGGAATTACTGGGCGTAAAGCGCACGTAGGCGGATTTGTAAGTCAGGGGTGAAATCCCGGGGCTCAACCTCGGAACTGCCTTTGATACTGGGTGTCTTGAGATCGGTAGAGGTAAGTGGAACTGCGAGTGTAGAGGTGAAATTCGTAGATATTCGCAGGAACACCAGTGGCGAAGGCGGCTTACTGGTCCATTACTGACGCTGAGGTGCGAAAGCGTGGGGAGCAAACAGGATTAGATACCCGTGTAGTCCGTAGTC	Bacteria	1	Proteobacteria	1	Alphaproteobacteria	1	Rhizobiales	0.86	Aurantimonadaceae	0.3	Martelella	0.24
BactOtu849	TGACTGAGTGTCAGCCGCCGCGGTAATACGTAGGGGGCAAGCGTTGTCCGGAATTATTGGGCGTAAAGCGCGCGCAGGCGGTTATTTAAGTTTGGTGTTTAAGCCCGGGGCTCAACCCCGGATCGCACTGAAAACTGGATGACTTGAGTGCGGGAGAGGAAAGTGGAATTCCACGTGTAGCGGTGAAATGCGTAGAGATGTGGACGAACACCGATGGCGAAGGCAGCCATCTGGCCTAACACTGACGCTGAGGCGCGAAAGCGTGGGGAGCAAACAGGATTAGATACCCGAGTAGTCCGTAGT	Bacteria	0.96	Firmicutes	0.78	Bacilli	0.67	Bacillales	0.67	Thermoactinomycetaceae 1	0.03	Salinithrix	0.02
BactOtu850	CTGAGTGCCAGCCGCCGCGGTAATACAGAGGTCTCAAGCGTTGTTCGGATTCATTGGGCGTAAAGGGTGCGTAGGTGGCGGGGTAAGTCAGGTGTGAAATCTCCGAGCTTAACTCGGAAACTGCCGTGGATACTATCAATCTTGAATACTGTGGAGGTAAGCGGAATATGGCATGTAGCGGTGAAATGCTTAGATATGACATAGAACACCGATAGCGAAGGCAGCTTGCTACACAATTATTGACACTGAGGCTCGAAAGCGTGGGGATCAAACAGGATTAGAAACCCGAGTAGTCCGT	Bacteria	1	Bacteroidetes	0.99	Sphingobacteriia	0.99	Sphingobacteriales	0.99	Chitinophagaceae	0.99	Niastella	0.85
BactOtu851	TGACTGAGTGTCAGCAGCCGCGGTAATACGTAGGTGGCAAGCGTTGTCCGGAATTACTGGGCGTAAAGGGCGTGTAGGCGGCCTTTTAAGTCAGACGTGAAATCCCTGGGCTTAACCCAGGAATTGCGTTTGAAACTGGAGGGCTTGAGGATCGGAGAGGGCAGTGGAATTCCCAGTGTAGCGGTGAAATGCGTAGATATTGGGAGGAACACCAGTGGCGAAGGCGACTGCCTGGACGACACCTGACGCTGAGGCGCGAAAGCTAGGGGAGCAAACGGGATTAGAAACCCTAGTAGTCCGTAG	Bacteria	1	Firmicutes	0.99	Clostridia	0.93	Clostridiales	0.92	Heliobacteriaceae	0.88	Hydrogenispora	0.88
BactOtu852	CTGAGTGTCAGCAGCCGCGGTAATACAGAGGGTGCAAGCGTTAATCGGAATTACTGGGCGTAAAGCGCACGTAGGCGGCTTTGTAAGTCAGAGGTGAAAGCCTGGGGCTCAACCCCAGAACTGCCTTTGAGACTGCGAGGCTAGAACGTCGGAGAGGTGAGTGGAATTCCGAGTGTAGAGGTGAAATTCGTAGATATTCGGAAGAACACCAGTGGCGAAGGCGGCTCACTGGACGACTGTTGACGCTGAGGTGCGAAAGCGTGGGGAGCAAACAGGATTAGATACCCCCGTAGTCCGTAG	Bacteria	0.99	Proteobacteria	0.99	Alphaproteobacteria	0.97	Sphingomonadales	0.9	Sphingomonadaceae	0.89	Rhizorhabdus	0.53
BactOtu853	GACTGAGTGTCAGCCGCCGCGGTAATACGAAGGGGGCTAGCGTTGCTCGGAATCACTGGGCGTAAAGGGCGCGTAGGCGGCCGGCCAAGTCGGGGGTGAAAGCCTGTGGCTCAACCACAGAATGGCCCTCGATACTGGACGGCTCGAGACCGGAAGAGGTTGGTGGAATTGCGAGTGTAGAGGTGAAATTCGTAGATATTCGCAAGAACACCGGTGGCGAAGGCGGCCAACTGGTCCGGATCTGACGCTGAGGCGCGAAAGCGTGGGGAGCAAACAGGATTAGATACCCGAGTAGTCCGTAGTC	Bacteria	1	Proteobacteria	1	Alphaproteobacteria	0.99	Rhizobiales	0.98	Methylobacteriaceae	0.65	Methylobacterium	0.57
BactOtu854	GAGTGTCAGCAGCCGCGGTAATACAGAGGTCTCGAGCGTTAATCGGAATTACTGGGCTTAAAGGGTGCGTAGGCGGTCCCGTAAGTGCCTTGTGAAATCCCATGGCTCAACCATGGAATTGCTCGGTAGACTGCGGGACTTGAGGTCGGTAGAGGTCGCTGGAACTCTAGGTGGAGCGGTGAAATGCGTAGATATCTAGAGGAACGCCAAAGGTGTAGACAGGCGACTGGGCCGATTCTGACGCTGAGGCACGAAAGCGTGGGTAGCGAACGGGATTAGAAACCCCGGTAGTCCGTAGT	Bacteria	1	Planctomycetes	0.63	Phycisphaerae	0.47	Phycisphaerales	0.47	Phycisphaeraceae	0.47	Phycisphaera	0.47
BactOtu855	TGACTGAGTGTCAGCCGCCGCGGTAATACGTAGGGGGCAAGCGTTGTCCGGAATTATTGGGCGTAAAGCGCGCGCAGGCGGTGCATGAAGTCTTCTGTTTAAGACCAGGGCTCAACTCTGGTTCGCAGAGGAAACTGGTGGACTGGAGTGCAGGAGAGGAAAGTGGAATTCCACGTGTAGCGGTGAAATGCGTAGAGATGTGGAGGAACACCAGTGGCGAAGGCGACTTTCTGGCCTGTAACTGACGCTGAGGCGCGAAAGCGTGGGGAGCAAACAGGATTAGAAACCCCAGTAGTCCGTAG	Bacteria	1	Firmicutes	0.98	Bacilli	0.92	Bacillales	0.91	Bacillaceae 2	0.3	Melghiribacillus	0.13
BactOtu856	GACTGAGTGTCAGCCGCCGCGGTAATACGGAGGATGCAAGCGTTATCCGGAATGATTGGGCGTAAAGCGTCCGCAGGTGGCTGTGTAAGTCTGCTGTCAAAGCGTCTAGCTCAACTAGATACAGGCAGTGGAAACTACACGGCTAGAGTGCGTTCGGGGCAGAGGGAATTCCTGGTGTAGCGGTGAAATGCGTAGATATCAGGAAGAACACCGGTGGCGAAAGCGCTCTGCTAGGCCGCAACTGACACTGAGGGACGAAAGCTAGGGGAGCGAATGGGATTAGATACCCTAGTAGTCCGTAGTCA	Bacteria	1	Cyanobacteria/Chloroplast	1	Cyanobacteria	1	Family I	0.98	GpI	0.98
BactOtu857	GAGTGTCAGCCGCCGCGGTAATACGGAGGGTGCAAACGTTGCTCGGAATCATTGGGCGTAAAGCGCGCGTAGGCGGCGAAGCAAGTTGGATGTGAAAGCCCTGGGCTCAACCTAGGATGTGCATACAAAACTGCTTCGCTTGAATCTCGGAGGGGGACAGGGAATTCCCGGTGTAGAGGTGAAATTCGTAGATATCGGGAGGAACACCAGTGGCGAAGGCGCTGTCCTGGACGATGATTGACGCTGAGGCGCGAAAGCGTGGGGAGCAAACAGGATTAGAAACCCTCGTAGTCCGTAG	Bacteria	1	Proteobacteria	1	Deltaproteobacteria	1	Myxococcales	1	Nannocystaceae	1	Pseudenhygromyxa	0.57
BactOtu858	CTGAGTGCCAGCAGCCGCGGTAATACGGAGGAGGCAAGCGTTATCCGGAATTATTGGGCGTAAAGCGTCCGTAGGTGGCCCTTCAAGTCTGCTGTCAAAGAGTGGGGCTTAACCCTGCAAAGGCAGTGGAAACTGAAAGGCTAGAGGACCGTAGGGGTAGAGGGAATTCCCGGTGTAGCGGTGAAATGCGTAGAGATCGGGAAGAACATCGGTGGCGAAAGCGCTCTACTGGACGGTATCTGACACTGAGGGACGAAAGCTAGGGGAGCGAATGGGATTAGATACCCTTGTAGTCCGTAGTCA	Bacteria	1	Cyanobacteria/Chloroplast	0.99	Cyanobacteria	0.98	Family XIII	0.86	GpXIII	0.86
BactOtu859	GACTGAGTGTCAGCAGCCGCGGTAATACGGGGGGGGCAAGCGTTGTTCGGAATTACTGGGCGTAAAGGGTGCGTAGGCGGCTCTCTAAGTCGGATGTGAAAACTCTGGGCTCAACCCAGAGCCTGCATCTGAAACTGGAGGGCTAGGGTTTTGGAGGGGAAAGCGGAATTCCAGGTGTAGCGGTGAAATGCGTAGATATCTGGAGGAACACCGGTGGCGAAGGCGGCTTTCTGGACAAATACCGACGCTGAGGCACGAAAGCTAGGGGAGCAAACAGGATTAGATACCCTCGTAGTCCGTAG	Bacteria	1	Acidobacteria	0.95	Acidobacteria_Gp5	0.94	Gp5	0.94
BactOtu860	TGAGTGCCAGCAGCCGCGGTAATACGGAGGGTGCAAGCGTTAATCGGAATTACTGGGCGTAAAGCGCACGCAGGCGGTCTGTTAAGTCAGATGTGAAATCCCCGGGCTTAACCTGGGAACTGCATTTGAAACTGGCAGGCTTGAGTCTCGTAGAGGGGGGTAGAATTCCAGGTGTAGCGGTGAAATGCGTAGAGATCTGGAGGAATACCGGTGGCGAAGGCAGATCTCTGGGCCGTAACTGACGCTCAGGTGCGAAAGCGTGGGGAGCAAACAGGATTAGAAACCCCCGTAGTCCGTA	Bacteria	1	Proteobacteria	1	Gammaproteobacteria	1	Enterobacteriales	1	Enterobacteriaceae	1	Pluralibacter	0.18
BactOtu861	TGACTGAGTGTCAGCCGCCGCGGTAATACGAAGGGGGCTAGCGTTGTTCGGAATTACTGGGCGTAAAGGGCGCGTAGGCGGTTTGCCAAGTCAGATGTGAAAGCCCCGGGCTCAACCTGGGAACCGCATTTGAGACTGGCCGACTCGAGTTTGGGAGAGGATAGTGGAATTCCCAGTGTAGAGGTGAAATTCGTAGATATTGGGAAGAACACCGATGGCGAAGGCAGCTATCTGGACCGACACTGACGCTGAGGCGCGAAAGCGTGGGGAGCAAACAGGATTAGAAACCCCAGTAGTCCGTA	Bacteria	1	Proteobacteria	0.99	Alphaproteobacteria	0.98	Rhodospirillales	0.98	Rhodospirillaceae	0.87	Skermanella	0.5
BactOtu862	GAGTGTCAGCAGCCGCGGTAATACAGAGGGTGCAAGCGTTAATCGGAATTACTGGGCGTAAAGCGCGCGTAGGTGGCTTGATAAGTTGGATGTGAAATCCCCGGGCTCAACCTGGGAACTGCATCCGAAACTGGTTGGCTAGTGTATGGGAGAGGATGGTAGAATTCCAGGTGTAGCGGTGAAATGCGTAGATATTGGAAGGAACACCAGTGGCGAAGGCGACTACCTGGACTGACACTGACACTGAGGTGCGAAAGCGTGGGGAGCAAACAGGATTAGATACCCGTGTAGTCCGTAGTCA	Bacteria	1	Proteobacteria	1	Gammaproteobacteria	0.99	Pseudomonadales	0.4	Pseudomonadaceae	0.3	Serpens	0.2
BactOtu863	TGAGTGCCAGCAGCCGCGGTAATACGAAGGGGGCTAGCGTTGTTCGGAATTACTGGGCGTAAAGGGCTCGTAGGCGGCTGCCTACGTCGGACGTGAAATCCCCCGGCTCAACCGGGGAACTGCGTCCGATACGGGGCAGCTTGAATCCAAGAGAGGGATGCGGAATTCCAGGTGTAGCGGTGAAATGTGTAGATATCTGGAGGAACACCGGTGGCGAAGGCGGCATCCTGGATTGGCATTGACGCTGAGGAGCGAAAGCCAGGGGAGCAAACGGGATTAGATACCCCCGTAGTCCGTAGTC	Bacteria	1	Acidobacteria	0.62	Acidobacteria_Gp6	0.62	Gp6	0.62
BactOtu864	ACTGAGTGCCAGCAGCCGCGGTAATACGTAGGTGGCAAGCGTTGTCCGGATTTACTGGGCGTAAAGGGAGCGTAGGTGGATATTTAAGTGGGATGTGAAATACCTGGGCTTAACTTGGGTGCTGCATTCCAAACTGGATATCTAGAGTGCAGGAGAGGAAAGTAGAATTCCTAGTGTAGCGGTGAAATGCGTAGATATATGGAGGAACACCAGTGGCGAAGGCGACTTTCTGGACTGTAACTGACACTGAGGCTCGAAAGCGTGGGGAGCAAACAGGATTAGATACCCTCGTAGTCCGTAG	Bacteria	1	Firmicutes	1	Clostridia	0.99	Clostridiales	0.99	Clostridiaceae 1	0.99	Clostridium sensu stricto	0.78
BactOtu865	CTGAGTGCCAGGCCGCCGCGGTAATACGTAGGGTCCAAGCGTTAATCGGAATTACTGGGCGTAAAGCGTGCGCAGGCGGTTTTATAAGCCAGATGTGAAATCCCCGGGCTTAACCTGGGAATGGCATTTGGGACTGTAAGGCTAGAGTACGGCAGAGGAGACTAGAATTCCTGGTGTAGCAGTGAAATGCGTAGATATCAGGAGGAATACCGATGGCGAAGGCAGGTCTCTGGGTCGATACTGACGCTCATGCACGAAAGCGTGGGGAGCAAACAGGATTAGATACCCGAGTAGTCCGTAGTC	Bacteria	0.99	Proteobacteria	0.98	Betaproteobacteria	0.96	Neisseriales	0.34	Neisseriaceae	0.34	Leeia	0.19
BactOtu866	CTGAGTGCCAGCCGCCGCGGTAATACGGAGGATCCGAGCGTTATCCGGATTTATTGGGTTTAAAGGGTGCGTAGGTGGTCGTTTAAGTCCGTTGTGAAAGCCCTGGGCTCAACCTGGGAACTGCAGTGGATACTGGGTCACTAGAGTGTGGTAGAGGGTAGCGGAATTCCTGGTGTAGCAGTGAAATGCGTAGAGATCAGGAGGAACATCCATGGCGAAGGCAGCTACCTGGACCAACACTGACACTGAGGCACGAAAGCGTGGGGAGCAAACAGGATTAGATACCCTTGTAGTCCGTAGTC	Bacteria	1	Proteobacteria	0.99	Gammaproteobacteria	0.99	Xanthomonadales	0.98	Xanthomonadaceae	0.98	Stenotrophomonas	0.68
BactOtu867	TGACTGAGTGCCAGCAGCCGCGGTAAGACAGAGGGTGCAAACGTTGCTCGGAATCACTGGGCGTAAAGGGCGTGTAGGCGGGCAGGTAAGTCGGGCGTGAAATCCCTGGGCTCAACCCAGGAACTGCACTCGAAACTACTTGCCTTGAGTGCCGGAGAGGAAAGCGGAATACCTGGTGTAGAGGTGAAATTCGTAGATATCAGGTGGAACACCAGTGGCGAAGGCGGCTTTCTGGACGGTAACTGACGCTGAGACGCGAAAGCGTGGGGAGCAAACAGGATTAGATACCCTAGTAGTCCGTAGT	Bacteria	1	Proteobacteria	0.89	Deltaproteobacteria	0.83	Myxococcales	0.8	Polyangiaceae	0.56	Jahnella	0.56
BactOtu868	GACTGAGTGTCAGCAGCCGCGGTAATACGGAGGGAGCTAGCGTTGTTCGGATATACTGGGCGTAAAGCGCACGTAGGCGGCGCCGTAAGTCAGGGGTGAAATCCCGGAGCTCAACTCCGGAACTGCCCTTGAAACTGCAGTGCTAGAATCCTGGAGAGGCGAGTGGAATTCCGAGTGTAGAGGTGAAATTCGTAGATATTCGGAAGAACACCAGTGGCGAAGGCGACTCGCTGGACAGGTATTGACGCTGAGGTGCGAAAGCGTGGGGAGCAAACAGGATTAGATACCCTGGTAGTCCGT	Bacteria	1	Proteobacteria	1	Alphaproteobacteria	1	Sphingomonadales	0.99	Erythrobacteraceae	0.96	Altererythrobacter	0.56
BactOtu869	GACTGAGTGTCAGCAGCCGCGGTAATACGGAGGGTGCAAGCGTTAATCGGAATTACTGGGCGTAAAGCGCGCGTAGGTGGTTCGTTAAGTTGGATGTGAAAGCCCCGGGCTCAACCTGGGAACTGCAGTGGATACTGGGCGACTAGAATGTGGTAGAGGGTAGCGGAATTCCTGGTGTAGCAGTGAAATGCGTAGAGATCAGAAGGAACATCCGTGGCGAAGGCGGCATCCTGGGCCAACACTGACACTGAGGCACGAAAGCGTGGGGAGCAAACAGGATTAGATACCCGAGTAGTCCGTA	Bacteria	1	Proteobacteria	1	Gammaproteobacteria	0.99	Xanthomonadales	0.86	Xanthomonadaceae	0.86	Xylella	0.29
BactOtu870	CTGAGTGCCAGCCGCCGCGGTAATACAGAGGGTGCAAGCGTTAATCGGAATTACTGGGCGTAAAGCGCGCGTAGGTGGTTCGTTAAGTTGGATGTGAAAGCCCCGGGCTCAACCTGGGAATTGCATTTGTGACTGCACGGCTAGAGTGTGTCAGAGGGGGGTAGAATTCCACGTGTAGCAGTGAAATGCGTAGAGATCAGGAGGAACATCCATGGCGAAGGCGGCTACCTGGACCAACACTGACACTGAGGCACGAAAGCGTGGGGAGCAAACAGGATTAGATACCCCCGTAGTCCGTAG	Bacteria	0.99	Proteobacteria	0.99	Betaproteobacteria	0.53	Burkholderiales	0.44	Oxalobacteraceae	0.43	Paraherbaspirillum	0.18
BactOtu871	GAGTGCCAGCAGCCGCGGTAATACGAAGGGGGCTAGCGTTGTTCGGAATTACTGGGCGTAAAGCGCACGTAGGCGGACATTTAAGTCAGGGGTGAAATCCCGGGGCTCAACCCCGGAACTGCCTTTGATACTGGGTGTCTTGAGTTCGGAAGAGGTGAGTGGAATTGCGAGTGTAGAGGTGAAATTCGTAGATATTCGCAGGAACACCAGTGGCGAAGGCGGCTCACTGGTCCGATACTGACGCTGAGGTGCGAAAGCGTGGGGAGCAAACAGGATTAGATACCCCCGTAGTCCGT	Bacteria	1	Proteobacteria	1	Alphaproteobacteria	1	Rhizobiales	1	Aurantimonadaceae	1	Aureimonas	0.99
BactOtu872	GAGTGTCAGCAGCCGCGGTAATACGTAGGGGGCAAGCGTTGTCCGGAATTATTGGGCGTAAAGCGCGTGCAGGCGGCTTCTTAAGTCGGGTGTTTAAGACCGGGGCTCAACCCCGGCTCGCACCCGAAACTGGGAAGCTTGAGTGTAGGAGAGGAAAGTGGAATTCCACGTGTAGCGGTGAAATGCGTAGAGATGTGGAGGAACACCAGTGGCGAAGGCGACTTTCTGGCCTATAACTGACGCTGAGGCGCGAAAGCGTGGGGAGCAAACAGGATTAGAAACCCTCGTAGTCCGT	Bacteria	1	Firmicutes	1	Bacilli	0.99	Bacillales	0.99	Paenibacillaceae 1	0.98	Saccharibacillus	0.93
BactOtu873	CTGAGTGTCAGCAGCCGCGGTAATACAGAGGGTGCAAGCGTTAATCGGAATTACTGGGCGTAAAGCGCACGCAGGCGGTCTGTCAAGTCGGATGTGAAATCCCAGAGCTCAACTCTGGAACTGCATCCAAAACTGGCGAGCTAGAGTATGGTAGAGGGTGGTGGAATTTCCTGTGTAGCGGTGAAATGCGTAGATATAGGAAGGAACACCAGTGGCGAAGGCGACCACCTGGACTGATACTGACACTGAGGTGCGAAAGCGTGGGGAGCAAACAGGATTAGATACCCCTGTAGTCCGT	Bacteria	1	Proteobacteria	1	Gammaproteobacteria	0.99	Pseudomonadales	0.77	Pseudomonadaceae	0.77	Azomonas	0.46
BactOtu874	TGACTGACTTGGTCATTTAGAGGAAGTAAAAGTCGTAACAAGGTATCTGTAGGTGAACCTGCAGATGGATCATTTCGATGAAAAACCTTTTTTCTTGAGGTGTGGCTCGCACCTGTCTAACTAAACTTGAGCTACCCTCTTTTAACACGGTTGCATCGGTTGGCTGTCCAACAGCGCGGACCTCGCGTTCGCTGCTGGAAAGGCGGTCGACACTTTTTACACCAAAACACTTTTGATGATCTAGGAGTTGAATGAAAAAAAAAGTTTAATTTTATAACTAAAAAACAACTTTTGGCAACGGATCTCTTGGTTCTCCCATCGATGAAGAACGCAGCGTAGTC	Fungus	1									Triodiomyces	1
BactOtu875	TGAGTGTCAGCAGCCGCGGTAATACGGAGGGGGCTAGCGTTGTTCGGAATTACTGGGCGTAAAGGGCGCGCAGGCGGCTGCTCAAGTCAGGCGTGAAAGGCCTGGGCTCAACCCGGGAATTGCGCTTGAGACTGGGCTGGCTTGAGTGCGGGAGAGGATGGTGGAATTCCCAGTGTAGAGGTGAAATTCGTAGATATTGGGAAGAACACCGGTGGCGAAGGCGGCTATCTGGACCGACATTGACGCTGAGGCGCGAAAGCGTGGGGAGCAAACAGGATTAGAAACCCCTGTAGTCCGTAGTC	Bacteria	1	Proteobacteria	1	Alphaproteobacteria	0.99	Rhodospirillales	0.99	Rhodospirillaceae	0.97	Nitrospirillum	0.23
BactOtu876	GACTGAGTGTCAGCCGCCGCGGTAATACGTAGGGTCCGAGCGTTGTCCGGAATTATTGGGCGTAAAGAGCTCGTAGGCGGTTTGTCGCGTCTGCTGTGAAATCCCGAGGCTCAACCTCGGGTCTGCAGTGGGTACGGGCAGACTGGAGTGCGGTAGGGGAGAATGGAATTCCTGGTGTAGCGGTGGAATGCGCAGATATCAGGAGGAACACCGATGGCGAAGGCAGTTCTCTGGGCCGTAACTGACGCTGAGGAGCGAAAGCGTGGGGAGCGAACAGGATTAGAAACCCTAGTAGTCCGTAGTC	Bacteria	1	Actinobacteria	1	Actinobacteridae	1	Actinomycetales	1	Microbacteriaceae	0.99	Agromyces	0.56
BactOtu877	TGAGTGCCAGCCGCCGCGGTAATACGTAGGGTGCGAGCGTTGTCCGGAATTATTGGGCGTAAAGGGCTCGTAGGCGGTTTGTCGCGTCGGGAGTGAAAACACCGGGCTTAACTCGGTGCTTGCTTTCGATACGGGCAGACTAGAGGCATGCAGGGGAGAACGGAATTCCTGGTGTAGCGGTGAAATGCGCAGATATCAGGAGGAACACCGGTGGCGAAGGCGGTTCTCTGGGCATGTCCTGACGCTGAGGAGCGAAAGTGTGGGGAGCGAACAGGATTAGATACCCCCGTAGTCCGT	Bacteria	1	Actinobacteria	1	Actinobacteridae	1	Actinomycetales	1	Nocardioidaceae	1	Nocardioides	0.99
BactOtu878	GACTGAGTGCCAGCCGCCGCGGTAATACGGAGGATGCAAGCGTTATCCGGAATTATTGGGCGTAAAGCGTCCGTAGGTGGGTTGTCAAGTCAGTTGTCAAAGGATGAGGCTTAACCTCATAAAGGCGACTGAAACTGATAGTCTAGAGTGCGATAGGGGCAAGGGGAATTCCCAGTGTAGTGGTGAAATGCGTAGATATTGGGAAGAACATCGGTGGCGAAAGCGCCTTGCTGGGTCTGCACTGACACTGAGGGACGAAAGCTAGGGGAGCGAAAGGGATTAGAAACCCTCGTAGTCCGTA	Bacteria	0.96	Cyanobacteria/Chloroplast	0.87	Cyanobacteria	0.86	Family V	0.79	GpV	0.79
BactOtu879	TGACTGAGTGCCAGCAGCCGCGGTAATACGAAGGGTGCAAGCGTTACTCGGAATTACTGGGCGTAAAGCGTGCGTAGGTGGTTGTTTAAGTCCGTTGTGAAAGCCCTGGGCTCAACCTGGGAACTGCATTCGAAACTGGCAGGCTAGAGTCTTGTAGAGGGGGGTAGAATTTCAGGTGTAGCGGTGAAATGCGTAGAGATCTGGAGGAATACCGGTGGCGAAGGCGACTACCTGGACTGACACTGACACTGAGGTGCGAAAGCGTGGGGAGCAAACAGGATTAGAAACCCCTGTAGTCCGTAGT	Bacteria	1	Proteobacteria	0.99	Gammaproteobacteria	0.97	Enterobacteriales	0.39	Enterobacteriaceae	0.39	Lelliottia	0.03
BactOtu880	GAGTGTCAGCAGCCGCGGTAATACGTAGGTGGCAAGCGTTGTCCGGATTTATTGGGTTTAAAGGGTGCGTAGGCGGTTGCTTAAGTCAGTGGTGAAATCCTATAGCTCAACTATAGATGTGCCATTGATACTGATTAACTTGAGTGAAGTCGAGGTAGGCGGAATTGACGGTGTAGCGGTGAAATGCTTAGATATCGTCAAGAACACCGATAGTGAAGACAGCTTACTAGGCTTATACTGACGCTGAGGCACGAAAGTGTGGGGATCAAACAGGATTAGATACCCTCGTAGTCCGTAGTC	Bacteria	1	Bacteroidetes	1	Cytophagia	1	Cytophagales	1	Ohtaekwangia	0.83
BactOtu881	ACTGAGTGCCAGCCGCCGCGGTAATACGGAGGGTGCAAGCGTTAATCGGAATTACTGGGCGTAAAGCGCACGCAGGCGGTCTGTCAAGTCGGATGTGAAATCCCCGGGCTCAACCTGGGAACTGCAGTGGAAACTGGACGACTAGAGTGTGGTAGAGGGTAGCGGAATTCCTGGTGTAGCAGTGAAATGCGTAGAGATCAGGAGGAACATCCATGGCGAAGGCAGCTACCTGGACCAACACTGACACTGAGGTGCGAAAGCGTGGGGAGCAAACAGGATTAGAAACCCCTGTAGTCCGTAGTCA	Bacteria	1	Proteobacteria	1	Gammaproteobacteria	0.99	Xanthomonadales	0.49	Xanthomonadaceae	0.49	Stenotrophomonas	0.37
BactOtu882	CTGAGTGTCAGCCGCCGCGGTAATACGGAGGGGGCTAGCGTTGTTCGGAATTACTGGGCGTAAAGCGAGTGTAGGTGGTTGTCATAGTCAGGTGTGAAAGCCTTGAGCTCAACTCAAGAAATGCACTTGATACTGGGCGACTAGAGGACCGGAGAGGATAGTGGAATTCCCAGTGTAGTGGTGAAATACGTAGAGATTGGGAAGAACACCAGTGGCGAAGGCGGCTATCTGGACGGTCTCTGACACTAAGACTCGAAAGCGTGGGGAGCAAACAGGATTAGATACCCTTGTAGTCCGTA	Bacteria	1	Proteobacteria	1	Alphaproteobacteria	1	Rhodospirillales	1	Reyranella	1
BactOtu883	GAGTGCCAGCCGCCGCGGTAATACGGAGGGTGCAAGCGTTAATCGGAATTACTGGGCGTAAAGCGTACGCAGGCGGTCTGTTAAGTCAGATGTGAAATCCCCGGGCTTAACCTGGGAACTGCATTTGAAACTGGCAGGCTTGAGTCTCGTAGAGGGGGGTAGAATTCCAGGTGTAGCGGTGAAATGCGTAGAGATCTGGAGGAATACCGGTGGCGAAGGCGCTCTGCTGGACCATAACTGACACTCAGGGACGAAAGCTAGGGGAGCGAACAGGATTAGATACCCCGGTAGTCCGTA	Bacteria	1	Proteobacteria	1	Gammaproteobacteria	1	Enterobacteriales	0.99	Enterobacteriaceae	0.99	Pluralibacter	0.25
BactOtu884	GAGTGTCAGCAGCCGCGGTAATACGAAGGGGGCTAGCGTTGCTCGGAATCACTGGGCGTAAAGGGCGCGTAGGCGGTCATGTAAGTCTTCTGTTTAATGCCAGGGCTCAACCTTGGTACGCAGAGGAAACTGGGTGACTTGAGTGCAGGAGAGGAAAGTGGAATTCCACGTGTAGCGGTGAAATGCGTAGAGATGTGGAGGAACACCAGTGGCGAAGGCGACTTTCTGGCCTGTAACTGACGCTGAGGCGCGAAAGCGTGGGGAGCAAACAGGATTAGATACCCCTGTAGTCCGTAGTCA	Bacteria	1	Firmicutes	0.76	Clostridia	0.46	Natranaerobiales	0.31	Natranaerobiaceae	0.31	Dethiobacter	0.31
BactOtu885	CTGAGTGCCAGCAGCCGCGGTAATACGTAGGTGGCAAGCGTTGTCCGGATTTACTGGGCGTAAAGGGAGCGTAGGTGGATATTTAAGTGGGATGTGAAATACTCGGGCTTAACCTGGGTGCTGCATTCCAAACTGGATATCTAGAGTGCGGGAGAGGAGAATGGAATTCCTAGTGTAGCGGTGAAATGCGTAGAGATTAGGAAGAACACCAGTGGCGAAGGCGACTTTCTGGACTGTAACTGACACTGAGGCTCGAAAGCGTGGGGAGCAAACAGGATTAGAAACCCGTGTAGTCCGT	Bacteria	1	Firmicutes	1	Clostridia	1	Clostridiales	1	Clostridiaceae 1	1	Clostridium sensu stricto	0.99
BactOtu886	TGACTGAGTGTCAGCAGCCGCGGTAATACGTAGGTGGCAAGCGTTGTCCGGATTTACTGGGCGTAAAGGATGCGTAGGCGGATATTTAAGTGAGATGTGAAATACCCGGGCTCAACTTGGGTGCTGCATTTCAAACTGGATATCTAGAGTGCAGGAGAGGAAAGTAGAATTCCTAGTGTAGCGGTGAAATGCGTAGAGATTAGGAAGAATACCAGTGGCGAAGGCGACTTTCTGGACTGTAACTGACACTGAGGCTCGAAAGCGTGGGGAGCAAACAGGATTAGATACCCTTGTAGTCCGTAGT	Bacteria	1	Firmicutes	1	Clostridia	1	Clostridiales	1	Clostridiaceae 1	1	Clostridium sensu stricto	0.98
BactOtu887	CTGAGTGTCAGCAGCCGCGGTAATACGGAGGGTGCAAGCGTTAATCGGAATTACTGGGCGTAAAGCGCACGCAGGCGGTCTGTCAAGTCGGATATGAAATCCCCGGGCTTAACCTGGGAACTGCATTCGAAACTGGCAGGCTAGAGTGCGGTAGAGGGTAGTGGAATTTCCAGTGTAGCGGTGAAATGCGTAGATATTGGAAGGAACACCAGTGGCGAAGGCGGCCCCCTGGACAAAGACTGACGCTCAGGTGCGAAAGCGTGGGGAGCAAACAGGATTAGAAACCCGCGTAGTCCGTA	Bacteria	1	Proteobacteria	1	Gammaproteobacteria	0.99	Enterobacteriales	0.88	Enterobacteriaceae	0.88	Siccibacter	0.38
BactOtu888	CTGAGTGTCAGCAGCCGCGGTAAGACGGAGGGCGCAAGCGTTGTTCGGAATTACTGGGCGTAAAGCGCGGGCAGGCGGTCCGTTAAGTCTGCTGTGAAATCCCGGGGCTCAACTCCGGATATGCGGCGGATACTGGCGGGCTAGAGACCGGTAGAGGCGAGTGGAATTCCTGGTGTAGCGGTGGAATGCGTAGATATCAGGAAGAACACCGGTGGCGAAGGCGGCTCGCTGGGCCGGTTCTGACGCTCAGCCGCGAAAGCGTGGGGAGCAAACAGGATTAGAAACCCGAGTAGTCCGT	Bacteria	0.96	Proteobacteria	0.62	Alphaproteobacteria	0.4	Alphaproteobacteria_incertae_sedis	0.05	Geminicoccus	0.04
BactOtu889	TGAGTGCCAGCAGCCGCGGTAATACGTAGGTGGCAAGCGTTGTCCGGATTTACTGGGCGTAAAGAGCGCGCAGGCGGCTGGTCAAGTCCGATGTGAAATCTCCCGGCTCAACTGGGAAACTGCATCGGAAACTGATCAGCTTGAAGGTGGGAGAGGGTAGTGGAATTCCCGGTGTAGTGGTGAAATGCGTAGATATCGGGAGGAACACCAGTGGCGAAGGCGACTACCTGGCCCACTCTTGACGCTGAGGCGCGAAAGCTAGGGGAGCGAACGGGATTAGAAACCCGTGTAGTCCGTAGTC	Bacteria	1	Acidobacteria	0.47	Acidobacteria_Gp16	0.36	Gp16	0.36
BactOtu890	GAGTGTCAGCAGCCGCGGTAATACGAAGGGGGCTAGCGTTGTTCGGATTTACTGGGCGTAAAGCGCACGCAGGCGGTCTGTCAAGTCGGATGTGAAATCCCCGGGCTCAACCTGGGAACTGCATCCAAAACTGGCGAGCTAGAGTATGGTAGAGGGTGGTGGAATTTCCTGTGTAGCGGTGAAATGCGTAGATATAGGAAGGAACACCAGTGGCGAAGGCGACCACCTGGACTGATACTGACACTGAGGTGCGAAAGCGTGGGGAGCAAACAGGATTAGATACCCTGGTAGTCCGTAGTCA	Bacteria	1	Proteobacteria	1	Gammaproteobacteria	0.98	Pseudomonadales	0.83	Pseudomonadaceae	0.83	Azomonas	0.22
BactOtu891	GACTGAGTGCCAGCAGCCGCGGTAATACGTAGGGTGCGAGCGTTAATCGGAATTACTGGGCGTAAAGTGTGCGCAGGCGGCCGAGCAAGTCGAGTGTGAAAGCCCCGGGCTTAACTTGGGAATTGCGCTCGAAACTACTTGGCTGGAGTGTGGCAGAGGAAGGTGGAATTCCACGTGTAGCGGTGAAATGCGTAGAGATGTGGAGGAACACCGATGGCGAAGGCAGCCTTCTGGGCCAACACTGACGCTCATGCACGAAAGCGTGGGGAGCAAACAGGATTAGATACCCTGGTAGTCCGT	Bacteria	1	Proteobacteria	1	Betaproteobacteria	0.94	Rhodocyclales	0.55	Rhodocyclaceae	0.55	Sulfuritalea	0.33
BactOtu892	ACTGAGTGTCAGCAGCCGCGGTAATACAGAGGGTGCAAGCGTTAATCGGAATTACTGGGCGTAAAGCGCGCGTAGGCGGCCTTGTAAGTCGGGGGTGAAAGCCTGTGGCTCAACCACAGAATTGCCTTCGATACTGCGGGGCTTGAGACTGGAAGAGGTTGGTGGAACTGCGAGTGTAGAGGTGAAATTCGTAGATATTCGCAAGAACACCGGTGGCGAAAGCGCTCTGCTGGACCACAACTGACACTCACAGGACGAAAGCTAGGGGAGCGAATGGGATTAGAAACCCTTGTAGTCCGTAGTC	Bacteria	0.99	Proteobacteria	0.65	Alphaproteobacteria	0.58	Rhizobiales	0.5	Xanthobacteraceae	0.13	Pseudolabrys	0.13
BactOtu893	TGAGTGTCAGCCGCCGCGGTAATACGTAGGGTGCGAGCGTTAATCGGAATTACTAGGCGTAAAGCGTGCGCAGGCGGGTTCGTAAGTCAGGGGTGAAAGCCCGCGGCTCAACCGCGGAATTGCCCTTGATACTGCGAGTCTTGAGTCCTGGAGGGGCTGGCGGAATTCGTGGTGTAGCGGTGAAATGCGTAGATATCGTTTGGAACGCCAACGGTGAAAACAGACAGCTGGGAGTGTGCTGACGCTGAGACACGAAAGCCAGGGGAGCGAACGGGATTAGAAACCCCGGTAGTCCGTAGTCA	Bacteria	0.96	Bacteroidetes	0.37	Sphingobacteriia	0.24	Sphingobacteriales	0.24	Rhodothermaceae	0.24	Rubrivirga	0.19
BactOtu894	ACTGAGTGCCAGCCGCCGCGGTAATACGTAGGGTGCGAGCGTTGTCCGGAATTACTGGGCGTAAAGAGCTCGTAGGTGGTTTGTCGCGTTGTTCGTGAAAACTCACAACTCAATTGTGGGCGTGCGGGCGATACGGGCAGACTGGAGTACTGCAGGGGAGACTGGAATTCCTGGTGTAGCGGTGAAATGCGCAGATATCAGGAGGAACACCGATGGCGAAGGCAGGTCTCTGGGCATTAACTGACGCTGAGGAGCGAAAGCATGGGGAGCGAACAGGATTAGATACCCGCGTAGTCCGTAG	Bacteria	1	Actinobacteria	1	Actinobacteridae	1	Actinomycetales	1	Mycobacteriaceae	0.5	Hoyosella	0.19
BactOtu895	CTGAGTGCCAGCCGCCGCGGTAAGACGGGGGGAGTGTTCTTCGGGATGACTGGGCGTAAAGGGCACGTAGGCGGTGAATCGGGTTGAAAGTGAAAGTTGCCAAAAAGTGGCTGAATGCTCTCGAAACCAATTCACTTGAATGAGACAGAGGAGAGTGGAATTTCGTGTGTAGGGGTGAAATCCGTAGATCTACAAAGGAACGCCAAAAGCGAAGGCAGCTCTCTAGGTCCCTACCGACGCTGGGGTGCGAAAGCATGGGGAGCAAACAAGATTAGAAACCCTCGTAGTCCGTAGTCA	Fungus	1									Plant Mitochondria	0.04
BactOtu896	GACTGAGTGTCAGCCGCCGCGGTAAGACAGAGGGTGCAAACGTTGCTCGGAATCACTGGGCGTAAAGGGCGTGTAGGCGGGAAGGAAAGTCAGATGTGAAATCCCTGGGCTCAACCCAGGAACTGCATTTGAAACTCCCTTTCTTGAGTACCGGAGAGGAAGGTGGAATTCCTGGTGTAGAGGTGAAATTCGTAGATATCAGGAGGAACACCGGTGGCGAAGGCGGCCTTCTGGACGGTAACTGACGCTGAGACGCGAAAGCGTGGGGAGCAAACAGGATTAGATACCCGCGTAGTCCGT	Bacteria	1	Proteobacteria	0.93	Deltaproteobacteria	0.91	Myxococcales	0.81	Phaselicystidaceae	0.12	Phaselicystis	0.12
BactOtu897	TGACTGAGTGCCAGCCGCCGCGGTAATACGTAGGGGGCAAGCGTTGTCCGGATTTATTGGGCGTAAAACGCTCGTAGGTGGCCACGCCAAGTCGGACGTGAAATCTCCTGGCTTAACTAGGAGGGGTCGCTCGATACTGGCGGGCTCGAGGCAGGGAGGGGGAAGCGGAATTCCCGGTGTAGTGGTGGAATGCGTAGATATCGGGAGGAACACCAGTGGCGAAGGCGACCACCTGGACTAATACTGACACTGAGGTGCGAAAGCGTGGGGAGCAAACAGGATTAGATACCCTAGTAGTCCGT	Bacteria	0.99	Chloroflexi	0.32	Caldilineae	0.27	Caldilineales	0.27	Caldilineaceae	0.27	Litorilinea	0.13
BactOtu898	CTGAGTGCAGCAGCCGCGGTAATACGTAGGTGGCAAGCGTTGTCCGGAATTATTGGGCGTAAAGCGCGCGCAGGCGGCCTTTTAAGTCTGATGTGAAAGCCCACGGCTCAACCGTGGAGGGTCATTGGAAACTGGAAGGCTTGAGTGCAGAAGAGAAGAGTGGAATTCCACGTGTAGCGGTGAAATGCGTAGAGATGTGGAGGAACACCAGTGGCGAAGGCGACTCTTTGGTCTGTAACTGACGCTGAGGCGCGAAAGCGTGGGGAGCAAACAGGATTAGAAACCCTTGTAGTCCGT	Bacteria	1	Firmicutes	1	Bacilli	1	Bacillales	1	Bacillaceae 1	0.71	Domibacillus	0.55
BactOtu899	TGAGTGCCAGCAGCCGCGGTAATACAGAGGATGCAAGCGTTATCCGGAATGATTGGGCGTAAAGCGTCTGTAGGTGGTTTGTTAAGTTGGATGTGAAAGCCCCGGGCTCAACCTGGGAACTGCATTCAAAACTGACTGACTAGAGTATGGTAGAGGGTAGCGGAATTCCTGGTGTAGCAGTGAAATGCGTAGAGATCAGGAGGAACATCCATGGCGAAGGCAGCTACCTGGACTGATACTGACACTGAGGTGCGAAAGCGTGGGGAGCAAACAGGATTAGATACCCCGGTAGTCCGTAG	Bacteria	1	Proteobacteria	0.98	Gammaproteobacteria	0.97	Oceanospirillales	0.46	Oceanospirillaceae	0.4	Oceaniserpentilla	0.14
BactOtu900	CTGAGTGCCAGCCGCCGCGGTAAGACGTAGGATCCGAGCGTTGTCCGGAGTTACTGGGCGTAAAGGGCGCGCAGGCGGATGCCCGCATCGGCGGTGAAAGCCCCCCGCTCAACGGGGGAGGGTCCGTCGAGATGGGGTGTCTGGAGGCAGGGAGAGGCCAGTGGAATTCCGGGTGTAGTGGTGAAATGCGTAGAGATCCGGAGGAACACCAGTGGCGAAGGCGGCTGGCTGGACCTGACCTGACGCTGAGGCGCGAAGGCGTGGGGAGCGAACGGGATTAGATACCCCCGTAGTCCGTA	Bacteria	1	Chloroflexi	0.94	Thermomicrobia	0.8	Sphaerobacterales	0.75	Sphaerobacteraceae	0.75	Nitrolancea	0.47
BactOtu901	TGACTGAGTGCCAGCAGCCGCGGTAATACAGAGGGTGCAAGCGTTAATCGGAATTACTGGGCGTAAAGCGCGCGTAGGTGGTTGTTCAAGTCTGCTGTCAAAGCGCGGGGCTTAACTCCGTCAAGGCAGTGGAAACTGGGCAACTGGAGTACGGTAGGGGTCGCGGGAATTCCCAGTGTAGCGGTGAAATGCGTAGAGATTGGGAAGAACACCAGCGGCGAAAGCGCGCGACTGGGCCGTTACTGACACTCATGGACGAAAGCTAGGGGAGCGAAAGGGATTAGAAACCCGCGTAGTCCGTAGTC	Bacteria	0.99	Cyanobacteria/Chloroplast	0.47	Cyanobacteria	0.47	Family V	0.23	GpV	0.23
BactOtu902	TAAGTGCCAGCCGCCGCGGTAATACGTAGGGGGCTAGCGTTGTCCGGAATCATTGGGCGTAAAGCGCGTGTAGGCGGCCCGGTAAGTCCGCTGTGAAAGTCGGGGGCTCAACCCTCGAAAGCCGGTGGGTACTGTCGGGCTAGAGTACGGAAGAGGCGAGTGGAATTCCTGGTGTAGCGGTGAAATGCGCAGATATCAGGAGGAACACCGATTGCGAAGGCAGCTCGCTGGGACGTCACTGACGCTGAGACGCGAAAGCGTGGGGAGCAAACAGGATTAGAAACCCGTGTAGTCCGTA	Bacteria	1	Actinobacteria	1	Actinobacteria	0.99	Rubrobacteridae	0.99	Solirubrobacteraceae	0.97	Solirubrobacter	0.97
BactOtu903	TGACTGAGTGTCAGCAGCCGCGGTAATACGAAGGGTGCAAGCGTTACTCGGAATTACTGGGCGTAAAACGCGCGTAGGTGGTTCGTTAAGTCGGATGTGAAATCCCCGGGCTCAACCTGGGAACTGCATTCGAAACTGGCAGGCTAGAGTCTTGTAGAGGGGGGTAGAATTCCAGGTGTAGCGGTGAAATGCGTAGAGATCGGGAGGAACATCCGTGGCGAAGGCGGCCACCTGGACCAGCACTGACGCTGAGGCACGAAAGCGTGGGGAGCAAACAGGATTAGAAACCCCTGTAGTCCGTAGT	Bacteria	1	Proteobacteria	1	Gammaproteobacteria	0.99	Xanthomonadales	0.72	Xanthomonadaceae	0.72	Aquimonas	0.3
BactOtu904	GAGTGCCAGCAGAGCGGTAAGACAGAGGATGCATGCGTTATCCGGACTGATTGGGCGTAAAGCGTCTGTAGGTGGCTTTTTAAGTTCGCCGTCAAATCCCAGGGCTCAACCCTGGACAGGCGGTGGAAACTACCAAGCTGGAGTACGGTAGGGGCAGAGGGAATTTCCGGTGGAGCGGTGAAATGCGTAGAGATCGGAAAGAACACCAATGGCGAAAGCACTCTGCTGGGCCGACACTGACACTGAGAGACGAAAGCTAGGGGAGCGAATGGGATTAGATACCCCGGTAGTCCGTAGTCA	Bacteria	1	Cyanobacteria/Chloroplast	1	Chloroplast	1	Chloroplast	1	Streptophyta	1
BactOtu905	CTGAGTGCCAGCCGCCGCGGTAATACGGAGGGAGCTAGCGTTGTTCGGAATTACTGGGCGTAAAGCGCGCGTAGGTGGTTTGTTAAGTTGGATGTGAAATCCCCGGGCTCAACCTGGGAACTGCATTTGTGACTGCATTGCTGGAGTGCGGCAGAGGGGGATGGAATTCCGCGTGTAGCAGTGAAATGCGTAGATATTCGGAAGAACACCAGTGGCGAAGGCGACTGACTGGACAAGTATTGACGCTGAGGTGCGAAAGCGTGGGGAGCAAACAGGATTAGAAACCCTAGTAGTCCGTAGT	Bacteria	1	Proteobacteria	1	Betaproteobacteria	0.49	Burkholderiales	0.47	Burkholderiales_incertae_sedis	0.27	Piscinibacter	0.08
BactOtu906	TGAGTGTCAGCAGCCGCGGTAATACGAAGGGGGCTAGCGTTGTTCGGAATTACTGGGCGTAAAGCGCACGTAGGCGGATATTTAAGTCAGGGGTGAAATCCCGGGGCTCAACCCCGGAACTGCCTTTGATACTGGGTATCTGGAGTATGGAAGAGGTGAGTGGAATTCCGAGTGTAGAGGTGAAATTCGTAGATATTCGCAAGGACACCGGTGGCGAAGGCGGCCAACTGGACCATTACTGACGCTGAGGCGCGAAAGCGTGGGGAGCAAACAGGATTAGAAACCCTGGTAGTCCGTAGTCA	Bacteria	1	Proteobacteria	1	Alphaproteobacteria	1	Rhizobiales	0.97	Rhizobiaceae	0.68	Shinella	0.65
BactOtu907	GACTGAGTGCCAGCAGCCGCGGTAATACGGAGGGTGCAAGCGTTAATCGGAATTACTGGGCGTAAAGCGCGCGTAGGTGGTTTGTTAAGTTGGATGTGAAATCCCCGGGCTCAACCTGGGAACTGCGCTTGTAACTGAGAGGCTGGAGTGTGGCAGAGGGGGGTGGAATTCCAGGTGTAGCAGTGAAATGCGTAGAGATCTGGAGGAACACCGATGGCGAAGGCAGCCCCCTGGGCTAACACTGACGCTCATGCACGAAAGCGTGGGGAGCAAACAGGATTAGATACCCCCGTAGTCCGT	Bacteria	1	Proteobacteria	1	Betaproteobacteria	0.82	Neisseriales	0.31	Neisseriaceae	0.31	Formivibrio	0.29
BactOtu908	CTGAGTGCCAGCCGCCGCGGTAATACGGAGGGGGCAAGCGTTGTCCGGATTTATTGGGTTTAAAGGGTGCGTAGGCGGTTTATTAAGTCAGTGGTGAAAGACGATCGCTCAACGATTGCAGTGCCATTGATACTGGTAAACTTGAGTAGTGCAGAGGTAGCTGGAATTGATCGTGTAGCGGTGAAATGCATAGATATGATCAAGAACGCCAATTGCGAAGGCAGGTTACTGGACACTCACTGACGCTGAGGCACGAAAGTGTGGGGATCAAACAGGATTAGAAACCCTCGTAGTCCGTAG	Bacteria	1	Bacteroidetes	1	Cytophagia	0.99	Cytophagales	0.99	Cytophagaceae	0.98	Siphonobacter	0.45
BactOtu909	TGAGTGTCAGCAGCCGCGGTAATACGGAGGAGGCAAGCGTTATCCGGAATTATTGGGCGTAAAGCGTCCGTAGGTGGTCATGTAAGTCGGTCGTCAAAGCACAGGGCTTAACCCTGTAATGGCGGTGGAAACTGCACGACTAGAGAGAGGTAGGGGTAGAGGGAATTCCCAGTGTAGCGGTGAAATTCGTAGATATTCGGAGGAACACCAGAAGCGAAGGCGGCTCACTGGCCCGATACTGACGCTGAGGCGCGAAAGCGTGGGGAGCAAACAGGATTAGATACCCTTGTAGTCCGT	Bacteria	0.98	Proteobacteria	0.55	Alphaproteobacteria	0.42	Rhizobiales	0.12	Xanthobacteraceae	0.06	Pseudolabrys	0.05
BactOtu910	CTGAGTGCCAGCCGCCGCGGTAAGACAGAGGGGGCAAGCGTTGCTCGGAATCACTGGGCGTAAAGGGCGCGTAGGCGGGATGGCAAGTCGGTCGTGAAATCCTCGGGCTCAACTCGAGGGGGTCGGCCGATACTGCCGTTCTTGAGGGATGCAGAGGAGACTGGAATTCCTGGTGTAGCGGTGAAATGCGCAGATATCAGGAGGAACACCGGTGGCGAAGGCGGGTCTCTGGGCATCTCCTGACGCTGAGGCGCGAAAGCGTGGGGAGCAAACGGGATTAGATACCCCAGTAGTCCGTAGTC	Bacteria	0.99	Actinobacteria	0.32	Actinobacteridae	0.27	Actinomycetales	0.27	Micromonosporaceae	0.09	Jishengella	0.02
BactOtu911	TGAGTGTCAGCAGCCGCGGTAATACGAAGCGGGCTAGCGTTGCTCGAAATCACTGGGCGTAAAGCGCACGTAGGCGGACTCTTAAGTCGGTGGTGAAATCCTGGAGCTCAACTCCAGAACTGCCTTCGATACTGGAGGGCTTGAGTGCGGGAGAGGGATGTGGAATTCCAGGTGTAGCGGTGAAATGCGTAGATATCTGGAGGAACACCGGTGGCGAAGGCGGCCCACTGGTCCGGTACTGACGCTGAGGCGCGAAAGCCAGGGGAGCAAACGGGATTAGAAACCCGCGTAGTCCGTA	Bacteria	1	Proteobacteria	0.9	Alphaproteobacteria	0.78	Rhizobiales	0.76	Rhizobiales_incertae_sedis	0.41	Variibacter	0.39
BactOtu912	GACTGAGTGTCAGCAGCCGCGGTAATACGGAGGGTGCAAGCGTTGTCCGGATTTATTGGGTTTAAAGGGTGCGTAGGCGGCTTGATAAGTCCGTGGTGAAAGCCAACAGCTCAACTGTTGAACTGCCATGGATACTGTCGGGCTTGAGTACAGACGAGGTAGGCGGAATGGATGGTGTAGCGGTGAAATGCATAGATACCATCCAGAACACCGATTGCGTAGGCAGCTTACTAGGCTGTAACTGACGCTGAGGCACGAAAGCGTGGGGAGCGAACAGGATTAGATACCCTGGTAGTCCGTAGTC	Bacteria	1	Bacteroidetes	1	Cytophagia	1	Cytophagales	1	Cytophagaceae	1	Adhaeribacter	0.99
BactOtu913	ACTGAGTGTCAGCCGCCGCGGTAATACGGAGGATGCAAGCGTTATCCGGAATGATTGGGCGTAAAGAGTCCGTAGGTGGCATTTCAAGTCTGTTGTCAAAGACCACAGCTTAACTGTGGAAAGGCAGTGGAAACTGAGAAGCTAGAGAATGGTAGGGGTAGAGGGAATTCCCGGTGTAGCGGTGAAATGCGTAGAGATCGGGAAGAACACCAGTGGCGAAAGCGCTCTGCTGGACCATGACTGACACTGAGGGACGAAAGCTAGGGGAGCGAATGGGATTAGATACCCTTGTAGTCCGTAGTCA	Bacteria	0.99	Cyanobacteria/Chloroplast	0.95	Cyanobacteria	0.9	Family XIII	0.72	GpXIII	0.72
BactOtu914	GAGTGCCAGCCGCCGCGGTAATACGTAGGGTGCGAGCGTTGTCCGGAATTATTGGGCGTAAAGGGCTCGTAGGCGGTTTGTCGCGTCAGGAGTGAAAACTCGGGGCTTAACTCCGAGCCTGCTTCTGATACGGGCAGACTAGAGGTATGCAGGGGAGAACGGAATTCCTGGTGTAGCGGTGAAATGCGCAGATATCAGGAGGAACACCGGTGGCGAAGGCGGTTCTCTGGGCATTACCTGACGCTGAGGAGCGAAAGTGTGGGGAGCGAACAGGATTAGATACCCTGGTAGTCCGTAGT	Bacteria	1	Actinobacteria	1	Actinobacteridae	1	Actinomycetales	1	Nocardioidaceae	1	Marmoricola	0.96
BactOtu915	ACTGAGTGTCAGCCGCCGCGGTAATACGGAGGGTGCAAGCGTTAATCGGAATTACTGGGCGTAAAGCGCACGCAGGCGGTCTGTTAAGTCAGATGTGAAATCCCCGGGCTCAACCTGGGAACTGCATTAGAAACTGGCAGGCTTGAGTCTCGTAGAGGGGGGTAGAATTCCACGTGTAGCAGTGAAATGCGTAGAGATGTGGAGGAACACCGATGGCGAAGGCGGCCCCCTGGACGAAGACTGACGCTCAGGTGCGAAAGCGTGGGGAGCAAACAGGATTAGAAACCCTAGTAGTCCGT	Bacteria	1	Proteobacteria	1	Gammaproteobacteria	0.98	Enterobacteriales	0.98	Enterobacteriaceae	0.98	Pluralibacter	0.46
BactOtu916	TGACTGAGTGTCAGCCGCCGCGGTAATACGTAGGGGGCAAGCGTTGTCCGGAATTATTGGGCGTAAAGCGCACGCAGGCGGTCTGTCAAGTCGGATGTGAAATCCCCGGGCTCAACCTGGGAATTGCATTCGATACTGGCAAGCTAGAGTATGGGAGAGGAAGGTAGAATTCCAGGTGTAGCGGTGAAATGCGTAGATATTGGAAGGAACACCAGTGGCGAAGGCGACTACCTGGACTGACACTGACACTGAGGTGCGAAAGCGTGGGGAGCAAACAGGATTAGAAACCCCGGTAGTCCGTA	Bacteria	1	Proteobacteria	0.93	Gammaproteobacteria	0.92	Pseudomonadales	0.61	Moraxellaceae	0.53	Alkanindiges	0.52
BactOtu917	CTGAGTGTCAGCCGCCGCGGTAATACGTAGGGGGCAAGCGTTGTCCGGAATTATTGGGCGTAAAGCGCGCGCAGGCGGCGGTTTAAGTCTGGAGTATAAGCCCGGGGCTCAACCCCGGTTCGCTCTAGAAACTGGATCGCTTGAGTGCAGGAGAGGGAAGCGGAATTCCACGTGTAGCGGTGAAATGCGTAGAGATGTGGAGGAACACCAGTGGCGAAGGCGGCTTCCTGGCCTGTAACTGACGCTGAGGCGCGAAAGCGTGGGGAGCAAACAGGATTAGAAACCCTTGTAGTCCGT	Bacteria	1	Firmicutes	1	Bacilli	1	Bacillales	1	Bacillales_incertae_sedis	0.25	Caldalkalibacillus	0.25
BactOtu918	GACTGAGTGTCAGCCGCCGCGGTAATACGTAGGGGGCAAGCGTTGTCCGGAATTATTGGGCGTAAAGCGCGCGCAGGCGGTTAATTAAGTTGGGTGTTTAAGCCCGGGGCTCAACCCCGGTTCGCATCCAAAACTGGTTGACTTGAGTGTAGGAGAGGAAAGTGGAATTCCACGTGTAGCGGTGAAATGCGTAGAGATGTGGAGGAACACCAGTGGCGAAGGCGACTTTCTGGCCTATAACTGACGCTGAGGCGCGAAAGCGTGGGGAGCAAACAGGATTAGAAACCCGCGTAGTCCGTAGTC	Bacteria	1	Firmicutes	1	Bacilli	0.98	Bacillales	0.98	Paenibacillaceae 1	0.93	Paenibacillus	0.63
BactOtu919	TGAGTGTCAGCCGCCGCGGTAATACGTAGGGTGCGAGCGTTAATCGGAATTACTGGGCGTAAAGCGTGCGCAGGCGGTTTTGTAAGACAGGTGTGAAATCCCCGGGCTTAACCTGGGAACTGCGCTTGTGACTGCAAGACTCGAGTACGGCAGAGGGGGGTAGAATTCCACGTGTAGCAGTGAAATGCGTAGAGATGTGGAGGAATACCGATGGCGAAGGCAGCCCCCTGGGTCGATACTGACGCTCATGCACGAAAGCGTGGGGAGCAAACAGGATTAGAAACCCTTGTAGTCCGTAGTC	Bacteria	1	Proteobacteria	1	Betaproteobacteria	1	Rhodocyclales	0.6	Rhodocyclaceae	0.6	Georgfuchsia	0.36
BactOtu920	GAGTGCCAGCAGCCGCGGTAAGACGGAGGATGCAAGCGTTATCCGGAATGATTGGGCGTAAAGCGTCCGCAGGTGGCAGTTCAAGTCTGCTGTCAAAGACCGAGGCTTAACTTCGGAGAGGCAGTGGAAACTGAACAGCTAGAGTATGGTAGGGGCAGAGGGAATTCCCAGTGTAGCGGTGAAATGCGTAGAGATTGGGAAGAACATCGGTGGCGAAAGCGCTCTGCTGGACCAAAACTGACACTCAGGGACGAAAGCTAGGGGAGCGAATGGGATTAGATACCCGGGTAGTCCGTA	Bacteria	1	Cyanobacteria/Chloroplast	1	Cyanobacteria	1	Family XIII	0.62	GpXIII	0.62
BactOtu921	CTGAGTGTCAGCCGCCGCGGTAATACGTAGAAGACTAGTGTTAGTCATCTTTATTAGGTTTAAAGGGTACCTAGACGGTAAATAACACTTGAGTAGAGTATTTATTTACTAGAGTTTCATGTGAGAAGGAAGAACTTCTGGAGTAGGGATAAAATACGCAAATACCAGAAGGACTGATAACGGCGAAGGCGTCCTTCTATGTAAAAACTGACGTTGAGGGACGAAGGCTTGGGTAGCAAGAAGGATTAGATACCCTGGTAGTCCGTA	Fungi	1									Penicillium	1
BactOtu922	GACTGAGTGCCAGCCGCCGCGGTAATACAGAGGTGGCAAGCGTTGCTCGGTATCACTGGGCTTAAAGGGCGCGTAGGCGGTGCGGCACGGTCCGCGTGAAATCCCTCGGCTCAACCGAGGAATTGCGCGGGCGACGACCGCGCTGGACGGCATCAGGGGAAGATGGAACTCCCGGTGGAGCGGTGAAATGCGTAGATATCGGGAGGAACGCCGGTGGCGAAAGCGATCTTCTGGGGTGCCTGTGACGCTGATGCGCGAAAGCTAGGGGAGCGAATGGGATTAGAAACCCGTGTAGTCCGTAGTCA	Bacteria	0.86	Acidobacteria	0.26	Holophagae	0.14	Acanthopleuribacteraceae	0.14			Acanthopleuribacter	0.14
BactOtu923	ACTGACTTGGTCATTTAGAGGAAGTAAAAGTCGTAACAAGGTCTCCGTAGGTGAACCTGCGGAGGGATCATTACACAAATACAATATGAAGGCTTCGGCTGGATTATTTATTTCACCCTTGTCTTTTGCGCACTTGTTGTTTCCTGGGCGGGTTCGCCCGCCACCAGGACCACACCATAAACCTTTTTTGTTAATGCAGTCAGCGTCAGTACAACAAATGTAAATCATTTACAACTTTCAACAACGGATCTCTTGGTTCTGGCATCGATGAAGAACGCAGCGTAGTCA	Fungus	1									Fusarium	1
BactOtu924	GACTGAGTGTCAGCAGCCGCGGTAATACGAAGGGTGCAAGCGTTAATCGGAATTACTGGGCGTAAAGCGCGCGTAGGTGGTTTGTTAAGTTGGATGTGAAAGCCCCGGGCTCAACCTGGGAACTGCATTCGAAACTGGCAGGCTAGAGTCTTGTAGAGGGGGGTAGAATTCCACGTGTAGCAGTGAAATGCGTAGAGATGTGGAGGAACACCAGTGGCGAAGGCGGCTCACTGGTCCATTACTGACGCTGAGGTGCGAAAGCGTGGGGAGCAAACAGGATTAGATACCCGAGTAGTCCGTAGTC	Bacteria	1	Proteobacteria	0.99	Gammaproteobacteria	0.84	Oceanospirillales	0.2	Oceanospirillales_incertae_sedis	0.08	Pseudohongiella	0.08
BactOtu925	TGACTGAGTGTCAGCCGCCGCGGTAATACGTAGGTGGCAAGCGTTGTCCGGATTTATTGGGTTTAAAGGGTGCGTAGGCGGTCCTATAAGTCAGTGCTGAAATATCCCGGCTTAACCGGGAGGGTGGCATTGATACTGCAGGACTTGAGTAAAGTTGAGGTAAGCGGAATTGACGGTGTAGCGGTGAAATGCTTAGATATCGTCAAGAACACCTATTGCGAAGGCAGCTTACTAAGCTTTAACTGACGCTGAGGCACGAAAGTGTGGGGATCAAACAGGATTAGAAACCCCCGTAGTCCGTAG	Bacteria	1	Bacteroidetes	1	Cytophagia	1	Cytophagales	1	Ohtaekwangia	1
BactOtu926	GACTGAGTGTCAGCCGCCGCGGTAATACGAAGGGTGCAAGCGTTAATCGGAATTACTGGGCGTAAAGCGCGCGTAGGTGGCTTGATAAGTTGGATGTGAAATCCCCGGGCTCAACCTGGGAACTGCATCCAAAACTGGCAGGCTAGAGTACGGTAGAGGGTGGTGGAATTTCCTGTGTAGCGGTGAAATGCGTAGATATAGGAAGGAACACCAGTGGCGAAGGCGACCACCTGGACTGATACTGACGCTCAGGTGCGAAAGCGTGGGGAGCAAACAGGATTAAATACCCTTGTAGTCCGTAGTC	Bacteria	1	Proteobacteria	1	Gammaproteobacteria	1	Pseudomonadales	0.98	Pseudomonadaceae	0.98	Azotobacter	0.38
BactOtu927	TGACTGAGTGTCAGCCGCCGCGGTAAGACGTAGGATGCAAGCGTTGTCCGGAATTATTGGGCGTAAAGAGTTCGTAGGCGGTTATCCAAGTCTGGTGTTAAAGCCCGAAGCTCAACTTCGGCATGGCATTGGAAACTGGATGGCTAGAGTGTGGTAGAGGTATCGGGAATTCCTGGTGTAGCGGTGAAATGCGTAGATATCAGGAGGAACACCGGTGGCGAAAGCGCGATACTGGGCCATAACTGACGCTGAGGAACGAAAGCCAGGGGAGCGAAAGGGATTAGAAACCCCCGTAGTCCGTAGT	Bacteria	1	Proteobacteria	0.99	Deltaproteobacteria	0.99	Bdellovibrionales	0.99	Bdellovibrionaceae	0.99	Vampirovibrio	0.99
BactOtu928	TGACTGAGTGCCAGCCGCCGCGGTAATACGGAGGATTCAAGCGTTATCCGGAATCATTGGGTTTAAAGGGTGTGTAGGCGGACTTTTAAGTCAGGGGTGAAATCCCGGGGCTCAACCCCGGAACTGCCTTTGATACTATTAGTCTTGAATTATGTTGAGGTTGGCGGAATATAACATGTAGCGGTGAAATGCATAGATATGTTATAGAACACCGATTGCGAAGGCAGCTGGCTAAACATATATTGACGCTGAGGCACGAAAGCGTGGGTAGCGAACAGGATTAGATACCCCTGTAGTCCGTAGTCA	Bacteria	1	Bacteroidetes	0.99	Sphingobacteriia	0.93	Sphingobacteriales	0.93	Chitinophagaceae	0.92	Taibaiella	0.91
BactOtu929	CTGAGTGCCAGCAGCCGCGGTAATACGAAGGGGGCTAGCGTTGCTCGGAATTACTGGGCGTAAAGGGCGCGTAGGCGGCTCTGTTAGTCAGGCGTGAAATTCCCGGGCTTAACCTGGGGACTGCGCTTGATACTGCGGAGCTTGAGGGTGGAAGAGGGTCGTGGAATTCCCAGTGTAGAGGTGAAATTCGTAGATATTGGGAAGAACACCGGTGGCGAAGGCGGCGACCTGGTCCATTACTGACGCTGAGGCGCGACAGCGTGGGGAGCAAACAGGATTAGAAACCCTAGTAGTCCGTAGTA	Bacteria	1	Proteobacteria	1	Alphaproteobacteria	1	Rhodospirillales	1	Acetobacteraceae	1	Roseomonas	0.97
BactOtu930	GAGTGCCAGCAGCCGCGGTAATACGTAGGGGGCAAGCGTTGTCCGGATTTATTGGGCGTAAAGAGCTCGTAGGCGGTTCGGCAAGTCACGTGTGAAATCTCCACGCTCAACGTGGAGGCGCCACGTGAGACTGCCGTGACTCGAGTCCGGTAGAGGAGCGTGGAATTCCCGGTGTAGCGGTGAAATGCGCAGAGATCGGGAGGAACACCCGTAGCGAAGGCGGCGCTCTGGGCCGGTACTGACGCTGAGGAGCGAAAGCGTGGGGAGCAAACAGGATTAGAAACCCTTGTAGTCCGTAGTCA	Bacteria	0.99	Actinobacteria	0.84	Acidimicrobidae	0.75	Acidimicrobiales	0.75	Iamiaceae	0.48	Aquihabitans	0.44
BactOtu931	GACTGAGTGCCAGCCGCCGCGGTAAGACGAAGGACCCGAGCGTTATCCGGATTCATTGGGTTTAAAGGGTGCGTAGGCGGATTGATAAGTCAGTGGTGAAAGCCTGTTGCTTAACAACAGAACTGCCATTGATACTGTCGATCTTGAATATGTTTGATGTGGGCGGAATATGACATGTAGCGGTGAAATGCTTAGATATGTCATAGAACACCGATTGCGAAGGCAGCTCACAAAGCCATTATTGACGCTGAGGCACGAAAGCGTGGGGATCAAACAGGATTAGATACCCGTGTAGTCCGTAGT	Bacteria	0.97	Bacteroidetes	0.97	Sphingobacteriia	0.62	Sphingobacteriales	0.62	Chitinophagaceae	0.54	Asinibacterium	0.25
BactOtu932	GAGTGTCAGCAGCCGCGGTAATACGTAGGTGGCAAGCGTTGTCCGGATTTATTGGGTTTAAAGGGTGCGTAGGCGGTCTATTAAGTCAGTGGTGAAATCCGGCAGCTTAACTGTCGATGTGCCATTGATACTGATGGACTTGAGTACAGACGAGGTAGGCGGAATTGACGGTGTAGCGGTGAAATGCTTAGATATCGTCAAGAACACCGATAGCGAAGGCAGCTTACTAGACTGTAACTGACGCTGATGCACGAAAGTGTGGGGATCAAACAGGATTAGAAACCCCTGTAGTCCGTAGTCA	Bacteria	1	Bacteroidetes	1	Cytophagia	1	Cytophagales	1	Chryseolinea	0.87
BactOtu933	ACTGAGTGTCAGCAGCCGCGGTAATACAGAGGGTGCAAGCGTTAATCGGATTTACTGGGCGTAAAGCGCGCGTAGGCGGCTAATTAAGTCAAATGTGAAATCCCCGGGCTCAACCTGGGAACTGCATTCGAAACTGGCAGGCTAGAGTCTTGTAGAGGGGGGTAGAATTCCAGGTGTAGCGGTGAAATGCGTAGAGATCTGGAGGAATACCGATGGCGAAGGCAGCCATCTGGCCTAACACTGACGCTGAGGTGCGAAAGCATGGGGAGCAAACAGGATTAGAAACCCTCGTAGTCCGTAG	Bacteria	1	Proteobacteria	1	Gammaproteobacteria	0.99	Enterobacteriales	0.41	Enterobacteriaceae	0.41	Siccibacter	0.14
BactOtu934	CTGAGTGTCAGCCGCCGCGGTAATACGAAGGGGGCTAGCGTTGTTCGGAATTACTGGGCGTAAAGCGCACGCAGGCGGTCTGTCAAGTCGGATGTGAAATCCCCGGGCTCAACCTGGGAACTGCATCCATAACTGCCTGACTAGAGTACGGTAGAGGGTGGTGGAATTTCCTGTGTAGCGGTGAAATGCGTAGATATAGGAAGGAACACCAGTGGCGAAGGCGAGTTCCTGGACAGTTACTGACGCTGAGGCACGAAGGCCAGGGGAGCAAACGGGATTAGATACCCTGGTAGTCCGTAGTC	Bacteria	1	Proteobacteria	0.91	Gammaproteobacteria	0.9	Pseudomonadales	0.48	Pseudomonadaceae	0.48	Azomonas	0.3
BactOtu935	TGACTGAGTGCCAGCAGCCGCGGTAATACGGGGGGGGCAAGCGTTGTTCGGAATTACTGGGCGTAAAGGGTCAGTAGGCGGCCAACTAAGTCCGACGTGAAATCCCCAGGCTCAACTTGGGAACTGCGTCGGATACTGGATGGCTTGAATTCGGGAGAGGGATGCAGAATTCCAGGTGTAGCGGTGAAATGCGTAGATATCTGGAGGAATACCGGTGGCGAAGGCGGCATCCTGGACCGAGATTGACGCTGAACGGCGAAAGCTAGGGGAGCAAACGGGATTAGAAACCCGAGTAGTCCGTAGT	Bacteria	0.99	Acidobacteria	0.95	Acidobacteria_Gp6	0.95	Gp6	0.95
BactOtu936	GACTGAGTGCCAGCCGCCGCGGTAATACGTAGGGCGCAAGCGTTATCCGGAATTATTGGGCGTAAAGCGTGCGTAGGTGGTTGTTTAAGTCCGTTGTGAAAGCCCTGGGCTCAACCTGGGAATTGCATTCGAAACTGGCAGGCTAGAGTCTTGTAGAGGGGGGTAGAATTCCAGGTGTAGCGGTGAAATGCGTAGAGATCGGGAGGAACATCTGTGGCGAAGGCGGCCATCTGGACCAACACTGACACTGAGGCACGAAAGCGTGGGGAGCAAACAGGATTAGATACCCTAGTAGTCCGTAGT	Bacteria	0.99	Proteobacteria	0.94	Gammaproteobacteria	0.93	Xanthomonadales	0.57	Xanthomonadaceae	0.56	Aspromonas	0.18
BactOtu937	TGACTGACTTGGTCATTTAGAGGAAGTAAAAGTCGTAACAAGGTTTCCGTAGGTGAACCTGCGGAAGGATCATTACCGAGTTTTCGAGCTTCGGCTCGACTCTCCCACCCTTTGTGAACGTACCTCTGTTGCTTTGGCGGCTCCGGCCGCCAAAGGACCTTCAAACTCCAGTCAGTAAACGCAGACGTCTGATAAACAAGTTAATAAACTAAAACTTTCAACAACGGATCTCTTGGTTCTGGCATCGATGAAGAACGCAGCGTA	Fungus	1									Fusarium	1
BactOtu938	GAGTGTCAGCAGCCGCGGTAATACGGGGGGGGCAAGCGTTGTTCGGAATTACTGGGCGTAAAGCGTGCGTAGGTGGTTCGTTAAGTCTGATGTGAAAGCCCTGGGCTCAACCTGGGAATGGCATTGGATACTGGCGACCTAGAGTGCGGTAGAGGGTGGCGGAATTCCCGGTGTAGCAGTGAAATGCGCAGATATCGGGAGGAACACCGGTGGCGAAGGCGGATCTCTGGGCCTGTCCTGACGCTCAGGCGCGAAAGCTGGGGGAGCGAACAGGATTAGAAACCCGCGTAGTCCGTA	Bacteria	1	Proteobacteria	0.82	Gammaproteobacteria	0.81	Xanthomonadales	0.74	Xanthomonadaceae	0.74	Vulcaniibacterium	0.22
BactOtu939	GACTGAGTGTCAGCCGCCGCGGTAATACGTAGGTGGCAAGCGTTGTCCGGATTTATTGGGTTTAAAGGGTGCGTAGGCGGTCCTTTAAGTCAGTGCTGAAATACTCTAGCTTAACTAGAGGGGTGGCATTGATACTGGAGGACTTGAATGAAGTCGAGGTAGGCGGAATTGACGGTGTAGCGGTGAAATGCTTAGATATCGTCAAGAACACCGATAGTGAAGACAGCTTACTAGGCTTAGATTGACGCTGAGGCACGAAAGTGTGGGGATCAAACAGGATTAGATACCCCCGTAGTCCGTAG	Bacteria	1	Bacteroidetes	1	Cytophagia	1	Cytophagales	1	Ohtaekwangia	0.78
BactOtu940	CTGAGTGCCAGCCGCCGCGGTAATACAGAGACTGCAAGCGTTATTCGGATTCACTGGGCGTAAAGGGTGCGCAGGCGGCCAAGTGTGTGAGGCGTGAAAGCCCGGGGCTTAACCCCGGAATTGCACCTCAAACTACTTGGCTAGAGCATTGGAGAGGGTAGCAGAATTCACGGTGTAGCAGTGAAATGCGTAGATATCGTGAGGAATACCAGAGGCGAAGGCGGCTACCTGGACAATTGCTGACGCTCAGGCACGAAAGCGTGGGGAGCAAAAGGGATTAGATACCCTAGTAGTCCGTAG	Bacteria	1	Verrucomicrobia	1	Opitutae	1	Opitutales	1	Opitutaceae	1	Opitutus	1
BactOtu941	TGAGTGCCAGCAGCCGCGGTAATACGTAGGGGGCAAGCGTTGTCCGGAATTATTGGGCGTAAAGCGCGCGCAGGCGGTGAGTTAAGTCTGATGTGAAAGGCCAAGGCTCAACCTTGGTATGCATTGGAAACTGGCTGACTTGAGTGCAGGAGAGGAGAGTGGAATTCCATGTGTAGCGGTGAAATGCGTAGATATGTGGAGGAACATCAGTGGCGAAGGCGACACCCTGGACTCATACTGACACTGAGGTGCGAAAGCGTGGGGAGCAAACAGGATTAGATACCCTGGTAGTCCGTAGT	Bacteria	1	Firmicutes	0.83	Bacilli	0.77	Bacillales	0.76	Bacillaceae 2	0.55	Natronobacillus	0.15
BactOtu942	ACTGAGTGCCAGCCGCCGCGGTAATACGAACTGTGCGAACGTTATTCGGAATCACTGGGCTTACAGGGTGCGTAGGCGGCTATTCAGGTCAGGTGTGAAAGCCCCCGGCTCAACCGGGGAACTGCGCTTGAAACCGAGTGGCTCGAGTCAGCTAGAGGTACACGGAACTTCCAGTGGAGCGGTGAATGTGTTGATATTGGAAGGAACACCGGAGGCGAAAGCGGTGTACTGGGGCTGGTCTGACGCTGAGGCACGAAAGCCAGGGGAGCGAACGGGATTAGAAACCCCTGTAGTCCGTAGTCA	Bacteria	1	Planctomycetes	0.99	Planctomycetia	0.99	Planctomycetales	0.99	Planctomycetaceae	0.99	Planctopirus	0.55
BactOtu943	ACTGAGTGCCAGCCGCCGCGGTAATACAGAGGGTGCGAGCGTTAATCGGATTTACTGGGCGTAAAGCGCGCGTAGGTGGCTTGATAAGTTGGATGTGAAAGCCCCGGGCTCAACCGGGAACTGCATCCAAAACTGGCAGGCTAGAGTACGGTAGAGGGTGGTGGAATTTCCTGTGTAGCGGTGAAATGCGTAGAGATCTGGAGGAATACCGATGGCGAAGGCTGCCATCTGGCCTAATACTGACGCTGAGGTACGAAAGCATGGGGAGCAAACAGGATTAGATACCCCCGTAGTCCGTAGT	Bacteria	1	Proteobacteria	1	Gammaproteobacteria	1	Pseudomonadales	0.75	Pseudomonadaceae	0.46	Azomonas	0.3
BactOtu944	GAGTGTCAGCCGCCGCGGTAAGACAGAGGGTGCAAACGTTGTTCGGAATTACTGGGCGTAAAGCGCATGTAGGCGGTTCGTAAAGTCAGATGTGAAAGCCCTGGGCTTAACCCAGGAAGTGCATTTGAAACTCACGAACTTGAGTCCCGGAGAGGAAGGCGGAATTCTCGGTGTAGAGGTGAAATTCGTAGATATCGAGAGGAACATCGGTGGCGAAGGCGGCCTTCTGGACGGTGACTGACGCTGAGATGCGAAAGCGTGGGGAGCAAACAGGATTAGAAACCCGCGTAGTCCGTAG	Bacteria	1	Proteobacteria	1	Deltaproteobacteria	1	Myxococcales	1	Polyangiaceae	1	Sorangium	1
BactOtu945	CTGAGTGCCAGCAGCCGCGGTAATACGGAGGGGGCTAGCGTTGTTCGGAATTACTGGGCGTAAAGGGCGCGTAGGCGGCCTGCTAAGTCGAACGTGAAATCCCTGGGCTCAACCCAGGAACTACGTCCGATACTGGTTGGCTTGAATCCGGGAGAGGGACGTGGAATTCCAGGTGTAGCGGTGAAATGCGTAGATATCCGGAGGAACACCGGTGGCGAAGGCGGCTTCCTGGACCGATTACTGACGCTGAGGCGCGAAAGCTAGGGGAGCAAACGGGATTAGAAACCCTAGTAGTCCGTAGT	Bacteria	1	Acidobacteria	0.6	Acidobacteria_Gp6	0.47	Gp6	0.47
BactOtu946	GAGTGTCAGCCGCCGCGGTAATACGTAGGGTGCAAGCGTTAATCGGAATTATTGGGCGTAAAGAGCTCGTAGGCGGTTTGTCGCGTCTGCTGTGAAATCCCGAGGCTCAACCTCGGGCCTGCAGTGGGTACGGGCAGACTAGAGTGCGGTAGGGGAGATTGGAATTCCTGGTGTAGCGGTGAAATGCGTAGAGATGTGGAGGAACACCAGTGGCGAAGGCGCCTTGCTGGCCGATTGCTGACGCTGAGGCGCGAAAGCGTGGGGAGCAAACAGGATTAGAAACCCCAGTAGTCCGTAGTCA	Bacteria	1	Actinobacteria	0.96	Actinobacteridae	0.96	Actinomycetales	0.96	Microbacteriaceae	0.96	Glaciibacter	0.3
BactOtu947	CTGAGTGCCAGCAGCCGCGGTAATACGGGGGGGCAAGCGTTGTTCGGAATTACTGGGCGTAAAGCGCGCGTAGGCGGCTCTTCAAGTCGAGTGTGAAAGCTCCAGGCTCAACCTGGGAATTGCGCTCGATACTGTTGAGCTAGAGTGTGGAAGGGGCTACTGGAATTCCGTGTGTAGCGGTGAAATGCGTAGATATACGGAGGAACACCAGCGGCGAAGGCGGGTAGCTGGGCCAACACTGACGCTGAGGCGCGAAAGCTAGGGGAGCAAACGGGATTAGAAACCCTAGTAGTCCGT	Bacteria	1	Acidobacteria	0.97	Acidobacteria_Gp4	0.96	Gp4	0.96
BactOtu948	TGACTGAGTGCCAGCCGCCGCGGTAAGACGAACCGTGCGAACGTTGTTCGGAATCACTGGGCTTAAAGGGCGCGTAGGCGGTGTGTTAAGTCGGTGGTGAAATACTTCGGCTCAACCGGAGAATTGCCGCTGAAACTGGCACGCTAGAGGGAGGTAGAGGTGCGTGGAACTTCCGGTGGAGTGGTGAAATACGTTGATATCGGAAGGAACGCCTGTGGCGAAAGCGATGCACTGGACCTCTTCTGACGCTGAGGCGCGAAAGCTAGGGGAGCGAACGGGATTAGAAACCCTGGTAGTCCGTAGTC	Bacteria	1	Planctomycetes	0.98	Planctomycetia	0.98	Planctomycetales	0.98	Planctomycetaceae	0.98	Gemmata	0.55
BactOtu949	CTGAGTGCCAGCCGCCGCGGTAATACGTAGGGTGCGAGCGTTAATCGGAATTACTGGGCGTAAAGCGTGCGCAGGCGGTTATGTAAGACAGATGTGAAATCCCCGGGCTCAACCTGGGAACTGCATTCGAAACTGGCAGGCTAGAGTCTTGTAGAGGGGGGTAGAATTCCAGGTGTAGCAGTGAAATGCGTAGAGATGCGGAGGAACACCGGTGGCGAAGGCGGATCTCTGGGCCGATACTGACGCTGAGGAGCGAAAGCGTGGGGAGCGAACAGGATTAGAAACCCCCGTAGTCCGTAGTCA	Bacteria	1	Proteobacteria	0.99	Gammaproteobacteria	0.38	Enterobacteriales	0.35	Enterobacteriaceae	0.35	Leclercia	0.1
BactOtu950	GACTGAGTGTCAGCCGCCGCGGTAATACGGAGGGTGCAAGCGTTATCCGGATTCACTGGGTTTAAAGGGTGCGTAGGCGGGCCTGTAAGTCAGTGGTGAAATCCTGCAGCTTAACTGCAGAACTGCCATTGATACTATAGGTCTTGAATGTCCTGGAGGTTTGCGGAATATGTCATGTAGCGGTGAAATGCTTAGATATGACATAGAACACCTATTGCGAAGGCAGCAGGCTACGGGATGATTGACGCTGAGGCACGAAAGCGTGGGGATCAAACAGGATTAGAAACCCCCGTAGTCCGTAGTCA	Bacteria	1	Bacteroidetes	1	Sphingobacteriia	1	Sphingobacteriales	1	Chitinophagaceae	1	Sediminibacterium	0.38
BactOtu951	TGACTGAGTGTCAGCCGCCGCGGTAATACGTAGGGTGCGAGCGTTGTCCGGAATTACTGGGCGTAAAGAGCTCGTAGGCGGTTTGTCACGTCGTCTGTGAAATCCTAGGGCTTAACCCTGGACGTGCAGGCGATACGGGCTGACTTGAGTACTACAGGGGAGACTGGAATTTCTGGTGTAGCGGTGGAATGCACAGATATCAGGAAGAACACCGATGGCGAAGGCAGGTCTCTGGGTAGTAACTGACGCTGAGGAGCGAAAGCATGGGTAGCGAACAGGATTAGAAACCCTAGTAGTCCGTAGTCA	Bacteria	1	Actinobacteria	0.99	Actinobacteridae	0.99	Actinomycetales	0.99	Corynebacteriaceae	0.19	Turicella	0.19
BactOtu952	TGAGTGCCAGCCGCCGCGGTAATACGGAAGGGGCGAGCGTTGTTCGGAATCACTGGGCGTAAAGCGCGCGTAGGCGGCTTGGCAAGTGCGGCGTGAAAGTCCTGGGCTCAACCTGGGGACGGCGCTGCGGACTGCCTGGCTGGAGTCCGGAAGAGGGTGGTGGAATTCCGAGTGTAGAGGTGAAATTCGTAGATATTCGGAGGAACACCGGTGGCGAAGGCGGCCACCTGGTCCGGCACTGACGCTCAAGCGCGAAAGCGTGGGGAGCAAACAGGATTAGAAACCCGCGTAGTCCGTA	Bacteria	1	Proteobacteria	0.94	Alphaproteobacteria	0.76	Rhodospirillales	0.35	Rhodospirillaceae	0.34	Defluviicoccus	0.19
BactOtu953	CTGAGTGTCAGCAGCCGCGGTAATACGTAGGGACCAAGCGTTGTTCGGATTTACTGGGCGTAAAGGGCGCGTAGGCGGCGTGTCAAGTCAGCTGTGAAATCTTGAGGCTTAACCTCAAGCGGTCAGCTGATACTGATGTGCTAGAGTGCAGAAAGGGCAATCGGAATTCTTGGTGTAGCGGTGAAATGCGTAGATATCAAGAGGAACACCTGAGGCGAAGGCGGGTTGCTAGGCTGACACTGACGCTGAGGCGCGAAAGCCAGGGGAGCAAACGGGATTAGATACCCCCGTAGTCCGT	Bacteria	1	Acidobacteria	1	Acidobacteria_Gp4	1					Aridibacter	0.68
BactOtu954	CTGAGTGCCAGCCGCCGCGGTAATACGTAGGAGGCTAGTGTTAGTTATCTTTATTGGGTTTAAAGGGTATGTAGACGGTAAATTAAACTCTAAATGAGTACTTTTTTACTAGAGTTTTATGTGAGAAGGAAGAACTTCTGGAGTAGGGATAAAATACGCAAATACCAGAAGGACTGATAACGGCGAAGGCGTCCTTCTATGTAAAAACTGACGTTGAGGGACGAAGGCTTGGGGATCAATAAGGATTAGAAACCCGCGTAGTCCGTA	Archaea	0.31	Euryarchaeota	0.21	Thermoplasmata	0.1	Thermoplasmatales	0.1	Thermoplasmatales_incertae_sedis	0.04	Thermogymnomonas	0.04
BactOtu955	CTGAGTGCCAGCCGCCGCGGTAATACGGAGGGTGCAAGCGTTAATCGGAATTACTGGGCGTAAAGCGCGCGTAGGTGGTTTGTTAAGTTGGATGTGAAATCCCCGGGCTTAACCTGGGAACTGCATTTGAAACTGACTGACTAGAGTATGGGAGAGGGAAGTGGAATTTCAGGTGTAGCGGTGAAATGCGTAGATATGCGGAGGAACACCGATGGCGAAGGCAATCCCCTGGGCCTGTACTGACGCTCATGCACGAAAGCGTGGGGAGCAAACAGGATTAGAAACCCTAGTAGTCCGTAG	Bacteria	1	Proteobacteria	0.98	Betaproteobacteria	0.62	Burkholderiales	0.61	Comamonadaceae	0.38	Zhizhongheella	0.17
BactOtu956	ACTGAGTGTCAGCCGCCGCGGTAATACGAAGGGTGCAAGCGTTACTCGGAATTACTGGGCGTAAAGGGCGCGTAGGCGGCACGTCAAGCGCGTGGTGAAAGCCCGGGGCTCAACTCCGGGTCGGCCGTGCGGACTGGCGTGCTCGAGCACTGTAGGGGCGGGTGGAATTCCGGGTGTAGCGGTGGAATGCGTAGAGATCCGGAAGAACACCGGTGGCGAAGGCGGCCCGCTGGGCAGGAAGATTCCGTAAGGGATCGGCTGACGCTGAGGCGCGACAGCGTGGGGAGCAAACAGGATTAGATACCCTTGTAGTCCGTAGTC	Bacteria	0.94	Gemmatimonadetes	0.52	Gemmatimonadetes	0.52	Gemmatimonadales	0.52	Gemmatimonadaceae	0.52	Gemmatimonas	0.52
BactOtu957	TGACTTGGTCATTTAGAGGAAGGAGAAGTCGTAACAAGGTTTCCGTAGGTGAACCTGCGGAAGGATCATTGTCGATGCCTCACAATCAGATTGACCCGCGAACTTGTTTATTCATCTACCGTCGGGAGGGAGGGGATGACCACGGCGCCCCGTGCGCCCGGCCTCCTCGTCCTCGCGACAAACACAAACCCCGGCGCTTCGTGCGCCAAGGAACTCAAATCTGTTAAGTGCGACTCCCGGGGGCCCGGAGACGGTGTCCCGCGGGAGTCGTCACGACACAACATTTACATACAATGACTCTCGGCAACGGATATCTCGGCTCTTGCATCGATGAAGAACGCAGCGTA	Archaea	0.39	Euryarchaeota	0.13	Methanopyri	0.07	Methanopyrales	0.07	Methanopyraceae	0.07	Methanopyrus	0.07
BactOtu958	ACTGAGTGTCAGCAGCCGCGGTAATACGGAGGGGGCTAGCGTTATTCGGAATTATTGGGCGTAAAGGGCGCGTAGGCGGCCCGGTAAGTCAAAGGTGAAATCCCTCGGCTCAACTGAGGAACTGCCTTTGAAACTGTCGGGCTTGAGGCCGGGAGGGGGTAGCGGAATTCCCAGTGTAGCGGTGAAATGCGTAGATATTGGGAGGAACACCGGTGGCGAAGGCGACCACCTGGACTAATACTGACACTGAGGTGCGAAAGCGTGGGGAGCAAACAGGATTAGATACCCCGGTAGTCCGTAGTC	Bacteria	0.99	Acidobacteria	0.95	Acidobacteria_Gp10	0.85	Gp10	0.85
BactOtu959	CTGAGTGCCAGCCGCCGCGGTAATACAGAGGGTGCAAGCGTTAATCGGAATTATTGGGCGTAAAGCGCGCGCAGGCGGTTTCTTAAGTCTGATGTGAAAGCCCACGGCTCAACCGTGGAGGGTCATTGGAAACTGGGAAACTTGAGTGCAGAAGAGGAAAGCGGAATTCCACGTGTAGCGGTGAAATGCGTAGAGATGTGGAGGAACACCAGTGGCGAAGGCGGCTTTCTGGTCTGTAACTGACGCTGAGGCGCGAAAGCGTGGGGAGCAAACAGGATTAGATACCCTGGTAGTCCGTAG	Bacteria	1	Firmicutes	1	Bacilli	1	Bacillales	1	Planococcaceae	0.97	Bhargavaea	0.82
BactOtu960	GAGTGTCAGCCGCTGCGGTAATACGAAGGGGGCTAGCGTTGTTCGGAATCACTGGGCGTAAAGCGCACGTAGGCGGATTGTTAAGTCAGGGGTGAAAGCCTGGAGCTCAACTCCAGAACTGCCCTTGATACTGGCAATCTCGAGTCCGGAAGAGGTAAGTGGAACTCCGAGTGTAGAGGTGAAATTCGTAGATATTCGGAAGAACACCAGTGGCGAAGGCGGCTTACTGGTCCGGTACTGACGCTGAGGTGCGAAAGCGTGGGGAGCAAACAGGATTAGATACCCTTGTAGTCCGTA	Bacteria	1	Proteobacteria	1	Alphaproteobacteria	1	Rhizobiales	1	Xanthobacteraceae	0.91	Starkeya	0.75
BactOtu961	TGACTGAGTGTCAGCAGCCGCGGTAATACGTAGGCAGCGAGCGTTGTTCGGAGTTACTGGGCGTAAAGCGTGCGTAGGCGGTGCCATAAGTCTGTTGTGAAATCTCCCGGCTCAACTGGGAGGGTGCGGTGGAAACTGTGGTGCTGGAGTGTGGGAGAGGTAGGCGGAATTCCTGGTGTAGCGGTGAAATGCGTAGATATCAGGAGGAACACCTGTGGTGTAGACGGCTTACTGGACCATGACTGACGCTGAGGCACGAAAGCGTGGGGAGCAAACAGGATTAGAAACCCGCGTAGTCCGTAG	Bacteria	1	Acidobacteria	1	Acidobacteria_Gp3	1	Gp3	0.75
[truncated: 217 more rows]
