# Supplementary material for: Seed-Transmitted Bacteria and Fungi Dominate Juvenile Plant Microbiomes
Source: Front Microbiol. 2021 Oct 22;12:737616. doi: 10.3389/fmicb.2021.737616 (PMC8569520; doi:10.3389/fmicb.2021.737616)
Supplement: Supplementary file 6 [file Table_4.xlsx]

## Sheet: Sheet1
Supplemental Table 4: Fungal ITS OTU sequences and taxonomy
Fung OTU #	Sequence	Domain	%	Phylum	%	Class	%	Order	%	Family	%	Genus	%
FungOtu1	TGACTGACTTGGTCATTTAGAGGAAGTAAAAGTCGTAACAAGGTCTCCGTTGGTGAACCAGCGGAGGGATCATTACCGAGTTTACAACTCCCAAACCCCTGTGAACATACCAATTGTTGCCTCGGCGGATCAGCCCGCTCCCGGTAAAACGGGACGGCCCGCCAGAGGACCCCTAAACTCTGTTTCTATATGTAACTTCTGAGTAAAACCATAAATAAATCAAAACTTTCAACAACGGATCTCTTGGTTCTGGCATCGATGAAGAACGCAGCGTAG	Fungi	1	Ascomycota	1	Sordariomycetes	1	Hypocreales	1	Nectriaceae	1	Fusarium	1
FungOtu2	TGACTGACTTGGTCATTTAGAGGAAGTAAAAGTCGTAACAAGGTCTCCGTAGGTGAACCTGCGGAGGGATCATTACACAAATATGAAGGCGGGCTGGAACCTCTCGGGGTTACAGCCTTGCTGAATTATTCACCCTTGTCTTTTGCGTACTTCTTGTTTCCTTGGTGGGTTCGCCCACCACTAGGACAAACATAAACCTTTTGTAATTGCAATCAGCGTCAGTAACAAATTAATAATTACAACTTTCAACAACGGATCTCTTGGTTCTGGCATCGATGAAGAACGCAGCGTAG	Fungi	1	Ascomycota	0.91	Dothideomycetes	0.91	Pleosporales	0.91	Pleosporaceae	0.91	Alternaria	0.91
FungOtu3	TGACTGACTTGGTCATTTAGAGGAAGGAGAAGTCGTAACAAGGTTTCCGTAGGTGAACCTGCGGAAGGATCATTGTCGTGACCCTTAAACAAAACAGACCGTGAACATGTCTCTCATGTCGTCGAGCTTTGGCTCGGCACAAGGTCCCCTTGCTCCAACCTGGGGCAGAGGGGCCACAAAAGAACCCACGGCGCCTTAGGCGTCAAGGAACACTCATGTTGCCTTGCACAGCGGAGTGGTCGGCATGCCTTCCGCTCCCTGAGCAGCGATGATATCTTAATCCACACGACTCTCGGCAACGGATATCTCGGCTCTCGCATCGATGAAGAACGCAGCGTAG	Planta	1									Sorghum halepense ribosome	1
FungOtu4	TGACTGACTTGGTCATTTAGAGGAAGTAAAAGTCGTAACAAGGTCTCCGTTGGTGAACCAGCGGAGGGATCATTACCGAGTTATACAACTCATCAACCCTGTGAACATACCTATAACGTTGCCTCGGCGGGAACAGACGGCCCCGTAACACGGGCCGCCCCCGCCAGAGGACCCCCTAACTCTGTTTCTATAATGTTTCTTCTGAGTAAACAAGCAAATAAATTAAAACTTTCAACAACGGATCTCTTGGCTCTGGCATCGATGAAGAACGCAGCGTAG	Fungi	1	Ascomycota	1	Sordariomycetes	1	Hypocreales	0.93	Hypocreales_unidentified	0.93	Fusarium	1
FungOtu5	TGACTGACTTGGTCATTTAGAGGAAGTAAAAGTCGTAACAAGGTCTCCGTAGGTGAACCTGCGGAGGGATCATTACAAGTGACCCCGGTCTAACCACCGGGATGTTCATAACCCTTTGTTGTCCGACTCTGTTGCCTCCGGGGCGACCCTGCCTTCGGGCGGGGGCTCCGGGTGGACACTTCAAACTCTTGCGTAACTTTGCAGTCTGAGTAAACTTAATTAATAAATTAAAACTTTTAACAACGGATCTCTTGGTTCTGGCATCGATGAAGAACGCAGCGTAG	Fungi	1	Ascomycota	0.97	Eurotiomycetes	0.75	Eurotiales	0.75	Trichocomaceae	0.75	Penicillium	0.75
FungOtu6	TGACTGACTTGGTCATTTAGAGGAAGGAGAAGTCGTAACAAGGTTTCCGTAGGTGAACCTGCGGAAGGATCATTGTCGTGACCCTGACCAAAACAGACCGTGCTCGCGTCATCCAATCCTCCGACGATGGCATTGTTCGTCGTTCGGCCAATTCCTCGACCGCCTCCACTCCTAGGAGCGGGGGCTCGTGGTAAAAGAACCCACGGCGCCGAAGGCGTCAAGGAACACTGTGCCTAACCCGGGGAGATGGCTAGCTTGCTGGTCGTCACCTGTGTTGCAAATATATTTAATCCACACGACTCTCGGCAACGGATATCTCGGCTCTCGCATCGATGAAGAACGCAGCGTAG	Planta	1									Hordeum vulgare ribosome	1
FungOtu7	TGACTGACTTGGTCATTTAGAGGAAGTAAAAGTCGTAACAAGGTTTCCGTAGGTGAACCTGCGGAAGGATCATTACCTAGAGTTGTAGGCTTTGCCTGCTATCTCTTACCCATGTCTTTTGAGTACCTTACGTTTCCTCGGTGGGTTCGCCCACCGATTGGACAAATTTAAACCCTTTGCAGTTGAAATCAGCGTCTGAAAAAACTTAATAGTTACAACTTTCAACAACGGATCTCTTGGTTCTGGCATCGATGAAGAACGCAGCGTAG	Fungi	1	Ascomycota	0.92	Dothideomycetes	0.92	Pleosporales	0.86	Didymellaceae	0.86	Phoma	1
FungOtu8	TGACTGACTTGGTCATTTAGAGGAAGGAGAAGTCGTAACAAGGTTTCCGTAGGTGAACCTGCGGAAGGATCATTGTCGTGACCCTTAAACAAAACAGACCGTGAATGTGTCATCCATGTCGTCGGGCCACGGTCCGGCCAAGGCTCCTCACCTTCTCTACGTTGGTGAAGGGCCGCCAAAGAACCCACGGCGCCGAAGGCGTCAAGGAACACTGATATTGCCTTGCTCGGGTCACGTTCGGCCTGCCGGTCATGCCCCGTGCAATGTTGCTATCTTAACCAACACGACTCTCGGCAACGGATATCTCGGCTCTCGCATCGATGAAGAACGCAGCGTAG	Planta	1									Panicum virgatum ribosome	1
FungOtu9	TGACTGACTTGGTCATTTAGAGGAAGTAAAAGTCGTAACAAGGTCTCCGTTGGTGAACCAGCGGAGGGATCATTACCAGAGTGCCCTAGGCTCTCCAACCCATTGTGAACATACCTAACGTTCCCTCGGCGGGCTCAGCGCGCGGTGCCTCCGGGCTCCGGGCGTCCGCCGGGGACAACCAAACCCTGATTTTATCGTGTATCTCTGAGGGGCGAAAGCCCGAAAACAAAATAAATCAAAACTTTCAACAACGGATCTCTTGGCTCTGGCATCGATGAAGAACGCAGCGTAG	Fungi	1	Ascomycota	1	Sordariomycetes	1	Hypocreales	1	Sarocladiaceae	0.98	Sarocladium	0.97
FungOtu10	TGACTGACTTGGTCATTTAGAGGAAGTAAAAGTCGTAACAAGGTCTCCGTTGGTGAACCAGCGGAGGGATCATTACCGAGTTATTCAACTCATCAACCCTGTGAACATACCTAAACGTTGCTTCGGCGGGAATAGACGGCCCCGTGAAACGGGCCGCCCCCGCCAGAGGACCCTTAACTCTGTTTCTATAATGTTTCTTCTGAGTAAAACAAGCAAATAAATTAAAACTTTCAACAACGGATCTCTTGGCTCTGGCATCGATGAAGAACGCAGCGTAG	Fungi	1	Ascomycota	1	Sordariomycetes	0.81	Hypocreales	0.81	Nectriaceae	0.78	Nectria	0.76
FungOtu11	TGACTGACTTGGTCATTTAGAGGAAGTAAAAGTCGTAACAAGGTTTCCGTAGGTGAACCTGCGGAAGGATCATTACCGAGTGCGGGCCCTCTGGGTCCAACCTCCCATCCGTGTCTATCTGTACCCTGTTGCTTCGGCGTGGCCACGGCCCGCCGAAGACTAACATTTGAACACTGTCTGAAGTTTGCAGTCTGAGTTTTTAGTTAAACAATAATTAAAACTTTCAACAACGGATCTCTTGGTTCCGGCATCGATGAAGAACGCAGCGTAG	Fungi	1	Ascomycota	1	Eurotiomycetes	0.99	Eurotiales	0.99	Trichocomaceae	0.99	Aspergillus	0.98
FungOtu12	TGACTGACTTGGTCATTTAGAGGAAGTAAAAGTCGTAACAAGGTCTCCGTAGGTGAACCTGCGGAGGGATCATTACACAATAACAAGGCGGGCTGGACACCCCCAGCCGGGCACTGCTTCACGGCGTGCGCGGCTGGGCCGGCCCTGCTGAATTATTCACCCGTGTCTTTTGCGTACTTCTTGTTTCCTGGGTGGGCTCGCCCGCCATCAGGACCAACCACAAACCTTTTGCAATAGCAATCAGCGTCAGTAACAACGTAATTAATTACAACTTTCAACAACGGATCTCTTGGTTCTGGCATCGATGAAGAACGCAGCGTAG	Fungi	1	Ascomycota	1	Dothideomycetes	1	Pleosporales	1	Pleosporaceae	1	Alternaria	1
FungOtu13	TGACTGACTTGGTCATTTAGAGGAAGGAGAAGTCGTAACAAGGTTTCCGTAGGTGAACCTGCGGAAGGATCATTGTCGTGACCCTGACCAAAACAGACCGCGCACGCGTCATCCATCCTGCCGGTGGCGGCATCGTCCGTCGCTCGGCCAAGTCCTCGTCCACCTAGCCCCCTCGGAGCTGGTGCATGGGGCAAAAGAACCCACGGCGCCGACGGCGTCAAGGAACACTGTGCCTAATCCGGGGACGCGGCCAGCTTGCTTGCTGCCCCCCGTTTTGCAATGCTATTCAATCGACACGACTCTCGGCAACGGATATCTCGGCTCTCGCATCGATGAAGAACGCAGCGTAG	Planta	1									Brachypodium distachyon ribosome	1
FungOtu14	TGACTGACTTGGTCATTTAGAGGAAGTAAAAGTCGTAACAAGGTTTCCGTAGGTGAACCTGCGGAAGGATCATTACACATATAAACTAGATCTCAGGGGAGGTTCGCCTCTTTCTGAGATGTATGTTATACCCATGTCTTTTGCGTACTACTTGTTTCCTTGGTAGGCTTGCCTGCCAATAGGACAAAATCAAAACCTTTTGTAATTGCAGTCAGCGTCAGAAATAACTTTTAATAGTTACAACTTTCAACAACGGATCTCTTGGTTCTGGCATCGATGAAGAACGCAGCGTAG	Fungi	1	Ascomycota	1	Dothideomycetes	1	Pleosporales	0.99	Pleosporaceae	0.99	Alternaria	0.99
FungOtu15	TGACTGACTTGGTCATTTAGAGGAAGTAAAAGTCGTAACAAGGTCTCCGTAGGTGAACCTGCGGAGGGATCATTACACAATAAACATATGAAGGCTGCACCGCCAGTTGGCGGCAAGGCTGGAGTATTTTATTACCCTTGTCTTTTGCGCACTTGTTGTTTCCTGGGCGGGTTCGCCCGCCACCAGGACCACATGATAAACCTTTTTTATGCAGTTGCAATCAGCGTCAGTACAACAAATGTAAATCATTTACAACTTTCAACAACGGATCTCTTGGTTCTGGCATCGATGAAGAACGCAGCGTAG	Fungi	1	Ascomycota	1	Dothideomycetes	1	Pleosporales	0.98	Pleosporaceae	0.98	Curvularia	0.96
FungOtu16	TGACTGACTTGGTCATTTAGAGGAAGTAAAAGTCGTAACAAGGTTTCCGTAGGTGAACCTGCGGAAGGATCATTAATGATTGGTGGCTGTTGCTGACTAGTGTTTCTAGTATGTGCACGCCACACCTTCAATCCCACTTACACCTGTGCACCTTCTGTAATAGATCTATGTGGATACGGAGATGTGAAAGTTTGCGCTCTCCTACTCTGTTGAAGCAGTCTACTACGTTTTTTTACACACACACACAATAGTCATTGAATGTATTTTTTATTCTTATGATAAAAACAACTTTCAACAACGGATCTCTTGGCTCTCGCATCGATGAAGAACGCAGCGTAG	Fungi	1	Basidiomycota	1	Agaricomycetes	1	Corticiales	1	Corticiaceae	1	Waitea	1
FungOtu17	TGACTGACTTGGTCATTTAGAGGAAGTAAAAGTCGTAACAAGGTTTCCGTAGGTGAACCTGCGGAAGGATCATTACCGAGTGTAGGGTTCCTAGCGAGCCCAACCTCCCACCCGTGTTTACTGTACCTTAGTTGCTTCGGCGGGCCCGCCATTCATGGCCGCCGGGGGCTCTCAGCCCCGGGCCCGCGCCCGCCGGAGACACCACGAACTCTGTCTGATCTAGTGAAGTCTGAGTTGATTGTATCGCAATCAGTTAAAACTTTCAACAATGGATCTCTTGGTTCCGGCATCGATGAAGAACGCAGCGTAG	Fungi	1	Ascomycota	1	Eurotiomycetes	1	Eurotiales	1	Trichocomaceae	1	Aspergillus	1
FungOtu18	TGACTGACTTGGTCATTTAGAGGAAGGAGAAGTCGTAACAAGGTTTCCGTAGGTGAACCTGCGGAAGGATCATTGTCGATACCTGTCCAAAACAGAACGACCCGCGAACCAAAGATCACCACTCTCGGTGGGCCGGTTTCTTAGCCGATTCCTTGCCCGCCGGATCCGTGGTTTCGCGTATCGGCATGATCGGGAGCTTTTATCTCGGTCTTGTCGTGCGCGTTGCTTCCGGATATCACAAAACCCCGGCACGAAAAGTGTCAAGGAACATGCAAACGAACGGCTGGCATTCGCCTCCCCGGAGACGGAGTGTGGGCGGATGCTGTGCTGCGAACTGAAGTCTAAAACGACTCTCGGCAACGGATATCTCGGCTCTCGCATCGATGAAGAACGCAGCGT…	Planta	1									Arabidopsis thaliana ribosome	1
FungOtu19	TGACTGACTTGGTCATTTAGAGGAAGTAAAAGTCGTAACAAGGTTTCCGTAGGTGAACCTGCGGAAGGATCATTACCGAGTGAGGGCCCTCTGGGTCCAACCTCCCACCCGTGTTTATTTTACCTTGTTGCTTCGGCGGGCCCGCCTTAACTGGCCGCCGGGGGGCTTACGCCCCCGGGCCCGCGCCCGCCGAAGACACCCTCGAACTCTGTCTGAAGATTGTAGTCTGAGTGAAAATATAAATTATTTAAAACTTTCAACAACGGATCTCTTGGTTCCGGCATCGATGAAGAACGCAGCGTAG	Fungi	1	Ascomycota	1	Eurotiomycetes	1	Eurotiales	1	Trichocomaceae	1	Penicillium	1
FungOtu20	TGACTGACTTGGTCATTTAGAGGAAGGAGAAGTCGTAACAAGGTTTCCGTAGGTGAACCTGCGGAAGGATCATTGTCGATGCCTTATATGCAGTCCAACACGTGAATTAGTTTGAACACATGCGGTGGGCTTGAGGTGTTTCACACCCCAGCTTGCCATTGGCATCGGAGGGGAACGACAAAATGCGTTCTCCTCTGTGCCAAAACTCAAACCCCGACGCTGAATGCGTCAAGGAAATTTAACTTTGCTCTGAGCACATCTGCATGGCACCGGAGACGGTTCCCGTGCGGGTTGTGTTTTGACACATTAATATAAAATGACTCTCGGCAACGGATATCTAGGCTCTTGCATCGATGAAGAACGCAGCGTAG	Planta	1									Pisum sativum ribosome	1
FungOtu21	TGACTGACTTGGTCATTTAGAGGAAGGAGAAGTCGTAACAAGGTTTCCGTAGGTGAACCTGCGGAAGGATCATTGTCGATGCCTCACAATCAGATTGACCCGCGAACTTGTTTATTCATCTACCGTCGGGAGGGAGGGGATGACCACGGCGCCCCGTGCGCCCGGCCTCCTCGTCCTCGCGACAAACACAAACCCCGGCGCTTCGTGCGCCAAGGAACTCAAATCTGTTAAGTGCGACTCCCGGGGGCCCGGAGACGGTGTCCCGCGGGAGTCGTCACGACACAACATTTACATACAATGACTCTCGGCAACGGATATCTCGGCTCTTGCATCGATGAAGAACGCAGCGTAG	Planta	1									Pisum sativum ribosome	1
FungOtu22	TGACTGACTTGGTCATTTAGAGGAAGTAAAAGTCGTAACAAGGTCTCCGTTGGTGAACCAGCGGAGGGATCATTACCGAGTTTACAACTCCCAAACCCCTGTGAACATACCTATACGTTGCCTCGGCGGATCAGCCCGCGCCCTGTAAAAAGGGACGGCCCGCCCGAGGACCCTAAACTCTGTTTTTAGTGGAACTTCTGAGTAAAACAAACAAATAAATCAAAACTTTCAACAACGGATCTCTTGGTTCTGGCATCGATGAAGAACGCAGCGTAG	Fungi	1	Ascomycota	1	Sordariomycetes	1	Hypocreales	1	Nectriaceae	1	Fusarium	1
FungOtu23	TGACTGACTTGGTCATTTAGAGGAAGTAAAAGTCGTAACAAGGTTTCCGTAGGTGAACCTGCGGAAGGATCATTATCGTGGGGCTTCGGCCCCGTCGAGATAGCACCCTTGCCTTTATGAGTACCTTGGTTCCCTCCCCCGTACCTCCGGGGAGCGGGAGGGGCCTCGTCTGTTTCCCCGCGGCGGCGAAAGCCCCCGGGGACCACGAAACACGCTGTAACCACCTGTAACCGTCTGATAAACAAACAAAAAATCAAAACTTTCAACAACGGATCTCTTGGTTCTGGCATCGATGAAGAACGCAGCGTAG	Fungi	1	Ascomycota	1	Dothideomycetes	0.91	Pleosporales	0.91	Sporormiaceae	0.61	Preussia	0.61
FungOtu24	TGACTGACTTGGTCATTTAGAGGAAGTAAAAGTCGTAACAAGGTTTCCGTAGGTGAACCTGCGGAAGGATCATTAATGATTGACCGAAAGGTCTTATCTTAACATCCCTCACCTCTGTGAACCGTTTGACCTCCGGGTCTAACAAACTATACAAACATCAGTGTAATGAACGTCTTGTTATCTTAACAAAAACAAAACTTTTAACAACGGATCTCTTGGCTCTCGCATCGATGAAGAACGCAGCGTAG	Fungi	1	Basidiomycota	1	Tremellomycetes	1	Tremellales	1	Tremellaceae	1	Papiliotrema	0.98
FungOtu25	TGACTGACTTGGTCATTTAGAGGAAGTAAAAGTCGTAACAAGGTTTCCGTAGGTGAACCTGCGGAAGGATCATTACAGAATTTTGAGAATTGTGCTTAACTGCACTTTTCTTATCTACACACGTGTTTTTGTTTTATTCTTAAAACTTGCTTTGGCAGTGGCTGCTTAATTGCTCTGCTGCCAGAGGATAAACTCAACCTAAATTTTTTATTTTAAACTAGTCAACTGATTATATTTATTAATAGTCAAAACTTTCAACAACGGATCTCTTGGTTCTCGCATCGATGAAGAACGCAGCGTAG	Fungi	1	Ascomycota	1	Saccharomycetes	1	Saccharomycetales	1	Incertae_sedis_11	1	Lodderomyces	1
FungOtu26	TGACTGACTTGGTCATTTAGAGGAAGTAAAAGTCGTAACAAGGTCTCCGTTGGTGAACCAGCGGAGGGATCATTACCGAGTTTACAACTCCCAAACCCCTGTGAACATACCTTTATGTTGCCTCGGCGGATCAGCCCGCGCCCCGTAAAACGGGACGGCCCGCCGCAGGAACCACAAAACTCTGATTTTAGTGTAACTTCTGAGTCTAAAAAACAAATAAATCAAAACTTTCAACAACGGATCTCTTGGTTCTGGCATCGATGAAGAACGCAGCGTAG	Fungi	1	Ascomycota	1	Sordariomycetes	1	Hypocreales	1	Nectriaceae	1	Fusarium	1
FungOtu27	TGACTGACTTGGTCATTTAGAGGAAGTAAAAGTCGTAACAAGGTCTCCGTTGGTGAACCAGCGGAGGGATCATTACAGAGTTATCCAACTCCCAAACCCATGTGAACATATCTCTTTGTTGCCTCGGCGCAAGCTACCCGGGACCTCGCGCCCCGGGCGGCCCGCCGGCGGACAAACCAAACTCTGTTATCTTCGTTGATTATCTGAGTGTCTTATTTAATAAGTCAAAACTTTCAACAACGGATCTCTTGGTTCTGGCATCGATGAAGAACGCAGCGTAG	Fungi	1	Ascomycota	1	Sordariomycetes	1	Sordariomycetes_unidentified	1	Trichosphaeriales	1	Nigrospora	1
FungOtu28	TGACTGACTTGGTCATTTAGAGGAAGTAAAAGTCGTAACAAGGTTTCCGTAGGTGAACCTGCGGAAGGATCATTCACAATAAGTGTTTATGGCACTTTCAAATCCATACCCACCTTGTGTGCAATGTATAAGAGTCCCTTTCCAACTCGGATTGGACTTGATTTTTCTCTCACACGTCTTCAATTGCAAGTCTAAGCTTTCAGAGTAATCAAAAAACTCGAATACAACTTTCAACAACGGATCTCTTGGCTCTCGCATCGATGAAGAACGCAGCGTAG	Fungi	1	Zygomycota	0.88	Incertae_sedis_10	0.88	Mortierellales	0.88	Mortierellaceae	0.83	Mortierella	0.83
FungOtu29	TGACTGACTTGGTCATTTAGAGGAAGTAAAAGTCGTAACAAGGTCTCCGTAGGTGAACCTGCGGAGGGATCATTACACAATATGAAGGCGGGCTGGACAAACCCCCCTAGCTGGGCACTGCTTCACGGCGGTGCGCGGTTTGGGTGGCCGGCCCTGCTGAACTATTCACCCGTGTCTTTTGCGTACCTCTTGTTTCCTGGGCGGGCTCGCCCGCCACCAGGACCAACCATAAACCTTTTTGTAATAGCAATCCGCGTCAGTAAACAATGTAATCAATTACAACTTTCAACAACGGATCTCTTGGTTCTGGCATCGATGAAGAACGCAGCGTAG	Fungi	1	Ascomycota	1	Dothideomycetes	1	Pleosporales	1	Pleosporaceae	1	Embellisia	1
FungOtu30	TGACTGACTTGGTCATTTAGAGGAAGTAAAAGTCGTAACAAGGTCTCCGTTGGTGAACCAGCGGAGGGATCATTAAAGAGTTGCAAAACTCCCTAAACCATTGTGAACATACCTTCAACGTTGCTTCGGCGGGTTGGCTCCGGGTCTCCCGGGGCCCCCGGCCCTACTCGGGCGCCCGCCGGAGGTATCTAACTCTTGACAATTGTATGGCCTCTCTGAGTCTTTGTACTTAATAAGTCAAAACTTTCAACAACGGATCTCTTGGTTCTGGCATCGATGAAGAACGCAGCGTAG	Fungi	1	Ascomycota	1	Sordariomycetes	1	Sordariales	1	Chaetomiaceae	1	Chaetomidium	0.78
FungOtu31	TGACTGACTTGGTCATTTAGAGGAAGGAGAAGTCGTAACAAGGTTTCCGTAGGTGAACCTGCGGAAGGATCATTGTCGTGACCCTGACCAAAACAGACCGCGCACGCGTCATCCAATCCGTCGGTGACGGCACCGTCCGTCGCTCGGCCTATGCCTCGACCACCTCCCCTCCACGGAGTGGGTGGGGGCTCGAGGCAAAAGAACCCACGGCGCCGAAGGCGTCAAGGAACACTGTGCCTAACACGGGGCCATGGCTAGCTTGCTAGCTGTGACTCGTGTTGCAAAGCTATTTAATCCACACGACTCTCGGCAACGGATATCTCGGCTCTCGCATCGATGAAGAACGCAGCGTAG	Planta	1									Secale cereale ribosome	0.99
FungOtu32	TGACTGACTTGGTCATTTAGAGGAAGTAAAAGTCGTAACAAGGTTTCCGTAGGTGAACCTGCGGAAGGATCATTACCGAGTGCGGGCCCTCGCGGCCCAACCTCCCACCCTTGTCTCTATACACCTGTTGCTTTGGCGGGCCCACCGGGGCCACCTGGTCGCCGGGGGACGCACGTCTCCGGGCCCGCGCCCGCCGAAGCGCTCTGTGAACCCTGATGAAGATGGGCTGTCTGAGTACTGTGAAAATTGTCAAAACTTTCAACAATGGATCTCTTGGTTCCGGCATCGATGAAGAACGCAGCGTAG	Fungi	1	Ascomycota	1	Eurotiomycetes	1	Eurotiales	1	Trichocomaceae	1	Talaromyces	0.91
FungOtu33	TGACTGACTTGGTCATTTAGAGGAAGTAAAAGTCGTAACAAGGTCTCCGTAGGTGAACCTGCGGAGGGATCATTACACAAATACAATATGAAGGCTTCGGCTGGATTATTTATTTCACCCTTGTCTTTTGCGCACTTGTTGTTTCCTGGGCGGGTTCGCCCGCCACCAGGACCACACCATAAACCTTTTTTGTTAATGCAGTCAGCGTCAGTACAACAAATGTAAATCATTTACAACTTTCAACAACGGATCTCTTGGTTCTGGCATCGATGAAGAACGCAGCGTAG	Fungi	1	Ascomycota	1	Dothideomycetes	1	Pleosporales	0.84	Pleosporaceae	0.84	Curvularia	0.99
FungOtu34	TGACTGACTTGGTCATTTAGAGGAAGGAGAAGTCGTAACAAGGTTTCCGTAGGTGAACCTGCGGAAGGATCATTGTCGTGACCCTTAAACAAAATAGACCGCGAACGCGTCCCTCGTTCCGCCGGGCTTCGGCTCGGCACGAGGTCCCCGAGCTCCGTGCTGGAGCGGAGGGGCCACAACAGAACCCACGGCGCCTTAGGCGTCAAGGAACACCTATATTGCCTTGCGCGGTGGAGCGGTCGGCCCGCCTTCCGCTCCCCACGCAGCGATGATATCTTAATCGACACGACTCTCGGCAACGGATATCTCGGCTCTCGCATCGATGAAGAACGCAGCGTAG	Planta	1									Saccharum officinarum ribosome	1
FungOtu35	TGACTGACTTGGTCATTTAGAGGAAGTAAAAGTCGTAACAAGGTTTCCGTAGGTGAACCTGCGGAAGGATCATTACCGAGTGTTTGGATGCCCCTTCTTGGGGTGTCCGTCCTCCCATCCGTGTCTATTGTACCCTGTTGCTTCGGCGGGCCCGCCCTCTTTTGTGGCCGCCGGGGGGCTTCTGCCCCCGGGCCCGCGCCCGCCGGAGACCTCTCAACCATTGAACACTGTCTGAAGGTTGCAGTCTGAGTACCGATAAAGCAAATCGTTAAAACTTTCAACAACGGATCTCTTGGTTCCGGCATCGATGAAGAACGCAGCGTAG	Fungi	1	Ascomycota	1	Eurotiomycetes	1	Eurotiales	1	Trichocomaceae	1	Aspergillus	1
FungOtu36	TGACTGACTTGGTCATTTAGAGGAAGTAAAAGTCGTAACAAGGTCTCCGTTGGTGAACCAGCGGAGGGATCATTACCGAGTTTACAAACTCCCAAACCCTTTGTGAACCTTACCATATTGTTGCTTCGGCGGGACCGCCCCGGCGCCTTCGGGCCCGGAACCAGGCGCCCGCCGGAGGCCCCAAACTCTTATGTCTTTAGTGGTTTTCTCCTCTGAGTGACACATAAACAAATAAATAAAAACTTTCAACAACGGATCTCTTGGTTCTGGCATCGATGAAGAACGCAGCGTAG	Fungi	1	Ascomycota	1	Sordariomycetes	1	Hypocreales	1	Incertae_sedis_3	1	Myrothecium	1
FungOtu37	TGACTGACTTGGTCATTTAGAGGAAGTAAAAGTCGTAACAAGGTCTCCGTTGGTGAACCAGCGGAGGGATCATTACAGAGTTGCAAAACTCCCTAAACCATTGTGAACGTTACCTATACCGTTGCTTCGGCGGGCGGCCCCGGGGTTTACCCCCCGGGCGCCCCTGGGCCCCACCGCGGGCGCCCGCCGGAGGTCACCAAACTCTTGATAATTTATGGCCTCTCTGAGTCTTCTGTACTGAATAAGTCAAAACTTTCAACAACGGATCTCTTGGTTCTGGCATCGATGAAGAACGCAGCGTAG	Fungi	1	Ascomycota	1	Sordariomycetes	0.78	Sordariales	0.78	Chaetomiaceae	0.73	Chaetomium	0.72
FungOtu38	TGACTGACTTGGTCATTTAGAGGAAGTAAAAGTCGTAACAAGGTTTCCGTAGGTGAACCTGCGGAAGGATCATTACCGAGTGCGGACCCCTCGCGGGTCCAACCTCCCACCCGTGTCTCCTGTATACCCTGTTGCTTTGGCGGGCCCACCGGGTCCCCGGTCGCCGGGGGGCATTGCCCCCGGGCCCGCGCCCGCCAGAGCGCCCTCTGAACCCGATGAAGAAGGACTGTCTGAGTGGAATGAAATAATCATTTAAAACTTTCAACAATGGATCTCTTGGTTCCGGCATCGATGAAGAACGCAGCGTAG	Fungi	1	Ascomycota	1	Eurotiomycetes	1	Eurotiales	1	Trichocomaceae	1	Penicillium	1
FungOtu39	TGACTGACTTGGTCATTTAGAGGAAGTAAAAGTCGTAACAAGGTATCTGTAGGTGAACCTGCAGATGGATCATTTCGATGAAAACCTTTTTTCTTGAGGTGTGGCTCGCACCTGTCTAACTAAATCGAGCTACCACATTTTAACACGGTTGCATCGGTTGGCTGTCAAACAGTGCGCGCGGCGAATTCATTTTCGCCCGCGCTCTGCGAGACGGTCGACACTTTACCAAAAACACTGTTGATACCATAGGATTTGAACGTAGATGAAACTCGACTGGTAATGCGGTCGTCTAAAATCTAAAAACAACTTTTGGCAACGGATCTCTTGGTTCTCCCATCGATGAAGAACGCAGCGTAG	Planta	1									Oryza sativa ribosome	1
FungOtu40	TGACTGACTTGGTCATTTAGAGGAAGTAAAAGTCGTAACAAGGTCTCCGTTGGTGAACCAGCGGAGGGATCATTACAGAGTTATTTTACAACTCCAAACCCATGTGAACTTACCATCGTTGCCTCGGCGGGTCGAGCCTACCTGGTACTTACCCGGTAGGAGCGCCGCCGGTGGACATTTAAACTCTTTGTCATTACTGTGGCTTCTGAGTAGTTATCATAATAAGTCAAAACTTTCAACAACGGATCTCTTGGTTCTGGCATCGATGAAGAACGCAGCGTAG	Fungi	1	Ascomycota	1	Sordariomycetes	1	Xylariales	0.98	Incertae_sedis_9	0.94	Coniocessia	0.94
FungOtu41	TGACTGACTTGGTCATTTAGAGGAAGTAAAAGTCGTAACAAGGTTTCCGTAGGTGAACCTGCGGAAGGATCATTACCGAGTGCGGGTCCTTTGGGCCCAACCTCCCATCCGTGTCTATTATACCCTGTTGCTTCGGCGGGCCCGCCGCTTGTCGGCCGCCGGGGGGGCGCCTTTGCCCCCCGGGCCCGTGCCCGCCGGAGACCCCAACACGAACACTGTCTGAAAGCGTGCAGTCTGAGTTGATTGAATGCAATCAGTTAAAACTTTCAACAATGGATCTCTTGGTTCCGGCATCGATGAAGAACGCAGCGTAG	Fungi	1	Ascomycota	1	Eurotiomycetes	1	Eurotiales	1	Trichocomaceae	1	Aspergillus	1
FungOtu42	TGACTGACTTGGTCATTTAGAGGAAGTAAAAGTCGTAACAAGGTTTCCGTAGGTGAACCTGCGGAAGGATCATTACCTAGAGTTTGTGGACTTCGGTCTGCTACCTCTTACCCATGTCTTTTGAGTACCTTCGTTTCCTCGGCGGGTCCGCCCGCCGGTTGGACAACATTCAAACCCTTTGCAGTTGCAATCAGCGTCTGAAAAAACTTAATAGTTACAACTTTCAACAACGGATCTCTTGGTTCTGGCATCGATGAAGAACGCAGCGTAG	Fungi	1	Ascomycota	1	Dothideomycetes	1	Pleosporales	1	Pleosporaceae	0.54	Epicoccum	0.54
FungOtu43	TGACTGACTTGGTCATTTAGAGGAAGGAGAAGTCGTAACAAGGTTTCCGTAGGTGAACCTGCGGAAGGATCATTGTCGATGCCTCAAACAATTCCACCCGCGAATACGTACCAAACACACAACAACGCGCAAGGCCAGCGGGGGCACGCAAGTTCTCCCACTACCAAGTGCGTTGTCGAGAGCGGGGGTGGGCGTCTTGATGCCTTGTGCATCCGGTCGCAAACCCGTGTCTCCCGACAAAAACTAACCCCGGCGTTTTACGCGCCAAGGAAAACGAAGCTGTTAGGTGAGGCAAACGGGGGACGTGTCCCGCGGGCGCCTTCACGATGACATGTTATGTAAAATGACTCTCGGCAACGGATATCTCGGCTCTTGCATCGATGAAGAACGCAGCGTAG	Planta	1									Phaseolus vulgaris ribosome	1
FungOtu44	TGACTGACTTGGTCATTTAGAGGAAGGAGAAGTCGTAACAAGGTTTCCGTAGGTGAACCTGCGGAAGGATCATTGTCGTGACCCTTAAACAAAACAGACCGTGAACATGTCATCCATGCTGCTGGGCTTCGGCCTGGCCTTGGCCCCCGACCTCTGTTACGGAGGAGAGGGGCCACAAAAGAACCCACGGCGCCGAAGGCGTCAAGGAACACTAATTGCCTTGCTCGGGGCTGCGGTTGGCCTGCCACTCGCGCCCTGGGCAGCGATGCCATATGAAATCAATACGACTCTCGGCAATGGATATCTCGGCTCTCGCATCGATGAAGAACGCAGCGTAG	Planta	1									Brachiaria comata ribosome	1
FungOtu45	TGACTGACTTGGTCATTTAGAGGAAGTAAAAGTCGTAACAAGGTTTCCGTAGGTGAACCTGCGGAAGGATCATTATCGAGTTCTGAAAGGGGTTGTAGCTGGCCTTCCGAGGCATGTGCACACCCTGCTCATCCACTCTAACACCTGTGCACCTTTTGTGGGCTTATGGAGGGCAACCTCCTGGCCTGCGTCTCACACACACACTTAAAGTATCAGAATGTACAACCACATCGTATGATGTATTATTAATACAACTTTCAACAACGGATCTCTTGGCTCTCGCATCGATGAAGAACGCAGCGTAG	Fungi	1	Basidiomycota	0.99	Agaricomycetes	0.99	Corticiales	0.99	Punctulariaceae	0.99	Punctulariopsis	0.99
FungOtu46	TGACTGACTTGGTCATTTAGAGGAAGTAAAAGTCGTAACAAGGTTTCCGTAGGTGAACCTGCGGAAGGATCATTATAGTATTCTATTGCCAGCGCTTAATTGCGCGGCGATAAACCTTACACACATTGTCTAGTTTTTTTGAACTTTGCTTTGGGTGGTGAGCCTGGCTTACTGCCCAAAGGTCTAAACACATTTTTTTAATGTTAAAACCTTTAACCAATAGTCATGAAAATTTTTAACAAAAATTAAAATCTTCAAAACTTTCAACAACGGATCTCTTGGTTCTCGCATCGATGAAGAACGCAGCGTAG	Fungi	1	Ascomycota	1	Saccharomycetes	0.99	Saccharomycetales	0.99	Phaffomycetaceae	0.99	Wickerhamomyces	0.99
FungOtu47	TGACTGACTTGGTCATTTAGAGGAAGGAGAAGTCGTAACAAGGTTTCCGTAGGTGAACCTGCGGAAGGATCATTGTCGAATCCTGCATAGCAGATGACCGCGAACTCGTGTAATAGTCGGGCGTCGGGGCGGGGGCGGTGAGGCCGAAACCTCTCCTCCCTCCCCGTCGCTCCCCGCGCGCTCGTCGTGCGGACCAACAACCCAACCCCGGCGCGGAAAGCGCCAAGGAAAACTCAAAAGATCGCTCGGCCCCCGACCGCCCCGTCCGCGGAGCGCGGGAGGGGATGCCGCGGCGTCTGTCGTAACCAAAACGACTCTCGGCAACGGATATCTCGGCTCTCGCATCGATGAAGAACGCAGCGTAG	Planta	1									Coffea arabica ribosome	1
FungOtu48	TGACTGACTTGGTCATTTAGAGGAAGGAGAAGTCGTAACAAGGTTTCCGTAGGTGAACCTGCGGAAGGATCATTGTCGAACCCTGCACAGCAGAACGACCCGTGAACAAGTTAACACATCTGGCCTTGCCGGGACCGAAGCATTTGTTTCGGCCCTTGTGAGTCCTTGTCGACGTGCGTTCATGCATGGACCATACCTTTGGTTTTGTCATGGATGTCATGTTGACAAAATAACAAACCCCCGGCACGAGATGTGCCAAGGAAAACCAAAATTAAAGAACACGTGCTGTTGCGCCCCGTTCGCGGTGTGCGCACTGTTCGTGGCTTCTTTGTAAACTTAAAACGACTCTCGGCAACGGATATCTCGGCTCACGCATCGATGAAGAACGCAGCGTAG	Planta	1									Helianthus annuus ribosome	1
FungOtu49	TGACTGACTTGGTCATTTAGAGGAAGTAAAAGTCGTAACAAGGTTTCCGTAGGTGAACCTGCGGAAGGATCATTACCGAGTGCGGGCCCCTCGGGGCCCAACCTCCCACCCGTGTTGCCCGAACCTATGTTGCCTCGGCGGGCCCCGCGCCCGCCGACGGCCCCCCTGAACGCTGTCTGAAGTTGCAGTCTGAGACCTATAACGAAATTAGTTAAAACTTTCAACAACGGATCTCTTGGTTCCGGCATCGATGAAGAACGCAGCGTAG	Fungi	1	Ascomycota	1	Eurotiomycetes	1	Eurotiales	1	Trichocomaceae	1	Penicillium	1
FungOtu50	TGACTGACTTGGTCATTTAGAGGAAGGAGAAGTCGTAACAAGGTTTCCGTAGGTGAACCTGCGGAAGGATCATTGTCGTGACCCTGACCAAAACAGACCGCGCACGCGTCATCCAATCCGTCGGCGACGGCACCGTCCGTCGCTCGGCCAATGCCTCGACCACCTCCCCTCCTCGGAGCGGGTGGGGGCTCGGGGTAAAAGAACCCACGGCGCCGAAGGCGTCAAGGAACACTGTGCCTAACCCGGGGGCATGTCTAGCTTGCTAGCCGTCCCTCGTGTTGCAAAGCTATTTAATCCACACGACTCTCGGCAACGGATATCTCGGCTCTCGCATCGATGAAGAACGCAGCGTAG	Planta	1									Glycine max ribosome	1
FungOtu51	TGACTGACTTGGTCATTTAGAGGAAGTAAAAGTCGTAACAAGGTTTCCGTAGGTGAACCTGCGGAAGGATCATTATCGAGTTTTGAAATGGGTTGTTGCTGGTCTCTTATGAGGCATGTGCACACTCAGCTCATCCACTCTTAAACCCTATGTGCACCTATGTAGAGTTTGGTGAAAATCAGTCGAAAGGCTGATAAGATCCTTCTCTATGTCTTTTATACAAACGTTTTAGTTATAGAATGTTACCTTGCATTTAATGCATTATAGTATAACTTTCAGCAACGGATCTCTTGGCTCTCGCATCGATGAAGAACGCAGCGTAG	Fungi	1	Basidiomycota	0.85	Agaricomycetes	0.81	Polyporales	0.33	Phanerochaetaceae	0.19	Hyphodermella	0.86
FungOtu52	TGACTGACTTGGTCATTTAGAGGAAGTAAAAGTCGTAACAAGGTCTCCGTAGGTGAACCTGCGGAGGGATCATTACACAAATATGAAGGCGGGCTGGCACCTCTCGGGGTGGCCAGCCTTGCTGAATTATTCACCCGTGTCTTTTGCGTACTTCTTGTTTCCTTGGTGGGCTCGCCCACCACAAGGACCAACCCATAAACCTTTTTGTAATGGCAATCAGCGTCAGTAACAATGTAATAATTACAACTTTCAACAACGGATCTCTTGGTTCTGGCATCGATGAAGAACGCAGCGTAG	Fungi	1	Ascomycota	0.91	Dothideomycetes	0.91	Pleosporales	0.91	Pleosporaceae	0.91	Alternaria	0.91
FungOtu53	TGACTGACTTGGTCATTTAGAGGAAGTAAAAGTCGTAACAAGGTCTCCGTAGGTGAACCTGCGGAGGGATCATTACACAATATGAAAGCGGGCTGGCATCCTTCGGGGTTACAGCCTTGCTGAATTATTCACCCGTGTCTTTTGCGTACTTCTTGTTTCCTTGGTGGGTTCGCCCACCATAGGACAAACCATAAACCTTTTGTAATTGCAATCAGCGTCAGAAAAAAAAAATTAATAATTACAACTTTTAACAACGGATCTCTTGGTTCTGGCATCGATGAAGAACGCAGCGTAG	Fungi	1	Ascomycota	0.91	Dothideomycetes	0.91	Pleosporales	0.9	Pleosporaceae	0.9	Embellisia	0.89
FungOtu54	TGACTGACTTGGTCATTTAGAGGAAGTAAAAGTCGTAACAAGGTTTCCGTAGGTGAACCTGCGGAAGGATCATTAGTGATTGACCGAAAGGTCTTAACCTAACATCCCTCACCTCTGTGAACCGTTTGACCTCCGGGTCTAACAAAACATACAAACATCAGTGTAACGAACGTCATGTTATCTTAACGAAAACAAAACTTTCAACAACGGATCTCTTGGCTCTCGCATCGATGAAGAACGCAGCGTAG	Fungi	1	Basidiomycota	1	Tremellomycetes	1	Tremellales	1	Incertae_sedis_12	1	Cryptococcus	1
FungOtu55	TGACTGACTTGGTCATTTAGAGGAAGTAAAAGTCGTAACAAGGTTTCCGTAGGTGAACCTGCGGAAGGATCATTATTGATTGGTCGAAAGACCTTATCAGATTCTACCACCTCTGTGAACCGTTGACCTCCGGGTTAATAATCAAACATCAGTGTAACGAACGTAAGAGTATCTTAACGAAACAAAACTTTCAACAACGGATCTCTTGGCTCTCGCATCGATGAAGAACGCAGCGTAG	Fungi	1	Basidiomycota	1	Tremellomycetes	1	Filobasidiales	0.76	Filobasidiaceae	0.76	Cryptococcus	0.76
FungOtu56	TGACTGACTTGGTCATTTAGAGGAAGTAAAAGTCGTAACAAGGTATCTGTAGGTGAACCTGCAGATGGATCATTTCGATGAAAAACCTTTTTTCTTGAGGTGTGGCTCGCACCTGTCTAACTAAACTTGAGCTACCCTCTTTTAACACGGTTGCATCGGTTGGCTGTCCAACAGCGCGGACCTCGCGTTCGCTGCTGGAAAGGCGGTCGACACTTTTTACACCAAAACACTTTTGATGATCTAGGAGTTGAATGAAAAAAAAAGTTTAATTTTATAACTAAAAAACAACTTTTGGCAACGGATCTCTTGGTTCTCCCATCGATGAAGAACGCAGCGTAG	Fungi	1	Basidiomycota	1	Ustilaginomycetes	1	Ustilaginales	1	Ustilaginaceae	1	Pseudozyma	1
FungOtu57	TGACTGACTTGGTCATTTAGAGGAAGTAAAAGTCGTAACAAGGTTTCCGTAGGTGAACCTGCGGAAGGATCATTAGTGAATCTAGGGTGTCCAATTTAACTTGGAGCCCGAACTCTCACTTTCTAACCCTGTGCATATGTTATTGGTTAGTAACTCTTCGGAGTGAACTCCATTCACTTACAAACACAAAGTCTATGAATGTATACAAATTATAACAAAACAAAACTTTCAACAACGGATCTCTTGGCTCTCGCATCGATGAAGAACGCAGCGTAG	Fungi	1	Basidiomycota	1	Microbotryomycetes	1	Sporidiobolales	1	Sporidiobolaceae	1	Rhodotorula	1
FungOtu58	TGACTGACTTGGTCATTTAGAGGAAGTAAAAGTCGTAACAAGGTATCTGTAGGTGAACCTGCAGATGGATCATTTCGATGAAAACCTTTTTTCTGAGGTGTGGCTCGCACCTGTCTAACTAAACTTGAGCTACCTTTTTAACACGGTTGCATCGGTTGGGCCTGTCGAACAGTGCAAATACGCGCTGGGAGACGGTCTCGACACTTTTAACCAAAACACTTTTGATGATCTAGGATTTGAATGAAGTTCATTTTTACGATGGAACCGACTGGTAATGCGGTCGACTAAATCTAAAAAACAACTTTTGGCAACGGATCTCTTGGTTCTCCCATCGATGAAGAACGCAGCGTAG	Fungi	1	Basidiomycota	1	Ustilaginomycetes	0.99	Ustilaginales	0.99	Ustilaginaceae	0.99	Ustilago	0.95
FungOtu59	TGACTGACTTGGTCATTTAGAGGAAGTAAAAGTCGTAACAAGGTTTCCGTAGGTGAACCTGCGGAAGGATCATTACCGAGTGAGGGCCCTCTGGGTCCAACCTCCCACCCGTGTTTATCGTACCTTGTTGCTTCGGCGGGCCCGCCTCACGGCCGCCGGGGGGCATCTGCCCCCGGGCCCGCGCCCGCCGAAGACACACAAACGAACTCTTGTCTGAAGATTGCAGTCTGAGTACTTGACTAAATCAGTTAAAACTTTCAACAACGGATCTCTTGGTTCCGGCATCGATGAAGAACGCAGCGTAG	Fungi	1	Ascomycota	1	Eurotiomycetes	1	Eurotiales	1	Trichocomaceae	1	Penicillium	1
FungOtu60	TGACTGACTTGGTCATTTAGAGGAAGTAAAAGTCGTAACAAGGTCTCCGTTGGTGAACCAGCGGAGGGATCATTACCGAGTTTACAACTCCCAAACCCATGTGAACATACCTATCGTTGCTTCGGCGGATCGCCCCGGGCGCCTTGCGTGCCCCGGATCCAGGCGGCCGCCGGGGGACCTTAACTCTTGTTTCTACTGAGAATCTTCTGAGTCGTTTTTACAAATAAATAAAAACTTTCAACAACGGATCTCTTGGTTCTGGCATCGATGAAGAACGCAGCGTAG	Fungi	1	Ascomycota	1	Sordariomycetes	1	Hypocreales	1	Bionectriaceae	1	Clonostachys	1
FungOtu61	TGACTGACTTGGTCATTTAGAGGAAGTAAAAGTCATAACAAGGTTTCCGTAGGTGAACCTGCGGAAGGATCATTAATAGTGCCCTTTGATGCAAATCATTGGGTTAGATCTGCTCTCTTCGCAAGAAGAGGGTTTCCATACACACCGTGAACTGTGGCTTCGGCCATCACAAACTGTTAGTAATGAATGTAATATCATAACAAAAACAAAACTTTTAACAACGGATCTCTTGGCTCTCGCATCGATGAAGAACGCAGCGTAG	Fungi	1	Basidiomycota	1	Tremellomycetes	1	Tremellales	1	Tremellaceae	1	Cryptococcus	1
FungOtu62	TGACTTGGTCATTTAGAGGAAGTAAAAGTCGTAACAAGGTTTCCGTAGGTGAACCTGCGGAAGGATCATTACCTAGAGTTGTAGGCTTTGCCTGCTATCTCTTACCCATGTCTTTTGAGTACCTTCGTTTCCTCGGCGGGTCCGCCCGCCGATTGGACAATTTAAACCATTTGCAGTTGCAATCAGCGTCTGAAAAAAACTTAATAGTTACAACTTTCAACAACGGATCTCTTGGTTCTGGCATCGATGAAGAACGCAGCGTAG	Fungi	1	Ascomycota	0.86	Dothideomycetes	0.86	Pleosporales	0.86	Didymellaceae	1	Phoma	0.85
FungOtu63	TGACTGACTTGGTCATTTAGAGGAAGTAAAAGTCGTAACAAGGTTTCCGTAGGTGAACCTGCGGAAGGATCATTACTGAGTTTAGATGGAGGGAGTAATCCCTCCTCTTCTTCTCTTCACCCTTTGTTATTATTTGTACAAGTTGCTTTGGTGGTTGATTCTTATCTTCTGCCAGACAGCTTTTTCAAACACTTTGTTATCCAACAATTGAGATATCTTCTTGTCTAATTCTTTACGACTTGAATAAGTATGTAAAACTTTCAACAACGGATCTCTTGGTTCTGGCATCGATGAAGAACGCAGCGTAG	Fungi	1	Ascomycota	1	Saccharomycetes		Saccharomycetales		Debaryomycetaceae		Lodderomyces
FungOtu64	TGACTGACTTGGTCATTTAGAGGAAGTAAAAGTCGTAACAAGGTTTCCGTAGGTGAACCTGCGGAAGGATCATTACCGAGTGCAGGTCTGCCCCCGGGCAGGCCTAACCTCCCACCCGTGAATACCTGACCAACGTTGCTTCGGCGGTGCGCCCCCCCCGGGGGTAGCCGCCGGAGACCACACCGAACCTCCTGTCTTTAGTGTTGTCTGAGCTTGATAGCAAACCTATTAAAACTTTCAACAATGGATCTCTTGGTTCCGGCATCGATGAAGAACGCAGCGTAG	Fungi	1	Ascomycota	1	Eurotiomycetes	1	Eurotiales	1	Trichocomaceae	1	Aspergillus	1
FungOtu65	TGACTGACTTGGTCATTTAGAGGAAGTAAAAGTCGTAACAAGGTTTCCGTAGGTGAACCTGCGGAAGGATCATTAGTGAATATAGGACGTCCAACTTAACTTGGAGTCCGAACTCTCACTTTCTAACCCTGTGCATTTGTTTGGGATAGTAACTCTCGCAAGAGGGCGAACTCCTATTCACTTATAAACACAAAGTCTATGAATGTATTAAATTTTATAACAAAATAAAACTTTCAACAACGGATCTCTTGGCTCTCGCATCGATGAAGAACGCAGCGTAG	Fungi	1	Basidiomycota	1	Microbotryomycetes	1	Sporidiobolales	1	Incertae_sedis_25	1	Rhodotorula	0.98
FungOtu66	TGACTGACTTGGTCATTTAGAGGAAGTAAAAGTCGTAACAAGGTTTCCGTAGGTGAACCTGCGGAAGGATCATTACCGAATGACCCGCACCTCGCCTTGCACGTGAGTGCTTGTCTGCGCCTCTTGATCTTGATCTTGGTGCTCATCCCTCCTGGGGTTTGGGTGCCTTTCAAGATGTCCTACCTATACACAAACCTGTCATCGTATGGTGCTGAACATTTAACATATGTAATACAACTTTCAACAACGGATCTCTTGGCTCTCGCATCGATGAAGAACGCAGCGTAG	Fungi	1	Basidiomycota	0.7	Agaricomycetes	0.61	Thelephorales	0.35	Thelephoraceae	0.35	Tomentella	0.35
FungOtu67	TGACTGACTTGGTCATTTAGAGGAAGTAAAAGTCGTAACAAGGTTTCCGTAGGTGAACCTGCGGAAGGATCATTACATTCAGTAGCCCAGCTACTTGTTTACACCCTTGTTTTTTTGCGTACCTATCGTTTCCTCGGCGGGCTTGCCTGCCGGTTGGACAACTTTATAACCTTTTTAAATCTTCAATCAGCGTCTGAACAATATACAATAATTACAACTTTCAACAACGGATCTCTTGGTTCTGGCATCGATGAAGAACGCAGCGTAG	Fungi	1	Ascomycota	1	Dothideomycetes	1	Pleosporales	1	Phaeosphaeriaceae	1	Phaeosphaeria	1
FungOtu68	TGACTGACTTGGTCATTTAGAGGAAGTAAAAGTCGTAACAAGGTATCTGTAGGTGAACCTGCAGATGGATCATTTCGATGAAAACCTTTTTTTCTGAGGTGTGGCTCGCACCTGTCCAACTAAACTTGAGCTACCCTTTTACAACACGGTTGCATCGGTCGGCCTGTCAAACAGCGCGCGCGAATGTGCGTCTGGGCGACGAGTCGGCACTTTACACAAACACTTTTGATAATCTAGGATTTGAAGGAAAAAAGTTTCATTTTTACGATGAAATCCGACTGGTAATGCGGTCGTCTAAATCTAAAAACAACTTTTGGCAACGGATCTCTTGGTTCTCCCATCGATGAAGAACGCAGCGTAG	Fungi	1	Basidiomycota	1	Ustilaginomycetes	1	Ustilaginales	1	Ustilaginaceae	1	Ustilago	1
FungOtu69	TGACTGACTTGGTCATTTAGAGGAAGTAAAAGTCGTAACAAGGTTTCCGTAGGTGAACCTGCGGAAGGATCATTACAGTATTCTTTTGCCAGCGCTTAACTGCGCGGCGAAAAACCTTACACACAGTGTCTTTTTGATACAGAACTCTTGCTTTGGTTTGGCCTAGAGATAGGTTGGGCCAGAGGTTTAACAAAACACAATTTAATTATTTTTATTGATAGTCAAATTTTGAATTAATCTTCAAAACTTTCAACAACGGATCTCTTGGTTCTCGCATCGATGAAGAACGCAGCGTAG	Fungi	1	Ascomycota	1	Saccharomycetes	1	Saccharomycetales	1	Incertae_sedis_11	0.95	Candida	0.95
FungOtu70	TGACTGACTTGGTCATTTAGAGGAAGTAAAAGTCGTAACAAGGTCTCCGTAGGTGAACCTGCGGAGGGATCATTACACAACAAAATATGAAGGCCTGGCTTCGCGGCCGGCTGAAGTATTTTTTTTTCACCCATGTCTTTTGCGCACTTGTTGTTTCCTGGGCGGGTTCGCCCGCCACCAGGACCAAACCATAAACCTTTTTTTTTTATGTAGTTGCAATCAGCGTCAGTAAAAACAATGTAATTATTACAACTTTCAACAACGGATCTCTTGGTTCTGGCATCGATGAAGAACGCAGCGTAG	Fungi	1	Ascomycota	1	Dothideomycetes	1	Pleosporales	1	Pleosporaceae	1	Bipolaris	0.99
FungOtu71	TGACTGACTTGGTCATTTAGAGGAAGTAAAAGTCGTAACAAGGTTTCCGTAGGTGAACCTGCGGAAGGATCATTACATTCAGTAGCCTCGCTACTTGTTTATACCCTTGTTTTTTGCGTACTATTGTTTCCTCGGCGGGCTTGCCTGCCGGTTGGACAAAACTATAACCTTTTTAAATCTTCAATCAGCGTCTGAATTATACATAATAATTACAACTTTCAACAACGGATCTCTTGGTTCTGGCATCGATGAAGAACGCAGCGTAG	Fungi	1	Ascomycota	1	Dothideomycetes	1	Pleosporales	1	Phaeosphaeriaceae	1	Phaeosphaeria	1
FungOtu72	TGACTGACTTGGTCATTTAGAGGAAGTAAAAGTCGTAACAAGGTCTCCGTAGGTGAACCTGCGGAGGGATCATTACACAATACAATATGAAGGCTGTCCGCAGCTGGAGTATTTTATTACCCTTGTCTTTTGCGCACTTGTTGTTTCCTGGGCGGGGTTCGCTCGCCACCAGGACCACCAAATAAACCTTTTTTATGCAGTTGCAATCAGCGTCAGTACAAACAATGTAAATCATTTACAACTTTCAACAACGGATCTCTTGGTTCTGGCATCGATGAAGAACGCAGCGTAG	Fungi	1	Ascomycota	1	Dothideomycetes	1	Pleosporales	1	Pleosporaceae	1	Cochliobolus	0.98
FungOtu73	TGACTGACTTGGTCATTTAGAGGAAGTAAAAGTCATAACAAGGTTTCCGTAGGTGAACCTGCGGAAGGATCATTAATAAGGTCTTCAAGTGGACATCTTCACTTGACCCACACACATTGTGAACCGTGGCTCCGGCCCAAACTTTACAGTATTGAATGTATCATATCATAACAAAACACAACTTTCAACAACGGATCTCTTGGCTCTCGCATCGATGAAGAACGCAGCGTAG	Fungi	1	Ascomycota	1	Tremellomycetes		Tremellales		Tremellaceae		Cryptococcus
FungOtu74	TGACTGACTTGGTCATTTAGAGGAAGTAAAAGTCGTAACAAGGTCTCCGTTGGTGAACCAGCGGAGGGATCATTACCGAGTTTACAACTCCCAAACCCCTGTGAACATACCTACAACGTTGCCTCGGCGGCTCCCCGCTTCCCCGTAAAACGGGAGCGGCCCGCCAGAGGACCCAACAAACTCTGTTATTTTCAGTATCTTCTGAGTAAAAACACAATCAATTAAAACTTTCAACAACGGATCTCTTGGTTCTGGCATCGATGAAGAACGCAGCGTAG	Fungi	1	Ascomycota	1	Sordariomycetes	1	Hypocreales	1	Nectriaceae	1	Fusarium	1
FungOtu75	TGACTGACTTGGTCATTTAGAGGAAGTAAAAGTCGTAACAAGGTCTCCGTTGGTGAACCAGCGGAGGGATCATTACAGAGTTTCTAACTCACAACCCATCGTGAACATACCTTTGTTGCTTCGGCGTGCCTAACCGCCGCCGAAGACCCTAAACTCTTGTTTTCTCATGTGTTACTCTGAGTAAATCTTGAAATAAATCAAAACCTTCAACAACGGATCTCTTGGCTCTGGCATCGATGAAGAACGCAGCGTAG	Fungi	1	Ascomycota	0.98	Sordariomycetes	0.97	Hypocreales	0.97	Incertae_sedis_3	0.97	Acremonium	0.96
FungOtu76	TGACTGACTTGGTCATTTAGAGGAAGTAAAAGTCGTAACAAGGTCTCCGTTGGTGAACCAGCGGAGGGATCATTATAGAGTTCCTACTCTTCTACCCTTTGTGAACCATTATACCTGTTGCTTCGGCGGCGCCCCCCCGGGGGTGCCCGCCGGTCTCATCAGAATCTCTGTTTTCGAACCCGACGATACTTCTGAGTGTTCTTAGCGAACTGTCAAAACTTTTAACAACGGATCTCTTGGCTCCAGCATCGATGAAGAACGCAGCGTAG	Fungi	1	Ascomycota	1	Sordariomycetes	1	incertae sedis	NA	incertae sedis	NA	Plectosphaerella	0.98
FungOtu77	TGACTGACTTGGTCATTTAGAGGAAGTAAAAGTCGTAACAAGGTTTCCGTAGGTGAACCTGCGGAAGGATCATTAAAGATTGACCGAAAGGTCTTATCTCTATATCCCTCACCTCTGTGAACTGTGGACCTCCGGGTCTGTCTTAACAAACATCAGTGTAATGAACGTATATATCATTAAACAAAACAAAACTTTCAACAACGGATCTCTTGGCTCTCGCATCGATGAAGAACGCAGCGTAG	Fungi	1	Basidiomycota	1	Tremellomycetes	1	Tremellales	0.46	Incertae_sedis_12	0.46	Cryptococcus	0.46
FungOtu78	TGACTGACTTGGTCATTTAGAGGAAGTAAAAGTCGTAACAAGGTCTCCGTTGGTGAACCAGCGGAGGGATCATTACCGAGCTGTTCCCCCCCTCGCGGGGGGACTCCTCCCCAAACCCTTCTGTGAACCTTACCTGTACCGTTGCTTCGGCGGGAACCGCCCCAGGTTTAGCTGCGTGCCCTGGAACCATGGCGCCCGCCGGGGACCCAAACCAAGATTCTTTTTACCATTTCTGTGGCGCATCTTGCGAAATGCAAAATGATACAAACAAATCACAACTTTCAACAACGGATCTCTTGGCTCTGGCATCGATGAAGAACGCAGCGTAG	Fungi	1	Ascomycota	0.98	Sordariomycetes	0.86	Hypocreales	0.68	Incertae_sedis_3		Trichothecium
FungOtu79	TGACTGACTTGGTCATTTAGAGGAAGTAAAAGTCGTAACAAGGTCTCCGTAGGTGAACCTGCGGAGGGATCATTACACAATAAAATATGAAGGCTGTACGCGGCTGTGCTCTCGGGCCAGTTTTGCGGAGGCTGAATTATTTATTACCCTTGTCTTTTGCGCACTTGTTGTTTCCTGGGCGGGTTCGCCCGCCACCAGGACCACATCATAAACCTTTTTTATGCAGTTGCAATCAGCGTCAGTATAACAAATGTAAATCATTTACAACTTTCAACAACGGATCTCTTGGTTCTGGCATCGATGAAGAACGCAGCGTAG	Fungi	1	Ascomycota	1	Dothideomycetes	1	Pleosporales	0.99	Pleosporaceae	0.99	Curvularia	0.99
FungOtu80	TGACTGACTTGGTCATTTAGAGGAAGTAAAAGTCGTAACAAGGTTTCCGTAGGTGAACCTGCGGAAGGATCATTAATGAAATGTTAGGACGCTGTTTTTACAGGTCCGACCCTTTTATTACCTTTCACACTGTGCACATCACTACTTTTTTACACCCATTTTTTAAACACTTATAAAGTCATTAGAATGTAAACAGTCTCTTAATTGAGCATAAACTATAACAAAACTTTCGGCAACGGATCTCTTGGCTCTCCCATCGATGAAGAACGCAGCGTAG	Fungi	1	Basidiomycota	1	Cystobasidiomycetes	0.64	Incertae_sedis_58	0.64	Incertae_sedis_59	0.64	Sakaguchia	0.64
FungOtu81	TGACTGACTTGGTCATTTAGAGGAAGTAAAAGTCGTAACAAGGTTTCCGTAGGTGAACCTGCGGAAGGATCATTATCAAAAGTCAAGTCGGGGGCTGTAAAGCTCTCGTCTACACCCATGTCTTTTGCGTACTCTTGTTTCCTCGGTGGCGCAAGCTGCCGATTGGACAAACCAAAACCTTTTTTGTAATTGCAATCAGCGTCTGAAAATAATCTAATTATTTACAACTTTCAACAACGGATCTCTTGGTTCTGGCATCGATGAAGAACGCAGCGTAG	Fungi	1	Ascomycota	1	Dothideomycetes	1	Pleosporales	1	Incertae sedis	1	Setophoma	1
FungOtu82	TGACTGACTTGGTCATTTAGAGGAAGTAAAAGTCGTAACAAGGTTTCCGTAGGTGAACCTGCGGAAGGATCATTACACATATAAAGTATGCCTGGGAAAATTCGAAAGAAAAGTACCCAGGCGTATTCTTATACCCATGTCTTTTGCGTACTACTTGTTTCCTTGGTGGGCTTGCCTGCCATTAGGACACCCCTACAAACCTTTTGTAATTGCAGTCAGCGTCAGAAAATAACGTAATCGTTACAACTTTCAACAACGGATCTCTTGGTTCTGGCATCGATGAAGAACGCAGCGTAG	Fungi	1	Ascomycota	1	Dothideomycetes	1	Pleosporales	1	Pleosporaceae	1	Alternaria	1
FungOtu83	GACTTGGTCATTTAGAGGAAGGAGAAGTCGTAACAAGGTTTCCGTAGGTGAACCTGCGGAAGGATCATTGTCGTGACCCTTAAACAAAACAGACCGTGAACATGTCATCCATGCTGCCGGGCTTCGGCCTGGCCTTGGCCCCCGACCTCTGTTACGGAGGAGAGGGGCCACAAAAGAACCCACGGCGCCAAAGGCGTCAAGGAACACTGATATTGCCTTGCTTGGGGCTGCGGCTGGCTTGCCACTCGCGCCCTGGGCAGCGATGCCATATGAAATCAACACGACTCTCGGCAACGGATATCTCGGCTCTCGCATCGATGAAGAACGCAGCGT	Planta	1									Brachiaria dura ribosome	1
FungOtu84	TGACTGACTTGGTCATTTAGAGGAAGTAAAAGTCGTAACAAGGTTTCCGTAGGTGAACCTGCGGAAGGATCATTACCGAGTTTTCGAGCTTCGGCTCGACTCTCCCACCCTTTGTGAACGTACCTCTGTTGCTTTGGCGGCTCCGGCCGCCAAAGGACCTTCAAACTCCAGTCAGTAAACGCAGACGTCTGATAAACAAGTTAATAAACTAAAACTTTCAACAACGGATCTCTTGGTTCTGGCATCGATGAAGAACGCAGCGTAG	Fungi	1	Ascomycota	1	Dothideomycetes	1	Botryosphaeriales	1	Botryosphaeriaceae	1	Lasiodiplodia	1
FungOtu85	TGACTGACTTGGTCATTTAGAGGAAGTAAAAGTCGTAACAAGGTCTCCGTAGGTGAACCTGCGGAGGGATCATTACAGAGTTCGTGCCCTCACGGGTAGATCTCCCACCCTTGTGTATTCTCTACATCTTGTTGCTTTGGCAGGCCGTTGGTTCGCCAACCACCGGCTCGCGGGCTGGTGCGTGCCTGCCAGAGGACCTCTCAAACTCGGTTTGTCAGTGTCGTCTGAGTACCATAACAATCGTTAAAACTTTCAACAACGGATCTCTTGGTTCTGGCATCGATGAAGAACGCAGCGTAG	Fungi	1	Ascomycota	1	Leotiomycetes	1	Helotiales	1	Incertae_sedis_2	1	Xylogone	1
FungOtu86	TGACTGACTTGGTCATTTAGAGGAAGTAAAAGTCGTAACAAGGTTTCCGTAGGTGAACCTGCGGAAGGATCATTCACAATAAGAGTGTTTATGGCACTCTTCAAAAAAATCCATACCCACCTTGTGTGCAACGTAAGAAGAAAAAAGAAGATGCGAGTCATGGGGAAACCCAAGTCTTGCTCCCTTTCTTTTTTCTTTTCCACATACACCTTTCTATTAGTTCCTATTGTCTGAAGCTGTTAGAGAATGACTAATTCTTAAACATAACTTTCAACAACGGATCTCTTGGCTCTCGCATCGATGAAGAACGCAGCGTAG	Fungi	1	Zygomycota	1	Incertae_sedis_10	1	Mortierellales	1	Mortierellaceae	1	Mortierella	1
FungOtu87	TGACTGACTTGGTCATTTAGAGGAAGTAAAAGTCGTAACAAGGTTTCCGTAGGTGAACCTGCGGAAGGATCATTAGTGAACGCCCTCACGGGCTTAACTATCCAACCAACCTCTGTGAACCGTCGCCCTCGGGCGCTTTTATAACAAACTATAACAGTCATGAACGTCGTATACAAAAACTAAACACAACTTTCAACAACGGATCTCTTGGCTCTCGCATCGATGAAGAACGCAGCGTAG	Fungi	1	Basidiomycota	1	Tremellomycetes	1	Tremellales	0.59	Incertae_sedis_12	0.59	Cryptococcus	0.58
FungOtu88	TGACTGACTTGGTCATTTAGAGGAAGTAAAAGTCGTAACAAGGTCTCCGTTGGTGAACCAGCGGAGGGATCATTACAGAGTTGCAAAACTCCCCAAACCATTGTGAACCTTACCTTCTACCGTTGCTTCGGCGGGCGGGCCACAGCGCCCCCCGGGCCCCCTCGGGGGCGCCCGCCGGAGGATAACCAAACTCTTGATATTCATGGCCTCTCTGAGTCTTCTGTACTGAATAAGTCAAAACTTTCAACAACGGATCTCTTGGTTCTGGCATCGATGAAGAACGCAGCGTAG	Fungi	1	Basidiomycota	1	Tremellomycetes	0.96	Tremellales	0.96	Trimorphomycetaceae	0.96	Saitozyma	0.96
FungOtu89	TGACTGACTTGGTCATTTAGAGGAAGTAAAAGTCGTAACAAGGTCTCCGTTGGTGAACCAGCGGAGGGATCATTACAGAGTTGCAAAACTCCCAACCCTTTGCGAACGAACTAGACAGTTGCCTCGGCGGAGGGCCCTTCAGGGGGCTGTCCGCCGGAGGACCGCTAAACTCTTGTATTTTTGGCCTCTCTGAGTAATTCTATAATGAATCAAAACTTTCAACAACGGATCTCTTGGTTCTGGCATCGATGAAGAACGCAGCGTAG	Fungi	1	Ascomycota	1	Sordariomycetes	0.99	Sordariales	0.98	Lasiosphaeriaceae	0.94	Cercophora	0.91
FungOtu90	TGACTGACTTGGTCATTTAGAGGAAGTAAAAGTCGTAACAAGGTTTCCGTAGGTGAACCTGCGGAAGGATCATTACCGAGTCCTGGGGATCTAACCGGTCCTCAACCTCTCAACCCCTTGCGAACGTACCTCGTTGCTTCGGCGGGCCTGCTGGCTCCACGGTCAGCTGCCGGCTCAGGCTGGCTCGCGCCCGCCGAAGGGTCATCGTAAACTCTTCGCACCGAAATCAAGTCCGAGCGGGTTCATGGGAAATGAAGCAAAACTTTCAACAACGGATCTCTTGGTTCCGGCATCGATGAAGAACGCAGCGTAG	Fungi	1	Ascomycota	0.77	Incertae_sedis		Incertae_sedis		Incertae_sedis		Abrothallus
FungOtu91	TGACTGACTTGGTCATTTAGAGGAAGTAAAAGTCGTAACAAGGTTTCCGTAGGTGAACCTGCGGAAGGATCATTAATTATGTTAAAGCGCCTTACCTTAGGGTTTCCTCTGGGGTAAGTGATTGCTTCTACACTGTGAAAATTTGGCTGAGAGACTCAGACTGGTCATGGGTAGACCTATCTGGGGTTTGATCGATGCCACTCCTGGTTTCAGGAGCACCCTTCATAATAAACCTAGAAATTCAGTATTATAAAGTTTAATAAAAAACAACTTTTAACAATGGATCTCTTGGTTCTCGCATCGATGAAGAACGCAGCGTAG	Fungi	1	Zygomycota	1	Incertae_sedis_10	1	Mucorales	1	Rhizopodaceae	1	Rhizopus	1
FungOtu92	TGACTGACTTGGTCATTTAGAGGAAGTAAAAGTCGTAACAAGGTTTCCGTAGGTGAACCTGCGGAAGGATCATTAATGAATAACCACTGGGTTGTAGCTGACTCTTCGGAGTATGTGCACACCTAGTAATTCATTCCATTCACACCTGTGCACCTTCTGTGGGACGGAGAGAAATCTCTGTTTCATGTCTTTCACACACGCTAAATTCTAAGAATGTAATCTTGCGAATAAAACCGCATCTAATATAACTTTCAACAACGGATCTCTTGGCTCTCGCATCGATGAAGAACGCAGCGTAG	Fungi	1	Basidiomycota	0.82	Agaricomycetes		Corticiales		Corticiaceae		Vuilleminia	0.12
FungOtu93	TGACTGACTTGGTCATTTAGAGGAAGTAAAAGTCGTAACAAGGTCTCCGTAGGTGAACCTGCGGAGGGATCATTACAGAGTTCATGCCCTCGCGGGTAGATCTCCCACCCTTGCGTATTCATACCTTTGTTGCTTTGGCAGGCCGCCTGGGCTCATGCCCGGCCACCGGCTCTCGGGCTGGTGCGTGCCTGCCAGAGGATCTCCAAACTCCAGTTATCAGTGTTGTCTGAGTCTTAAACAATCGTTAAAACTTTCAACAACGGATCTCTTGGTTCTGGCATCGATGAAGAACGCAGCGTAG	Fungi	1	Ascomycota	1	Leotiomycetes	1	Helotiales	1	Incertae_sedis_2	1	Scytalidium	1
FungOtu94	TGACTGACTTGGTCATTTAGAGGAAGTAAAAGTCGTAACAAGGTTTCCGTAGGTGAACCTGCGGAAGGATCATTAAACGAAGCATATGGCATTCATTACCGATGGGTGAACATATAAACCCACCTGCGTACAGCTCCCGTTGCTTCCGTGGGACGGTGACCAACGTCGCCGCCGACGGATGGCTGCGGCCATCCGAAGGACAGTGCCCACGGGAGGTATAACATAAACTACTTGCATCTTCATGCTCTTAGTCTGTACTTAATCCATAAATATTAAAACTTTCAACAACGGATCTCTTGGTTCTCGCATCGATGAAGAACGCAGCGTAG	Fungi	1	Ascomycota	1	Pezizomycetes	1	Pezizales	1	Pyronemataceae	1	Scutellinia	0.99
FungOtu95	TGACTGACTTGGTCATTTAGAGGAAGTAAAAGTCGTAACAAGGTCTCCGTTGGTGAACCAGCGGAGGGATCATTACAGGGTCGGCTTCGGCCGTACACCCCCAAACCATTGTGAATCGCACTTATAACTCTTATAATTGTAATCTCTGAGTAACTTTTAATAAGTAAAAACTTTCAACAACGGATCTCTTGGTTCTGGCATCGATGAAGAACGCAGCGTAG	Fungi	1	Ascomycota	1	Sordariomycetes	1	Sordariales		Chaetomiaceae		Trichocladium
FungOtu96	TGACTGACTTGGTCATTTAGAGGAAGTAAAAGTCGTAACAAGGTTTCCGTAGGTGAACCTGCGGAAGGATCATTACAAGAATCGAGGCTGACGGTGCCTACTCTGTAGGCTCCGTCTAGTCCCGCTCTCTACCTTGCCTACTGCACCGTTTGTTGCTTCCTGGCGGCGGCGTCCCGTCACCAGGGCCTTTTGAAAGCCAAGTATAAGCATTGAAACTTCTGACATAAACTAAATCGTACAACTTTCAACAATGGATCTCTTGGTTCTGGCATCGATGAAGAACGCAGCGTAG	Fungi	1	Ascomycota	1	Ascomycota_unidentified	1	Ascomycota_unidentified_1	1	Ascomycota_unidentified_1	1	Poaceascoma	1
FungOtu97	TGACTGACTTGGTCATTTAGAGGAAGTAAAAGTCGTAACAAGGTTTCCGTAGGTGAACCTGCGGAAGGATCATTAATAAATGCTTTATTGCATCCACCTTTTGTGCACCGTAAAATTTTCACTTGAATTTTGTCTGATTAATCCTTGTTCCGAAAGGAACATGAATTATAATCAAATACAACTTTTAACAATGGATCTCTTGGCTCTCGCATCGATGAAGAACGCAGCGTAG	Fungi	1	Chytridiomycota	0.93	Chytridiomycetes	0.93	Chytridiales	0.93	Olpidiaceae	0.93	Olpidium	0.93
FungOtu98	TGACTGACTTGGTCATTTAGAGGAAGTAAAAGTCGTAACAAGGTTTCCGTAGGTGAACCTGCGGAAGGATCATTAACCTTTCAAATCAGGGTGCGGCGCGGCCCCCGAGGAGCGGAAACAATCCTTGGGAGGTATGCGGGGGCTTCGAGCCCCCCATTTACGCACGCACGACTGCCATCCTTACTTTACGAGCACCTTCTGTTCTCCCTCGGCGGGGCAACCTGCCGTTGGAACCGAATAAACTCTTTTTGCATCTAGCATTACCTGTTCCGAAACAAACAATCGTTACAACTTTCAACAATGGATCTCTTGGCTCTGGCATCGATGAAGAACGCAGCGTAG	Fungi	1	Ascomycota	0.88	Dothideomycetes	0.88	Pleosporales	0.88	Incertae_sedis_13	0.88	Leptosphaerulina	0.88
FungOtu99	TGACTGACTTGGTCATTTAGAGGAAGTAAAAGTCGTAACAAGGTTTCCGTAGGTGAACCTGCGGAAGGATCATTACAAAAGTTAAACACTTGGGGAACGGACTCGCCTTTCGGGGCTCGAGGCCTGACTCCATTTGTAACAAACTTTCAACCACTTGTGAATTTGTAACAAATTTTCTCACCAATTGACTGTTAACGAAGTCTGATTCAAATTGTATTGGTGTTTATAGACACTAGTAAAATATGAAACAACTTTTGGCAACGGATCTCTTGGCTCTCGCATCGATGAAGAACGCAGCGTAG	Fungi	1
FungOtu100	TGACTGACTTGGTCATTTAGAGGAAGTAAAAGTCGTAACAAGGTTTCCGTAGGTGAACCTGCGGAAGGATCATTACCCTTCCGGTCTTCGAGACCGCGTCTTCAACTCGCCGCAGGACCCCACGAAAGTGGCCAGAAATGCGGACGAGGCGAAGTAACCCTTGACTATGAGTACCTTTTGTTCCCTCGGCGGGCTCGCGCCCGTCGCTGGGCCCATCCAAACCCCTTTGCAGTAGCAGTATACCTCTGATCGTGGGCACTTGAATCTTTACAACTTTCAACAACGGATCTCTTGGTTCTGGCATCGATGAAGAACGCAGCGTAG	Fungi	1	Ascomycota	0.95	Dothideomycetes	0.8	Pleosporales	0.66	Tubeufiaceae	0.6	Humicola	0.51
FungOtu101	TGACTGACTTGGTCATTTAGAGGAAGTAAAAGTCGTAACAAGGTTTCCGTAGGTGAACCTGCGGAAGGATCATTATTAAATGCGAAGCCTCACGGCCTAGCTTAATATCCCTTATTACACCTGTGCATTTTGTTGTCTTCGGACAATTATCTACAAACATCAGTGTAACGAATGTAAAAGTATTATAATCAATACAACTTTCAACAACGGATCTCTTGGCTCTCGCATCGATGAAGAACGCAGCGTAG	Fungi	1	Basidiomycota	0.99	Tremellomycetes	0.92	Tremellales	0.92	Bulleribasidiaceae	0.92	Hannaella	0.92
FungOtu102	TGACTGACTTGGTCATTTAGAGGAAGTAAAAGTCGTAACAAGGTTTCCGTAGGTGAACCTGCGGAAGGATCATTGAGAATTTGGAGGTGCAGGTTTTCTCTTTGTTGGATGGATCTCGGTCCTGAAGGCTTTGGGGGGGCTTGTATTTTCTTTGTGAACTGTTTTTTGGGTTTTTGATATTTTTTTTGGTACTTTGTATTTTTTTAAAAAGTTTCTTTATAGACAACTTTCAGCAATGGATCTCTAGGCTCTTGCATCGATGAAGAACGCAGCGTAG	Fungi	1	Fungi_unidentified	0.2	Fungi_unidentified_1	0.2	Fungi_unidentified_1	0.2	Fungi_unidentified_1_1	0.2	Fungi_unidentified	0.2
FungOtu103	TGACTGACTTGGTCATTTAGAGGAAGTAAAAGTCGTAACAAGGTCTCCGTTGGTGAACCAGCGGAGGGATCATTACCGAGTTTACAACTCCCAAACCCTTATGTGAACCATACCTATCGTTGCTTCGGCGGGGACGCCCCGGCTCTCCGAGCCCGGACCCAGGCGCCCGCCGGAGACCCCAAACTCTTGTATTTGTTTCAGTATTTTCTCTGAGTGGCAAACGCAAAAAATAAATCAAAACTTTTAACAACGGATCTCTTGGCTCTGGCATCGATGAAGAACGCAGCGTAG	Fungi	1	Ascomycota	1	Sordariomycetes	1	Hypocreales	1	Incertae_sedis_3	1	Stachybotrys	1
FungOtu104	TGACTGACTTGGTCATTTAGAGGAAGTAAAAGTCGTAACAAGGTTTCCGTAGGTGAACCTGCGGAAGGATCATTAATGATTGACCGAAAGGTCTTATCAACTATCCAACACCTCTTGTGAACCGTTGACCTCCGGGTCTCAATTACAAACATCAGTGTAACGAACGTCTTGTTATCTTAACAAAAACAAAACTTTCAACAACGGATCTCTTGGCTCTCGCATCGATGAAGAACGCAGCGTAG	Fungi	1	Basidiomycota	1	Tremellomycetes	1	Tremellales	1	Incertae_sedis_12	1	Bullera	1
FungOtu105	TGACTGACTTGGTCATTTAGAGGAAGTAAAAGTCGTAACAAGGTTTCCGTAGGTGAACCTGCGGAAGGATCATTACCAAAGATTGAGAGATCAATCTCAACCCGCTCGGTGTTCAGAGGTTCTGGACTCCGAACCGGTCAACCCTTTGTGAACCAAAAAACCTTTTCGCTTCGGCAGCTGGGCCTGACCGCCTGTCAGCCTGCCGCTAGCACCAACCTTTCAAACCTGTTGTCAAACATTGTCTGATGACCAAAATTTTCGAATGAAAATCAAAACTTTCAACAACGGATCTCTTGGTTCCCGCATCGATGAAGAACGCAGCGTAG	Fungi	1	Ascomycota	1	Orbiliomycetes	1	Orbiliales	1	Orbiliaceae	1	Arthrobotrys	0.66
FungOtu106	TGACTGACTTGGTCATTTAGAGGAAGTAAAAGTCGTAACAAGGTTTCCGTAGGTGAACCTGCGGAAGGATCATTAACGATTTCGGTTTACACCGTTCTCTACCTATGTCTACGCGTACCACATGTTTCCTCGGGGGGCTTGCCCCCCGCTAGGACTCACTATTAAACCTTTTTGTAATAGAAGTCAGCGTCTGATAATAATTTAATTATTAAAACTTTCAACAATGGATCTCTTGGTTCTGGCATCGATGAAGAACGCAGCGTAG	Fungi	1	Ascomycota	0.55	Dothideomycetes	0.52	Dothideomycetes_unidentified	0.48	Dothideomycetes_unidentified_1	0.48	Rhizopycnis	0.48
FungOtu107	TGACTGACTTGGTCATTTAGAGGAAGTAAAAGTCGTAACAAGGTCTCCGTTGGTGAACCAGCGGAGGGATCATTACAGAGTTGCAAAACTCCCAACCATTGTGAACCTACCTCACCGTTGCTTCGGCGGGTGGCCCTCGCCAGGGCCGCGCCGGCCTCCGTGCCGGCAACCCGTCAGAGGACCGAAACTCTTCGTTATTACTGGCCTCTCTGAGTAACTTATACAATAAGTCAAAACTTTCAACAACGGATCTCTTGGTTCTGGCATCGATGAAGAACGCAGCGTAG	Fungi	1	Ascomycota	1	Sordariomycetes	1	Sordariales	1	Lasiosphaeriaceae	1	Schizothecium	1
FungOtu108	TGACTGACTTGGTCATTTAGAGGAAGTAAAAGTCGTAACAAGGTTTCCGTAGGTGAACCTGCGGAAGGATCATTATCAAAACAGCGGACTTCGGTCCTTGCTGCACCCTTGTCTTTTGCGCACCGTATTGTTTCCTCGGCGGGCTTGCCTGCCGGTTGGACATTATCAAAAACCTTTTTGTAGTTGCAATCAGCGTCAGAAAAACAATAATTATTACAACTTTCAACAACGGATCTCTTGGTTCTGGCATCGATGAAGAACGCAGCGTAG	Fungi	1	Ascomycota	1	Incertae_sedis_24	1	Incertae_sedis_24	1	Incertae_sedis_24	1	Dokmaia	1
FungOtu109	TGACTGACTTGGTCATTTAGAGGAAGTAAAAGTCGTAACAAGGTCTCCGTAGGTGAACCTGCGGAGGGATCATTACCGAGTTGGCGCAAGCCAATCTCCCTTTCTTGATGTATGACCGGTTGCCTTGCCTTCGGGCAGCATTATTCTGATACTAGTTGTCTGAGTATACTTTAATAAATCAAAACTTTCAACAACGGATCTCTTGGTTCTGGCATCGATGAAGAACGCAGCGTAG	Fungi	1	Ascomycota	1	Leotiomycetes	1	Incertae_sedis	1	Incertae_sedis_1	1	Chaetomella	1
FungOtu110	TGACTGACTTGGTCATTTAGAGGAAGTAAAAGTCGTAACAAGGTTTCCGTAGGTGAACCTGCGGAAGGATCATTAGTAATTTTGGGGGGGGCTGTCGTTGGTCGCGAGACTGGCGGACGGCTCCTTTATTGATCTGTGAACTGGGTTTTGGTGGTTGGGCCTGCCTGCCTTTTGGGGCTGTGTGGGTCCGCGCCGAGCCTTTTCTGCTTCTGTTTTTATTTTACTATTCCTAGTTGAAAAACTAGAAATCCAAGACAACTTTCAGCAATGGATCTCTTGGCTCTTGCATCGATGAAGAACGCAGCGTAG	Fungi	1	Fungi_unidentified	0.2	Fungi_unidentified_1	0.2	Fungi_unidentified_1	0.2	Fungi_unidentified_1_1	0.2	Fungi_unidentified	0.2
FungOtu111	TGACTGACTTGGTCATTTAGAGGAAGTAAAAGTCGTAACAAGGTCTCCGTTGGTGAACCAGCGGAGGGATCATTACAGAGTTGCAAAACTCCCTAAACCATTGTGAACGTTACCTAAACCGTTGCTTCGGCGGGCGGCCCGGGTCCTGCCCGGCGCCCCTCGGCCCTCGCGGGCGCCCGCCGGAGGAAAACCAAACTATTGCATTGTATGGCCTCTCTGAGTCTTCTGTACTGAATAAGTCAAAACTTTCAACAACGGATCTCTTGGTTCTGGCATCGATGAAGAACGCAGCGTAGT	Fungi	1	Ascomycota	1	Sordariomycetes	1	Sordariales	1	Chaetomiaceae	1	Chaetomium	1
FungOtu112	TGACTGACTTGGTCATTTAGAGGAAGGAGAAGTCGTAACAAGGTTTCCGTAGGTGAACCTGCGGAAGGATCATTGCCGTGACCCTTAAACAAAACAGACCGCGAACGAGTCACCCGTGCCGCCGGGCTCCGGCCCGGCACGCTGCCCCCCCGAACCTCCCGCGGGGAAGGGGGGTGCCGCGAAAAAGAACCCACGGCGCCCCGGGCGCCAAGGAACACCAGTACTACCTCCTGCCCCGCGGAGCGGTCGGCCCGCCTTCCGCTCCCAGGGCAGCGGTTACACCTTAATCGACACGACTCTCGGCAACGGATATCTCGGCTCTCGCATCGATGAAGAACGCAGCGTAG	Planta	1									Zea mays ribosome	1
FungOtu113	TGACTGACTTGGTCATTTAGAGGAAGTAAAAGTCGTAACAAGGTCTCCGTTGGTGAACCAGCGGAGGGATCATTACAGAGTTATCCAACTCCCAAACCCATGTGAACTTATCTCTTTGTTGCCTCGGCGCAAGCTACCCGGGACCCAGCGCCCCGGGCGGCCCGCCGGCGGACAAACCAAAACTCTTGTTATCTTAGTTGATTATCTGAGCGTCTTATTTAATAAGTCAAAACTTTCAACAACGGATCTCTTGGTTCTGGCATCGATGAAGAACGCAGCGTAG	Fungi	1	Ascomycota	1	Sordariomycetes	1	Sordariomycetes_unidentified	1	Trichosphaeriales	1	Nigrospora	1
FungOtu114	TGACTGACTTGGTCATTTAGAGGAAGTAAAAGTCGTAACAAGGTTTCCGTAGGTGAACCTGCGGAAGGATCATTACTTTCAGTACTCTGGGGGCTATAAGTCTGTATTCGTACAGCGGGCCCCTGTCTGAAACCCTTGTCTTTTGCGTACCTAATGTTTCCTCGGCGGGCTTGCCCGCCGTTTGGACAACCTTAAAACCTTTTGAATTTTCAATCAGCGTCTGAAAAAAAACTTAATATTTACAACTTTCAACAACGGATCTCTTGGTTCTGGCATCGATGAAGAACGCAGCGTAG	Fungi	1	Ascomycota	0.95	Dothideomycetes	0.86	Dothideomycetes_unidentified	0.76	Dothideomycetes_unidentified_1	0.76	Dothideomycetes_unidentified_1	0.76
FungOtu115	TGACTGACTTGGTCATTTAGAGGAAGTAAAAGTCGTAACAAGGTCTCCGTTGGTGAACCAGCGGAGGGATCATTACCGAGTTTACAACTCCCAAACCCCTGTGAACATACCTATACGTTGCCTCGGCGGATCAGCCCGCGCCCCGTAAAACGGGACGGCCCGCCGCAGGACCCACAAACCCTGAATTTTATTGTAACTTCTGAGTTTAAAAAACAAATAAATCAAAACTTTCAACAACGGATCTCTTGGTTCTGGCATCGATGAAGAACGCAGCGTAG	Fungi	1	Ascomycota	0.77	Sordariomycetes	0.77	Hypocreales	0.77	Nectriaceae	0.77	Fusarium	0.76
FungOtu116	GACTTGGTCATTTAGAGGAAGTAAAAGTCGTAACAAGGTTTCCGTAGGTGAACCTGCGGAAGGATCATTACCTAGAGTTGTAGGCTTTGCCTGCCATCTCTTACCCATGTCTTTTGAGTACCTTACGTTTCCTCGGTGGGTTCGCCCGCCGGCTGGACAAAACTTAAACCCTTTGTAGTTGCAATCAGCGTCTGAAAAAACTTAATAGTTACAACTTTCAACAACGGATCTCTTGGTTCTGGCATCGATGAAGAACGCAGCGTAG	Fungi	1	Ascomycota	1	Dothideomycetes	1	Pleosporales	1	Didymosphaeriaceae	1	Verrucoconiothyrium	1
FungOtu117	TGACTGACTTGGTCATTTAGAGGAAGTAAAAGTCGTAACAAGGTAACCGTAGGTGAACCTGCGGTTGGATCATTAAAAATTGTTTGGTCTTTGTGCCAAATCAACATTTGTGTGCACCATTGACTGTCTTTGGTAGTTCGAGCTGCGCCTGAGCGGGACTCAACATCCTGTTCGCGCCTACTTTCCCGCGTTCGCGTGGTTGGGTTGGGCTACCGCCTTTTTTGAACAAACCTTCTGTTGTGGTTTTTCTGTCTGAACGAAAAGTTAATCTTTGTTGATTAATGATTCTTATACAACTTTTGACAACGGATCTCTTGGCTCTCGCATCGATGAAGAACGCAGCGTAG	Fungi	1	Chytridiomycota	1	Chytridiomycetes	0.96	Rhizophlyctidales	0.61	Rhizophlyctidaceae	0.61	Rhizophlyctis	0.61
FungOtu118	TGACTGACTTGGTCATTTAGAGGAAGTAAAAGTCGTAACAAGGTTTCCGTAGGTGAACCTGCGGAAGGATCATTACACACAGTAGTTTTCTACTGCTTGAGGGAGCTGAAAGTTATTTCAACGAGTAGGCTGCCTGTTTGTACCCTTGTCTTTTGCGTACCTATTGTTTCCTCGGTGGGCTTGCCTGCCGGTTGGACAACTATAAACTCTTTTTAGTTTCAATCAGCGTCTAAATCAACATAATAATTACAACTTTCAACAACGGATCTCTTGGTTCTGGCATCGATGAAGAACGCAGCGTAG	Fungi	1	Ascomycota	1	Ascomycota_unidentified	1	Ascomycota_unidentified_1	1	Ascomycota_unidentified_1	1	Ascomycota_unidentified_1_1	1
FungOtu119	TGACTGACTTGGTCATTTAGAGGAAGTAAAAGTCGTAACAAGGTTTCCGTAGGTGAACCTGCGGAAGGATCATTAATGATTGAACGTCTGTCGAGCTTGCTCACAGGCACATCATATCCATAACACCTGTGCACTTGTCGGATGGCTTAGTGAAGACCGCAAGGTTGGATCTATCCATCTACTTTACATAACAATTCTGTAACAAATGTAGTCTTATTATAACATAATAAAACTTTCAACAACGGATCTCTTGGCTCTCGCATCGATGAAGAACGCAGCGTAGT	Fungi	1	Basidiomycota	1	Tremellomycetes	1	Filobasidiales	0.95	Filobasidiaceae	0.95	Cryptococcus	0.95
FungOtu120	TGACTGACTTGGTCATTTAGAGGAAGTAAAAGTCGTAACAAGGTTTCCGTAGGTGAACCTGCGGAAGGATCATTATCGTGGGGCTCCGGCCCCGTCGAGATATCACCCTTGCCTTTTTCGAGCACCGTTCCGTTTCCTCGGCAGGCCCGCCTGCCAACGGGGACCCCAACCAAACCCTTTTGCGTACCTGCAACCGTCTGAGAAACAAGCGAAACAATCAAAACTTTCAACAATGGATCTCTTGGTTCTGGCATCGATGAAGAACGCAGCGTAG	Fungi	1	Ascomycota	1	Dothideomycetes	1	Pleosporales	1	Sporormiaceae	0.9	Preussia	0.9
FungOtu121	TGACTGACTTGGTCATTTAGAGGAAGTAAAAGTCGTAACAAGGTTTCCGTAGGTGAACCTGCGGAAGGATCATTCACAATAAGAGTGTTTATGGCACTCTTCAAAAATCCATACCCACCTTGTGTGCAACGTAAAAAGAAAAAAAGACGCGAGTCATGGGGAACCCTCCTCAAGTCTTGCCCTTTTTCTCTTTTCCACATATACCTTTCTATTAGTTCCTATTGTCTGAAGCTGTTAGAGAATGACTAATTCTTAAACATAACTTTCAACAACGGATCTCTTGGCTCTCGCATCGATGAAGAACGCAGCGTAG	Fungi	1	Zygomycota	1	Incertae_sedis_10	1	Mortierellales	1	Mortierellaceae	1	Mortierella	1
FungOtu122	TGACTGACTTGGTCATTTAGAGGAAGTAAAAGTCGTAACAAGGTTTCCGTAGGTGAACCTGCGGAAGGATCATTAATGAATTGTTAGGACGCTCTTTTTAGAGGTCCGACCCCTTCATTTCCTTACACTGTGCACACACTTCTTTTCACACATTTTTTAACACATTAGTCTAAGAATGTAAATAGTCTCTTAATTGAGCATAAAACAAATAAAACTTTTAGCAACGGATCTCTTGGCTCTCGCATCGATGAAGAACGCAGCGTAG	Fungi	1	Basidiomycota	1	Cystobasidiomycetes	0.99	Cystobasidiales	0.98	Cystobasidiaceae	0.98	Occultifur	0.98
FungOtu123	TGACTGACTTGGTCATTTAGAGGAAGTAAAAGTCGTAACAAGGTTTCCGTAGGTGAACCTGCGGAAGGATCATTAATGAATTTAGATTGAACCATGGGCGAAAGCCAGTGGTTCTTCTTTCATATCCATAACACCTGTGCACTGTTGGATGCTTGCATCCACTTTTAAACTAAACATTATTGTAACAAATGTAGTCTTATTATAACATAATAAAACTTTCAACAACGGATCTCTTGGCTCTCGCATCGATGAAGAACGCAGCGTA	Fungi	1	Basidiomycota	1	Tremellomycetes	1	Filobasidiales	1	Filobasidiaceae	1	Filobasidium	1
FungOtu124	ACTGACTTGGTCATTTAGAGGAAGTAAAAGTCGTAACAAGGTTTCCGTAGGTGAACCTGCGGAAGGATCATTATGAATTTGAACTTGTGTGTGTGTGGCTGTTTCATTTCTTTTTGAATTGAACGCTCCCACGCAATTCTTTTTCTGTGAACTGTGTCCTTGAGCTCTCTTAATTTATTTTGAGAGTTTGGGTCATTTTTTTTGTTTTCTTGTCTTTATTCCAAAAAAAATCATTTTTGAGTAATTCTTGCAAAAGAATGAAAGAAAATAGATACAAAAACCAAGACAACTTTCAGCAATGGATCTCTTGGCTCTTGCATCGATGAAGAACGCAGCGTAG	Fungi	1	Fungi_unidentified	0.9	Fungi_unidentified_1	0.9	Fungi_unidentified_1	0.9	Fungi_unidentified_1_1	0.9	Fungi_unidentified	0.9
FungOtu125	TGACTGACTTGGTCATTTAGAGGAAGTAAAAGTCGTAACAAGGTCTCCGTTGGTGAACCAGCGGAGGGATCATTACAGAGTTGCAAAACTCCCTAAATCCCTTGTGGAAAACCCTTATTTTAGTTGGTATCTTCTGAGTCAAAAGACAAATAAGTCAAAACTTTCAACAACGGATCTCTTGGTTCTGGCATCGATGAAGAACGCAGCGTAG	Fungi	1	Ascomycota		Sordariomycetes		Sordariales
FungOtu126	TGACTGACTTGGTCATTTAGAGGAAGTAAAAGTCGTAACAAGGTCTCCGTTGGTGAACCAGCGGAGGGATCATTACCGAGTTTTTTACTCAAAACCCTGCGAACCTACCTTTTCATGCTTCGGCGGCTGGCCCCCGGGGGGGCGTCAAACGGTCGCCGACAGTATTTAAAATCTCTATCAGTGTATTCTGAGTCACAAAAAAAACAAATCAAAACCTTCAACAACGGATCTCTTGGTTCTGGCATCGATGAAGAACGCAGCGTAG	Fungi	1	Ascomycota	1	Sordariomycetes	0.88	Hypocreales	0.87	Hypocreales_unidentified	0.85	Calonectria	0.85
FungOtu127	TGACTGACTTGGTCATTTAGAGGAAGTAAAAGTCGTAACAAGGTTTCCGTAGGTGAACCTGCGGAAGGATCATTACAGAATAAACTTGGTGGGTTGTTGCTGGCTCTCAAATGAGTGCATGTGCACGCCTATCATTTTTATCTTTCCACCATGTGCACCCTATGTAGGTCTTTGAAAAGTGTAGTAAGGCCTTAGCTGATCCTTTGGCTACTTTGGGAAGTCTTTGCTACTCATCTTGAGCAGCTGTTCCTGTCTTTGGCTGCCTCTTCACAAGGCTCTACGATTTGTTAATATACACCTTTGTATAACAATGAACGGTTATCAATGGGCTTTTAAAGCCTATAAACTATAATACAACTTTCAGCAACGGATCTCTTGGCTCTCGCATCGATGAAGAAC…	Fungi	1	Basidiomycota	0.82	Agaricomycetes	0.79	Agaricales	0.77	Bolbitiaceae	0.58	Conocybe	0.58
FungOtu128	TGACTGACTTGGTCATTTAGAGGAAGTAAAAGTCGTAACAAGGTTTCCGTAGGTGAACCTGCGGAAGGATCATTACCGTGGGGCTTCGGCCCTGTCGTGATAGAACCCTTGCCTTTTGAGTACCGTCCGTTTCCTCGGCAGGCCCGCCTGCCAATGGGGACCCCCAATAAACCCTTTTATGTACCTGTATCAGTCTGAAAAACAAACAAAAGTTAAAACTTTCAACAACGGATCTCTTGGTTCTGGCATCGATGAAGAACGCAGCGTAG	Fungi	1	Ascomycota	1	Dothideomycetes	1	Pleosporales	1	Sporormiaceae	1	Preussia	1
FungOtu129	TGACTGACTTGGTCATTTAGAGGAAGTAAAAGTCGTAACAAGGTCTCCGTTGGTGAACCAGCGGAGGGATCATTACAGAGTTGAAAAACTCCCCTAAACCATTGTGAACCTACCACTAAACAGTTGCTTCGGCGGGTGGGCGCCCTCCCCCCCCAAGGGGAAGGCGCCCCGCTAGACCGCCCGCCGGAGGTTACCCAAAACTCTTGTTTAACTAAAGGCCTCTCTGAGTACTGTACTTAAATAAGTCAAAACTTTCAACAACGGATCTCTTGGTTCTGGCATCGATGAAGAACGCAGCGTAG	Fungi	1	Ascomycota	0.95	Sordariomycetes	0.92	Sordariales	0.88	Lasiosphaeriaceae	0.66	Cladorrhinum	0.41
FungOtu130	TGACTGACTTGGTCATTTAGAGGAAGTAAAAGTCGTAACAAGGTCTCCGTTGGTGAACCAGCGGAGGGATCATTACCGAGTTTTCTACTCAAACCCCTGCGAACCTACCTTTAGTTGCTTCGGCGGTCGACCCCGGGGGGTGCTACCACGGCCGCCGACAGCACCCAAAACCTCTGTCAGTGTATTCTGAGTAACCAAAAAACAAATCAAAACCTTCAACAACGGATCTCTTGGTTCTGGCATCGATGAAGAACGCAGCGTAG	Fungi	1	Ascomycota	1	Sordariomycetes	1	Hypocreales	1	Hypocreales_unidentified	1	Hypocreales_unidentified_1	1
FungOtu131	GACTTGGTCATTTAGAGGAAGGAGAAGTCGTAACAAGGTTTCCGTAGGTGAACCTGCGGAAGGATCATTGTCGTGACCCTTAAACAAACCAGACCGCGAACGCGTCCCTCGTGCCGCCGGGCTTCGGCCCGGCACGAGGTCCCCGAGCTCCGTCCCGGAGCGGAGGGGCCACAACAGAACCCACGGCGCCTTAGGCGTCAAGGAACACCTAAATTGCCTTGCACGGCGGAGCGGTCGGCCCGCCTTCCGCTCCCCGCGCAGCGATGATATCTTAATCGACACGACTCTCGGCAACGGATATCTCGGCTCTCGCATCGATGAAGAACGCAGCGT	Planta	1									Saccharum officinarum ribosome	1
FungOtu132	TGACTGACTTGGTCATTTAGAGGAAGTAAAAGTCGTAACAAGGTTTCCGTAGGTGAACCTGCGGAAGGATCATTATTGAATGAACTTAGAGTCGGTTGTCGCTGGCTGTCTTTGGCAGCATGTGCACGCCTTCTCTTTTCATCCACACACCCCTGTGCACTTGTGAGACTGGAGGCCGTAAAAAGCCTTCAGTCTGCTAAATTCATATACAAACTCATTTAATTGAACTGAATGTACTTGATGTAACGCATCATTAAACTAAGTTTCAACAACGGATCTCTTGGCTCTCGCATCGATGAAGAACGCAGCGTA	Fungi	1	Basidiomycota	1	Agaricomycetes	1	Cantharellales	1	Ceratobasidiaceae	1	Ceratobasidiaceae_unidentified	0.99
FungOtu133	TGACTGACTTGGTCATTTAGAGGAAGTAAAAGTCGTAACAAGGTCTCCGTAGGTGAACCTGCGGAGGGATCATTACACAATATGAAAGCGGGTTGGGACCTCACCTCGGTGAGGGCTCCAGCTTGTCTGAATTATTCACCCATGTCTTTTGCGCACTTCTTGTTTCCTGGGCGGGTTCGCCCGCCACCAGGACCAAACCATAAACCTTTTTGTAATTGCAATCAGCGTCAGTAAACAATGTAATTATTACAACTTTCAACAACGGATCTCTTGGTTCTGGCATCGATGAAGAACGCAGCGTAG	Fungi	1	Ascomycota	1	Dothideomycetes	1	Pleosporales	1	Pleosporaceae	1	Pleospora	0.98
FungOtu134	ACTGACTTGGTCATTTAGAGGAAGTAAAAGTCGTAACAAGGTTTCCGTAGGTGAACCTGCGGAAGGATCATTAACAAAGTTCGCTTCTCTGAAGCAACTGATCTCTAACACCTGTGCATCTTGTCGCTCCGGCGATATATCAAACATCAGTGTAAAGAATGTAATTTATTATAACAAATACAACTTTCAACAACGGATCTCTTGGCTCTCGCATCGATGAAGAACGCAGCGTAG	Fungi	1	Basidiomycota	1	Tremellomycetes	1	Tremellales	1	Bulleribasidiaceae	1	Hannaella	0.87
FungOtu135	TGACTGACTTGGTCATTTAGAGGAAGTAAAAGTCGTAACAAGGTTTCCGTAGGTGAACCTGCGGAAGGATCATTATCGTGGGGCTTCGGCCCCGTCGAGATAGCACCCTTGCCTTTATGAGTACCTTGGTTCCCTCCCCCGTACCCTCGGGGAGCGGGAGGGACCTCGTCTGTTTCCCCAACGGTAGCCCCGCGGGGACACGAAACACGCTGTAAACACCTGTAACAGTCTGATAAACAAACCAAAAAAATCAAAACTTTCAACAACGGATCTCTTGGTTCTGGCATCGATGAAGAACGCAGCGTAG	Fungi	1	Ascomycota	1	Dothideomycetes	1	Pleosporales	1	Sporormiaceae	0.99	Preussia	0.99
FungOtu136	TGACTGACTTGGTCATTTAGAGGAAGTAAAAGTCGTAACAAGGTTTCCGTAGGTGAACCTGCGGAAGGATCATTAAACAACTAGGCCGTAACAAGCCTTGAACCCTTCTCTACGCGCACCTTTACCTTCTCCTTCGGCGGGTCAGCGCCCGCCGTCGGAACCAACAAACCCCCTTTTGCATCTAGCATACCACCCGTTCCGATACAAAACACAATCGTTACAACTTTCAACAATGGATCTCTTGGCTCTGGCATCGATGAAGAACGCAGCGTAG	Fungi	1	Ascomycota	1	Dothideomycetes	1	Botryosphaeriales	1	Botryosphaeriaceae	1	Microdiplodia	1
FungOtu137	TGACTGACTTGGTCATTTAGAGGAAGTAAAAGTCGTAACAAGGTTTCCGTAGGTGAACCTGCGGAAGGATCATTACTGAGTTAAAGAAAAAGGGGGAGGTTTCGTTTGGAACTTTTCCTTTTTTCCCTTCTCTTCACCCTTTGTTATTAATTTCTAAGTTGCTTTGGTAGTTGAGATTTCGTCTCTCTACCAAGGGACCTTTTTAAACCCTTTGTTATCCAACAATTAGGATGTCTTTTGTCTGATTCTTTGAATAAGTACATAAAACTTTCAACAACGGATCTCTTGGTTCTGGCATCGATGAAGAACGCAGCGTAG	Fungi	1	Ascomycota		Laboulbeniomycetes		Pyxidiophorales		Pyxidiophoraceae		Pyxidiophora
FungOtu138	TGACTGACTTGGTCATTTAGAGGAAGTAAAAGTCGTAACAAGGTTTCCGTAGGTGAACCTGCGGAAGGATCATTAACCGTTACAAACAGTGTGTGCTGCGGCCCCCGAGGTGAGGCAACGAGCCTTCGGGAGGTCTGGGGTCCGCCCCTTCACGCGCACGCGTCTGCCATCCTTACTTTACGAGCACCTTCTGTTCTCCCTCGGCATGCGTCCTGCGCTGCCGTTGGAATTACAAAACTCTTTTTTGCATCTAGCATTACCTGTTCCGACAATAACAATCGTTACAACTTTCAACAATGGATCTCTTGGCTCTGGCATCGATGAAGAACGCAGCGTAG	Fungi	1	Ascomycota	1	Dothideomycetes	1	Pleosporales	1	Montagnulaceae	1	Montagnulaceae_unidentified	1
FungOtu139	TGACTGACTTGGTCATTTAGAGGAAGTAAAAGTCGTAACAAGGTTTCCGTAGGTGAACCTGCGGAAGGATCATTAACGATTTCGGTTTACACCGTTCTCTACCTATGTCTACGCGTACCACACGTTTCCTCGGGGGGCTTGCCTCCCGCTAGGACTTTCTATCAACCTTTTTGCAATAGCAGTCAGCGTCTGATAACAAGTTAATTATTAAAACTTTCAACAATGGATCTCTTGGTTCTGGCATCGATGAAGAACGCAGCGTAG	Fungi	1	Ascomycota	1	Dothideomycetes	1	Pleosporales	1	Lophiostomataceae	0.94	Acrocalymma	0.94
FungOtu140	ACTGACTTGGTCATTTAGAGGAAGTAAAAGTCGTAACAAGGTCTCCGTTGGTGAACCAGCGGAGGGATCATTACCGAGTTATTACTCCAAACCCATTGTGAATCTTACCTTTTGTTCTGTTGCCTCGGCGGCGGTTCGCAGGCCTCCTATCTCCTGTAAAAAGGGAGAAATAGGGGACCGGTTCCCCGCCGGCAGCACCAAACTCTTGATTTATAGCGGATTACAATCTCTGATTATAAGCAAAAAAATGAATCAAAACTTTCAACAACGGATCTCTTGGTTCTGGCATCGATGAAGAACGCAGCGTAG	Fungi	1	Ascomycota	1	Sordariomycetes	1	Microascales	1	Microascales_unidentified	1	Microascales_unidentified_1	1
FungOtu141	CTGACTTGGTCATTTAGAGGAAGTAAAAGTCGTAACAAGGTTTCCGTAGGTGAACCTGCGGAAGGATCATTACACATTCGGGGCGCTTCGGCGCTCCTTATACACCCACCCTCTGCCTACGTGTACCTCTATAGCTTCCTCGGCGGGCTCGCCCGCCGCCAGGAACCCACGAAACCCCTTGCATTATACGCGAAAACTTCTGATAACAAACCTAAATTATCACAACTTTCAACAATGGATCTCTTGGTTCTGGCATCGATGAAGAACGCAGCGTAG	Fungi	1	Ascomycota	1	Ascomycota_unidentified	1	Ascomycota_unidentified_1	1	Ascomycota_unidentified_1	1	Ascomycota_unidentified_1_1	1
FungOtu142	TGACTGACTTGGTCATTTAGAGGAAGTACAAGTCGTAACAAGGTTTCCGTAGGTGAACCTGCGGAAGGATCATTAACGAATCTGGTCGAGCATGCGCCTGCGGCCGCACTAGTGGCCGCAGATGCATGCTCAACATACGCGCTCCGGCCTTTGCGGGCCGGATGCACACCATATATTCTTGTCATATTTGTCAAGTGTCACATTACAAAAACAAAGAACCACTTTTAACAATGGATCTCTAGGCTCTTGCATCGATGAAGAACGCAGCGTAG	Fungi	1	Fungi_unidentified	0.28	Fungi_unidentified_1	0.28	Fungi_unidentified_1	0.28	Fungi_unidentified_1_1	0.28	Fungi_unidentified_1_1	0.28
FungOtu143	TGACTGACTTGGTCATTTAGAGGAAGTAAAAGTCGTAACAAGGTTTCCGTAGGTGAACCTGCGGAAGGATCATTACAGAATGAAAAGTGCTTAACTGCATTTTTTCTTACACATGTGTTTTTCTTTTTTTGAAAACTTTGCTTTGGTAGGCCTTCTATATGGGGCCTGCCAGAGATTAAACTCAACCAAATTTTATTTAATGTCAACCGATTATTTAATAGTCAAAACTTTCAACAACGGATCTCTTGGTTCTCGCATCGATGAAGAACGCAGCGTA	Fungi	1	Ascomycota	1	Ascomycota_unidentified	1	Ascomycota_unidentified_1	1	Ascomycota_unidentified_1	1	Ascomycota_unidentified_1_1	1
FungOtu144	TGACTGACTTGGTCATTTAGAGGAAGTAAAAGTCGTAACAAGGTTTCCGTAGGTGAACCTGCGGAAGGATCATTACAAATAAGTGAGGGCTTGTTTGAGAGGGGACCTAGGTTCCCAACCAGCAAGCACTCGCCTGACTTGCTCAGGTACCCTTGCTTCGTTTTTCGAGTACCATGTTGTTTCCTCGGCAGGCTTGCCTGCCAATGGGGACCCCAAATCAAACTCTTGTAGTAGCAGTATCAGTCTGAGAAAATCTTATAATAATCAAAACTTTCAACAACGGATCTCTTGGTTCTGGCATCGATGAAGAACGCAGCGTAG	Fungi	1	Ascomycota	0.86	Dothideomycetes		Pleosporales		Sporormiaceae		Preussia
FungOtu145	ACTGACTTGGTCATTTAGAGGAAGTAAAAGTCGTAACAAGGTTTCCGTAGGTGAACCTGCGGAAGGATCATTAGTGATTAATTATTGAGTGTAAAAACTCATAATCTTCTATACAAACCACTGTTTTAAAATGTTTACTAGAATGTCCAAGCAGTTAAGCTGTTGAAATATTAAAAGTTTAATAAAACTTTCAGCAACGGATCTCTTGGTTCAGGCATCGATGAAGAACGCAGCGTAG	Fungi	1	Basidiomycota	1	Wallemiomycetes	1	Wallemiales	1	Wallemiaceae	1	Wallemia	1
FungOtu146	TGACTGACTTGGTCATTTAGAGGAAGTAAAAGTCGTAACAAGGTTTCCGTAGGTGAACCTGCGGAAGGATCATCAACAAAAATATAAAGAGGAGCAATCCTCGTTATAAACCCTATTTGTGTAAAGAAAAAAGAGAAACAAAATAAAAAACTTTTAACAATGGATCTCTTGGCTCTTGCATCGATGAAGAACGCAGCGTAGT	Fungi	1	Glomeromycota	0.48	Glomeromycetes		Diversisporales		Gigasporaceae		Cetraspora
FungOtu147	TGACTGACTTGGTCATTTAGAGGAAGTAAAAGTCGTAACAAGGTCTCCGTTGGTGAACCAGCGGAGGGATCATTACCGAGTTTACAACTCCCAAACCCCTGTGAACATACCTATAACGTTGCCTCGGCGGCGCCCGTCTCCCCGTAAAACGGGAGCGGCCCGCCAGAGGAAAACCAAACTCTTGTTTTAGAAGTATCTTCTGAGTAACAAAAATAATCAATTAAAACTTTCAACAACGGATCTCTTGGTTCTGGCATCGATGAAGAACGCAGCGTAG	Fungi	1	Ascomycota	0.99	Sordariomycetes	0.99	Hypocreales	0.97	Nectriaceae	0.83	Fusarium	0.51
FungOtu148	TGACTGACTTGGTCATTTAGAGGAAGTAAAAGTCGTAACAAGGTCTCCGTAGGTGAACCTGCGGAGGGATCATTACAAGAACGCCCGGGCTTCGGCCTGGTTATTCATAACCCTTTGTTGTCCGACTCTGTTGCCTCCGGGGCGACCCTGCCTTCGGGCGGGGGCTCCGGGTGGACACTTCAAACTCTTGCGTAACTTTGCAGTCTGAGTAAACTTAATTAATAAATTAAAACTTTTAACAACGGATCTCTTGGTTCTGGCATCGATGAAGAACGCAGCGTAG	Fungi	1	Ascomycota	0.97	Dothideomycetes	0.76	Capnodiales	0.76	Davidiellaceae	0.76	Davidiella	0.76
FungOtu149	TGACTGACTTGGTCATTTAGAGGAAGTAATGGATGCTGTCGAAACAGGTGTGAACGACGGAGGGGCAACGCCTGCCAATCCGGATCTGCGCTGGTACATCGTCCATGCCTACTCCGGCATGGAAAAGGCCGTGGAGCGCAACATCATCGAGCGCATCGCGCGTTCGGACATGCAGTCCAAGTTCGGCCGCATCCTGGTTCCCACCGAGGAAGTGGTGGAGATGAAGAACGCAGCGTAG	Bacteria	1									Delftia	1
FungOtu150	TGACTGACTTGGTCATTTAGAGGAAGTAAAAGTCGTAACAAGGTTTCTGTAGGTGAACCTGCAGAAGGATCATTAGTGAAGATTTGGGCAGGCCATACGGACGCCAAAAAGTGTCCCTGGCCGCCTACACCCACTATACATCCACAAACCCGTGTGCACTGTCTTGGAGAAAGGCTTCAGAGAAGTTTTTTGTGGCCTCTCTTGGGGTCTTTCTTCGCTACAAACTCGAATGGTTAGTATGAACGTGGAACTTGGTTGGACCGTCACTGGCCAACAAACTATACACAACTTTCGACAACGGATCTCTTGGTTCTCCCATCGATGAAGAACGCAGCGTAG	Fungi	1	Basidiomycota	1	Incertae_sedis_4	1	Malasseziales	1	Incertae_sedis_5	1	Malassezia	1
FungOtu151	TGACTGACTTGGTCATTTAGAGGAAGTAAAAGTCGTAACAAGGTCTCCGTTGGTGAACCAGCGGAGGGATCATTACCGAGTTTACAACTCCCAAACCCCTGTGAACCATACCCATATCGTTGCCTCGGCGGCGCCCCCTCGGGGGACCGCCAGAGGACCCAAACTCTTGCTTTCGTACAAGTTTGTCTGAGTGTTGCTGCAAGCAAAATAAATCAAAACTTTCAACAACGGATCTCTTGGCTCTGGCATCGATGAAGAACGCAGCGTAG	Fungi	1	Ascomycota	0.99	Sordariomycetes	0.99	Hypocreales	0.99	Nectriaceae	0.98	Viridispora	0.98
FungOtu152	GACTGACTTGGTCATTTAGAGGAAGTAAAAGTCGTAACAAGGTCTCCGTAGGTGAACCTGCGGAGGGATCATTTGAGTAGTGATGGTGGTATTGGGCCGCGAGGCCTGGTGCTAGCGTTGTTCATTCCGAGGGAAAGGCGCCGCCGGCCGTACAACGGGCGTGTATGTTTACTGCGTATGGAGCGAGCATCGTCCGGCCGCGGACGCAGCCATGTTTTGGCGGCGCCGTCTGAGACGACGGCGCTGGATGGAGAGTACAACTTTTGGCAATGGATCTCTTGGTTCTCGCATCGATGAAGAACGCAGCGTAG	Fungi	1	Ascomycota	0.71	Dothideomycetes	0.22	Capnodiales	0.15	Piedraiaceae	0.1	Piedraia	0.1
FungOtu153	TGACTGACTTGGTCATTTAGAGGAAGTAAAAGTCGTAACAAGGTAACCGTAGGTGAACCTGCGGTTGGATCATTAAAAATTTTAATAGCCTCTCATTTGCTGGAGTAGCTTCTTTTCGAGGATGTGAAAGATGGCAAGTGAATGTTGGCACCACATTTTGTGCACTGTAACGTCTTTGGTGGTTGGGCGGGTTTGCCTTTTTTGCGACAATCTCGTCTGTCAGCTTGGATTTATCAATAGTCCTCGCCGTGGACACGCCACCAATTGTCTTCCAACATATGTTTTCATGAACTGTCTGACAAATATTTGTATGAAAAATATACAAACAACTTTTGGCAACGGATCTCTTGGTTCTCGCATCGATGAAGAACGCAGCGTAG	Fungi	1	Chytridiomycota	0.75	Chytridiomycetes	0.65	Spizellomycetales	0.47	Spizellomycetaceae	0.47	Spizellomyces	0.45
FungOtu154	TGACTGACTTGGTCATTTAGAGGAAGTAAAAGTCGTAACAAGGTTTCCGTAGGTGAACCTGCGGAAGGATCATTACCGTGCCAGGGGGCCCTCCGGGGTCCCGTTGTGCCACCCGTGTTTACTTGTACCTGTTGCTTCGGCGGGCCTGCGGGCCTCGCTCGCTGCCGGGGGACCTGGTCCCCGGGCGCGTGCCCGCCGGAGACACACCAAACCTCTCTAACGGATACGTCTGAGCAAATGATCTAATCATTAAAACTTTCAACAACGGATCTCTTGGTTCCCACATCGATGAAGAACGCAGCGTAG	Fungi	1	Ascomycota	1	Eurotiomycetes	1	Onygenales	1	Onygenaceae	0.99	Chrysosporium	0.99
FungOtu155	GACTTGGTCATTTAGAGGAAGTAAAAGTCGTAACAAGGTCTCCGTTGGTGAACCAGCGGAGGGATCATTACTGAGTGTAAAAACTCCCAAACCCACTGTGAACATACCACTGTTGCTTCGGCGGATGCGCCCCGGGCGCGCCCTACAAAGGCGTGCCCCGGACCAAGGCCACCGCCGGGGGACCGAAACTCTTGTTTTCCTAAGGATTCTCTGAGTGTGATTATTAAATCAAATCAAAACTTTCAACAACGGATCTCTTGGCTCTAGCATCGATGAAGAACGCAGCGTA	Fungi	1	Ascomycota	1	Sordariomycetes	1	Hypocreales	1	Bionectriaceae	0.98	Hydropisphaera	0.98
FungOtu156	CTGACTTGGTCATTTAGAGGAAGTAAAAGTCGTAACAAGGTTTCCGTAGGTGAACCTGCGGAAGGATCATTACTAAGTTTTAAACAACTTACCCAAAAACTGTGGACTGTTTACCCCTCTCTAAAGCTTTTCGGAGTTTTTTAGAGGGCCCCTTCTTATTCACCAAACCTTTAGTTTACACTTGATCTACTATTTTGAATCTAAAATTCAAACACAACTTTCAGCAACGGATCTCTAGGCTCTTGCATCGATGAAGAACGCAGCGTAG	Fungi	1	Blastocladiomycota	0.8	Physodermatomycetes		Physodermatales		Physodermataceae		Paraphysoderma
FungOtu157	TGACTGACTTGGTCATTTAGAGGAAGTAAAAGTCGTAACAAGGTTTCCGTAGGTGAACCTGCGGAAGGATCATTAACACTAATGAAATCCAAAACCTTTTGGATCAACCCAACCTTAGCGAACCGTTCGTTTTTTCCCTTTGCCATATCATTTTATCAAACGCAAAAAAATCTGATGTAAAGTGTCTGATTCTTATTCTAGCTGTAACGGCTGGAATCAAAAATCTAACGCAATACAACTCTTAACAACGGATATCTTGGCTCTCGCATCGATGAAGAACGCAGCGTAG	Protozoa	1									Cercozoa	1
FungOtu158	TGACTGACTTGGTCATTTAGAGGTCGTAAAAGTCGTAACAAGGTTTCCGTAGGTGAACCTGCGGAAGGATCATTACTGTGAACACATCTTCCACACTGCGTGGGCGAAGCGAAACACCGAAACTGGCAGCGCGGCCGTCAAACACGAGAAATCCACAAAACTTTCAACAACGGATCTCTTGGTTCTCGCATCGATGAAGAACGCAGCGTAG	Fungi	1	Ascomycota	0.91	Saccharomycetes	0.91	Saccharomycetales	0.91	Saccharomycetales_unidentified	0.91	Saccharomycetales_unidentified_1	0.91
FungOtu159	TGACTGACTTGGTCATTTAGAGGAAGTAAAAGTCGTAACAAGGTTTCCGTAGGTGAACCTGCGGAAGGATCATTACAAGAATCGAGACTGGCAGCGCCTCTTAATGGGCCGCGTCCAGTCCCGCTCTTCACCTTGCCTACTGCACCGTTTGTTGCTTCCTGGCGGCGGCGCCCCCGCCGCCAGGTCCTTTCAAAAGCCAAGTATAAGCATTGAAACTCCTGACATACACTAAATCGTACAACTTTCAACAATGGATCTCTTGGTTCTGGCATCGATGAAGAACGCAGCGTAG	Fungi	1	Ascomycota	0.99	Ascomycota_unidentified	0.8	Ascomycota_unidentified_1	0.8	Ascomycota_unidentified_1	0.8	Ascomycota_unidentified_1_1	0.8
FungOtu160	GACTGACTTGGTCATTTAGAGGAAGTAAAAGTCGTAACAAGGTTTCCGTAGGTGAACCTGCGGAAGGATCATTAAAAAAGTTTGGACATGAGCATTCATTCCAAGTTTCCACTCTGCGTATCTGTCCACTGTAAGCTTCCGTTTGGCGCGGATCCTAGGATCCCCTCCTACCGAGCTCGATACAGGCTCGGTTGGGAGCGTCCAGACGGGAGCCACTGGCAAACTCAACCTATTAGTTGTATGTGATGTCTGATATGTTGCAAAGCAATATTTAAAACTTTCAACAACGGATCTCTTGGTTCTCGCATCGATGAAGAACGCAGCGTAG	Fungi	1	Ascomycota	1	Pezizomycetes		Pezizales		Pyronemataceae		Boubovia
FungOtu161	GACTGACTTGGTCATTTAGAGGAAGGAGAAGTCGTAACAAGGTTTCCGTAGGTGAACCTGCGGAAGGATCATTGTCGAAACCTGCACAGCAGAACGACCCGCGAACTCGTTTTAAACACCGGGGGCGGCGCTCGCTCGTCGCGCGCCTCCCCCCGTCGCCCGAGGCGCGCAAGCTCTTCGGGCGACCAACGAACCCCGGCGCGGAAAGCGCCAAGGAATACTACAATCGACAGCCCTCCCCCTCGCGCCCCGTTCGCGGATCGTGCGGGGGGAAGCGCGCTGCTCTGTTAACACAAACGACTCTCGGCAACGGATATCTCGGCTCTCGCATCGATGAAGAACGCAGCGTAG	Planta	1									Solanum lycopersicum ribosome	1
FungOtu162	TGACTGACTTGGTCATTTAGAGGAAGTAAAAGTCGTAACAAGGTCTCCGTTGGTGAACCAGCGGAGGGATCATTATAGAGTGTAAACTCCCTAACCTTTGTGAACATACCTGTTGCTTCGGCGGTCCTCACCGGCCGCCGAAGGCCTATATTCTTGAATTTACATGAATTTCTGAGTATCAAACAAAAATAAATAAAAACTTTCAGCAACGGATCTCTTGGCTCTGGCATCGATGAAGAACGCAGCGTAG	Fungi	1	Ascomycota	1	Sordariomycetes	1	Hypocreales	1	Hypocreales_unidentified	1	Hypocreales_unidentified_1	1
FungOtu163	TGACTGACTTGGTCATTTAGAGGAAGTAAAAGTCGTAACAAGGTTTCCGTAGGTGAACCTGCGGAAGGATCATTAACGAATAACTATGGTGTTGGTTGTAGCTGGCTCCTCGGAGCAATGTGCACGCCCGCCATTTTTATCTTTCCACCTGTGCACCGACTGTAGGTCTGGATACCTCTCGCCTCCGGGCGGATGCGAGGGTTGCTCGTATGGGCTTCCCTTGAACTTCCAGGCTCTACGTCTTTTTACACACCCCAATAGTATGATGCAGAATGTAGTCAATGGGCTTCTCAGCCTATAAAACACTATACAACTTTCAGCAATGGATCTCTTGGCTCTCGCATCGATGAAGAACGCAGCGTA	Fungi	1	Basidiomycota	1	Agaricomycetes	1	Agaricales	1	Agaricales_unidentified	1	Coprinellus	1
FungOtu164	TGACTGACTTGGTCATTTAGAGGAAGTAAAAGTCGTAACAAGGTCTCCGTTGGTGAACCAGCGGAGGGATCATTACCGAGTTTACAACTCCCAAACCCTTATGTGAACCATACCTATCGTTGCTTCGGCGGGAGAGCCCCGGCCCCCTCGGGCCCGGAGTCAGGCGCCCGCCGGAGACCCCAAACTCTTTGTTTTACTTGAGTATCGTCTGAGTGGTATAAACAAATACATCAAAACTTTTAACAACGGATCTCTTGGCTCTGGCATCGATGAAGAACGCAGCGTAG	Fungi	1	Ascomycota	1	Sordariomycetes	1	Hypocreales	1	Incertae_sedis_3	1	Stachybotrys	1
FungOtu165	TGACTGACTTGGTCATTTAGAGGAAGTAAAAGTCGTAACAAGGTCTCCGTAGGTGAACCTGCGGAGGGATCATTACACAATAAAATACGAAGGCCGTTCGCGGCTGGACTATTTATTACCCTTGTCTTTTGCGCACTTGTTGTTTCCTGGGCGGGTTCGCTCGCCACCAGGACCACAATATAAACCTTTTTTATGCAGTTGCAATCAGCGTCAGTATAACAAATGTAAATCATTTACAACTTTCAACAACGGATCTCTTGGTTCTGGCATCGATGAAGAACGCAGCGTAG	Fungi	1	Ascomycota	1	Dothideomycetes	1	Pleosporales	1	Pleosporaceae	1	Pleosporaceae_unidentified	1
FungOtu166	TGACTGACTTGGTCATTTAGAGGAAGTAAAAGTCGTAACAAGGTTTCCGTAGGTGAACCTGCGGAAGGATCATTATCGAGTCCTTTGAAAGGGGTTGCAGCTGGCCTCTCTCCGGGGCAAGTGCTCGCCCCGCTCAAAATTTACACTCTTTCAAACACCAGTGCACTTTTTTTAAAGACCTCTCTCCGTGTTTTGGTCTTCTTCGGGAGGCCAAGCCCCGGGGGTGCGTTTTTATCTCATTACAACACCCTTGAGTTTTTTTTTGAATGACGTTTCGGATACATTTTAAAACAACTTTCAACAACGGATCTCTTGGCTCTCGCATCGATGAAGAACGCAGCGTAG	Fungi	1	Basidiomycota	0.47	Agaricomycetes		Hymenochaetales		Repetobasidiaceae		Sidera
FungOtu167	TGACTGACTTGGTCATTTAGAGGAAGTAAAAGTCGTAACAAGGTTTCCGTAGGTGAACCTGCGGAAGGATCATTACCGAGAAACGGGCTCCGGCTCGATCTCCACCCACTGTGTATCGATTTGAACCAGACCGGAAACGGTAGGGTCAATCAACTCTTGTCCTACGGGACTCATGAAAAATTAAAACTTTCAACAACGGATCTCTTGGTTCTGGCATCGATGAAGAACGCAGCGTAG	Fungi	1	Ascomycota	0.67	Dothideomycetes	1	Pleosporales		Incertae_sedis		Pleosporales sp.	0.31
FungOtu168	TGACTGACTTGGTCATTTAGAGGAAGTAAAAGTCGTAACAAGGTCTCCGTAGGTGAACCTGCGGAGGGATCATTACAGAGTTCGTGCCCTCGCGGGTAGATCTCCCACCCTTGTGTATTCCTTACATTTTGTTGCTTTGGCAGGCCGTTGGTTCGCCAACCACCGGCTCTACGGGCTGGTGCGTGCCTGCCAGAGGACCCCCCCAAACTCGGTTTGTTAGTGTCGTCTGAGTACCATAACAATCGTTAAAACTTTCAACAACGGATCTCTTGGTTCTGGCATCGATGAAGAACGCAGCGTAG	Fungi	1	Ascomycota	1	Leotiomycetes	1	Helotiales	1	Incertae_sedis_2	1	Xylogone	0.99
FungOtu169	TGACTGACTTGGTCATTTAGAGGAAGGAGAAGTCGTAACAAGGTTTCCGTAGGTGAACCTGCGGAAGGATCATTGTCGAAACCTGCTCTGCAGCACGACCCGCGAACGTGTTCACAAACATCCGGGGCCGCGGGGGGCTTCGGCCCCCCGCCGCCTCCAAGGTCGGGGAGGCATGACGGTGCGGAGGCCTGCCCTCGCCCCGCGTGCTCGCCGCGGCCGCAACAACCAACCCCGGCGCGAGAAGCGCCAAGGAACATGAAACGAAGAGAGGGCGCTCCCGTTCGGGACGCGTCGTCCTCTTTCGAGAACCAAAACGACTCTCGGCAACGGATATCTCGGCTCTCGCATCGATGAAGAACGCAGCGTAG	Planta	1									Manihot esculenta ribosome	1
FungOtu170	TGACTGACTTGGTCATTTAGAGGAAGTAAAAGTCGTAACAAGGTCTCCGTTGGTGAACCAGCGGAGGGATCATTACCGAGTTTACAACTCCCAAACCCAATGTGAACGTTACCAAACTGTTGCCTCGGCGGGATCTCTGCCCCGGGTGCGTCGCAGCCCCGGACCAAGGCGCCCGCCGGAGGACCAACCAAAACTCTTATTGTATACCCCCTCGCGGGTTTTTTTATAATCTGAGCCTTCTCGGCGCCTCTCGTAGGCGTTTCGAAAATGAATCAAAACTTTCAACAACGGATCTCTTGGTTCTGGCATCGATGAAGAACGCAGCGTAGTCA	Fungi	1	Ascomycota	0.84	Sordariomycetes	0.62	Hypocreales	0.62	Hypocreaceae	0.61	Hypocreaceae_unidentified	0.57
FungOtu171	TGACTTGGTCATTTAGAGGAAGTAAAAGTCGTAACAAGGTTTCCGTAGGTGAACCTGCGGAAGGATCATTAATGAATACAGATGCCTGTCGAGCTTGCTCACGGGCTTTCTATCATATCCATAACACCTGTGCACTTGTTGGATGATCTAAAGACATAGGGTAAAACCTAAAGTCAATAGTCATCCACTTACACTAAACAATAATGTAACAAATGTAGTCTTATTATAACAAAATAAAACTTTCAACAACGGATCTCTTGGCTCTCGCATCGATGAAGAACGCAGCGTAG	Fungi	1	Basidiomycota	1	Tremellomycetes	1	Filobasidiales		Filobasidiaceae		Naganishia	0.97
FungOtu172	TGACTGACTTGGTCATTTAGAGGAAGTAAAAGTCGTAACAAGGTTTCCGTAGGTGAACCTGCGGAAGGATCATTATCGACACAGCGGACTTCGGTCCTTGCTGCACCCTTGTCTTTTGCGTACCGTATCGTTTCCTCGGCGGGCTTGCCTGCCGGTTGGACACTATCAAACCTTTTTGTAGTTGCAATCAGCGTCAGAAAAATCATAATTATTACAACTTTCAACAACGGATCTCTTGGTTCTGGCATCGATGAAGAACGCAGCGTAGTC	Fungi	1	Ascomycota	0.98	Ascomycota_unidentified	0.64	Ascomycota_unidentified_1	0.64	Ascomycota_unidentified_1	0.64	Ascomycota_unidentified_1_1	0.64
FungOtu173	ACTGACTTGGTCATTTAGAGGAAGTAAAAGTCGTAACAAGGTTTCCGTAGGTGAACCTGCGGAAGGATCATTACACTCAGTAGATTTCTACTGCTCGGGGAGAGGGGAAAGCCTCCAGCCTGGCTGGCGGGTGAGTACGCTCTGTCTGCACCCTTGTCTTTTTGCGTACTTCTGTTTCCTCGGCGGGTTTGCCCGCCGGCTGGACAACACAAAAACCTTTTTGAATTTTCAATCAGCGTCTGAATAACTATAATGATTACAACTTTCAACAACGGATCTCTTGGTTCTGGCATCGATGAAGAACGCAGCGTAG	Fungi	1	Ascomycota	1	Dothideomycetes	1	Capnodiales	1	Mycosphaerellaceae	1	Septoria	1
FungOtu174	TGACTGACTTGGTCATTTAGAGGAAGTAAAAGTCGTAACAAGGTTTCCGTAGGTGAACCTGCGGAAGGATCATTATCGAGTTAGGGTCCTCCGGGCCCCATCTCCGACCCTTGCTTATTCTACCATGTTGCTTCGGCGGGCCCGTCCTTGACCGGACCGCTGGGGATCTGCGTCCCTGGCCCGCGCCCGTCAGTAGCCCCGACAAAATCTCTTCACAGTGACGTCTAAGCTTCACTATAACCAATCAAAACTTTCAACAACGGATCTCTTGGTTCTGGCATCGATGAAGAACGCAGCGTAG	Fungi	1	Ascomycota	1	Eurotiomycetes	1	Verrucariales	1	Verrucariaceae	1	Verrucaria	0.97
FungOtu175	TGACTGACTTGGTCATTTAGAGGAAGTAAAAGTCGTAACAAGGTCTCCGTTGGTGAACCAGCGGAGGGATCATTACTGAGTCTAACAAACTCCCAAACCCCTGTGAACATACCTACTGTTGCTTCGGCGGGACCGCCCCGGGCGCCTTCGCGGTGCCCCGGAACCAGGCGCCCGCCGGGGACATCAAACTCTTGATTGTTATAGTGGCATTCTCTGAGTAAAACATACAAATAAGTCAAAACTTTCAACAACGGATCTCTTGGCTCTGGCATCGATGAAGAACGCAGCGTAG	Fungi	1	Ascomycota	1	Sordariomycetes	1	Hypocreales	1	Hypocreales_unidentified	1	Hypocreales_unidentified_1	1
FungOtu176	GACTGACTTGGTCATTTAGAGGAAGTAAAAGTCGTAACAAGGTTTCCGTAGGTGAACCTGCGGAAGGATCATTACTGCTTGCTCATGGCCGCCTGGAGTTCTGCTCCGGCGCGGTACGGCAACACTACCCTTGTCTATACATACCTTTTGTTATTTCCCTCGGCGGGGTCACACCCGTCGATGGGGACACTATAAACCCTTGTATCTTAAGCATCAAACTTCTGAAACAAAACAAAATAATCACAACTTTCAACAATGGATCTCTTGGTTCTGGCATCGATGAAGAACGCAGCGTAGT	Fungi	1	Ascomycota	0.67	Leotiomycetes	0.5	Incertae_sedis	0.42	Incertae_sedis	0.31	Leotiomycetes	0.31
FungOtu177	TGACTGACTTGGTCATTTAGAGGAAGTAAAAGTCGTAACAAGGTTTCCGTAGGTGAACCTGCGGAAGGATCATTACTGAGTGAGGGCCCTCTGGGTCCAACCTCCCACCCGTGTTTATTATACCTTGTTGCTTCGGCGGGCCCGCCGTAAGGCCGCCGGGGGGCTTCTGCCCCCGGGCCCGCGCCCGCCGAAGACATCTCGAACTCTGTCTGAAGATTGTAGTCTGAGTATAAATATAAATTATTTAAAACTTTCAACAACGGATCTCTTGGTTCCGGCATCGATGAAGAACGCAGCGTA	Fungi	1	Ascomycota	1	Eurotiomycetes	1	Eurotiales	1	Trichocomaceae	1	Penicillium	1
FungOtu178	TGACTGACTTGGTCATTTAGAGGAAGTAAAAGTCGTAACAAGGTTTCCGTAGGTGAACCTGCGGAAGGATCATTACCGAATGACCCGTGCGCCTCTTGATCTTGATCTTGGTGCTCATCCCTCCTGGGGTTTGGGTGTCTTTCAAGATGTCCTACACTACATGCAAACCTGTCATCGTATGGTGCTGAACAATTTAACATATGGAATACAACTTTCAACAACGGATCTCTTGGCTCTCGCATCGATGAAGAACGCAGCGTAG	Fungi	1	Basidiomycota	0.66	Agaricomycetes	0.51	Agaricomycetes_unidentified	0.26	Agaricomycetes_unidentified_1	0.26	Agaricomycetes_unidentified_1	0.26
FungOtu179	TGACTGACTTGGTCATTTAGAGGAAGTAAAAGTCGTAACAAGGTTTCCGTAGGTGAACCTGCGGAAGGATCATTAACAAATCGCTGCCCTCTGGGCACATCTACCCCGCCTCGACCTCGCAAGGGGAAGAGGTGGACATTTACGCTTGTATGTTTGTCTGTTTGATGAAAATATAATAATATACAACTTTTAACAATGGATCTCTTGGCTCTTGCATCGATGAAGAACGCAGCGTAGT	Fungi	1	Fungi_unidentified	0.43	Fungi_unidentified_1	0.43	Fungi_unidentified_1	0.43	Fungi_unidentified_1_1	0.43	Fungi_unidentified_1_1	0.43
FungOtu180	CTGACTTGGTCATTTAGAGGAAGTAAAAGTCGTAACAAGGTTTCCGTAGGTGAACCTGCGGAAGGATCATTACCTAGAGTTGCGGGCTTTGCCTGCCATCTCTTACCCATGTCTTTTGAGTACCTTCGTTTCCTCGGCGGGTCCGCCCGCCGACTGGACAAAACTTAAACCCTTTGTAATTGAAATCAGCGTCTGAAAAAACTTAATAGTTACAACTTTCAACAACGGATCTCTTGGTTCTGGCATCGATGAAGAACGCAGCGTAG	Fungi	1	Ascomycota	1	Dothideomycetes	1	Pleosporales	1	Pleosporales_unidentified	0.6	Pleosporales_unidentified_1	0.6
FungOtu181	ACTGACTTGGTCATTTAGAGGAAGTAAAAGTCGTAACAAGGTTTCCGTAGGTGAACCTGCGGAAGGATCATTATCGTTGGGCTCCTGCCCATTCGAGATAACACCCTTGCCTTTTTGAGTACCTTTTCGTTTCCTCGGCAGGCACGCCTGCCAACGGGGACCCTTCAAAACGCTTTGTAATACCTGTCATTGTCTGATATAACAAGCAAAAATCAAAACTTTCAACAACGGATCTCTTGGTTCTGGCATCGATGAAGAACGCAGCGTAG	Fungi	1	Ascomycota	1	Dothideomycetes	1	Pleosporales	1	Sporormiaceae	1	Preussia	1
FungOtu182	TGACTGACTTGGTCATTTAGAGGAAGTAAAAGTCGTAACAAGGTCTCCGTTGGTGAACCAGCGGAGGGATCATTACCGAGTTTACAACTCCCAAACCCATGTGAACATACCTTTAAACGTTGCCTCGGCGGGAACCGATCGCCCCGTAACAAGGGCCGGCCCGCCAGAGGACCCCCAAACTCTTGTATTATTTGGTATCCTCTGAGTAAACAAGCAAAATAAATCAAAACTTTCAACAACGGATCTCTTGGTTCTGGCATCGATGAAGAACGCAGCGTAG	Fungi	1	Ascomycota	0.99	Sordariomycetes	0.99	Hypocreales	0.99	Nectriaceae	0.97	Nectria	0.97
FungOtu183	TGACTGACTTGGTCATTTAGAGGAAGTAAAAGTCGTAACAAGGTTTCCGTAGGTGAACCTGCGGAAGGATCATTAATGAATAACTTTGGCGTGGTTGTAGCTGGCTCTTAGGAGCATGTGCACGCCCGTCATCTTTATCTATCCACCTGTGCACCCAATGTAGATCTGGATAACTCTCGTGCTTCGGCGCGGAAACAAAGACTGCTGTGTCGCAAGGCCAGCTTTCTTTGAATTTCCAGGTCTATGTCTTTACAAACCCCAATTGAATGATGTAGAATGTAATCAATGGGCTCTAAGCCTATAAAAACAATACAACTTTCAGCAACGGATCTCTTGGCTCTCGCATCGATGAAGAACGCAGCGTAG	Fungi	1	Basidiomycota	1	Agaricomycetes	1	Agaricales	1	Psathyrellaceae	1	Coprinellus	0.98
FungOtu184	TGACTGACTTGGTCATTTAGAGGAAGTAAAAGTCGTAACAAGGTTTCCGTAGGTGAACCTGCGGAAGGATCATTATTGAATAAAACTGGGTCAGGTTGTTGCTGGCTCCTTTGCTTTGGAGCAAGTGCACGCCGACTCCCACTTTTAACACCACTGTGCACCTACTGTAGGCCTGAATTGACTCGTCAAGTTTTTACTTTGGTCGGAGAACTGCTGTGCGAGAGCCAGCTTTTCTTGTATTCAGGGCTATGCTTTTACACAAACTCCATCAGAATGTATCAGAATGTTGTCAATTGGCCATTGTGCCTCTAAAACACACATACAACTTTCAACAACGGATCTCTTGGCTCTCGCATCGATGAAGAACGCAGCGTAG	Fungi	1	Basidiomycota	0.9	Agaricomycetes	0.8	Agaricales	0.65	Entolomataceae	0.37	Entoloma	0.25
FungOtu185	TGACTGACTTGGTCATTTAGAGGAAGTACAAGTCGTAACAAGGTATCCGTAGGTGAACCTGCGGATGGATCATTACAGAAAGATTACTATACGCTGTGTGAACTGTTTTGAATGAGTAGTAGTCAGTGGATGTCTGTGCTTGCGCACAGTGCCGCTGGCTATTGCGCACCTACTAAACGTATTACTTTACCGAGACTAACGTATGTTGCTTTGAACAAATCAAACAACTTTTAGCAATGGATCTCTTGGCTCTCGCATCGATGAAGAACGCAGCGTAG	Fungi	1	Chytridiomycota	0.99
FungOtu186	TGACTGACTTGGTCATTTAGAGGAAGTAAAAGTCGTAACAAGGTCTCCGTAGGTGAACCTGCGGAGGGATCATTACAAGTTGACCCCGGCCCTCGGGCCGGGATGTTCACAACCCTTTGTTGTCCGACTCTGTTGCCTCCGGGGCGACCCTGCCTCCGGGCGGGGGCCCCGGGTGGACATTTCAAACTCTTGCGTAACTTTGCAGTCTGAGTAAATTTAATTAATAAATTAAAACTTTCAACAACGGATCTCTTGGTTCTGGCATCGATGAAGAACGCAGCGTAGT	Fungi	1	Ascomycota	1	Eurotiomycetes	0.68	Eurotiales	0.68	Trichocomaceae	0.68	Penicillium	0.68
FungOtu187	GACTTGGTCATTTAGAGGAAGTAAAAGTCGTAACAAGGTTTCCGTAGGTGAACCTGCGGAAGGATCATTATTAAACGTTACTTCGGTAACTTAATATCCTTAACACCTGTGCATCTTGTCGCTCCGGCGATATTATACAAACATCAGTGTAAAGAATGTATTATATTATAACAAATACAACTTTCAACAACGGATCTCTTGGCTCTCGCATCGATGAAGAACGCAGCGTAG	Fungi	1	Basidiomycota	1	Tremellomycetes	1	Tremellales	1	Incertae_sedis_12	1	Hannaella	1
FungOtu188	TGACTGACTTGGTCATTTAGAGGAAGTAAAAGTCGTAACAAGGTCTCCGTTGGTGAACCAGCGGAGGGATCATTACGAGAGTGTCACCACTCCCAACCACTGTTTACCCACCCGTCCACTGTGCCTCGGCAGGCAGCCCTGTGGGACAGAGCCTCGCCCCGCTCGCGGGGGGTGCCTGCCGCTGGCCGACCCAAACTCTAGCTGTTTTATACTGTCTGAGTCTTCCACAAATGAACAAAACTTTCAACAACGGATCTCTTGGTTCTGGCATCGATGAAGAACGCAGCGT	Fungi	1	Ascomycota	1	Sordariomycetes	0.95	Incertae_sedis_7	0.92	Incertae_sedis_31	0.92	Myrmecridium	0.92
FungOtu189	TGACTGACTTGGTCATTTAGAGGAAGTAAAAGTCGTAACAAGGTCTCCGTAGGTGAACCTGCGGAGGGATCATTACACAACAAAAATATGAGGGTGTGGTTTGCTGGCAACAGCGTCCGCCCCAAGTATTTTTCACCCATGTCTTTTGCGCACTTTTTGTTTCCTGGGCGAGTTCGCTCGCCACCAGGACCCAACCATAAACCTTTTTTTATGCAGTTGCAATCAGCGTCAGTATAATAATTCAATTTATTAAAACTTTCAACAACGGATCTCTTGGTTCTGGCATCGATGAAGAACGCAGCGTAGT	Fungi	1	Ascomycota	1	Dothideomycetes	1	Pleosporales	1	Pleosporaceae	1	Pleosporaceae_unidentified	1
FungOtu190	GACTGACTTGGTCATTTAGAGGAAGTAAAAGTCGTAACAAGGTTTCCGTAGGTGAACCTGCGGAAGGATCATTATCCATCAAAAACGTTTGTGAGGTTCCGTGGTTCCTGGGGCCGTAAAGCCAATGCAGGTTAATGTAATTCGGGAAGCAACGTTTCATCCTTTTTTTTACGAGCACCTTTCGTTCTCCTTCGGCGGGGCAACCTGCCGCTGGAACTTAACAAAACCTTTTTTTGCATCTAGCATTACCTGTTCTGATACAAACAATCGTTACAACTTTCAACAATGGATCTCTTGGCTCTGGCATCGATGAAGAACGCAGCGTAG	Fungi	1	Ascomycota	1	Ascomycota_unidentified	1	Ascomycota_unidentified_1	1	Ascomycota_unidentified_1	1	Ascomycota_unidentified_1_1	1
FungOtu191	TGACTGACTTGGTCATTTAGAGGAAGTAAAAGTCGTAACAAGGTCTCCGTTGGTGAACCAGCGGAGGGATCATTAAAGAGTTGAAAAACTCCCAAAACCACTGTGGACTTTACCATTATTCGTTGCTTCGGCGGTGAACAGGTCCTGTTCGACCAGCGAGCCGCCGAAGGTTCACCCAAACTTTGTATTTATTTAGTGCATCTCTGAGTATAAAAGAAAACAAGTCAAAACTTTCAACAACGGATCTCTTGGTTCTGGCATCGATGAAGAACGCAGCGTAGT	Fungi	1	Ascomycota	1	Sordariomycetes	1	Sordariomycetes_unidentified	0.99	Sordariomycetes_unidentified_1	0.99	Sordariomycetes_unidentified_1	0.99
FungOtu192	TGACTGACTTGGTCATTTAGAGGAAGTAAAAGTCGTAACAAGGTTTCCGTAGGTGAACCTGCGGAAGGATCATTATCCATCTTCAACCAGGTGCGGTCGCGGCCTCCAGGCAACTGGGTGGTTTCGCGCCGCATTCCTGCATCCTTTTTTTACGAGCACCTTTCGTTCTCCTTCGGCGGGGCAACCTGCCGCTGGAACTTAACAAAACCTTTTTTTGCATCTAGCATTACCTGTTCTGATACAAACAATCGTTACAACTTTCAACAATGGATCTCTTGGCTCTGGCATCGATGAAGAACGCAGCGTAG	Fungi	1	Ascomycota	1	Ascomycota_unidentified	1	Ascomycota_unidentified_1	1	Ascomycota_unidentified_1	1	Ascomycota_unidentified_1_1	1
FungOtu193	TGACTGACTTGGTCATTTAGAGGAAGTAAAAGTCGTAACAAGGTCTCCGTTGGTGAACCAGCGGAGGGATCATTATCGAGTTTCTTAACTCCATACCTTTGTGAACATACCATCGTTGCTTCGGCGGGATCGTCCCTGGGCGAGCAGTGCACGGCCTGCCCCGGGTGCCCGCCGAGGACCCCCTAACTCTTGTTTTCCAGTAGGATCTTCTGAGTACTACAAATAAGCAATCAAAACTTTCAGCAACGGATCTCTTGGTTCTGGCATCGATGAAGAACGCAGCGT	Fungi	1	Ascomycota	1	Sordariomycetes	1	Hypocreales	0.99	Cordycipitaceae	0.64	Beauveria	0.64
FungOtu194	TGACTGACTTGGTCATTTAGAGGAAGTAAAAGTCGTAACAAGGTTTCCGTAGGTGAACCTGCGGAAGGATCATTCACAATAAGAGTGTTTATGGCACTCTTCAAAAAAATCCATACCCACCTTGTGTGCAATGTAAAAAAGGAAGCAACGGGAAAGAGGTCCCTTGGTGACAAGGGCCTGTTTTCAGCGCTTTCTTTTTCTTTATATACACCTTTCTATAAGTTCCTATTGTCTGAAGCTGTTAGAGAATGACTAATTCTTAAACATAACTTTCAACAACGGATCTCTTGGCTCTCGCATCGATGAAGAACGCAGCGTAG	Fungi	1	Zygomycota	1	Incertae_sedis_10	1	Mortierellales	1	Mortierellaceae	0.99	Mortierella	0.99
FungOtu195	TGACTGACTTGGTCATTTAGAGGAAGTAAAAGTCGTAACAAGGTCTCCGTTGGTGAACCAGCGGAGGGATCATTACCGAGTTTACAACTCCCAAACCCAATGTGAACATTACCTCGACGTTGCCTCGGCGGGACCGCCCCGGCGCCCTCACCGGCACCGGAACCAGGCGCCCGCCGCAGGGACCCAAACCTCTGTTTTATTATGAATTCTCCTCTGAGTGGATTTTATACAAATAAATCAAAACTTTCAACAACGGATCTCTTGGCTCTGGCATCGATGAAGAACGCAGCGTAG	Fungi	1	Ascomycota	1	Ascomycota_unidentified	1	Ascomycota_unidentified_1	1	Ascomycota_unidentified_1	1	Ascomycota_unidentified_1_1	1
FungOtu196	GACTGACTTGGTCATTTAGAGGAAGTAAAAGTCGTAACAAGGTTTCCGTAGGTGAACCTGCGGAAGGATCATTAACACAATAATATCCAAAACCTTTTGGATCAACCCAACCTTAGTGAACTGTTTTTTACTATTTTAATCTTAATTTCTCTAAACTCAATCTGATTTGTATAATGTCTGATCTTTTTTCTCGAATAACTTTGAGAAAAATAATTCTAACGTAATACAACTCTTAACAACGGATATCTTGGCTCTCGCATCGATGAAGAACGCAGCGTAGTCA	Protista	1									Cercozoa	1
FungOtu197	TGACTGACTTGGTCATTTAGAGGAAGTAAAAGTCGTAACAAGGTTTCCGTAGGTGAACCTGCGGAAGGATCATTACAAGGAAATCCGTCGGCCGCCTTCGGGCGGAACCCCCGGCGGATCCCTCACCACTGTGAACACAAACTTCGTTGCCTCGGCGGACTGGCCTACCCGGCCGCCGCCGACGGACATACCAAACCAATTCGTTTACGAGCGTCTTATGAAAACATAAATTGAATACAACTTTCAACAATGGATCTCTTGGCTCTGGCATCGATGAAGAACGCAGCGTAGTCA	Fungi	1	Ascomycota	1	Pezizomycetes		Pezizales		Pyronemataceae		Tricharina	0.13
FungOtu198	TGACTGACTTGGTCATTTAGAGGAAGTAAAAGTCGTAACAAGGTATCCGTAGGTGAACCTGCGGATGGATCATTATCAATTTTTTATTTACTGGTTGGGTGTGCTCGCTCCTTTGGGGGTGGTACAGTCAACTACTAATGTAAACGTTGAACTAGACTTACTTTACTGGTGTGTGGGTTGTTTGTCTCATTTATGGGTCAGGCAAGCCTCACACTTTTATATATAATATACTACCCGTATATACTACTACTACAAACAAACAAACAAACAAAGCTTATAATAGGACTTATTTATGGGGCTGAGTGGGTAAAACCCTCAACCTTTAAACAAAAATAACTATTACAACTTTCAGCAATGGATCTCTAGGCTCTCGCATCGATGAAGAACGCAGCGTAG	Fungi	1	Zygomycota	0.99	Incertae_sedis_10	0.99	Kickxellales	0.99	Kickxellaceae	0.99	Ramicandelaber	0.99
FungOtu199	CTGACTTGGTCATTTAGAGGAAGTAAAAGTCGTAACAAGGTCTCCGTTGGTGAACCAGCGGAGGGATCATTACCGAGTTTACAACTCCCAAACCCCTGTGAACATACCTATCGTTGCTTCGGCGGGATCGCCCCGGCGCCCCCGGGCCCGGACCCAGGCGCCCGCCGGAGGACCTAAACTCTTGTCTCTGTGGATGTATCTTCTGAGTGACATAAGCAAATAAATCAAAACTTTCAACAACGGATCTCTTGGTTCTGGCATCGATGAAGAACGCAGCGTAG	Fungi	1	Ascomycota	1	Sordariomycetes	1	Hypocreales	0.99	Nectriaceae	0.92	Paracremonium	0.99
FungOtu200	GACTGACTTGGTCATTTAGAGGAAGTAAAAGTCGTAACAAGGTCTCCGTTGGTGAACCAGCGGAGGGATCATTACTGAGTTATCCAACTCCCAAACCCCTGTGAACATACCTATGTTGCTTCGGCGGGTCGTCCCGCGGCGCGCCCTCGTGGCGTGACCCGGACCCAGGCGCCCGCCGGGGAACCAAACTCTTGTCTTCCAGTGTCTCCTCTGAGTGGCATAAGCAAAAATAAACAAAACTTTCAGCAACGGATCTCTTGGTTCTGGCATCGATGAAGAACGCAGCGTAG	Fungi	1	Ascomycota	0.97	Sordariomycetes	0.97	Hypocreales	0.97	Incertae_sedis_3	0.97	Incertae_sedis_3_unidentified	0.85
FungOtu201	TGACTGACTTGGTCATTTAGAGGAAGTAAAAGTCGTAACAAGGTTTCCGTAGGTGAACCTGCGGAAGGATCATTATGAATTTGAACTTGTGTGTGTGTGTGTGGCTGTTTCATTTCTTTTTGAATTGAACGCCCCCCCCACGCAATTCTTTTTCTGTGAACTGTGTCCTTGAACTCTCTTAATTTATTTTTGAGAGTTTGGGTCATCTTTTTTTTTGTTTTCTTGTCTTTATTCCAAAAATCATTTTTTGAGTAATTCTTGCAAAAGAATGAAAGAAAATAGATACAAAAACCAAGACAACTTTCAGCAATGGATCTCTTGGCTCTTGCATCGATGAAGAACGCAGCGTAGT	Fungi	1	Fungi_unidentified	0.89	Fungi_unidentified_1	0.89	Fungi_unidentified_1	0.89	Fungi_unidentified_1_1	0.89	Fungi_unidentified_1_1	0.89
FungOtu202	TGACTGACTTGGTCATTTAGAGGAAGTAAAAGTCGTAACAAGGTTTCCGTAGGTGAACCTGCGGAAGGATCATTACCGAGTCCAGGCGGACGGCGCCCCGGCGTCGCCCGCCCACCTCACCACCCGTGTCTACACTACCACGTTGCTTCGGCGGTTCCCGCGGGACCGCGGCCGCCGGAGACCCCCCGAACTCTGCCTGGAAGGTTGCCGTCTGAGCGATGAAAACAAACCAGCAAAACTTTCAACAACGGATCTCTTGGTTCCGGCATCGATGAAGAACGCAGCGT	Fungi	1	Ascomycota	0.98	Eurotiomycetes		Onygenales		Onygenaceae		Chrysosporium
FungOtu203	TGACTGACTTGGTCATTTAGAGGAAGTAAAAGTCGTAACAAGGTCTCCGTTGGTGAACCAGCGGAGGGATCATTACTGAGTTACCAAAACTCCAAACCTTTGTGAACATACCATCGTTGCTTCGGCGGGCGGCTCCCGGGGGAGCCTTCAGGCCATTGCGGTGCCCGCCGAAAGCCAAAAACTCTTTTTATTACTATGCATTTTCTGAGTGGACATATCAAACAAGTAAAAACTTTCAACAACGGATCTCTTGGTTCTGGCATCGATGAAGAACGCAGCGTA	Fungi	1	Ascomycota	0.97	Eurotiomycetes		Onygenales		Incertae_sedis		Arthropsis	0.83
FungOtu204	TGACTGACTTGGTCATTTAGAGGAAGTAAAAGTCGTAACAAGGTCTCCGTTGGTGAACCAGCGGAGGGATCATTACCGAGTTATTACTCCAAAACCATTGTGAATCCTACCACTATTTTTGTTGTCTCGGCGGTGGCTCTGCAGGCCTCCCGCCCCTGTAAAAGGGGGAAATGGGAACCGGCACCCCGCCGGCAGCACCAAACTCTTGTATTTTATAGCGGACTACAAGCTCTGATTATAAAAAAAGAAAACGAATCAAAACTTTCAACAACGGATCTCTTGGTTCTGGCATCGATGAAGAACGCAGCGTAG	Fungi	1	Ascomycota	0.97	Sordariomycetes	0.95	Microascales	0.84	Microascales_unidentified	0.82	Microascales_unidentified_1	0.82
FungOtu205	TGACTGACTTGGTCATTTAGAGGAAGTAAAAGTCGTAACAAGGTTTCCGTAGGTGAACCTGCGGAAGGATCATTAACGAATAACTATGGTGTTGGTTGTAGCTGGCTCCTCGGAGCATTGTGCACGCCCGCCATTTTTATCTTTCCACCTGTGCACCGACTGTAGGTCTGGATACCTCTCGCCTCCCTTCTCTTAGGGTTAAAGCGGATGCGGGGATTGCTCGCAAGGGCTCTCCTCGAACTTCCAGGCTCTACGTCTTTTTACACACCCCAATAGTATGATCCAGAATGATAGTCAATGGGCTTTCATAGCCTATAAAACACTATACAACTTTCAGCAACGGATCTCTTGGCTCTCGCATCGATGAAGAACGCAGCGTAG	Fungi	1	Basidiomycota	1	Agaricomycetes	1	Agaricales	1	Agaricales_unidentified	1	Agaricales_unidentified_1	1
FungOtu206	GACTTGGTCATTTAGAGGAAGTAAAAGTCGTAACAAGGTCTCCGTTGGTGAACCAGCGGAGGGATCATTATAGAGTCGCAAGACCCTACACCATCGCGAACGCACCCGAACGCCGTTGCCTCGGCGGAGGCGGCTCCCCCTCGGGGCCCCCCCGCCGGCAGCACGTAAACCTCTGTATTTTTGGGCCTCTCTGAGTACTAAAGACAATAAATTAAAACTTTCAACAACGGATCTCTTGGTTCTGGCATCGATGAAGAACGCAGCGTA	Fungi	1	Ascomycota	0.97	Sordariomycetes	0.8	Sordariales		Lasiosphaeriaceae		Podospora	0.13
FungOtu207	TGACTGACTTGGTCATTTAGAGGAAGTAAAAGTCGTAACAAGGTTTCCGTAGGTGAACCTGCGGAAGGATCATTAACGTATCTAAGGCGCTCAGTCCGTGGCTCTGCTCCGATCGAAAGGTCGTGCAGCGAGCTCGGGCAGACGTCTAACCTTCACAAACCCACTGTGCACCTTTACGGCGGAGGTCGTTGGGCGAGAGCCCTTTGGCCGAAGCCGTCTCTACAAACACTAGTAACAAGAATGTCAAAGCGACTCTGTCGCCCATTAAACATAACAACTTTCAACAACGGATCTCTTGGCTCTCGCATCGATGAAGAACGCAGCGTAG	Fungi	1	Basidiomycota	0.68	Agaricomycetes	0.57	Trechisporales	0.12	Hydnodontaceae	0.04	Trechisporales	0.04
FungOtu208	TGACTGACTTGGTCATTTAGAGGAAGTAAAAGTCGTAACAAGGTTTCCGTAGGTGAACCTGCGGAAGGATCATTAATAATAGTGGACGCTGTTTCACTGCGGTGGCTTAAGTGCCCCGTTCTCCTTAAACACTTGATTACATTTCCCTTTGCTTTCCGCATTAGCAATGGTGCGGAACATCATATATAACTCTGTTTAACTTTAATGTCTGAATGCAACTTAATAAGTTAAAACTTTCAACAACGGATCTCTTGGTTCTCGCATCGATGAAGAACGCAGCGTAG	Fungi	1	Ascomycota	0.37	Incertae_sedis_14	0.09	Incertae_sedis_15	0.09	Incertae_sedis_16	0.09	Pulchromyces	0.08
FungOtu209	TGACTGACTTGGTCATTTAGAGGAAGTAAAAGTCGTAACAAGGTTTCCGTAGGTGAACCTTCGGAAGGATCATTACCATAACGCGGTCGCCCCGTGATCCCCCCTTCTCCAATTGCTGGGGGGTTAGGGCGGCCACACGCGTTCTTACCACCCTTGATTTTGAGCACCTTCATGTTTCCTCGGCAGGGACGCCTGCCAGCGAGGACCCCCAAAAAACTTTTTGCAGTTTGCAGTATTTGTCTGAAAACAAACATAATAATCAAAACTTTCAACAATGGATCTCTTGGTTCTGGCATCGATGAAGAACGCAGCGTA	Fungi	1	Ascomycota	1	Dothideomycetes	1	Pleosporales	1	Pleosporales_unidentified	1	Pleosporales_unidentified_1	1
FungOtu210	TGACTGACTTGGTCATTTAGAGGAAGTAAAAGTCGTAACAAGGTTTCCGTAGGTGAACCTGCGGAAGGATCATTAGATGTTGTCTGTGATTGGCAATGTTTTTGTGCAATGTGTGTGTGTGCTTGGTCCTGTTTGGACCATGTGTGTTTTACTATCATTCTCTCAACCAATCTAAACCAATCAAAACAAACCATCAAAAACTGGCAGCAATGGATCCCTCGGTTCTCGCATCGATGAAGAACGCAGCGTAG	Fungi	1	Ascomycota	0.6	Eurotiomycetes		Onygenales		Ascosphaeraceae		Ascosphaera
FungOtu211	GACTTGGTCATTTAGAGGAAGTAAAAGTCGTAACAAGGTTTCCGTAGGTGAACCTGCGGAAGGATCATTATCGAGTTAGGGTCTTCTCGGCCCGACCTCCCAACCCTTTGTTAAAACTACCACTTGTTGCTTCGGCAGGCCCGTCCCCCTGTGGACCGCCGGCGGACCGCCGAAAGGCGTCCTCTGGCCTGCGCCTGTCGATAGCCCCCCTTTCAAATTCTGAACAAAACGTGTCATGATCTGAGTCTATCACAAAAATTAAAGCAAAAACTTTCAACAACGGATCTCTTGGTTCTGGCATCGATGAAGAACGCAGCGTA	Fungi	1	Ascomycota	1	Eurotiomycetes	1	Chaetothyriales	1	Herpotrichiellaceae	1	Herpotrichiellaceae_unidentified	1
FungOtu212	CTGACTTGGTCATTTAGAGGAAGTAAAAGTCGTAACAAGGTTTCCGTAGGTGAACCTGCGGAAGGATCATTAGTGAATATTAGGGTGTCCAACTTAACTTGGAGCCCGACCCTCACTTTCTAACCTTGTGCATTTGTCTTGGGTAGTAGCTCGCGTCAGCGAGCGAATCCCATTTCACTTACAAACACAAAGTCTATGAATGTAACAAATTTATAACAAACAAAACTTTCAACAACGGATCTCTTGGCTCTCGCATCGATGAAGAACGCAGCGTA	Fungi	1	Basidiomycota	1	Microbotryomycetes	1	Sporidiobolales	1	Incertae_sedis_25	1	Incertae_sedis_25_unidentified	1
FungOtu213	GACTGACTTGGTCATTTAGAGGAAGTAAAAGTCGTAACAAGGTAACCGTAGGTGAACCTGCGGTTGGATCATTATCAAATTGATCGGGCTGGGCCTCAAAACGGGGCCTGGCCAGAGTTTCTCTCGCGAAAGCGGGCTAGAAACCCAAACTCTCTTGTGAACCGTTTTCTGTCTCTGGCGGTGGGGCTTGCAAAGGTAGCCGTTTTTGCGGCTTCTTTTTCGGCCTGTCAGCAACATTGAGCATTCTTTGAGTGTGCAATGATTTGCCGTGGACAAGCCGCCAACCATTTTTGAACCAACGCTTTTAACTTTACTTTGTCTAACCATATATTTTGTATGAATGTACAAAAACAACTTTTGGCAACGGATCTCTTGGCTCTCGCATCGATGAAGAACGCA…	Fungi	1	Chytridiomycota	0.82	Chytridiomycetes	0.54	Spizellomycetales	0.49	Spizellomycetaceae	0.49	Spizellomyces	0.87
FungOtu214	TGACTGACTTGGTCATTTAGAGGAAGTAAAAGTCGTAACAAGGTCTCCGTTGGTGAACCAGCGGAGGGATCATTACCGAGTTTACAACTCCCAAACCCCTGTGAACATACCTCTTCGTTGCCTCGGCGGGACTCGCCCCGGCGCCCCTCGGGCCCGGACCCAGGCGCCCGCCGGAGGACCCAAACTCATGTCTCTTGCGAGTATCTTCTGAGTGACACAAGCAAATACAATCAAAACTTTCAACAACGGATCTCTTGGTTCTGGCATCGATGAAGAACGCAGCGTAG	Fungi	1	Ascomycota	0.98	Sordariomycetes	0.98	Hypocreales	0.98	Nectriaceae	0.77	Nectria	0.52
FungOtu215	TGACTGACTTGGTCATTTAGAGGAAGTAAAAGTCGTAACAAGGTTTCCGTAGGTGAACCTGCGGAAGGATCATTACTGACTATCTCTTGTCTCTTCCCTACCCCTTTGGCTTCTGTCTCCTGTCTACAGGGGGCAGCCAAAATTTGTATCTTCCAAACTCCTTAATAACCTTTGATATTGTCTAATTCTGACCAGCAATGTTAGTGATAACAAAAGCAAAAACTTTCAACAATGGATCTCTTGGTTCTGGCATCGATGAAGAACGCAGCGTA	Fungi	1	Ascomycota	0.38	Eurotiomycetes	0.13	Chaetothyriales	0.13	Chaetothyriales_unidentified	0.09	Chaetothyriales_unidentified_1	0.09
FungOtu216	TGACTGACTTGGTCATTTAGAGGAAGTAAAAGTCGTAACAAGGTTTCCGTAGGTGAACCTGCGGAAGGATCATTATTGAATGCCCTCACGGGCTTTAATATCCAACCAACCTCTGTGAATTGTCGCCCTCGGGTGCTATATAACAAACTATAACAGTCATGAACGTAGTATACAAAAACTAAACACAACTTTCAACAACGGATCTCTTGGCTCTCGCATCGATGAAGAACGCAGCGTAG	Fungi	1	Basidiomycota	0.93	Tremellomycetes	0.87	Tremellales	0.44	Incertae_sedis_12	0.44	Cryptococcus_1	0.43
FungOtu217	TGACTGACTTGGTCATTTAGAGGAAGTAAAAGTCGTAACAAGGTAACCGTAGGTGAACCTGCGGTTGGATCATTAATAAATTTGGAAATTTCAAATTTCCGAACCTTGTGTGCACTCGTATCTGTCTCTGGCAGGGTTACTCTGAGGTCTCGCTCAAACCTGGGGGTGTAAAATCCTTCAGGTTGGAAATCTCTGCCTGCCATGTAGTGCCCGGTTTCGACTGGGCGCTGCTTTTGAATAAACCAATTGTCTCTTGAATTATAGTCTGATTCTATTCACTTTTGTGAAATGGAAAAAACAACTTTTGACAACGGATCTCTTGGCTCTCGCATCGATGAAGAACGCAGCGTAG	Fungi	1	Chytridiomycota	0.83	Chytridiomycota_unidentified	0.78	Chytridiomycota_unidentified_1	0.78	Chytridiomycota_unidentified_1	0.78	Chytridiomycota_unidentified_1_1	0.78
FungOtu218	TGACTGACTTGGTCATTTAGAGGAAGTAAAAGTCGTAACAAGGTCTCCGTTGGTGAACCAGCGGAGGGATCATTAAAGAGTTGCAAAACTCCCTTCATACCATCGCGAACGCTACCCGATTCTCGTTGCTTCGGCGGGGGTCCCCTCTCCAAAACGGGAGCCCCCGCCGGAGGAACGCAGCCATATACTCTTGTATTTGCTGGCCTCTCTGAGTACGATTTATGCGAATAAGTCAAAACTTTCAACAACGGATCTCTTGGTTCTGGCATCGATGAAGAACGCAGCGT	Fungi	1	Ascomycota	0.86	Sordariomycetes	0.81	Sordariales	0.6	Lasiosphaeriaceae	0.41	Cercophora	0.37
FungOtu219	TGACTGACTTGGTCATTTAGAGGAAGTAAAAGTCGTAACAAGGTCTCCGTTGGTGAACCAGCGGAGGGATCATTAGCGAGTTTTCAACTCCCAACCCTTGCGAACCGTACCCCGTTCTGTTCTCGTTGCTTCTGGCGGGAGGGGGGGGGCGCGTCCTTCGGGGCGCGCCTCTCTCTCCCAGGTCCCTTCGGGGCGCCCGCCAGCGGCCGCGAGCCGCCTGAACTTTTTTTAAACCGTAACGAAACGTCTGAGAAACAAACAAAAACAGCCAAAACTTTCAACAACGGATCTCTTGGCTCTGGCATCGATGAAGAACGCAGCGTAG	Fungi	1	Ascomycota	1	Sordariomycetes	1	Sordariomycetes_unidentified	0.93	Sordariomycetes_unidentified_1	0.93	Sordariomycetes_unidentified_1	0.93
FungOtu220	ACTGACTTGGTCATTTAGAGGAAGTAAAAGTCGTAACAAGGTTTCCGTAGGTGAACCTGCGGAAGGATCATTACGTATTAGGGCTGCCCTCGGCGCTCTTTACACACCCACCCTTTGCCTATGCGTACCTCTGATAGCTTCCTCGGCGGGCTCGCCCCGCCGACAGGAACCCCCATAACCCCTTGCATCGTACACGAACACTTCCGATACCCACCTAAATTATCACAACTTTCAACAATGGATCTCTTGGTTCTGGCATCGATGAAGAACGCAGCGTAG	Fungi	1	Ascomycota	1	Dothideomycetes	1	Pleosporales	1	Incertae_sedis_13	1	Periconia	1
FungOtu221	ACTGACTTGGTCATTTAGAGGAAGTAAAAGTCGTAACAAGGTTTCCGTAGGTGAACCTGCGGAAGGATCATTACCTGGCCTTGGGCCGCTCGCGGGGGCTCGCTCCCGGGGGTGCTTAGCCCTTGACCCTCACCTTGACTATGCGCACCTTTGTTGTTCCCTCGGCAGGCCTCCTGCCGCCAGGGACCCCAAAAACCCCTTAGTATTAGCATCAAACTTCTGAAAACAAACCTAATTATTTACAACTTTCAACAATGGATCTCTTGGTTCTGGCATCGATGAAGAACGCAGCGTAGTCA	Fungi	1	Ascomycota	1	Dothideomycetes	1	Dothideomycetes_unidentified	0.98	Dothideomycetes_unidentified_1	0.98	Dothideomycetes_unidentified_1	0.98
FungOtu222	GACTTGGTCATTTAGAGGAAGTAAAAGTCGTAACAAGGTTTCCGTAGGTGAACCTGCGGAAGGATCATTAGTGATATAAGCATATAGGCCGTCAGGTCTATATGCTAACCTTCTACTATACCAACCACTGTTTAAAAATGTTACTAGAATGTCATAGTGTGCTATCTAGCCACTTAAAAGAAAGCTTTAATAAAACTTTCAGCAATGGATCTCTTGGTTCAGGCATCGATGAAGAACGCAGCGTA	Fungi	1	Basidiomycota	1	Wallemiomycetes	1	Wallemiales	1	Wallemiaceae	0.9	Wallemia	0.84
FungOtu223	ACTGACTTGGTCATTTAGAGGAAGTAAAAGTCGTAACAAGGTTTCCGTAGGTGAACCTGCGGAAGGATCATTACTGGAAATGTATTCGAGGTTGAAGCTGGCTCTTTCGGGAGTATTGTGCTCGCCTTGATTCCAATCCATCTACACCTGTGCACATATGGTAGTTTTGGGATGGGGTTAAAAACTTTGTCCTGACTCTACGTATTTTTACATATACTCCTATATGTTTAGAATGTTATTATTTGCAATAAAAACGCATTTAAAAACAACTTTCAACAACGGATCTCTTGGCTCTCGCATCGATGAAGAACGCAGCGTAG	Fungi	1	Basidiomycota	1	Agaricomycetes	1	Corticiales	0.99	Corticiales_unidentified	0.99	Corticiales_unidentified_1	0.99
FungOtu224	TGACTGACTTGGTCATTTAGAGGAAGTAAAAGTCGTAACAAGGTTTCCGTAGGTGAACCTGCGGAAGGATCATTACCGAGTTAGGGTTGTCTCGACAGCCCGACCTCCCAACCCTGTGTCTACCGTACCTTGTCGTTGCTTCGGCGGACCGGTCTCGAAGAGACCGCCGGGGACCCGTGCCCTGGAGAGCGTCCGCCGATGGCCCAACCACACACAAAACTCTTGTACCGAAAACCTGTCGTCTGAATAACTTGATGTATCAAATCAAAACACAAAACTTTCAACAACGGATCTCTTGGTTCTGGCATCGATGAAGAACGCAGCGTA	Fungi	1	Ascomycota	1	Eurotiomycetes	1	Chaetothyriales	1	Herpotrichiellaceae	1	Herpotrichiellaceae_unidentified	1
FungOtu225	TGACTGACTTGGTCATTTAGAGGAAGTAAAAGTCGTAACAAGGTCTCCGTAGGTGAACCTGCGGAGGGATCATTACAAGTGACCCCCGGCTCCGGCCGGGGATGTTCATAACCCTTTGTTGTCCGACTCTGTTGCCTCCGGGGCGACCCTGCCTTTTCACGGGCGGGGGCCCCGGGTGGACACATCAAAACTCTTGCGTAACTTTGCAGTCTGAGTAAATTTAATTAATAAATTAAAACTTTCAACAACGGATCTCTTGGTTCTGGCATCGATGAAGAACGCAGCGTA	Fungi	1	Ascomycota	1	Dothideomycetes	0.58	Capnodiales	0.58	Davidiellaceae	0.58	Davidiella	0.58
FungOtu226	GACTGACTTGGTCATTTAGAGGAAGTAAAAGTCGTAACAAGGTTTCCGTAGGTGAACCTGCGGAAGGATCATTAAAGATTGGCCGAAAGGCCTTATCATTATATCCCTCACCTCTGTGAACTGTGGACCCTCGGGTCTATTTTACAAACATCAGTGTAATGAACGTATATAACATTAACAAAACAAAACTTTCAACAACGGATCTCTTGGCTCTCGCATCGATGAAGAACGCAGCGTAG	Fungi	1	Basidiomycota	1	Tremellomycetes	1	Tremellales	1	Incertae_sedis_12	1	Cryptococcus_1	1
FungOtu227	TGACTGACTTGGTCATTTAGAGGAAGTAAAAGTCGTAACAAGGTTTCCGTAGGTGAACCTGCGGAAGGATCATTCACAATGAGTGTATAATGGCACTCTTAAAATCCATTACCCACCTTGTGTGCAATGTCGAGAGGAACCGTCAGGTTTCTCTTTTCATACATACTCGTTTTTTTGCAGTATCAGTCTACATATCTAGAGTAATTAAAACTCGAAATACAACTTTCAACAACGGATCTCTTGGCTCTCGCATCGATGAAGAACGCAGCGTA	Fungi	1	Zygomycota	0.77	Incertae_sedis_10	0.77	Mortierellales	0.77	Mortierellaceae	0.68	Mortierella	0.67
FungOtu228	ACTGACTTGGTCATTTAGAGGAAGTAAAAGTCGTAACAAGGTTTCCGTAGGTGAACCTGCGGAAGGATCATTAATAAATGTGATATCGCAGGACCGTAAGGTTTTGCGAAAAAACTTGTATTTAAAACCTTCACACTTTTAAAAAAACCGATTTTTATTATGAAAATGTAATAATTAAAAGATCACTTTCAACAACGGATCTCTTGGCTCTCGCATCGATGAAGAACGCAGCGTAG	Fungi	1	Glomeromycota	0.9	Glomeromycetes	0.85	Glomerales	0.78	Glomeraceae	0.78	Kamienskia	0.3
FungOtu229	GACTGACTTGGTCATTTAGAGGAAGTAAAAGTCGTAACAAGGTCTCCGTTGGTGAACCAGCGGAGGGATCATTACCGAGTTCTTACACTCCCAAACCCACTGTGAACCTTACCCGAACGTTGCCTCGGCGGGACCCGTCCCGCCGGGGGACCCAAACTCCTGTATCTCTTGCGGCATGTCTGAGTGGATTTTACAAATGAATCAAAACTTTCAACAACGGATCTCTTGGTTCTGGCATCGATGAAGAACGCAGCGTA	Fungi	1	Ascomycota	1	Sordariomycetes	1	Hypocreales	1	Clavicipitaceae	1	Claviceps	1
FungOtu230	TGACTGACTTGGTCATTTAGAGGAAGTAAAAGTCGTAACAAGGTCTCCGTTGGTGAACCAGCGGAGGGATCATTACTGAGTTGCAAAACTCCCACCATTGTGAACCTACCTAGACTGTTGCTTCGGCGGGGGGCACTGCCCTGCTTTCCCTAGGAAGCACCCGCCGGAGGCATTTAAACTCTGTATTATTGGCCTCTCTGAGTAACTTATTTAATAAGTCACAACTTTCAACAACGGATCTCTTGGCTCTGGCATCGATGAAGAACGCAGCGTAG	Fungi	1	Ascomycota	1	Sordariomycetes	1	Sordariales	0.99	Sordariales_unidentified	0.99	Sordariales_unidentified_1	0.99
FungOtu231	TGACTGACTTGGTCATTTAGAGGAAGTAAAAGTCGTAACAAGGTTTCCGTAGGTGAACCTGCGGAAGGATCATTACCGAGTGCGGGTCTGCCCTCCGGGGCGCCCAACCTCCCCCCCGTGAATACGTGACCCTGTTGCTTCGGCGGGGTGTCCTCCCCTTCCCGGGGGGGCCGCCGCCGGGGACCATTTAAACCCGAACCGAGTATGTTGCAGTCTGAGCTCGAGTGAGAAATCAGTCAAAACTTTCAACAATGGATCTCTTGGTTCCGGCATCGATGAAGAACGCAGCGTAG	Fungi	1	Ascomycota	1	Eurotiomycetes	1	Eurotiales	1	Trichocomaceae	1	Aspergillus	1
FungOtu232	TGACTGACTTGGTCATTTAGAGGAAGTAAAAGTCGTAACAAGGTCTCCGTAGGTGAACCTGCGGAGGGATCATTTGAGAGTAGGCGATAAGCCTATGGAAGAGGGGAGATATGAGGGTACCAGTGGGAAGCTGGTAGGAGTGGCTGATGTTGTATGATGCATAGAGCACAGCCGTATGCAAGTTAGGTTAGCAGGATAGTCTATGCTCGATGGGGAGTGTAGTTAAGAGGGGAACTAGTTGAAGTTGAAAACTTTTGGCAATGGATCTCTTGGTTCTCGCATCGATGAAGAACGCAGCGTAGTCA	Fungi	1	Ascomycota	0.48	Leotiomycetes	0.21	Helotiales	0.21	Incertae_sedis_16	0.21	Scytalidium	0.13
FungOtu233	TGACTGACTTGGTCATTTAGAGGAAGTAAAAGTCGTAACAAGGTCTCCGTTGGTGAACCAGCGGAGGGATCATTAAAGGGTTGCAAGACTCCCCTAAACCATCGTGAACCCACCTCTGAACAGTTGCTTCGGCAGGCCGGCCCCCTCCGGGGGTGCCGCCAAAGGCCTGCCGAAGGTACCAAAACCATTGTCTTTAGCAGGCCTCTCTGAGTAACGTACTTAATAAGTCAAAACTTTCAACAACGGATCTCTTGGCTCTGGCATCGATGAAGAACGCAGCGTAG	Fungi	1	Ascomycota	1	Sordariomycetes	1	Sordariales	1	Lasiosphaeriaceae	1	Podospora	1
FungOtu234	GACTTGGTCATTTAGAGGAAGTAAAAGTCGTAACAAGGTTTCCGTAGGTGAACCTGCGGAAGGATCATCGTAGGATATACCATACCCTGTGGGTATTTTTTATTTTTACAATCCCAACCAAAAGGAGAGGAGTTGACTGAGGAATTGTTTTTTGGAGGAATGAACAAAACTTTCAACAACGGATCTCTTGGCTCTCACATCGATGAAGAACGCAGCGTAG	Fungi	1	Fungi_unidentified_1_1		Fungi_unidentified_1_1		Fungi_unidentified_1_1		Fungi_unidentified_1_1		Fungi_unidentified_1_1
FungOtu235	CTGACTTGGTCATTTAGAGGAAGTAAAAGTCGTAACAAGGTTTCCGTAGGTGAACCTGCGGAAGGATCATTACCTAAATAGCGAGTCTGAAAGCGATATTCGTGAGTAAGCTCTGCCTATACCCTTGTCTTTGCGCACTCATTGTTTCCTCGGCGGGCTTGCCCGCCGAATGGACAAACTTTATAACCTTTTGAATTTTCAATCAGCGTCTGAATAATCATAATGATTTACAACTTTCAACAACGGATCTCTTGGTTCTGGCATCGATGAAGAACGCAGCGTAG	Fungi	1	Ascomycota	0.84	Dothideomycetes		Pleosporales		Phaeosphaeriaceae		Phaeosphaeria
FungOtu236	CTGACTTGGTCATTTAGAGGAAGGAGAAGACGTAACAAGGTTTCCGTAGGTGAACCTGCGGAAGAATCATTGTCGTGACCCTTAAACAAAATAGACCGTGAATGTGTCATCCATGTCATCGGGCCACGGTCCGGCCAAGGCTACTCACCTTCTCTACATTGGTGAAGGGCCGCCAAAGAACCCACGACGCCGAAGGCGTCAAGGAACACTGATATTGCCTTGCTCGGGTCATGTTCGGCCAACTGGTCATGCCTCGTGCAATGTTGCTATCTTAACCAACACGACTCTCGACAATGGATATCTCGGCTCTCGCATCGATGAAGAACGCAGCGTAG	Planta	1									Panicum virgatum ribosome	1
FungOtu237	TGACTGACTTGGTCATTTAGAGGAAGTAAAAGTCGTAACAAGGTTTCCGTAGGTGAACCTGCGGAAGGATCATTACCGAGTGCGGGCCCTCTGGGTCCAACCTCCCATCCGTGTCTCTTGTACCCTGTTGCTTCGGCGGGCCCGCCTTCATGGCCGCCGGGGGGCTTCTGCCCCCGGGCCCGCGCCCGCCGGAGACTCCAACATTGAACACTGTCTGAAGGTTGCAGTCTGAGTTTTCATATAAGAAAAATCGTTAAAACTTTCAACAACGGATCTCTTGGTTCCGGCATCGATGAAGAACGCAGCGTAG	Fungi	1	Ascomycota	1	Eurotiomycetes	1	Eurotiales	1	Trichocomaceae	1	Aspergillus	1
FungOtu238	TGACTTGGTCATTTAGAGGAAGTAAAAGTCGTAACAAGGTTTCCGTAGGTGAACCTGCGGAAGGATCATTAAAAAGTTACCACCGGCCTCGCGCCGGGAGGAAGCGTTGCGGGTCGCTCCCCCCCCTTTGGAGGGGCGGCCCACAGCCCTTACACCCCTTGTGAAAAACCCCTGTTGCTTCGGCAGCCCCCGCGGTTCCTCGGGATCGCGGCGGTAAGCCTGCCGGCGGCACCCCCTTTTGAAATTCATCACTGCAAGCAGAGTATTCATGTCTGAGCGCAAAGTCAAATTGACTATAAAACTTTCAACAACGGATCTCTTGGTTCCCGCATCGATGAAGAACGCAGCGTAGT	Fungi	1	Ascomycota	0.73	Pezizomycetes	0.14	Pezizales	0.14	Rhizinaceae	0.06	Phymatotrichopsis	0.06
FungOtu239	GACTGACTTGGTCATTTAGAGGAAGTAAAAGTCGTAACAAGGTTTCCGTAGGTGAACCTGCGGAAGGATCATTAACAATCTAAACCTTGGCTATTTTATAGCCATCAACCCCTTGTGAACTGTTATTCTGACCGCCGATTCCCTGTGTTAGATGCTGCTTCTGCAGAATCGAGCCAGGGATTGGCATTATTAACCCATGTCTTTTTTTTATTGACTGAATTGTTCGCGGCCGAAAGGCGGAACTTAACATAAATACAACTTTCAACAACGGATCTCTTGGCTCTCGCATCGATGAAGAACGCAGCGTA	Fungi	1	Ascomycota	0.35	Orbiliomycetes	0.19	Orbiliales	0.19	Orbiliaceae	0.19	Orbilia
FungOtu240	ACTGACTTGGTCATTTAGAGGAAGTAAAAGTCGTAACAAGGTAACCGTAGGTGAACCTGCGGTTGGATCATTAAAAAATGTTTGGTCTCGTGCCAAATGAACATTTGTGTGCACCATTGTCTGTCCTTGGTAGTTCGAGTGCGCTCGGGAACTCAACACTCCCGCCAAGAGCGCCTACCCAAGCGAGCTTTGCTCGTGTAAGGTTGGACTGCCGCCTTTTGAAAAACCTTTTTTGTTTTGTTTGTTTTGTCTGAACGAAGAGTTGATCTTTATTGATTAATGATTTGAATACAACTTTTGACAACGGATCTCTTGGCTCTCGCATCGATGAAGAACGCAGCGTA	Fungi	1	Chytridiomycota	1	Chytridiomycetes	0.96	Rhizophlyctidales	0.61	Rhizophlyctidaceae	0.82	Rhizophlyctis	0.82
FungOtu241	TGACTGACTTGGTCATTTAGAGGAAGTAAAAGTCGTAACAAGGTTTCCGTAGGTGAACCTGCGGAAGGATCATTACCGAGATCACTTTGCACCCTCTTGTAGTGGGCCATAGGGGGTTTGGCTTGGTCAGATCAGACCAGACCGGACCGTGCTGGGCCCCTTGTGGTCTGCTACGCCTCTCAACGATCAAACCTGTCATTGTATGTCGCGAGGTTGGCATCGTCACATCGTGGGTTGCCCCTCGAATATGTAAATGTCAAATATAACTTTCAACAACGGATCTCTTGGCTCTCGCATCGATGAAGAACGCAGCGTAGT	Fungi	1	Uncultured fungus	1	Uncultured fungus		Uncultured fungus		Uncultured fungus		Uncultured fungus
FungOtu242	TGACTGACTTGGTCATTTAGAGGAAGTAAAAGTCGTAACAAGGTTTCCGTAGGTGAACCTGCGGAAGGATCATTACCGAGTGCGGGTCCTCGTGGCCCAACCTCCCACCCGTGACTATTGTACCTTGTTGCTTCGGCGGGCCCGCCAGCTTGCTGGCCGCCGGGGGGCGTCTCGCCCCCGGGCCCGTGCCCGCCGGAGACCCCAACATGAACCCTGTTCTGAAAGCTTGCAGTCTGAGTTGTGATTCTTTGCAATCAGTTAAAACTTTCAACAATGGATCTCTTGGTTCCGGCATCGATGAAGAACGCAGCGTA	Fungi	1	Ascomycota	1	Eurotiomycetes	1	Eurotiales	1	Trichocomaceae	1	Aspergillus	0.98
FungOtu243	TGACTGACTTGGTCATTTAGAGGAAGTAAAAGTCGTAACAAGGTCTCCGTTGGTGAACCAGCGGAGGGATCATTACCGAGTACTATAACTCATAACCCTTTGTGAACCTTCATACCTGTTGCTTCGGCGGCGCGCCTCTCGGGGCGTGCCCGCCGGCATTATCAGAATCTCTGTTCGAACCCGACGATACTTCTGAGTGTTCTAAGCGAACTGTTAAAACTTTCAACAACGGATCTCTTGGCTCCAGCATCGATGAAGAACGCAGCGT	Fungi	1	Ascomycota	0.99	Sordariomycetes	0.99	Sordariomycetes_unidentified	0.99	Sordariomycetes_unidentified_1	0.99	Sordariomycetes_unidentified_1	0.99
FungOtu244	GACTGACTTGGTCATTTAGAGGAAGTAAAAGTCGTAACAAGGTTTCCGTAGGTGAACCTGCGGAAGGATCATTAATGAAACGAAGGACGCTCTTTTTAGAGGTCCGACCAATCATTTACCTTTACACTGTGCACATACTACTTTTTTACACCAATTTTTAACGCATTAGTCTTAAGAATGTAAAATCAGTCTCGAAAGAGCATAAAAATAAACAAAACTTTCAGCAACGGATCTCTTGGCTCTCGCATCGATGAAGAACGCAGCGTAG	Fungi	1	Basidiomycota	1	Microbotryomycetes	1	Sporidiobolales	1	Incertae_sedis_25	1	Sporobolomyces	0.9
FungOtu245	TGACTGACTTGGTCATTTAGAGGAAGTAAAAGTCGTAACAAGGTTTCCGTAGGTGAACCTGCGGAAGGATCATTACTGAATTAATCAAAGTGATTGATTGTGCTGGCAGATTTTTTTTTTGCAAGTGCACGTCAGTTACTTATTAATCCATTACACACCTGTGAACCTTTGACTTTTCTTTTTTTTAACTCTCAGCCTCTTATGTGGCAGCAGGATTATGTTCTTTATTGAACTTTATCCTTGAGAGAAGGGAAAAAAAAAAGTATTTTATTCTACACTCTTTAGAATGTATGTGATTAATTGTATTGTGCTTTTGGCACTATTAAATACAACTTTCAACAACGGATCTCTTGGCTCTCGCATCGATGAAGAACGCAGCGTAG	Fungi	1	Ascomycota	1	Agaricomycetes		Cantharellales		Ceratobasidiaceae		Rhizoctonia
FungOtu246	TGACTGACTTGGTCATTTAGAGGAAGTAAAAGTCGTAACAAGGTCTCCGTTGGTGAACCAGCGGAGGGATCATTACCGAGTTTTCAACTCCCAAACCCACTGTGAACATATACCATTTGTTTATTCGTTGCCTCGGCGGGTTCTACTCCCTGGAGACAGGGGGCCAGCCCCCGCCGGTGTAACACCCAAAACCCTGAATGTGTACCCGTTACACGGCAGTATTACTCTGAGTCACATCATTTTAAATGAATCAAAACTTTCAACAACGGATCTCTTGGTTCTGGCATCGATGAAGAACGCAGCGTA	Fungi	1	Ascomycota	1	Ascomycota_unidentified	0.98	Ascomycota_unidentified_1	0.98	Ascomycota_unidentified_1	0.98	Ascomycota_unidentified_1_1	0.98
FungOtu247	TGACTGACTTGGTCATTTAGAGGAAGTAAAAGTCGTAACAAGGTTTCCGTAGGTGAACCTGCGGAAGGATCATTAATGAAGCAATGTCGTGAAGGATTGTTGCTGGCACCTTCCTCTCTTCCACTAGGGAGGGAGGAAGATGGCACGTGCACATCTGGATCGTTCTTCTTCCATTCTACACCTGTGCACAGAACAGCGTGGGTGGATCTCTGGATCATTGAAGGTGAAAAGGCATGTATGTCCCTGCATGCTTGGGGATCCTTTGATGCATCTGCTACTCCATCCGTGCTGCTTCATTTGCCTTTCGAAGCTACGATTATAGAACGTCTGTCGCGTTGCATTTTGATGCAAATAAACACAACTTTCAGCAACGGATCTCTTGGCTCTCGCATCGATGAA…	Fungi	1	Zygomycota	0.18	Incertae_sedis_10	0.18	Mortierellales	0.18	Mortierellaceae	0.18	Mortierella	0.18
FungOtu248	TGACTGACTTGGTCATTTAGAGGAAGTAAAAGTCGTAACAAGGTTTCCGTAGGTGAACCTGCGGAAGGATCATTAGTGAATTTAGAGCGTAACTTCGGTTAGCTCAACCTTCATTTTCCAACTCTGTGCACTATTGGCGGACTGAGAGTAAGCAATTACTATTCAGTCTGCGGCTCACTATTAAACATTAGTTAAAGTATGTATATAAAAACAAAACAAAAAAAACTTTCAACAACGGATCTCTTGGCTCTCGCATCGATGAAGAACGCAGCGTAGTCA	Fungi	1	Basidiomycota	1	Microbotryomycetes	1	Sporidiobolales	1	Incertae_sedis_25	1	Rhodotorula	1
FungOtu249	TGACTGACTTGGTCATTTAGAGGAAGTAAAAGTCGTAACAAGGTTTCCGTAGGTGAACCTGCGGAAGGATCATTATTGAATTGTTTGTTTGAATTGGCTTAAAACCCCAATTCAACAACACATATCCATAACACCTGTGCACTGTTGGATGAGCAAACTCGCAAGAGCAAGCAAGTCCACTTTTACACCAAACAATTTGTAACAAATGTAGTCTTATTATAACAATAATAAAACTTTCAACAACGGATCTCTTGGTTCTCGCATCGATGAAGAACGCAGCGTAGT	Fungi	1	Basidiomycota	1	Tremellomycetes	1	Tremellales	1	Incertae_sedis_12	1	Cryptococcus_1	1
FungOtu250	TGACTGACTTGGTCATTTAGAGGAAGTAAAAGTCGTAACAAGGTCTCCGTAGGTGAACCTGCGGAGGGATCATTAACACGTGCCAAAACACGTTTCTAACCAATCATCTGTGAACACAAACCCAACTCCCTTCACATGTGGACGACCGAACAACCATCAGGGTGGAGTGTGGGAGATATGGAACACCCGACCGAAAGGTTCGATTCCGTATCTCACGCAACTATGGCTCGGTCTAGGGCTCCTCGAGAGTCCAATCCTGTGTGAAGCGATGCGCGACCACCTGGCAGTGTGCCTTTTCATGGTCTGCTAACGCGGACTGTGGAACTGTGCAAGCGTTCTGCCGAATTTGTTTCACCCCATTTTTTTAACCCCTTTAACAACATACTAATAACTGAACCA…	Fungi	1	Basidiomycota	0.88	Agaricomycetes	0.88	Agaricales	0.88	Hygrophoraceae	0.88	Hygrocybe	0.88
FungOtu251	TGACTGACTTGGTCATTTAGAGGAAGTAAAAGTCGTAACAAGGTTTCCGTAGGTGAACCTGCGGAAGGATCATTATCAATAACAGTGGACTTCGGTCCCTGCTACTCCCTTGTCTTTTGCGTACCACTTGTTTCCTCGGCGGGCTTGCCTGCCGAAAGGACAACCATTGAACCACTTGCAGTTGCAATCAGCGTCAGAAATAAACAATCGTTAAAACTTTCAACAACGGATCTCTTGGTTCTGGCATCGATGAAGAACGCAGCGTAG	Fungi	1	Ascomycota	0.96	Dothideomycetes	0.87	Pleosporales	0.83	Cucurbitariaceae	0.39	Pyrenochaetopsis	0.39
FungOtu252	ACTGACTTGGTCATTTAGAGGAAGTAAAAGTCGTAACAAGGTCTCCGTTGGTGAACCAGCGGAGGGATCATTATAGAGTTTTCTAAACTCCCAACCCATGTGAACTTACCTTTGTTGCCTCGGCAGAAGCTACCCTGTAGCGGCTGCCGATGGACCATCAAACTCTTGTTATTTTATTGTTATCTGAGCGTCTTATTTTAATAAGTCAAAACTTTCAACAACGGATCTCTTGGTTCTGGCATCGATGAAGAACGCAGCGTA	Fungi	1	Ascomycota	1	Sordariomycetes	1	Xylariales	0.82	Amphisphaeriaceae	0.78	Pestalotiopsis	0.77
FungOtu253	ACTGACTTGGTCATTTAGAGGAAGTAAAAGTCGTAACAAGGTCTCCGTAGGTGAACCTGCGGAGGGATCATTTGAGTAGTGATGGTGGTATTGGGCCGCGAGGCCTGGTGCTGTCGTTGTATATATCCAGAGGGAGAGCGCCGCCGGCTGTAGAACGGGCGTGTTATGGGGGCGGGGGGAGAGGGCTGCGCCCGATTTCCCCGTCTCGACTACGTATCTACGTATGCAGTGATGGATCGTCCGGTCGTGGATGCAGACTCACATACGAGGCGCCGTTGGAGACGACGGCGCTCAAGGAACATTACAACTTTTGGCAATGGATCTCTTGGTTCTCGCATCGATGAAGAACGCAGCGTAG	Fungi	1	Ascomycota	0.62	Incertae_sedis_14	0.07	Incertae_sedis_15	0.07	Incertae_sedis_16	0.07	Pyrigemmula	0.03
FungOtu254	TGACTTGGTCATTTAGAGGAAGTAAAAGTCGTAACAAGGTTTCCGTAGGTGAACCTGCGGAAGGATCATTACAGAGTGAGGCGCAAGCCTAAACTCCCACCCTTTTTTACCTGTTGCTTTGGCAGTTAACACCTGCCAGGCTTAAACTCTGTGTTTTGTTGTCTGAGTGTGGCTTTGAATATTAAAACTTTCAACAATGGATCTCTTGGCTCTGGCATCGATGAAGAACGCAGCGTAG	Fungi	1	Ascomycota	0.99	Leotiomycetes	0.98	Helotiales	0.96	Sclerotiniaceae	0.95	Amphobotrys	0.95
FungOtu255	ACTGACTTGGTCATTTAGAGGAAGTAAAAGTCGTAACAAGGTTTCCGTAGGTGAACCTGCGGAAGGATCATTACATGTTTGAATTAGCTGCTCTCCCTTTAAAACGGGGCCAGTTATTCTTCTACCCATGCCTTTTTGCGTACTGCTTGTTTCCTCGGTAGCCTCGCCTACCGATAGGACAACTTAAAAACCCTTTTTTTGTAATTGCAATCAGCGTCAAAAGATAACTTAATAGTTACAACTTTCAACAACGGATCTCTTGGTTCTGGCATCGATGAAGAACGCAGCGTA	Fungi	1	Ascomycota	0.8	Ascomycota_unidentified	0.29	Ascomycota_unidentified_1	0.29	Ascomycota_unidentified_1	0.29	Ascomycota_unidentified_1_1	0.29
FungOtu256	CTGACTTGGTCATTTAGAGGAAGTAAAAGTCGTAACAAGGTCTCCGTTGGTGAACCAGCGGAGGGATCATTAAAGAGTTGCAAAACTCCAAACCATTGTGAACCTTACCGCTACTACTGTTGCTTCGGCGGGTCCGCCCGCCGAAGGAACAAACCCCAAACTCTTGAACACACTGTCTCTCTGAGTTGCAAAAGATCAAAATTGTCAAAACTTTCAACAACGGATCTCTTGGTTCTGGCATCGATGAAGAACGCAGCGTAGTCA	Fungi	1	Ascomycota	0.95	Sordariomycetes	0.87	Sordariales	0.72	Chaetomiaceae	0.37	Trichocladium	0.34
FungOtu257	TGACTGACTTGGTCATTTAGAGGAAGTAAAAGTCGTAACAAGGTTTCCGTAGGTGAACCTGCGGAAGGATCATTATGAATCAGTAGCTTGCTACTATGCTGGGGTAGACGGGAAAGTCCTAGCTGAAAAGCTAGAGTGCCGGTACCTGTACCCCTATCATACCCTTGTCTTTTGAGTACTTATGTTTCCTTGGTAGGCTTGCCTGCCAAAAGGACAAACTTGAAACCTATTTAAATATCAATCAGCGTCTGAAAATAAATTAATGAATTACAACTTTCAACAACGGATCTCTTGGTTCTGGCATCGATGAAGAACGCAGCGTAG	Fungi	1	Ascomycota	1	Dothideomycetes	1	Incertae_sedis_8	1	Incertae_sedis_19	1	Leptospora	1
FungOtu258	CTGACTTGGTCATTTAGAGGAAGTAAAAGTCGTAACAAGGTTTCCGTAGGTGAACTTGCGGAAGAATCACTGGCAAGAAGGGAACAAATAGGCAGGCGGTTTTTCCCGAAATTCCTGTATTCACTCCAATTTCCTTAAAAACTGAAACAAAACTTGACAAAAGACCACCGGCCTCGTTTCGGTGGCGTTAAGTAAGCAAAAAACTTTCAACAACGGATCTCTTGGCTCTCGCATCGATGAAGAACGCAGCGTAG	Fungi	1	Ascomycota	0.42	Incertae_sedis_14	0.04	Incertae_sedis_15	0.04	Incertae_sedis_16	0.04	Ochroconis	0.03
FungOtu259	CTGACTTGGTCATTTAGAGGAAGTAAAAGTCGTAACAAGGTCTCCGTAGGTGAACCTGCGGAGGGATCATTACAGAGTTCGTGCCCTCACGGGTAGATCTCCCCACCCTTGTGTATCTCCGTATTCTTGTTGCTTTGGCAGGCCGCTGGGCTTCGGCCTGGCCACCGGCTCCTGGGGCTGGTGCGCGCCTGCCAGAGGACCTCTCAAACTCGGTTTGTTACTGTCGTCTGAGTACTATAACAATCGTTAAAACTTTCAACAACGGATCTCTTGGTTCTGGCATCGATGAAGAACGCAGCGTAGTCA	Fungi	1	Ascomycota	1	Leotiomycetes	1	Helotiales	1	Incertae_sedis	1	Scytalidium	0.95
FungOtu260	TGACTGACTTGGTCATTTAGAGGAAGTAAAAGTCGTAACAAGGTTTCCGTAGGTGAACCTGCGGAAGGATCATTCATAATAAAAGTGTTTATGGCGCTTTTAAAATAAATCCATATCCACCTTGTGTGCAATGTTATTTTTTTTGTATAACAAACATCCTATATTTTCTTAAATTGTCAATTTACCTTAAGATCAGTATTATTACGAATTAACTTAATTCAAAATATAACTTTCAACAACGGATCTCTTGGCTCTCGCATCGATGAAGAACGCAGCGTAG	Fungi	1	Zygomycota	0.59	Incertae_sedis_10	0.59	Mortierellales	0.59	Mortierellaceae	0.56	Mortierella	0.55
FungOtu261	TGACTGACTTGGTCATTTAGAGGAAGTAAAAGTCGTAACAAGGTCTCCGTTGGTGAACCAGCGGAGGGATCATTAAAGAGTAGTTTTTTACAACAACTCCAAACCCATGTGAACTTACCTATGTTGCCTCGGCGGGGAGACCTACCCGGTAGTTACCCTGTAGTTACCCTGTAGAGCTACTCGTCGACGGACCATCAAACTCTGTTTTTCTATGAAACTTCTGAGTGTTTTAACTTAATAAATTAAAACTTTCAACAACGGATCTCTTGGTTCTGGCATCGATGAAGAACGCAGCGTAG	Fungi	1	Ascomycota	1	Sordariomycetes	1	Xylariales	1	Diatrypaceae	1	Diatrypaceae_unidentified	0.86
FungOtu262	GACTTGGTCATTTAGAGGAAGTAAAAGTCGTAACAAGGTCTCCGTAGGTGAACCTGCGGAGGGATCATTACTGAGTGAGGGCCTTCGGGCTCGACCTCCAACCCTTTGTGAACACAACTTGTTGCTTCGGGGGCGACCCTGCCGTTTCGACGGCGAGCGCCCCCGGAGGCCTTCAAACACTGCATCTTTGCGTCGGAGTTTAAGTAAATTAAACAAAACTTTCAACAACGGATCTCTTGGTTCTGGCATCGATGAAGAACGCAGCGTAG	Fungi	1	Ascomycota	1	Dothideomycetes	1	Capnodiales	1	Mycosphaerellaceae	1	Cercospora	0.49
FungOtu263	GACTGACTTGGTCATTTAGAGGAAGTAAAAGTCGTAACAAGGTTTCCGTAGGTGAACCTGCGGAAGGATCATTATTAAATGTTACTCCGGTAACTTTATAATCCCTTAACACCTGTGCATTTTGTCGCTTCGGCGATATTATACAAACATCAGTGTAATGAATGTAAATTATTATAACAAATACAACTTTCAACAACGGATCTCTTGGCTCTCGCATCGATGAAGAACGCAGCGTAG	Fungi	1	Basidiomycota	1	Tremellomycetes	1	Tremellales	1	Incertae_sedis_12	1	Hannaella	0.98
FungOtu264	TGACTTGGTCATTTAGAGGAAGTAAAAGTCGTAACAAGGTTTCCGTAGGTGAACCTGCGGAAGGATCATTACAACAAGGTTCCCTGGCCCTCGAAGCTTCGGCGGAGGGGTGCTACAGCCTGACTTTTTATACCCACCCTTTGCCTATGTGTACCCCTATTGCTTCCCTCGGCGGGTTCGCCCGCCGACAGGAACCAACTAAACCCTTTGCATTATACATTTAACACTTCCGATACAAAACTAAATTATTACAACTTTTAACAATGGATCTCTTGGTTCTGGCATCGATGAAGAACGCAGCGTAGT	Fungi	1	Ascomycota	1	Dothideomycetes	1	Pleosporales	1	Incertae_sedis_13	1	Periconia	1
FungOtu265	TGACTGACTTGGTCATTTAGAGGAAGTAAAAGTCGTAACAAGGTTTCCGTAGGTGAACCTGCGGAAGGATCATTACCAAAAGGCGAGAAATCGCTTTGCTACCTGCTTGGTGGCCCTACCCGGGCTGCTGACTGGTTAACCCTTTGTGAACCAAAAAACCTTTCGCTTCGGCAGCTGGGTCCCGAGAGGGCCCCGTCAGCCTGCCGCTAGCACCTAATTCAAAAACCTATTGTCAAAACATTTGTCTGATAACCAAATTTTCGAATGAAAATCAAAACTTTCAACAACGGATCTCTTGGTTCCCACATCGATGAAGAACGCAGCGTAG	Fungi	1	Ascomycota	1	Orbiliomycetes	1	Orbiliales	1	Orbiliaceae	1	Arthrobotrys	0.61
FungOtu266	CTGACTTGGTCATTTAGAGGAAGTAAAAGTCGTAACAAGGTTTCCGTAGGTGAACCTGCGGAAGGATCATTACCTAGAGTATTGTAGGCTTTGTCCTGCTGTCTCTTACCCATGTTTTTTGAGTACTTACGTTTCCTCGGCGGGTTCGCCCGCCGGCTGGACAATTTAAACCCATTGCAGTTGCAATCAGCGTCTGAAAAACTTTAATAGTTACAACTTTCAACAACGGATCTCTTGGTTCTGGCATCGATGAAGAACGCAGCGTAGTCA	Fungi	1	Ascomycota	0.99	Dothideomycetes	0.99	Pleosporales	0.99	Incertae_sedis_13	0.99	Phoma	0.99
FungOtu267	TGACTGACTTGGTCATTTAGAGGAAGTAAAAGTCGTAACAAGGTAACCGTAGGTGAACCTGCGGTTGGATCATTAAAAAAGAAGATCGTTCGTTCGTTCTCGCCTCTCACTTCTTCGGGAGTGAATGTTGGCCACACATCTTGTGAACCGTACTGTCTTTGGTGGTGGGGCGATCTGTTTGTTTCGAACGATTGCCTGTCAGCTTGGATTTCACGATCCAGGCCGTGGACAAGCCACCGCCTGTTTGTTCAAACCTATTTGTATTCTTTTTGTCTGACATCTTCTTTGTATGAATATACAAACAACTTTTGGCAACGGATCTCTTGGGTCTCGCATCGATGAAGAACGCAGCGTAG	Fungi	1	Chytridiomycota	0.79	Chytridiomycetes	0.73	Spizellomycetales	0.71	Spizellomycetaceae	0.71	Spizellomyces	0.71
FungOtu268	ACTGACTTGGTCATTTAGAGGAAGTAAAAGTCGTAACAAGGTTTCCGTAGGTGAACCTGCGGAAGGATCATTACATTCAGTAGCCTAGCTACTTGTTTACACCCTTGTTTTTTTGCGCACTTCACTGTATCCCTCGGCGGGCTTGCTCGCCGGTTGGACAACATTTATAACCTTTTTTAATCTTCAATCAGCGTCTGAATTATATTTAATAATTACAACTTTCAACAACGGATCTCTTGGTTCTGGCATCGATGAAGAACGCAGCGTA	Fungi	1	Ascomycota	1	Dothideomycetes	1	Pleosporales	1	Phaeosphaeriaceae	1	Phaeosphaeriopsis	1
FungOtu269	ACTGACTTGGTCATTTAGAGGAAGGAGAAGTCCTAACAAGGTTTTCGTAGGAGAACCTGCGGAAGGATCATTGTCGTGACCCTTAAACAAAACAGACCGTGAATGTGTCATCCATGTCATCGGGCCACGGTCCGGCCAAGGCTACTCACCTTCTATACATTGGTGAAGGGCCGCCAAAGAACCCACGGCGCCGAAGGCGTCAAGGAACACTGATATTGCCTTGCTCAGGTCATGTTCGGCCTGCCGGTCATGCCTCGTGCAATGTTGCTATCTTAACCAACACGACTCTCGACAATGGATATCTCAGCTCTCGCATCGATGAAGAACGCAGCGTAG	Planta	1									Panicum virgatum ribosome	1
FungOtu270	ACTGACTTGGTCATTTAGAGGAAGTAAAAGTCGTAACAAGGTTTCCGTAGGTGAACCTGCGGAAGGATCATTAAAAATTTATGGAATATTTTGTTCTGTAAACCCAATCCGCGTATCTGTTACTGTTGCTTCCGTGAGCCATGGCTCTGCCCACATCGGCCTCTCGCGGCTGGTGAGTGCTCACGGTAAGGAATCATCAACTCTGTTTTTAGTTTGCCTTGTCTGACATATCAAGCAAATGTTAAAACTTTCAACAACGGATCTCTTGGTTCCCGTATCGATGAAGAACGCAGCGTAG	Fungi	1	Ascomycota	0.69	Incertae_sedis_14	0.24	Incertae_sedis_15	0.24	Incertae_sedis_16	0.24	Pulchromyces	0.09
FungOtu271	TGACTGACTTGGTCATTTAGAGGAAGTAAAAGTCGTAACAAGGTTTCCGTAGGTGAACCTGCGGAAGGATCACTAAAGTAAACGCCCTCCGGGGCTCTCTTTATTCACACACCCCTGTGCACTTTGGCCACCTGCCGCGCTTCACTGCGTTAGTAGGTGTGTCTTTATAATTATACCCATATACACAAGTCATTGAATGTAAAATCGTTATAAACTAATATAACTTTCAACAACGGATCTCTTGGTTCTCGCATCGATGAAGAACGCAGCGTA	Fungi	1	Basidiomycota	1	Tremellomycetes	1	Tremellomycetes_unidentified	1	Tremellomycetes_unidentified_1	1	Tremellomycetes_unidentified_1	1
FungOtu272	CTGACTTGGTCATTTAGAGGAAGTAAAAGTCGTAACAAGGTTTCCGTAGGTGAACCTGCGGAAGGATCATTATCAATATAATAATCCAAAACGTATGTTAACTATGTCTTTCGGGATATAGTTAGCATATAAACCAATCTGTGAAATGTTTTGTTTTTTTACTTTTGGAAAGAGGTTTCGGGTCGTTTATTCGATTTTGAATAATCTTTTCAATAGTAAAAAATATCATCTTATTAACCAATTGAACCCTTTGTTAAATCTTTAATTTCTATTGTGTGAACTGAATTGTTTCTTACTCTTTCTTGTAACAAAGGATGAGAAGAAATTAAATTTTACGAAACATAATAATTTAAAAGAACAACTCTTAGCAACGGATATCTTGGTTCTCGTAACGATGAA…	Fungi	1	Fungi_unidentified	0.53	Fungi_unidentified_1	0.53	Fungi_unidentified_1	0.53	Fungi_unidentified_1_1	0.53	Fungi_unidentified_1_1	0.53
FungOtu273	GACTTGGTCATTTAGAGGAAGTAAAAGTCGTAACAAGGTCTCCGTTGGTGAACCAGCGGAGGGATCATTACCGAGTCACGCACTCAAATAACCCTTCTGTGGACCTGAATTTAAACCGTTGCCTCGGCGGGCGGTCTCCTGCCAAAACCCACCCACGTGGTGTGGCGTGGGCAGGGGACCAGACAGTTCGGCACGCTTAAGGCGTCCGGCGCCAGCCGCTGGCCCTAAACAATTAAACTCTAGTAACCTTACCTTCTGAGTTTTAATACAAAAAAAAAATAAGTCAAAACTTTCAACAACGGATCTCTTGGCTCTGGCATCGATGAAGAACGCAGCGTAG	Fungi	1	Ascomycota	1	Ascomycota_unidentified	0.93	Ascomycota_unidentified_1	0.93	Ascomycota_unidentified_1	0.93	Ascomycota_unidentified_1_1	0.93
FungOtu274	TGACTTGGTCATTTAGAGGAAGTAAAAGTCGTAACAAGGTCTCCGTTGGTGAACCAGCGGAGGGATCATTACCGAGTTTACACTCATAACCCTTTGTGAACATTATAACTTGTTGCTTCGGCGGCTTCTCCGGGAGCCCGCCGGCGTTTCAGTATCTCTGTTTGTACCCGACGATACATCTGAGTGTTCTTAGCGAACTATAAAAACTTTTAACAACGGATCTCTTGGTTCTAGCATCGATGAAGAACGCAGCGT	Fungi	1	Ascomycota	1	Sordariomycetes	1	Incertae_sedis_7	1	Plectosphaerellaceae	1	Lectera	1
FungOtu275	GACTTGGTCATTTAGAGGAAGTAAAAGTCGTAACAAGGTTTCCGTAGGTGAACCTGCGGAAGGATCATTACCGAGTGCGGGCCCTCTGGGTCCAACCTCCCATCCGTGTCTCTTGTACCCTGTTGCTTCGGCGGGCCCGCCTTTTGGCCGCCGGGGGGCTTCCCGCCCCCGGGCCCGCGCCCGCCGGAGACTCCAACACGAACACTGTCTGAAGGTTGCCGTCTGAGTTTTCATATACGAAAAATCGTTAAAACTTTCAACAACGGATCTCTTGGTTCCGGCATCGATGAAGAACGCAGCGTAGT	Fungi	1	Ascomycota	1	Eurotiomycetes	1	Eurotiales	1	Trichocomaceae	1	Aspergillus	1
FungOtu276	TGACTGACTTGGTCATTTAGAGGAAGTAAAAGTCGTAACAAGGTTTCCGTAGGTGAACCTGCGGAAGGATCATTAAACATTTTTGGCCGTAACAAGCCTTAAACCTTATCTATACGTACCTTTACATTCTCCTTCGGCGGGGTAACACCCGCCGTCGGAACAACAAACCCACTTTGCATCTAGTATTCTACCAGTTCTGATAAAAATTCAATCGTTACAACTTTCAACAATGGATCTCTTGGCTCTGGCATCGATGAAGAACGCAGCGTAG	Fungi	1	Ascomycota	0.89	Dothideomycetes	0.88	Botryosphaeriales	0.85	Botryosphaeriales_unidentified	0.69	Botryosphaeriales_unidentified_1	0.69
FungOtu277	GACTTGGTCATTTAGAGGAAGTAAAAGTCGTAACAAGGTAACCGTAGGTGAACCTGCGGTTGGATCATTAATAAATGACAATGCAAACAGGAATCCAGGGAGAACATCCCTGCTCCTGCGTCTCACGCAAGTGAGTCGGCAAACCTCTTGTGAACCGTTCCAGTCTCTGGCGGATGGGTATTGTCGGACAACTCCCTCAGTACCTGCCAGCAACATCGGGACAGGAGTGCTGTCTTTTCGACGGTGCCTTTTCCCTTTGCTGCCGTGGGCAAGCCGCCAACAGTGTCAAAAACAACAGTATTCCATGAGTGTCTGACCTTTTTTTTTCTCAGCGTATTTTCAATACCACTGAAAAAAACAACTTTTGGCAACGGATCTCTTGGCTCTCGCATCGATGAA…	Fungi	1	Chytridiomycota	0.76	Chytridiomycota_unidentified	0.36	Chytridiomycota_unidentified_1	0.36	Chytridiomycota_unidentified_1	0.36	Chytridiomycota_unidentified_1_1	0.36
FungOtu278	TGACTGACTTGGTCATTTAGAGGAAGTAAAAGTCGTAACAAGGTTTCCGTAGGTGAACCTGCGGAAGGATCATTATCCATCCAAAACCAGCTGCGGTCGCGGCCCCACGCTTACCCGTGGCGGTACGCGCCGCACGTCTGCACCCTTTTTTTACGAGTACCTTCGTTCTCCCTCGGCAGGGCAACCTGCCGTTGGAACCATACAAAACCTTTTTTTGCATCTAGCATTACCTGTTCTGATACAAACAATCGTTACAACTTTCAACAATGGATCTCTTGGCTCTGGCATCGATGAAGAACGCAGCGTA	Fungi	1	Ascomycota	1	Ascomycota_unidentified	1	Ascomycota_unidentified_1	1	Ascomycota_unidentified_1	1	Ascomycota_unidentified_1_1	1
FungOtu279	ACTGACTTGGTCATTTAGAGGAAGTAAAAGTCGTAACAAGGTTTCCGTAGGTGAACCTGCGGAAGGATCATTACCGAAATAACTTTGCACCCAATTGTAGTGGGCCCATGGGGTTCGGCTTGATCAGATCAGATCGGACCACGCTTCGGGCCCTTTGGTCTGCTACGTCTCTCAATGATCAAAAACCCATCATTGTATGTGTGTAATATGCAAATGTGAATATAACTTTCAACAACGGATCTCTTGGCTCTCGCATCGATGAAGAACGCAGCGTAGTCA	Fungi	1	Basidiomycota	0.64	Agaricomycetes	0.49	Sebacinales	0.18	Sebacinaceae	0.1	Sebacinaceae_unidentified	0.09
FungOtu280	TGACTTGGTCATTTAGAGGAAGTAAAAGTCGTAACAAGGTCTCCGTTGGTGAACCAGCGGAGGGATCATTACTGAGTGTAAAAACTCCCAAACCCTATGTGAACCTACCACAGTTGCTTCGGCGGCCTAAATCGCCCCGGGCGCCCCAGCGCGCCCCGGACCCAGGCGACCGCCGGAGGCACCAAACTCTGAATCTACAGTGGATCTTCTGAGTGGCATAAGCAAATAAATCAAAACTTTCAGCAACGGATCTCTTGGTTCTGGCATCGATGAAGAACGCAGCGTAG	Fungi	1	Ascomycota	1	Sordariomycetes	1	Hypocreales	1	Incertae_sedis_3	1	Acremonium	1
FungOtu281	TGACTGACTTGGTCATTTAGAGGAAGTAAAAGTCGTAACAAGGTTTCCGTAGGTGAACCTGCGGAAGGATCATTAACAAATCTATATTGGTCTAGTGTGGTGCAGCGATGCGCTGCGCTAGATCACATTGACTCGGGCTCGGTCGCGGGTGACCCCCGCGGTCGGGTCTTGAGACATTCACGCTTGTTATGTATGACTGTTTATATATGTGCCTTAAACAAAGACAACTTTTAACAATGGATCTCTTGGCTCTTGCATCGATGAAGAACGCAGCGTAGTC	Fungi	1	Fungi_unidentified	0.38	Fungi_unidentified_1	0.38	Fungi_unidentified_1	0.38	Fungi_unidentified_1_1	0.38	Fungi_unidentified_1_1	0.38
FungOtu282	TGACTGACTTGGTCATTTAGAGGAAGTAAAAGTCGTAACAAGGTTTCCGTAGGTGAACCTGCGGAAGGATCATTACATTTGCAGTCCCCCATAACTGCGTCGGGGGTTTTGGAGCTTCGGCCCAAGCCTTCGTCTATACCCTTGTCTTTTGCGCACTTATGTTTCCTCGGTGGGCTTGCCTGCCGATAGGACACCACAAAACTCTCTTTAATTTTCAATCAGCGTCTGAAAAAACATAATAATTACAACTTTCAACAACGGATCTCTTGGTTCTGGCATCGATGAAGAACGCAGCGTA	Fungi	1	Ascomycota	1	Dothideomycetes	1	Dothideomycetes_unidentified	1	Dothideomycetes_unidentified_1	1	Dothideomycetes_unidentified_1	1
FungOtu283	ACTGACTTGGTCATTTAGAGGAAGTAAAAGTCGTAACAAGGTTTCCGTAGGTGAACCTGCGGAAGGATCATTAAAAGTGCCCCGGCTTTAGCTGGCGGACTACTCCTCTGTGCCCACGTCACTTGTGGCGTTGGGTTTATTGGATTAACCAATTGTGAAACTTCTACCTTTGCTTCGGCAGCACTCTCAGCGAAAGCTGGAGGGGTAAGGCTGCCAGAGGCCCATATCATAACCAGTTGATGAAATGTCATGCTGTCTGATAACCACTATTTGAGAAATCAAATTATATTAAAACTTTCAACAACGGATCTCTTGGTTCTCGCATCGATGAAGAACGCAGCGTAGT	Fungi	1	Ascomycota	1	Orbiliomycetes	1	Orbiliomycetes_unidentified	1	Orbiliomycetes_unidentified_1	1	Orbiliomycetes_unidentified_1	1
FungOtu284	CTGACTTGGTCATTTAGAGGAAGTAAAAGTCGTAACAAGGTTTCCGTAGGTGAACCTGCGGAAGGATCATCAACAGAAGGGAAAAGGCGTGGGGTTTTCTCCACGAACCGTTCCCGAATCCTGTATTCACCCCAAGTTCCTTAAAAATTTCAATAAAAAACTTCATGCAAAAGACCACCTTAGTTTCGGTGGCGTCTAATGCACAAAAGCGAAAACTTTCAACAACGGATCTCTTGGCTCTCGCATCGATGAAGAACGCAGCGTAG	Fungi	1	Glomeromycota	0.41	Glomeromycetes	0.41	Paraglomerales	0.21	Incertae_sedis_3		Paraglomerales
FungOtu285	TGACTGACTTGGTCATTTAGAGGAAGTAAAAGTCGTAACAAGGTTTCCGTAGGTGAACCTGCGGAAGGATCATTCATAAATGAGTGTATAATGGCACTCGTAAAAAATCCATTACCCACCTTGTGTGCAATGTCGAAGAGGGGGGATTATTTTCTCCCCTCTTTTTCATACATACTCGTTTTACAAGTATCAGTCTACAACTTTGAGTATAAAAAAACTCGAAATACAACTTTCAACAACGGATCTCTTGGCTCTCGCATCGATGAAGAACGCAGCGTAG	Fungi	1	Zygomycota	0.92	Incertae_sedis_10	0.92	Mortierellales	0.92	Mortierellaceae	0.64	Mortierella	0.59
FungOtu286	ACTGACTTGGTCATTTAGAGGAAGTAAAAGTCGTAACAAGGTTTCCGTAGGTGAACCTGCGGAAGGATCATTACCGAGTGCAGGTCTGCCCCTGGGCAGGCCTAACCTCCCACCCGTGAATACCTGACCAACGTTGCTTCGGCGGTGCGCCCCCCCCGGGGGCAGCCGCCGGAGACCACACCGAACCTCTTGTTTAAGCCTGTTGTCTGAGCTTGATAGCAAATCTATTAAAACTTTCAACAATGGATCTCTTGGTTCCGGCATCGATGAAGAACGCAGCGTAG	Fungi	1	Ascomycota	1	Eurotiomycetes	1	Eurotiales	1	Trichocomaceae	1	Aspergillus	1
FungOtu287	GACTTGGTCATTTAGAGGAAGTAAAAGTCGTAACAAGGTTTCCGTAGGTGAACCTGCGGAAGGATCATTACCGAGTGCGGGTTCTCACGAGCCCAACCTCCCACCCGTGTTTACCGTTACCGCGTTGCCTCGGCGGGCCCACTGGGGCCTGGCCCCGGTCGCCGGGGGGCTTCTGCCCCCGGGCCCGCGCCCGCCGACGCACCCTAGAACCCTGCCTGAATAGTGAGTCTGAGTGAGATTTGAAATCATTAAAACTTTCAACAACGGATCTCTTGGTTCCGGCATCGATGAAGAACGCAGCGTAG	Fungi	1	Ascomycota	1	Eurotiomycetes	1	Eurotiales	1	Trichocomaceae	1	Penicillium	1
FungOtu288	TGACTGACTTGGTCATTTAGAGGAAGTAAAAGTCGTAACAAGGTTTCCGTAGGTGAACCTGCGGAAGGATCATTACCAAAACAGAGCAATCTCGGCTTCGGCCTTGAAAGCTTCAACCTTTTGTGAACCAAACCTTTCTTTTCGCTTCGGCAGCAGCGGCGATCCCGCCGCGTCAGCCTGCCGCTAGCACCCTTGAAAACTTGCTGTATCTCATGTCTGAACACGAATATTTTGAATTCAATCAAAACTTTCAACAACGGATCTCTTGGTTCCCGCATCGATGAAGAACGCAGCGTAG	Fungi	1	Ascomycota	1	Orbiliomycetes	1	Orbiliales	1	Orbiliaceae	1	Drechslerella	1
FungOtu289	CTGACTTGGTCATTTAGAGGAAGTAAAAGTCGTAACAAGGTTTCCGTAGGTGAACCTGCGGAAGGATCATTATTGAATATTTGAAGAGGTTGTTGCTGGTCTCTAGCGGGACATCGTGCACGCCTCGTTCAAAAATCCAACCTTTACACCCCTGTGCATCATTTGTAGGGTTGCGGCCGTCAGGCCTGCGCTCTATGTTTATCACAAACTCTGTAGTATGTGTAGAATGACATCGCGTATAACGCATCTATATACAACTTTCAGCAACGGATCTCTTGGCTCTCGCATCGATGAAGAACGCAGCGTAG	Fungi	1	Basidiomycota	1	Agaricomycetes	1	Polyporales	1	Fomitopsidaceae	1	Postia	1
FungOtu290	TGACTTGGTCATTTAGAGGAAGTAAAAGTCGTAACAAGGTTTCCGTAGGTGAACCTGCGGAAGGATCATTATCAAAACAGCGGACTTCGGTCCTTGCTGCACCCTTGTCTTTTGCGTACCGTATGTTTCCTCGGCGGGCTTGCCTGCCGGTTGGACAATATCAAACCTTTTTGTAGTTGCAATCAGCGTCAGAAAACAAATAATAATTACAACTTTCAACAACGGATCTCTTGGTTCTGGCATCGATGAAGAACGCAGCGTAG	Fungi	1	Ascomycota	1	Dothideomycetes	0.98	Pleosporales	0.98	Cucurbitariaceae	0.63	Pyrenochaetopsis	0.63
FungOtu291	TGACTGACTTGGTCATTTAGAGGAAGTAAAAGTCGTAACAAGGTCTCCGTTGGTGAACCAGCGGAGGGATCATTACCGAGTTTACCGCTCATAACCCTTTGTGAACCTTTATACCTAGTTGCCTCGGCGGCGCGCCTCCGGGCGTGCCCGCCGGTGTTACAGTCTCTCAGTTTGAAACCGACGTTACTTCTGAGTGTTCTAAGCGAACTGTTAAAACTTTCAGCAACGGATCTCTTGGCTCCAGCATCGATGAAGAACGCAGCGTA	Fungi	1	Ascomycota	1	Sordariomycetes	1	Hypocreales	1	Hypocreaceae	1	Acrostalagmus	1
FungOtu292	GACTTGGTCATTTAGAGGAAGTAAAAGTCGTAACAAGGTTTCCGTAGGTGAACCTGCGGAAGGATCATTACCTAGAGTTGCGGGCTTTGCCTGCCATCTCTTACCCATGTCTTTTGAGTACCTTACGTTTCCTCGGTGGGTTCGCCCGCCGGCTGGACAACATTCAAACCCTTTGTAGTTGCAATCAGCGTCTGAAAAACTTTTAATAGTTACAACTTTCAACAACGGATCTCTTGGTTCTGGCATCGATGAAGAACGCAGCGTAG	Fungi	1	Fungi_unidentified	0.74	Fungi_unidentified_1	0.74	Fungi_unidentified_1	0.74	Fungi_unidentified_1_1	0.74	Fungi_unidentified_1_1	0.74
FungOtu293	GACTGACTTGGTCATTTAGAGGAAGTAAAAGTCGTAACAAGGTTTCCGTAGGTGAACCTGCGGAAGGATCATTAACGAGTTAGGGTCTTCTAGGCCCGACCTCCCAACCCTTTGTTTACAGAACCTCTGTTGCTTCGGCGGACCCGTCTCACGACCGCCGGAGGATTGCTGCGAGGCGTCCTCTGGCCAGCGTCCGTCGACAGCCAACCATTAAACTCTGCATGAATCGTGTCTTATGTCTAAGTCTATGATAAATTAAGCAAAACTTTCAACAACGGATCTCTTGGTTCTGGCATCGATGAAGAACGCAGCGTAGTCA	Fungi	1	Ascomycota	1	Eurotiomycetes	0.97	Chaetothyriales	0.97	Chaetothyriales_unidentified	0.5	Chaetothyriales_unidentified_1	0.5
FungOtu294	TGACTTGGTCATTTAGAGGAAGTAAAAGTCATAACAAGGTTTCCGTAGGTGAACCTGCGGAAGGATCATTAATGATGCCCTCGACGTCTTTACGACTGGGAGGGTTTGGGTCTGGCCTCTGGTCGACCTTCATCTAACACACCGTGAACTGTGGCTTCGGCCATTTTACACAAACTCTTAGTAATGAATGTATTATCATAACATAATAAAACTTTCAACAACGGATCTCTTGGCTCTCGCATCGATGAAGAACGCAGCGTAG	Fungi	1	Basidiomycota	1	Tremellomycetes	1	Tremellales	1	Incertae_sedis_12	1	Cryptococcus_1	1
FungOtu295	GACTGACTTGGTCATTTAGAGGAAGGAGAAGTCGTAACAAGGTTTCCGTAGGTGAACCTGTGGAAGGATCATTGTCGTGACCCTTAAACAAAACGGATCGTGAACATGTCATCCATATCGTCAGACTAAGGTCCGGCCAAGGCCACTCACCTTCATTACCTTGGTGAGGAGCCACCAAAGAACCCACGGCGCCGAAGGCGTCAAGGAACATTGATATTGCCTTGATCGGGGTCATGTTCGGCCTGCCGGTCATGCCTCGAGCAATATTGCTATCTTAATCCACACGACTCTCGGTAATGGATATCTCGGCTCTCGCATCGATGAAGAACGCAGCGTAG	Planta	1									Panicum virgatum ribosome	1
FungOtu296	ACTGACTTGGTCATTTAGAGGAAGTAAAAGTCGTAACAAGGTAACCGTAGGTGAACCTGCGGTTGGATCATTACCAAACCAGAAGGGCTGTCCAAAAGACAGCTCGTCTATACATTGTGAACCGTTTATGTCTCTGGTGGGTGCGAGCCCACTACCTGAACCTAGCAGCATCAGTGTCTTATGAAAAAGTTAATCTCAACAACTTTTGGCAACGGATCTCTAGGCTCTCGCATCGATGAAGAACGCAGCGTAG	Fungi	1	Chytridiomycota	0.59	Chytridiomycota_unidentified	0.32	Chytridiomycota_unidentified_1	0.32	Chytridiomycota_unidentified_1	0.32	Chytridiomycota_unidentified_1_1	0.32
FungOtu297	TGACTGACTTGGTCATTTAGAGGAAGTAAAAGTCGTAACAAGGTCTCCGTTGGTGAACCAGCGGAGGGATCATTGAAGAGTTGCAAAACTCCAAACCACCGTGAACCTACCTTCGTTGCCTCGGTAGGCGGCTCCAGGGGGAGCCTCCGGCCCGCCCCCACGGGGGTGGGTGCCTGCCGTAGGCCTATAACCACTGTCGCTTATGGGCTCTCTGAGTAACTACCAATTATCACAACTTTCAACAATGGATCTCTTGGCTCTGGCATCGATGAAGAACGCAGCGTAGT	Fungi	1	Ascomycota	0.97	Sordariomycetes	0.68	Hypocreales	0.26	Ophiocordycipitaceae	0.16	Ophiocordyceps	0.16
FungOtu298	GACTTGGTCATTTAGAGGAAGTAAAAGTCGTAACAAGGTTTCCGTAGGTGAACCTGCGGAAGGATCATTAACGAGTTTGAAGCGTCCCTCCGGCTGAGCTGGTCGCAAAGGCAAGTGCTCGCCGGACGAGATGTGCTCTTTCTCTTGCTTTCCCCCCTCTTGTGCACCTCCGCGTGGGTCCTCGAAGGCGTGTTCTTCCTTCGCCGAAAGGCAAGGGAAGGGACGTCGAAGAGGGTTCGCGAAGCTTTTGATGTACCCCATCGTAAGGACTTTAGAATGTCGATCGTTGTTTTTGATGCAACCGAAACACAACTTTCAGCAACGGATCTCTTGGCTCTCGCATCGATGAAGAACGCAGCGTAGTCA	Fungi	1	Basidiomycota	0.6	Tremellomycetes	0.11	Tremellales	0.11	Incertae_sedis_12	0.1	Derxomyces	0.1
FungOtu299	TGACTTGGTCATTTAGAGGAAGTAAAAGTCGTAACAAGGTTTCCGTAGGTGAACCTGCGGAAGGATCATTACCGAGTGCGGGCCCGCTCCGGGCCCAACCTCCCACCCGTGTCTCTTGCGTACTTTGTTGCTTTGGCGGGCCCACCGGGTCACTCCGGTCGCCGGGGGGCGCTATGCTCCCGGGCCCGTGCCCGCCAGAGCACCCCTGTGAACCCTGATGAAGAGAGGCTGTCTGAGTCCCACGATAATCGTTAAAACTTTCAACAATGGATCTCTTGGTTCCGGCATCGATGAAGAACGCAGCGTAG	Fungi	1	Ascomycota	1	Eurotiomycetes	1	Eurotiales	1	Trichocomaceae	1	Trichocomaceae_unidentified	0.96
FungOtu300	TGACTGACTTGGTCATTTAGAGGAAGTAAAAGTCGTAACAAGGTCTCCGTTGGTGAACCAGCGGAGGGATCATTACCGAGTTTACAACTCCCAACCCTTCTGTGAACATACCTATCGTTGCTTCGGCGGAACGCCCCGGCGCCCTGAGCCCGGAACCAGGCGCCCGCCGGAGACCACAAACTCTTCTGTATTTTCAGCACCAGTATTTTTCTCTGAGTGGCAAACGCAAAAAATCAATCAAAACTTTTAACAACGGATCTCTTGGCTCTGGCATCGATGAAGAACGCAGCGTAG	Fungi	1	Ascomycota	1	Sordariomycetes	1	Hypocreales	1	Incertae_sedis_3	1	Stachybotrys	1
FungOtu301	TGACTGACTTGGTCATTTAGAGGAACTAAAAGTCGTAACAAGGTAACCGTAGGTGAACCTGCGGTTGGATCATTACTAAATGAAAGCCAGTTCTTCCGTTTCGGCGGGATCGAGCAGGCATTAACCTTTTGTGAACTGTAATTTAACTTGGGTGCTAGAGCTTCTCTTTATTGAGGGGCAACGGTACCCGCCATTATACCAACCCTATATATGTTTAACTGAATTGTGATCTAAGAGAAACAACTTTTGACAACGGATCTCTTGGCTCTCGCATCGATGAAGAACGCAGCGTAG	Fungi	1	Chytridiomycota	0.84	Chytridiomycota_unidentified	0.58	Chytridiomycota_unidentified_1	0.58	Chytridiomycota_unidentified_1	0.58	Chytridiomycota_unidentified_1_1	0.58
FungOtu302	TGACTGACTTGGTCATTTAGAGGAAGTAAAAGTCGTAACAAGGTAACCGTAGGTGAACCTGCGGTTGGATCATTAAAAATTTTAACAGCCTCTCATTGCTCTATACTGGCAATGAATGTTGGCACCACATTTTGTGCACTGTAACGTCTTTGGTGGTTGGGCGGCTTGTTTTTTTTGTAACAATTCCGTTCGTCAGCTTGGATTTTTTATAGTCCTCGCCGTGGACGCGCCACCGTTTGCTTTTCAAACCTATGCTTTGCGAATTGTCTGACACAATATTTGTATTACAAATGTACAAACAACTTTTGGCAACGGATCTCTTGGTTCTCGCATCGATGAAGAACGCAGCGTAGTCA	Fungi	1	Chytridiomycota	0.73	Chytridiomycetes	0.59	Spizellomycetales	0.4	Spizellomycetaceae	0.4	Spizellomyces	0.4
FungOtu303	TGACTGACTTGGTCATTTAGAGGAAGTAAAAGTCGTAACAAGGTTTCCGTAGGTGAACCTGCGGAAGGATCATTACCGAGTGTAGGGTTCCTAGCGAGCCCAACCTCCCACCCGTGTTTACTGTAACCTTAGTTGCTTCGGCGGGCCCGCCTTTAAGGCCGCCGGGGGGCATCAGCCCCCGGGCCCGCGCCCGCCGGAGACACCACGAACTCTGTCTGATCTAGTGAAGTCTGAGTTGATTGTATCGCAATCAGTTAAAACTTTCAACAATGGATCTCTTGGTTCCGGCATCGATGAAGAACGCAGCGTAG	Fungi	1	Ascomycota	1	Eurotiomycetes	1	Eurotiales	1	Trichocomaceae	1	Aspergillus	1
FungOtu304	TGACTGACTTGGTCATTTAGAGGAAGTAAAAGTCGTAACAAGGTCTCCGTTGGTGAACCAGCGGAGGGATCATTACAGAGTCTAGCGACTCCCAAACCACTGTTAATCTACCGTACCGTTGCCTCGGCGGGCTGCCTCTGGGAGGGGCCGCAGCTACGCCCGCCGCAGGTCTTAAAACTATTCCTATTTTTGTGGCACTTCTGAGCAAACTTCCAAACAATCAAAACTTTCAACAACGGATCTCTTGGTTCTGGCATCGATGAAGAACGCAGCGTAGTCA	Fungi	1	Ascomycota	0.97	Sordariomycetes	0.95	Sordariales	0.91	Cephalothecaceae	0.86	Cephalotheca	0.46
FungOtu305	CTGACTTGGTCATTTAGAGGAAGGAGAAGTCGTAACAAGGTTTCCGTAGGTGAACCTGCGGAACGATCCTTGTCGTGACCCTGACCAAAACAGAGCGTGCACGCGTCATCCAATCCATCGGCGACGGCATTGTCCGTCGCTCGGCCAATTCCTCGACCACCTCCCCTCCTCGGAGTGGGTGGGGGCTTGGGGTAAAAGAACCCACGGCGCCGAAGGCGTCAAGGAACACTGTGCCTAACCCGGGGGCATGGCTAGCTTGCTAGTCATCCCTCGTGTTGCAAAGCTATTTAATCCACACGACTCTCGGCAACGGATATCTCGGCTCTCGCATCGATGAAGAACGCAGCGTAG	Fungi	1	Basidiomycota	0.39	Agaricomycetes	0.31	Sebacinales	0.16	Sebacinaceae	0.13	Sebacinaceae_unidentified	0.12
FungOtu306	TGACTTGGTCATTTAGAGGAAGTAAAAGTCGTAACAAGGTTTCCGTAGGTGAACCTGCGGAAGGATCATTATCGTGTTTTTTTCTGGGTCTTCGCAAGAAGATTTCCAGAAACAAACGTATTCACCCAATCGTGAACTTGTTCCTTTTGAGGCTTAGATGAGCGAGTCAAATCTCTCGTCTTTTCCTCAAATTAATATTTTTTTTAAATATTTTATTCACCACTTGTATTCAATGTGCTAAACTAAAAATCTTGGACGAGATTCTCTTTCGAGAGCGTTTCTGAAAAGAAAGTACGAAATTGCTGAACAACTCTTAGCAACGGATATCTTGGTTCTCGCATCGATGAAGAACGCAGCGTAG	Fungi	1	Fungi_unidentified	0.32	Fungi_unidentified_1	0.32	Fungi_unidentified_1	0.32	Fungi_unidentified_1_1	0.32	Fungi_unidentified_1_1	0.32
FungOtu307	TGACTGACTTGGTCATTTAGAGGAAGGAGAAGTCGTAACAAGGTTTCCGTAGGTGAACCTGCGGAAGGATCATTGTCGTGACCCTAAACAAAACAGACCGTGAACGTGTCATCAAAGTCGTCGGGCTTCGGCTCGGCTAAGGCCCTCAACTTCGTCTCGGAGGAGAGGGCCGCAAAAGAACCCACGGCGCCGAAGGCGTCAAGGAACACTTATTGCCTTGCTCGGGATGTGGTCGGCTTGCCGCCTGCGCCCGTGCAGCGATGCTATGTAAAACAACACGACTCTCGGCAACGGATATCTCGGCTCTCGCATCGATGAAGAACGCAGCGTAG	Planta	1									Brachiaria comata ribosome	1
FungOtu308	ACTGACTTGGTCATTTAGAGGAAGTAAAAGTCGTAACAAGGTTTCCGTAGGTGAACCTGCGGAAGGATCATTAACGAATCAAACAAGTTCATCTTGTTCTGATCCTGTGCACCTTATGTAGTCCTCTAAAGCCTTCACGGGCGGCGGTTGACTGCGTCTACCTCACACCTTAAAGTATGTTCACGAATGTAATCATGGTCTTGACAGACCCTAAAAAGTTAATACAACTTTCGACAACGGATCTCTTGGCTCTCGCATCGATGAAGAACGCAGCGTAG	Fungi	1	Basidiomycota	1	Agaricomycetes	1	Agaricales	1	Schizophyllaceae	1	Schizophyllum	1
FungOtu309	GACTGACTTGGTCATTTAGAGGAAGTAAAAGTCGTAACAAGGTTTCCGTAGGTGAACCTGCGGAAGGATCATTACCAAAAAGTGAGCAATCGCTTTTCTACCTGCTCGGTGACCCTTCTGGGTCATTGACTGGTCAACCCTTTGTGAACCAAAAAACACTTTCGCTTCGGCAGCTGGGCCCTAACTGGTCCGTCAGCCTGCCGCTAGCACCCATTAATAAACCTGTTTGTCAAAACATTGTCTGATAACCAAATTTTCGAATGAAAATCAAAACTTTCAACAACGGATCTCTTGGTTCCCGCATCGATGAAGAACGCAGCGTA	Fungi	1	Ascomycota	1	Orbiliomycetes	1	Orbiliales	1	Orbiliaceae	1	Orbiliaceae_unidentified	1
FungOtu310	ACTGACTTGGTCATTTAGAGGAAGTAAAAGTCGTAACAAGGTTTCCGTAGGTGAACCTGCGGAAGGATCATTAAAAGTAAATATGTATTCGTCATGAATATGCATTTCAAACCCCCCCCAGCGTACCTTTCCTGTTGCTTCCTCGAGTCAGTGATCCCCCATCACCTCCAGACGATGCGCAATGCCATCGGTATGACGGAGAGCACTCGAGAATGGTCCACATCAAACCCTTGAATTTTCAATGTCATCCGTCTGAACCATGTTTATAACAAATATCAAAACTTTCAACAACGGATCTCTTGGTTCTCGCATCGATGAAGAACGCAGCGTAG	Fungi	1	Ascomycota	0.89	Pezizomycetes	0.8	Pezizales	0.8	Pyronemataceae	0.7	Pyronemataceae_unidentified	0.27
FungOtu311	CTGACTTGGTCATTTAGAGGAAGTAAAAGTTGTAACAAGGTCTCCGTTAGTAAACTAGCGGAGGGATCATTAAAGAGTTGTAAAACTCCCTAAACCATTGTAAATATACCTTCAACGTTGCTTCGGTAGGTTAGCTCTGGGTCTCCTGGGGCCCCCGGCCCTACTTGGGCACCTACTAGAGGTATCTAACTCTTGACAATTGTATAGCCTCTCTGAGTCTTTGTACTTAATAAGTTAAAACTTTCAACAATGGATCTCTTGGTTCTAGCATCGATGAAGAACGCAGCGTAGT	Fungi	1	Fungi_unidentified	0.96	Fungi_unidentified_1	0.96	Fungi_unidentified_1	0.96	Fungi_unidentified_1_1	0.96	Fungi_unidentified_1_1	0.96
FungOtu312	TGACTGACTTGGTCATTTAGAGGAAGTAAAAGTCGTAACAAGGTTTCCGTAGGTGAACCTGCGGAAGGATCATTACTGAGTGCCGGTCCCTCGTGGACCGAACCTCCCACCCTTGTCTCTTGTATACCCTGTTGCTTTGGCGGGCCCACTGGGAATCCCCAGTCGCCGAGGGGCACTGTGCCCCTGGGCCCGTGCCCGCCAGAGCGCCCTTGAACCCTAATGAAGATGGACTGTCTGAGCATGATTGATAATAATCAAAACTTTCAACAATGGATCTCTTGGTTCCGGCATCGATGAAGAACGCAGCGTAG	Fungi	1	Ascomycota	1	Eurotiomycetes	1	Eurotiales	1	Trichocomaceae	1	Penicillium	1
FungOtu313	TGACTGACTTGGTCATTTAGAGGAAGTAAAAGTCGTAACAAGGTTTCCGTAGGTGAACCTGCGGAAGGATCATTATTGAATAAACTTGGTTGGGCTGTTGCTGGCTTCTTGGAGCATGTGCACGCCTAGCACCAATTTTTACCACCTGTGCACCATTTGTGGACCTGGATACCTCTCGAGGAAACTCGGTTGGAGGACTGCTGTGCGAAAGCCAGCTTTCCTTACATTTCCGGTTCATCTTTTCACATACCCCATACGAATGTAACAGACTGTTGTTTACTGGCCTTTGTGCCTTTAATCAAATACAACTTTCAGCAACGGATCTCTTGGCTCTCGCATCGATGAAGAACGCAGCGTAG	Fungi	1	Basidiomycota	1	Agaricomycetes	1	Agaricales	1	Lyophyllaceae	1	Lyophyllaceae_unidentified	1
FungOtu314	TGACTGACTTGGTCATTTAGAGGAAGTAAAAGTCGTAACAAGGTTTCCGTAGGTGAACCTGCGGAAGGATCATTAACAAGATCGAACCAAAAATATGGACGATCAAATCCATATCCACCTTGTGTGCACTGATTGACCGTTCGCTTTGGCAGGAGTTGTCTTGGATCCCGGCTCCCGAACAAGGAGGAGGAATCTAAGCGCGAGGGGGGAGGGAACCCTCCCACACCTCGGCCTGCCAGAGTTTTTCAAGATCCACACTTTTTTTTTAAACCTTTTGGACTGAACCCTCGTCTCGATTCTTTGCAATCGGTCGAATCTAATACAACTTTCAACAACGGATCTCTTGGCTCTCGCATCGATGAAGAACGCAGCGTA	Fungi	1	Zygomycota	0.58	Incertae_sedis_10	0.58	Mortierellales	0.58	Mortierellaceae	0.58	Mortierella	0.58
FungOtu315	TGACTTGGTCATTTAGAGGAAGTAAAAGTCGTAACAAGGTTTCCGTAGGTGAACCTGCGGAAGGATCATTACTGCATCTCCGACGGCGGGGCACTCCCAGCTCAGGTCCGAAAGGCCCTTGCAGCGGGACGCCTCGATCCGTTCGGTCTCCTTTGCAAACCCCCATGTGCACCTTTGTCGGCAGAGGGCTCCGTCTAGGGCCCGAGCCGGATCTCAGACTCCAGTTTGAACGAAATTGTGCGCACTTTGTGGCGCCTAAACCTTAACAACTTTCAACAACGGATCTCTTGGCTCTCGCATCGATGAAGAACGCAGCGTAGT	Fungi	1	Basidiomycota	0.56	Agaricomycetes	0.53	Agaricales	0.11	Agaricales_unidentified	0.04	Agaricales_unidentified_1	0.04
FungOtu316	GACTTGGTCATTTAGAGGAAGTAAAAGTCGTAACAAGGTTTCCGTAGGTGAACCTGCGGAAGGATCATTAACCTTTCAAAAAACAGGGTGCGTCGCGGCCCCCCTCCGGGGGCGGTTTGGGGTCCTCCCCTTCACGCGCGCACGACTGCATCCTTACTTTACGAGCACCTTCTGTTCTCCCTCGGCGGGGCAACCTGCCGTTGGAACCGAATAAACCCTTTTTTGCATCCAGCATTACCCGTTCCGAAACAAACAATCGTTACAACTTTCAACAATGGATCTCTTGGCTCTGGCATCGATGAAGAACGCAGCGTAG	Fungi	1	Ascomycota	1	Dothideomycetes	1	Pleosporales	1	Incertae_sedis_13	1	Leptosphaerulina	1
FungOtu317	TGACTGACTTGGTCATTTAGAGGAAGGAGAAGTCGTAACAAGGTTTCTGTAGGTGAACCTGTGGAAGGATCATTGTCGTGACCCTGAAACAAAACAGACCATGAACATGTCATCCATGTCGGCGGACTACGGTCCGGCCAAGGCCACTTACCTTCATTACGTTGGTGAGGAGCCGCCAAAGAACCCACGGCGCCGAAGGCATCAAGGAACACTGATATTGCCTTGCTCGGGGTCATGTTCGGCTTGCCGGTCATGCCTCGTGCAATGTTGCTATCTCAATCCACACGACTCTTGGCAACGGATATCTCGGCTCTCGCATCGATGAAGAACGCAGCGTAG	Planta	1									Panicum virgatum ribosome	1
FungOtu318	TGACTGACTTGGTCATTTAGAGGAAGTAAAAGTCGTAACAAGGTTTCCGTAGGTGAACCTGCGGAAGGATCATTAATGAATTGTAGGACGCTCTTTTTAGAGGTCCGACCCTTTCATTTCCTTACACTGTGCACACACTTCTTTTTACACACATTTTAACACATTAGTATAAGAATGTAACAGTCTCTTAATTGAGCATAAATAAAAACAAAACTTTCAGCAACGGATCTCTTGGCTCTCGCATCGATGAAGAACGCAGCGTAGT	Fungi	1	Basidiomycota	1	Microbotryomycetes	1	Sporidiobolales	1	Incertae_sedis_25	1	Rhodotorula	1
FungOtu319	CTGACTTGGTCATTTAGAGGAAGTAAAAGTCGTAACAAGGTTTCCGTAGGTGAACCTGCGGAAGGATCATTAGTGAATAAATAGGGTGTCCAATTTAACTTGGAACCCGACCTTCTCACATCTAACCCTGTGCATCTGTATATAATGGCGAGCAATTTTCGAATTGTGAGCCATTTCACTTTATAAACACTAGTCTATGAATGTAAAATTTTTATAACAATAAAAACTTTCAACAACGGATCTCTTGGCTCTCGCATCGATGAAGAACGCAGCGTAGT	Fungi	1	Basidiomycota	1	Basidiomycota_unidentified	1	Basidiomycota_unidentified_1	1	Basidiomycota_unidentified_1	1	Basidiomycota_unidentified_1_1	1
FungOtu320	GACTGACTTGGTCATTTAGAGGAAGTAAAAGTCGTAACAAGGTTTCCGTAGGTGAACCTGCGGAAGGATCATCGTTGGTATTTCCGAGAGTGGAGTGGGTATTTTTTTCCTTTCAGATCCCAACCAAGAGGGGAGAGGAGTTGACTGAGGATTTTTTGCGTGGAGGGAGAAAAAGGACAAAACTTTCAACAACGGATCTCTTGGCTCTCACATCGATGAAGAACGCAGCGTAG	Fungi	1	Basidiomycota	0.3	Tremellomycetes	0.06	Cystofilobasidiales	0.01	Incertae_sedis_48	0.01	Syzygospora	0.01
FungOtu321	CTGACTTGGTCATTTAGAGGAAGTAAAAGTCGTAACAAGGTTTCCGTAGGTGAACCTGCGGAAGGATCATTATTGAATAAACTTGATGTAGTTGAGCTGACTCTCTCGGGAGTATGTGCTCGCTCGTCATCTTTATCTTTCCACCTGTGCACTTTTTGTAGATTTGGAGGTAACTGTCCGAGGCAACTCGGTTGGGAGGAATGCTGTCTCTGATGGCTTTCCTTGTATGTCCAAGTCTATGTTTTCATATACTCCAAGTATGTAACAGAATGTATCACTGGGCCTTGTGCCTATAAACTATATACAACTTTCAGCAACGGATCTCTTGGCTCTCGCATCGATGAAGAACGCAGCGTA	Fungi	1	Basidiomycota	1	Agaricomycetes	1	Agaricales	1	Strophariaceae	1	Gymnopilus	1
FungOtu322	CTGACTTGGTCATTTAGAGGAAGTAAAAGTCGTAACAAGGTCTCCGTTGGTGAACCAGCGGAGGGATCATTACAGAGTTGCAAAACTCCCAAAACCATTGTGAACCTTACCTTTAACCGTTGCTTCGGCGGGCGGGCCCTGCGCCCCCCGGGCCCCCCTCGCGGGGGGCGCCCGCCGGAGGTCTCCCAAACTCTTGATACGATGTGGCCTCTCTGAGTATTCTGTACTGAATAAGTCAAAACTTTCAACAACGGATCTCTTGGTTCTGGCATCGATGAAGAACGCAGCGTAG	Fungi	1	Ascomycota	1	Sordariomycetes	0.72	Sordariales	0.72	Sordariales_unidentified	0.45	Sordariales_unidentified_1	0.45
FungOtu323	GACTGACTTGGTCATTTAGAGGAAGTAAAAGTCGTAACAAGGTTTCCGTAGGTGAACCTGCGGAAGGATCATTATTGAACTGTGTTTTTCAAAAACACTTACTCGATGGGTTGTCGCTGGCTCCTCTGGAGCATGTGCACGCCTGTCTTGACTTCATTCATCCACCTGTGCACCACTTGTAGTCTTTGAGGGGTCTGAGAGAGTGGCTGACTTGTCGGGAATTCTCCCGGATGTGAGGACTGCAGTGTGAAAGCACGGCTCTCTTCTACCTGGCCATGAACCCTGCCCCTCGAGGTCTATGTATTTATTCATACACTATGTAGCATGTTACAGAATGTCTCAATGGGCCTTTGTGCCTATAAAATCATATACAACTTTCAGCAACGGATCTCTTGGCTC…	Fungi	1	Basidiomycota	1	Agaricomycetes	1	Agaricales	1	Agaricaceae	1	Chlorophyllum	1
FungOtu324	GACTGACTTGGTCATTTAGAGGAAGTACAAGTCGTAACAAGGTATCCGTAGGTGAACCTGCGGATGGATCATTACCAAAGGATTCATTTCCAACGTATTGTGAACTGTTTTGAATTTACAGTCAGTGTTTTACTTGGAACTACAGTAGCGGTTACGCTACTGTAAAGAATAGTAAACACTGACTGTACCCTAATACACGTATTTTCCTAAACTGACGTCTACTTTAGTATAAACTAAAGACAACTTTTAGCAACGGATCTCTTGGCTCTCGCATCGATGAAGAACGCAGCGTAG	Fungi	1	Zygomycota	0.19	Incertae_sedis_10	0.19	Kickxellales	0.16	Kickxellaceae	0.16	Ramicandelaber	0.16
FungOtu325	TGACTGACTTGGTCATTTAGAGGAAGTAAAAGTCGTAACAAGGTTTCCGTAGGTGAACCTGCGGAAGGATCATTACAAATCATCGTGTTAGGCTCTGGCTGCAAAGCCATTTGAGCCGATACATTCGCGCTTGATGTGTTTGACAGAGTAATTGTTGGGAATGAAATAGACAACTTTTAACAATGGATCTCTTGGCTCTTGCATCGATGAAGAACGCAGCGTAGTCA	Fungi	1	Fungi_unidentified	0.32	Fungi_unidentified_1	0.32	Fungi_unidentified_1	0.32	Fungi_unidentified_1_1	0.32	Fungi_unidentified_1_1	0.32
FungOtu326	TGACTGACTTGGTCATTTAGAGGAAGTAAAAGTCGTAACAAGGTTTCCGTAGGTGAACCTGCGGAAGGATCATTGCCGAGCGTGCGCGCGCCGCGTGCGGCCTCACCGCCGTCTCACGACGCGTCGCATTTCTCCAAAACCCATGTGAACTCTGTATTCGTGACTCGTGCGCGCGCGCGGTCTTCCGCACGCGCACACTTTTTACAAACGACGTTGACTGTGCTTCTCTGACTGAGACAACTGTCCACGTTCGCTAACGCGGCGTGCTGACATAAAAAAACCAACATATCACAACTTTTAACAACGGATATCTTGGCTCGCGCATCGATGAAGAACGCAGCGTAGTCA	Fungi	1	Ascomycota	0.41	Dothideomycetes	0.11	Venturiales	0.11	Venturiaceae	0.11	Venturiaceae_unidentified	0.11
FungOtu327	TGACTGACTTGGTCATTTAGAGGAAGTAAAAGTCGTAACAAGGTTTCCGTAGGTGAACCTGCGGAAGGATCATTAGTGAATTGTCCAGGACGGTTTGATGCTGGAGGCCGCGTTGTCTCATGTGCTCAGCTGTCCAGCAACTTCTTATCCATACACCTGTGCATCTGTTCCTGGGGGGAGTGCGCGGCATCAGTGCCCTGTTTCTCTCCTCATGGGCACATCATATACACTCGCTTTTGTCACGAATGAACACAGCTTTTGTGGGTTGGGCGTTGATTCTCCCTCCCTCTAATGCAAATACAACTTTTAACAACGGATCTCTTGGCTCTCGCATCGATGAAGAACGCAGCGTAG	Fungi	1	Basidiomycota	0.85	Tremellomycetes	0.14	Tremellales	0.09	Tremellales_unidentified	0.04	Tremellales_unidentified_1	0.04
FungOtu328	TGACTGACTTGGTCATTTAGAGGAAGTAAAAGTCGTAACAAGGTTTCCGTAGGTGAACCTGCGGAAGGATCATTACTGAGTGCGGGCCCCTTGCGGGTCCAACCTCCCACCCGTGTCTCTTGAATACCCTGTTGCTTTGGCGGGCCCACCGGGAAACCGGTCGCCGGGGGGCATTGTGCCCCCGGGTCCGCGCCCGCCAGAGCGCCTGTGAACCCTAATGAAGAAGGACTGTCTGAGTCTGAGATATAATTATCAAAACTTTCAACAATGGATCTCTTGGTTCCGGCATCGATGAAGAACGCAGCGTAG	Fungi	1	Ascomycota	1	Eurotiomycetes	1	Eurotiales	1	Trichocomaceae	1	Talaromyces	0.95
FungOtu329	TGACTGACTTGGTCATTTAGAGGAAGTAAAAGTCGTAACAAGGTTTCCGTAGGTGAACCTGCGGAAGGATCATTACAGTGTCTTGGAGGCCGACCCTCCGGCGTCTCCCTCACAGGGGCGTCGGGGCTCGTGCCCCCTCCACACGTGTTTACCACACTCTGTTGCCTTGGTGGGTCTGCCCTTGTGGCTGCCGGGGGTCGCCGTGTGCGTCCCGGGCCCGTACCCACCGATGGACACCCTGAACTCTTTGTGAATATAGTGTTGTCTGAGCGTTTAGCAAATTAAACAAAACTTTCAACAATGGATCTCTTGGTTCTGGCATCGATGAAGAACGCAGCGTAG	Fungi	1	Ascomycota	0.84	Eurotiomycetes	0.64	Onygenales	0.59	Onygenaceae	0.57	Onygenaceae_unidentified	0.41
FungOtu330	GACTTGGTCATTTAGAGGAAGTAAAAGTCGTAACAAGGTTTCCGTAGGTGAACCTGCGGAAGGATCATTAGTGATTAACGCAACGCGACCGCAAGGTCGTGTTGCTAACCTTCTACTATACCAACCACTGTTTAAAAATGTTACTAGAATGTCATAGTGTGCTATCTAGCCACTTAAAAGAAAGCTTTAATAAAACTTTCAGCAATGGATCTCTTGGTTCAGGCATCGATGAAGAACGCAGCGTAG	Fungi	1	Basidiomycota	0.47	Agaricomycetes	0.17	Agaricales	0.08	Cortinariaceae	0.01	Cortinariaceae_unidentified	0
FungOtu331	TGACTTGGTCATTTAGAGGAAGTAAAAGTCGTAACAAGGTAACCGTAGGTGAACCTGCGGTTGGATCATTACAGAAAATGTTTTTCACAAAACATACACATTGTGCACTGTATTTGTCTCTGGCGGCGGGACAGCTATGGATTACAACTGTAGTTGTCTGTCAGTCATAGTGTAAAAGCTATGACCGTGGACAAACCGCCAAAATCATAACAACTTGTAATTTTGTGATTCTGTCTAATGAAGTTATTCGTATATATAATTATACAAACAACTTTTGGCAACGGATCTCTTGGCTCTCGCATCGATGAAGAACGCAGCGTAG	Fungi	1	Chytridiomycota	0.76	Chytridiomycetes	0.57	Spizellomycetales	0.36	Spizellomycetaceae	0.36	Spizellomyces	0.3
FungOtu332	TGACTGACTTGGTCATTTAGAGGAAGTAAAAGTCGTAACAAGGTCTCCGTAGGTGAACCTGCGGAGGGATCATTAACGAGTAAGGGTCTTCCCGGCCCGATCTCCCAACCCTTTGTCTACTCGACCATCGTTGCTTCGGCGAGCCCGTCCTCACGGACCGCCGGAGGGCCCTCGCGCCCTCTGGCCCGCGCCCGTCGACAGCCCCCACATTTAAAATCTTAACTAAACGTGTCTTGAATCTAAGTATTATTGTTAAATAAAAACAAAACTTTCAACAACGGATCTCTTGGTTCTGGCATCGATGAAGAACGCAGCGTAGTCA	Fungi	1	Ascomycota	1	Eurotiomycetes	0.69	Chaetothyriales	0.69	Herpotrichiellaceae	0.69	Exophiala	0.59
FungOtu333	TGACTTGGTCATTTAGAGGAAGTAAAAGTCGTAACAAGGTTTCCGTAGGTGAACCTGCGGAAGGATCATTATTAAATGCGAAGCCTCACGGCCTAGCTTTATAATCCCTTATTACACCTGTGCACCTTATTGTCTTCGGACAATTTACTACAAACATCAGTGTAACGAATGTAAAGTATTATAATCAATACAACTTTCAACAACGGATCTCTTGGCTCTCGCATCGATGAAGAACGCAGCGTAGT	Fungi	1	Basidiomycota	1	Tremellomycetes	0.99	Tremellales	0.99	Incertae_sedis_12	0.99	Hannaella	0.99
FungOtu334	CTGACTTGGTCATTTAGAGGAAGTAAAAGTCGTAACAAGGTTTCCGTAGGTGAACCTGCGGAAGGATCATTAGCAAGATTGCCTCCTCGCTCATCATTGCCCTCTCCATTTTGTGGATGGTGGTGATGGTGGGAAGGGGAAGAAAGGCAAGTGCCATCCTTGTGTTATGTTTTTCATGTGTATGTGTGTGTGTGTGTGTTGCGCGATTCATTCGCGCATCCGCGCGCATCACTTTTACCATTCAACACTCTTTACCATTCATATTCTGAACAAACCTTGTCATTGCTCGCAAGAGCATGCACAAACCAACCGAAAACTGCCAGCAATGGATCACTCGGTTCTCGCATCGATGAAGAACGCAGCGTAGTC	Fungi	1	Ascomycota	0.38	Saccharomycetes	0.05	Saccharomycetales	0.05	Saccharomycetaceae	0.04	Naumovozyma	0.03
FungOtu335	ACTGACTTGGTCATTTAGAGGAAGTAAAAGTCGTAACAAGGTTTCCGTAGGTGAACCTGCGGAAGGATCATTACTGAGAACCGGCGCCCTCGTGGCCCGACCCTCAAACCACCGAGTACCTTACCCCAACGTTGCCTCGGCGGGCGCGGCCTCGCGCCGCCCCGCCGGTGGACAAAACCATAACAGCTTTGTATGACGATTGTCTGATATTACTCTTCGCGAATGCGATAAAGTACAACTTTCAACAATGGATCTCTTGGCTCCGGCATCGATGAAGAACGCAGCGT	Fungi	1	Ascomycota	0.98	Sordariomycetes	0.95	Sordariomycetes_unidentified	0.95	Sordariomycetes_unidentified_1	0.95	Sordariomycetes_unidentified_1	0.95
FungOtu336	ACTGACTTGGTCATTTAGAGGAAGTAAAAGTCGTAACAAGGTTTCCGTAGGTGAACCTGCGGAAGGATCATTAGTGAATATTAGGACGTTCAATTTAACTTGAAGTCCGAACTCCCACTTTCTAACCCTGTGCATTTGTTTTGGTTAGTAGGATTCGTCCGAAAGCCTCTTCATTTACAAACACAAAGTCTATGAATGTTTAAATTTTATAACAAAACAAAACTTTCAACAACGGATCTCTTGGCTCTCGCATCGATGAAGAACGCAGCGTAGTC	Fungi	1	Basidiomycota	1	Microbotryomycetes	1	Sporidiobolales	1	Incertae_sedis_25	1	Sporobolomyces	1
FungOtu337	TGACTGACTTGGTCATTTAGAGGAAGTAAAAGTCGTAACAAGGTTTCCGTAGGTGAACCTGCGGAAGGATCATTATCATAACGTATCCACGTATAAACCAACTTTAATTGATGTGAAACGTAACTGTTTAACACCTCGAGATAATTAGATGATTGCTGTACAACATTGTTTGCGTGATTAAAGCAAAAACGGTTGTATGGACTTGGCTTTTCGGAGCCTAGCGCTAATTATTTGGAGTGTAAAATTTAATCAAAAACTTCTATTTACCCATTGAACCGATTAACTATTCTTAACTGATAGTTATTCATTTTAATTCTATTGTATGAACTGAATTGTTACTTACTCCGACGCTGTAACAGGCGAAAGAGAAGTAATTATATTTACGAAACAATAAATTTC…	Fungi	1	Fungi_unidentified	0.61	Fungi_unidentified_1	0.61	Fungi_unidentified_1	0.61	Fungi_unidentified_1_1	0.61	Fungi_unidentified_1_1	0.61
FungOtu338	ACTGACTTGGTCATTTAGAGGAAGTAAAAGTCGTAACAAGGTCTCCGTAGGTGAACCTGCGGAGGGATCATTACACAATAAACATATGAAGGCTTCGGCTGGATTATTTTTATCACCCTTGTCTTTTGCGCACTTGTTGTTTCCTGGGCGGGTTCGCCCGCCACCAGGACCACACCATAAACCTTTTTTATGCAGTTGCAATCAGCGTCAGTATAACAAATGTAAATCATTTACAACTTTCAACAACGGATCTCTTGGTTCTGGCATCGATGAAGAACGCAGCGTAGTCA	Fungi	1	Ascomycota	1	Dothideomycetes	1	Pleosporales	0.99	Pleosporaceae	0.99	Curvularia	0.96
FungOtu339	CTGACTTGGTCATTTAGAGGAAGGAGAAGTCGTAACAAGGTTTCCGTAGGTGAACCTGCGGAAGGATCATTGTCGTGACCCTGACCAAAACAGACTGTGCTCGTGTCATCCAATCCTCCCACGATGGCATTGTTCGTTGTTCGGCCAATTCCTCAACCGCCTCCACTCCTAGGAGCGGGGGCTCGTGGTAAAAGAACCAACGGCGCCGAAGGCGTGAAGGAACACTGTGCCTAACCCGGGGAGATGGCTAGCTTGCTGGTCGTCCCCTGTGTTGCAAATATATTTAATCCACACGACTCTCGGCAACAGATATCTTGGCTCTTGCATCGATGAAGAACGCAGCGTAGTC	Fungi	1	Glomeromycota	0.28	Glomeromycetes	0.28	Diversisporales	0.19	Acaulosporaceae	0.18	Acaulospora	0.15
FungOtu340	GACTGACTTGGTCATTTAGAGGAAGGAGAAGTCGTAACAAGGTTTCCATAGGTTAACCTGCGGAAGGATCATTCTCGAAACCTGTACAGCAGAACGACCTGCAAACTCGTTTTAAACACCAGGAGTGGCGCTCGCTCGTTGTGCGCCTCCCTCCTGTCGCCCGACGCGCGCAAGCTCTTCGGGTGACCACCGAACACCTGCGCGGAAAGCGCCAAGGAATACTACAATCGACAGCCCTCCCCTCGCGCCATGTTCATGGATCATGGGGGGATGCGCGCTGCTCTGATAACACAAACGACTCTCGACAACAAATATCTCGACTCTCGCATCGATGAAGAACGCAGCGTAG	Planta	1									Solanum lycopersicum ribosome	1
FungOtu341	TGACTGACTTGGTCATTTAGAGGAAGTAAAAGTCGTAACAAGGTTTCCGTAGGTGAACCTGCGGAAGGATCATTAAAAAAAATTGTCCTTGACGGGTCGTCCGCCCTCTGGCGCGTTCGGCCGGGTCAATCGGAACAAACCCCCGTGTACCTCTCCCAACTTTGCTTCCCGCGCCTCCGGGCGCGGGCAAGAACCCTCTTTCCATTCTTTCTGCGTCAGTCTGAAACGGAAAAAAAACAGAAAAGTTAAAACTTTCAACAACGGATCTCTTGGTTCTCGCATCGATGAAGAACGCAGCGTAGTC	Fungi	1	Basidiomycota	0.53	Agaricomycetes	0.51	Cantharellales	0.47	Ceratobasidiaceae	0.47	Thanatephorus	0.47
FungOtu342	TGACTGACTTGGTCATTTAGAGGAAGTAAAAGTCGTAACAAGGTTTCCGTAGGTGAACCTGCGGAAGGATCATTCACAATAAGTGTTTATGGCACTTTCAAATCCATACCCACCTTGTGTGCATTGTAAGGGGGCCCTTTCCCAAAAGACTGGGCTTCATTTTTCTCACACGTCTTCAATTGCAAGTCTAACATTCAGAGTAATCAAAAAAAACTCGAATACAACTTTCAACAACGGATCTCTTGGCTCTCGCATCGATGAAGAACGCAGCGTAG	Fungi	1	Zygomycota	0.78	Incertae_sedis_10	0.78	Mortierellales	0.78	Mortierellaceae	0.69	Mortierella	0.66
FungOtu343	TGACTGACTTGGTCATTTAGAGGAAGGAGAAGTCGTAACAAGGTTTCCATAGGTTAACCTGCGAAAGGATCATTGTCGAAACCTGTACAGCAGAACGACCTGCGAACTCGTTTTAAACACCTGGGGGCGGCGCTCGATCGTTGTGCGCCTCCCTCCTGTCGCCCAATGCGCGCAAGGTCTTCGGGCGACCACCGAACACCGGCGCGGAAGGCGCCAAGGAATACTACAATCAACAGCCCTCCCCTCGCGCCTTGTTCACGGATCATTGGGGATGCGCGCTGCTCTGATAACACAAACGACTCTGGAAAACAAATATCTCGGCTCTCGCATCGATGAAGAACGCAGCGTAG	Planta	1									Solanum lycopersicum ribosome	1
FungOtu344	TGACTGACTTGGTCATTTAGAGGAAGTAAAAGTCGTAACAAGGTTTCCGTAGGTGAACCTGCGGAAGGATCATTACTGTGACAGGTGCCCCCCCCGGGGGGACCCTGCCAGAGATAGCACCCCTTGTCTTTTCCGAGCACCCAACCGTTTCCTCGGCGGGCCCGCCCGCCAACGGGGACCAACCACAAACCTTAAACCGCAGTTAAGCAGTAAACCGTACAAAACCCAAAAAATCAAAACTTTCAACAACGGATCTCTTGGTTCTGGCATCGATGAAGAACGCAGCGTAG	Fungi	1	Ascomycota	1	Dothideomycetes	1	Pleosporales	1	Pleosporales_unidentified	1	Pleosporales_unidentified_1	1
FungOtu345	TGACTTGGTCATTTAGAGGAAGTAAAAGTCGTAACAAGGTTTCTGTAGGTGAACCTGCAGAAGGATCATTAGTGAAGATTCAAGGGCCAGCCATACAGACGTACAATAAGTGTGTCTCTGGCGGCTCGCATCCACTATACATCCATAAACCCGTGTGCACTGTTCTAAGGAGTAAGAAAGAAGAAGAGAGAGTGCATGTGCTTTGCATATAACTCTCTCACTCTCTTTCTCTCTCCGGTTAATTACAAACTCGTATGGATTTGTATGAACGTGAGATATATCGTTGGACCGTCACTGGCCAACAAATATAACACAACTTTCGACAACGGATCTCTTGGTTCTCCCATCGATGAAGAACGCAGCGTAG	Fungi	1	Basidiomycota	1	Incertae_sedis_4	1	Malasseziales	1	Incertae_sedis_5	1	Malassezia	1
FungOtu346	GACTTGGTCATTTAGAGGAAGTACAAGTCGTAACAAGGTTTCCGTAGGTGAACCTGCGGAAGGATCATTATAGAATTGGTAGCTCTGCTACCGTAACTATACCATACTGTTAACTTACTTGTTGCCTCCCCATCATATGGGCCCTCTGGTATTACTGGTTGTGCTCGATGGGGACATTATTTTAAACATATTTTGTAATTATTCTGTATCATTATAATATATAATATTATAAAACTTTCAACAACGGATCTCTAGGCTCTTGCATCGATGAAGAACGCAGCGTAGTCA	Fungi	1	Fungi_unidentified	0.23	Fungi_unidentified_1	0.23	Fungi_unidentified_1	0.23	Fungi_unidentified_1_1	0.23	Fungi_unidentified_1_1	0.23
FungOtu347	TGACTGACTTGGTCATTTAGAGGAAGTAAAAGTCGTAACAAGGTTTCCGTAGGTGAACCTGCGGAAGGATCATTCAAAATTCGAGTGTTTATGGCACTCTGAAAAAAAAAATCCATACCCACCTTGTGTGCAATGTAAAGAGAGTTGAGAGGTGTTTTGAAATAGGGAGCAATCCCTTGACCGAGCCCCTCTCGCTCTTTTCCTACAAACACTTTTCTACAAGTCTATTGTCTGAAAATCTGTTAGAATAATCTAATTCTTAAACACAACTTTCAACAACGGATCTCTTGGCTCTCGCATCGATGAAGAACGCAGCGTAGT	Fungi	1	Zygomycota	0.66	Incertae_sedis_10	0.66	Mortierellales	0.65	Mortierellaceae	0.63	Mortierella	0.63
FungOtu348	CTGACTTGGTCATTTAGAGGAAGTAAAAGTCGTAACAAGGTTTCCGTAGGTGAACCTGCGGAAGGATCATTAAAGATTCGTCCCTCGGGACAACCTCTTCAGCTGTGCGCTTTGGCTGCACGCTGTTGAACTTCACACACCTGTGCACCATTCGGTCGCGTTCGGTCCGCAAGGTCGAACGCTTCCGCTTTTACATCTCACAACGCAGTCCAGAATGTACAGAACCATAACTATAACAACTTTCAACAACGGATCTCTTGGCTCTCGCATCGATGAAGAACGCAGCGTAG	Fungi	1	Basidiomycota	1	Agaricomycetes	0.99	Auriculariales	0.94	Incertae_sedis_28	0.42	Auricularia	0.41
FungOtu349	TGACTGACTTGGTCATTTAGAGGAAGTAAAAGTCGTAACAAGGTTTCCGTAGGTGAACCTGCGGAAGGATCATTACTGAGTGCGGGCTGCCTCCGGGCGCCCAACCTCCCACCCGTGAATACCTAACACTGTTGCTTCGGCGGGGAACCCCCTCGGGGGCGAGCCGCCGGGGACTACTGAACTTCATGCCTGAGAGTGATGCAGTCTGAGTCTGAATATAAAATCAGTCAAAACTTTCAACAATGGATCTCTTGGTTCCGGCATCGATGAAGAACGCAGCGTAGT	Fungi	1	Ascomycota	1	Eurotiomycetes	1	Eurotiales	1	Trichocomaceae	1	Aspergillus	1
FungOtu350	TGACTGACTTGGTCATTTAGAGGAAGTAAAAGTCGTAACAAGGTTTCCGTAGGTGAACCTGCGGAAGGATCATTAACGAATAACTATGGTGTTGGTTGTAGCTGGCTCCTCGGAGCATTGTGCACGCCCGCCATTTTTATCTTTCCACCTGTGCACCGACTGTAGGTCTGGATAACTCTCGTCTTCGGACGGATGCGAGGATTGCTCGTGAGGGCTCTACTCGAATTTCCAGGCTCTACGTCTTTTACACACCCCAATAGTATGATTCAGAATGATAGTCAATGGGCTTTCTAGCCTATAAAAACACTATACAACTTTCAGCAACGGATCTCTTGGCTCTCGCATCGATGAAGAACGCAGCGTAGT	Fungi	1	Basidiomycota	1	Agaricomycetes	1	Agaricales	1	Psathyrellaceae	0.54	Coprinellus	0.48
FungOtu351	GACTGACTTGGTCATTTAGAGGAAGTAAAAGTCGTAACAAGGTTTCCGTAGGTGAACCTGCGGAAGGATCATTATTGGAATGGATCGTCTTTTTGGATGATCTTAGGTTTGTCGGCGCGCCCCGCGCACCTGGATCGACACCATTTGTCGACGTACGCTGGCATGACTGCCGGGTGTAACTACTCGTGTACGATAGCTGCGTATGGGTGTGCAAAGGGTCGCCGCCTTTTCCTAAAAACCATTGTGTGCACCGTATATGCATTTGCGTAGCTTTCTATGTTTGTCTGATGTTAGCTTTTTCTACTTCGGCTTTTTTGGCAGAAGAATAAAAAGAAAACAACTTTTAACAATGGATCTCTTGGCTCTCGCATCGATGAAGAACGCAGCGTA	Fungi	1	Fungi_unidentified	0.08	Fungi_unidentified_1	0.08	Fungi_unidentified_1	0.08	Fungi_unidentified_1_1	0.08	Fungi_unidentified_1_1	0.08
FungOtu352	ACTGACTTGGTCATTTAGAGGAAGTAAAAGTCGTAACAAGGTTTCCGTAGGTGAACCTGCGGAAGGATCATTAATGAATTTGAAGGACGTTCTTTTTAGAAGTCCGACCTCTTCATTTCCTTACACCGTGCACACACTTCTTTTTTACACCATTTTTAACACATCAGTATAAGAATGTAATCAGTCTCTTAATTGAGCATAAAATAAATAAAACTTTCAGCAACGGATCTCTTGGCTCTCGCATCGATGAAGAACGCAGCGTAG	Fungi	1	Basidiomycota	1	Cystobasidiomycetes	0.58	Cystobasidiales	0.58	Cystobasidiaceae	0.58	Occultifur	0.58
FungOtu353	CTGACTTGGTCATTTAGAGGAAGTAAAAGTCGTAACAAGGTTTCCGTAGGTGAACCTGCGGAAGGATCATTATTGAATAGACTTTGTTCAAAAGTTTTTTCATATTCCCTGTTTATATTAAATACGTTCCTTCCACTGGACAGGTCTTTCAGGACCCTCTAGCTTAAGCAAATGCTTTTGCTGGGGAGTTTGCCAGTGGCGTTTCTACAAAACAAAAACTTTTGTTATTATGAAATGTCTGAATATATTTTTAAATTAAATAAAACTTTCAACAACGGATCTCTAGGCTCTTGCATCGATGAAGAACGCAGCGT	Fungi	1	Ascomycota	0.99	Pezizomycetes	0.98	Pezizales	0.98	Pezizaceae	0.98	Pezizaceae_unidentified	0.96
FungOtu354	GACTGACTTGGTCATTTAGAGGAAGTACAAGTCGTAACAAGGTTTCCGTAGGTGAACCTGCGGAAGGATCATTATAGAATTGGTAGCTTATGCTGCCTTCACTATACTATACTGTTCATGTTCCTGTTGCTTCCCCATCACAAGGGTGCTTCTAGCTATGCTAGTTGCACTTGATGGGGATATTTAGTTAACCATATTTTGTTGTAATTCTGTATCTATAATATAAAATATTATAAAACTTTCAACAACGGATCTCTAGGCTCTTGCATCGATGAAGAACGCAGCGTAGTC	Fungi	1	Fungi_unidentified	0.38	Fungi_unidentified_1	0.38	Fungi_unidentified_1	0.38	Fungi_unidentified_1_1	0.38	Fungi_unidentified_1_1	0.38
FungOtu355	CTGACTTGGTCATTTAGAGGAAGTAAAAGTCGTAACAAGGTCTCCGTTGGTGAACCAGCGGAGGGATCATTATTAGAAGCCGAAAGGCTACTTAAAACCATCGCGAACTCGTCCAAGTTGCTTCGGCGGCGCGGCCTCCCTCACGGGGGCGCCGCAGCCCCGCCTCTCCGGAGGTGTGGGGCGCCCGCCGGAGGTACGAAACTCTGTATTATAGTGGCATCTCTGAGTAAAAAACAAATAAGTTAAAACTTTCAACAACGGATCTCTTGGTTCTGGCATCGATGAAGAACGCAGCGTAG	Fungi	1	Ascomycota	1	Sordariomycetes	1	Coniochaetales	1	Coniochaetaceae	1	Lecythophora	1
FungOtu356	TGACTGACTTGGTCATTTAGAGGAAGTAAAAGTCGTAACAAGGTTTCCGTAGGTGAACCTGCGGAAGGATCATTATCACAATGCAAGAATTACATTCTTGAAGTTCAACCTGCGTACATGTACCTGTTGCTTCCGTGAATGGAGAACTCATATGAGCGTTCTCTCCCCCATTCGGACATGCACGGAAGTTATTCCGAAACTCTTTTTCGCTGTTGTCGTCTGTCTGAAATTGTGAATTTATTGAACGTCAAAACTTTCAACAACGGATCTCTTGGTTCTCGCATCGATGAAGAACGCAGCGTAGTC	Fungi	1	Ascomycota	0.52	Pezizomycetes	0.3	Pezizales	0.28	Pyronemataceae	0.16	Pyronemataceae_unidentified	0.11
FungOtu357	GACTTGGTCATTTAGAGGAAGTAAAAGTCGTAACAAGGTTTCCGTAGGTGAACCTGCGGAAGGATCATTAATATACACAAGTTTGTCGCCTTAACCGGTTAGGACTTACTTTACCTTTATATTGCTATAGAATCCCTCTACCCATCCAGGGTATCTGGGAGGACAAGTATGGTTACCAATTGTGAAATTTCCACCTTTGCTTCGGCAGCGCCGTCACTTCTGTGGCGGGTAAGGCTGTCAGAAGCCCATACAAAACCAGTTGATTAAAACTTTGCAGTCTGACAACTACTTTTGAGAAATCAAAAAATAAGTTAAAACTTTCAGCAACGGATCTCTTGGTTCTCGCATCGATGAAGAACGCAGCGTA	Fungi	1	Ascomycota	0.88	Orbiliomycetes	0.77	Orbiliomycetes_unidentified	0.76	Orbiliomycetes_unidentified_1	0.76	Orbiliomycetes_unidentified_1	0.76
FungOtu358	TGACTGACTTGGTCATTTAGAGGAAGTAAAAGTCGTAACAAGGTTTCCGTAGGTGAACCTGCGGAAGGATCATTACCGAGTGTTTGGGTGCCCCCTCGCGGGGTGCCCGTCCTCCCATCCGTGTCTATTTGTACCCTGTTGCTTCGGCGGGCCCGCCCATCGTGGCCGCCGGGGGGCTTCACTGCCCCCGGGCCCGTGCCCGCCGGAGACCCCAACTGTGAACACTGTCTGAAGGTTGCAGTCTGAGTGAATGATATAAAAATCGTTAAAACTTTCAACAACGGATCTCTTGGTTCCGGCATCGATGAAGAACGCAGCGTAGT	Fungi	1	Ascomycota	1	Eurotiomycetes	1	Eurotiales	1	Trichocomaceae	1	Aspergillus	1
FungOtu359	TGACTGACTTGGTCATTTAGAGGAAGTAAAAGTCGTAACAAGGTCTCCGTTGGTGAACCAGCGGAGGGATCATTACAGAGTTGCAAAACTCCCAACCCTTTGCGAACGAACTGCAGCAGTTGCTTCGGCGGACTGCCCCTGTGGCGGCCCGCCGAAGGAATACAAACTCTTGTTCATTTTGGCATCTCTGAGTGACTTTACAATAAGTTAAAACTTTCAACAACGGATCTCTTGGTTCTGGCATCGATGAAGAACGCAGCGTAG	Fungi	1	Ascomycota	0.99	Sordariomycetes	0.65	Sordariales	0.39	Sordariales_unidentified	0.32	Sordariales_unidentified_1	0.32
FungOtu360	TGACTGACTTGGTCATTTAGAGGAAGTAAAAGTCGTAACAAGGTTTCCGTAGGTGAACCTGCGGAAGGATCATTATCGTGTTTTTTCTGGATCTTCGCAAGAAGATTTCCAGAAACAAACGTATTCACCCAATCGTGAACTTGTTCCTTTTGAGGCTTAGATGAGCGAGTCAAATCTCTCGTCTTTTCCTCAAATTAATATTTTTTACAATTTTATTCACCACTTGTATTCAATGTGCTAAACTAAACATCTTGGATGAAATAACTCTTTCGAGAGTTTGTTTCTGAAAAGAAAGTACGAAATTGCTGAACAACTCTTAGCAACGGATATCTTGGTTCTCGCATCGATGAAGAACGCAGCGTAGT	Fungi	1	Fungi_unidentified	0.34	Fungi_unidentified_1	0.34	Fungi_unidentified_1	0.34	Fungi_unidentified_1_1	0.34	Fungi_unidentified_1_1	0.34
FungOtu361	GACTGACTTGGTCATTTAGAGGAAGTAAAAGTCGTAACAAGGTTTCCGTAGGTGAACCTGCGGAAGGATCATCAACAAAAGGGAAAAGTGCGTGGCGGGCGCAAGCCCGTTTCACGTTCATTCCCGAAAATCCTGTATTCACCCCAAGTTCCTTAAAAATTTTAATAAAAAACTCTGCAAAAGACCACCTATGATCAGGTGGCATCTAATGCAAAAGCGAAAACTTTCAACAACGGATCTCTTGGCTCTCGCATCGATGAAGAACGCAGCGTAG	Fungi	1	Glomeromycota	0.45	Glomeromycetes	0.45	Diversisporales	0.12	Diversisporaceae	0.06	Diversisporaceae_unidentified	0.04
FungOtu362	ACTGACTTGGTCATTTAGAGGAAGTAAAAGTCGTAACAAGGTTTCCGTAGGTGAACCTGCGGAAGGATCATTAGTGAATTATAGGACGTCCAATTTAACTTGGAGTCCGAACTCTCACTTTCTAACCCTGTGCATTTGTTTTGGTTAGTAGGATGCTTGCGTCTGAACACCTCTTCATTTTACAAACACTAAGTATAAGAATGTTTAAATTTTATAATCAAATAAAACTTTCAACAACGGATCTCTTGGCTCTCGCATCGATGAAGAACGCAGCGTAGTC	Fungi	1	Basidiomycota	1	Microbotryomycetes	1	Sporidiobolales	1	Incertae_sedis_25	1	Rhodosporidium	1
FungOtu363	GACTGACTTGGTCATTTAGAGGAAGTAAAAGTCGTAACAAGGTTTCCGTAGGTGAACCTGCGGAAGGATCATTAATAAATGTGATAGCAAAACCCGTAAGGTTTTGCGAAACTTGTATTTAAAACCTTCACTCTTGTAAAAACAAATTTTTTATTATAAAAAATAATAAAAAGATCACTTTCAACAACGGATCTCTTGGCTCTCGCATCGATGAAGAACGCAGCGTAG	Fungi	1	Glomeromycota	0.93	Glomeromycetes	0.91	Glomerales	0.84	Glomeraceae	0.8	Septoglomus	0.39
FungOtu364	GACTTGGTCATTTAGAGGAAGTAAAAGTCGTAACAAGGTTTCCGTAGGTGAACCTGCGGAAGGATCATTACCTGAATATGGGCTTCGGCCCTCATTCTACCCTTGTGTATCTTACCTTTGTTGTTCCCTCGGCGGGTCTCTCGCCGATGGGTACCCACAAACCCTTTTGCATTTAGCATCAAAAGTCTGATAAAACATAAATAATCACAACTTTCAACAATGGATCTCTTGGTTCTGGCATCGATGAAGAACGCAGCGTAG	Fungi	1	Fungi_unidentified	0.11	Fungi_unidentified_1	0.11	Fungi_unidentified_1	0.11	Fungi_unidentified_1_1	0.11	Fungi_unidentified_1_1	0.11
FungOtu365	CTGACTTGGTCATTTAGAGGAAGTAAAAGTCGTAACAAGGTTTCCGTAGGTGAACCTGCGGAAGGATCATTATCACAAATGATTTTTAACTCTCTTAATCCAGAGTTAAACCTCTTCTCTAAACCAATTTAATTCAAATGTGAAATTGTTTTTAACAATGTGTATTTATTGTGACGAGTAGTTTGGTCTTCCTTTCTACTTGGATCAATAAATTCATATTCTTTCTTTTTAACCAATTGAACCCTTTTCTAATTTATGTTATTTTATTTCTATTTAGTACTGAAATATTTATTATAAATTTCAATATGCAAATATTGAGATTATAATAAAATTACATTACGAAACAATATAAATAAAACAACTCTTAGCAACGGATATCTTGGTTCTCGTAACGATGAA…	Fungi	1	Fungi_unidentified	0.28	Fungi_unidentified_1	0.28	Fungi_unidentified_1	0.28	Fungi_unidentified_1_1	0.28	Fungi_unidentified_1_1	0.28
FungOtu366	TGACTGACTTGGTCATTTAGAGGAAGTAAAAGTCGTAACAAGGTTTCCGTAGGTGAACCTGCGGAAGGATCATTACCGAGTTAGGGTCTCCTCCGTGAGGCCCGACCTCCCAACCCTGTGTCTAACAAACCTGTTTGTGTTGCTTCGGCGGAACGGCAGTGACCTATTCGCCCCCCTGTCACCGGGGGGGACGGTTGTCCGTCGCCGGGGGACTTACGGTCTCACGACCGCCCCTGGAGAGCGTCCGCCGATGGCCCCCAACCAAAAAAACTACCAAACCCAAATTGTGAAACATAACTTCTGAATCAGACCTTTTGATATACCAATCAAAAAACAAAACTTTCAACAACGGATCTCTTGGTTCTGGCATCGATGAAGAACGCAGCGTAG	Fungi	1	Ascomycota	0.61	Eurotiomycetes	0.6	Chaetothyriales	0.6	Chaetothyriales_unidentified	0.6	Chaetothyriales_unidentified_1	0.6
FungOtu367	ACTGACTTGGTCATTTAGAGGAAGTAAAAGTCGTAACAAGGTTTCCGTAGGTGAACCTGCGGAAGGATCATTAAAAAAATGATGAATGTCGGAGGGCGTTCGTTTCGTCGCTCTCCGTGTATTCAACCAACCCGCTCTTGTATTTGGATCAACCAAAAATTAAAACAAAAAAAATACTTATAATAAAAATAAACTTTCAACAACGGATCTCTTGGCTCTCGCATCGATGAAGAACGCAGCGTAG	Fungi	1	Glomeromycota	0.92	Glomeromycetes	0.9	Paraglomerales	0.63	Paraglomeraceae	0.26	Paraglomus	0.26
FungOtu368	CTGACTTGGTCATTTAGAGGAAGTAAAAGTCGTAACAAGGTTTCCGTAGGTGAACCTGCGGAAGGATCATTATCGAGGAAATTCCGGCCGAGGGGCGCTGCCCCGGAGCTGAAATCTTCTACCCTGTCCTTTAGATACCTCTACCTCCTCCCCGGCCACAGCGCCGGGCTGGCTACTCAAAAGAACCTTGCAGTTTACAGTCAATTCAGTACAAAAACAAACAAAATTACAACTTTCAACAATGGATCTCTTGGCTCTGGCATCGATGAAGAACGCAGCGTA	Fungi	1	Ascomycota	0.98	Incertae_sedis_14	0.98	Incertae_sedis_15	0.98	Incertae_sedis_16	0.98	Torula	0.98
FungOtu369	TGACTGACTTGGTCATTTAGAGGAAGTAAAAGTCGTAACAAGGTTTCCGTAGGTGAACCTGCGGAAGGATCATTAGTGATTAACGCAACGCGACCGCAAGGTCGTGTTGCTAACCTTCTACTATACCAACCACTGTTTAAAAATGTATACAAGAATGTCTAGTGCGCTACTTAGCCACGAAAAAGAAAGCTTTAATAAAACTTTCAGCAATGGATCTCTTGGTTCAGGCATCGATGAAGAACGCAGCGTA	Fungi	1	Basidiomycota	0.42	Tremellomycetes	0.04	Filobasidiales	0.02	Filobasidiaceae	0.02	Cryptococcus	0.02
FungOtu370	TGACTTGGTCATTTAGAGGAAGTAAAAGTTGTAACAAGGTTTCCGTAGGTGAACCTGCGGAAGGATCATTAACAAGAAATTCTGCTGCAGTGCCCTTTCGGGGGTGCTGTAGTATATTAACTCGGTCCGAGTCGCAAGGCTTGGGCTGATAAATTAATGTGTGTATGTGTTGACAATGTGTGTGAGATTAATTAGTAGACAACTTTTAACAATGGATCTCTAGGCTCTTGCATCGATGAAGAACGCAGCGT	Fungi	1	Fungi_unidentified	1	Fungi_unidentified_1	1	Fungi_unidentified_1	1	Fungi_unidentified_1_1	1	Fungi_unidentified_1_1	1
FungOtu371	GACTGACTTGGTCATTTAGAGGAAGTAAAAGTCGTAACAAGGTTTCCGTAGGTGAACCTGCGGAAGGATCATTGCCGAACGGACGCTCGTCTGTCCTCCGGGATGACGAGCGTCTTTTTCGACCAACCCATGTGAACTTGTTTATGTGTTTAACACCACTCGCCCGTTGTTAACAACACGGCGAGTGGCTGTCCAAACATTTTATAATAAACCACATTTCTGAAAAACTCTTGACTGAGACTCATAGGTCACGCCTAAAAACGTTGATCTCAAAAACCTAACCATTACAACTTTTAACAACGGATATCTTGGCTCGCGCATCGATGAAGAACGCAGCGTAG	Fungi	1
FungOtu372	ACTGACTTGGTCATTTAGAGGAAGTAAAAGTCGTAACAAGGTTTCCGTAGGTGAACCTGCGGAAGGATCATTAATGAAATGCAAGGACGCTCTTTTTAGAGGTCCGACCCAAATCATTTTCCTTTACACTGTGCACATACTACTTTTTTACACCAATTTTTAACACATCAGTTTTAAGAATGTAAATCAAGTCTCGAAAGAGCAATAAATAAAACAAAACTTTCAGCAACGGATCTCTTGGCTCTCGCATCGATGAAGAACGCAGCGTAG	Fungi	1	Basidiomycota	1	Microbotryomycetes	1	Sporidiobolales	1	Incertae_sedis_25	1	Incertae_sedis_25_unidentified	0.94
FungOtu373	GACTTGGTCATTTAGAGGAAGGAGAAGTCGTAACAATATTTCCGTAGGTGAACCTGCGGAAGGATCATTGTCGTGACCCTTAAACAAAACAGACAGTGAATGTGTCATCCATGTCATCGGGCCAAGGTCCGGCCAAGGCTCCTCACCTTCTCTACGTTGGTGAAGGGCCGCCAAAGAACCCACGGCACCGAAGGCGTCAATGAATACTGATATTGCCTTGCTCGAGTCACATTCGGCCTGCCGATCATGCCCCGTGCAATGTTGCTATCTTAACCAACACGACTCTTGCCAACAGATATCTCGGCTCTTGCATCGATGAAGAACGCAGCGTAGTCA	Fungi	1	Ascomycota	0.49	Incertae_sedis_14	0.08	Incertae_sedis_15	0.08	Incertae_sedis_16	0.08	Knufia	0.08
FungOtu374	GACTTGGTCATTTAGAGGAAGTAAAAGTCGTAACAAGGTTTCCGTAGGTGAACCTGCGGAAGGATCATTAAAGAGAAAGGGGCTAAACACCCCGACCTCCAACCCTCTGTTGTTAAAACTACCTTTGTTGCTTTGGCGGGACCGCTCGGTCTCCGAGCCGCCAGGACCCCTCACAGGGTTCGCGGCGAGTGCCCGCCAGAGTTAAACCAAACTCTTGTTAATAAACCGGTCGTCTGAGTAAAAATTTTGAATTAAATCAAAACTTTCAACAACGGATCTCTTGGTTCTCGCATCGATGAAGAACGCAGCGTAGT	Fungi	1	Ascomycota	1	Dothideomycetes	1	Dothideomycetes_unidentified	0.84	Dothideomycetes_unidentified_1	0.84	Dothideomycetes_unidentified_1	0.84
FungOtu375	GACTGACTTGGTCATTTAGAGGAAGGAGAAGTCGTAACAAGGTTTCCATAGGTTAACCTGCTGAAGGATCATTGTCAAAACTTGTACAGCAGAATGACCTGCGAACTCGTTTTTAACACATGGGGGCGGTGCTCGCTCGTTGTGCGCCTCCCTCTTGTCGCCCGACACACGCAATGTCTTCGGGAGACCACCGAACATCGGCGCGGAAAGCCCCAAGGAATACTACAATCGATAGCCCTATCCTCGTGCCTTGTTCACGGATCATGGGGGGATGCGCGTTGCTCTGATAACACAAACAACTCTCGACAACGAATATCTTAGCTCTCGCATCGATGAAGAACGCAGCGTAG	Fungi	1	Ascomycota	0.35	Incertae_sedis_14	0.03	Incertae_sedis_15	0.03	Incertae_sedis_16	0.03	Pulchromyces	0.02
FungOtu376	TGACTGACTTGGTCATTTAGAGGAAGTAAAAGTCGTAACAAGGTTTCCGTAGGTGAACCTGCGGAAGGATCATTAACACGTATCCACGTATCAACCCCTCTGTGCAAACCTACTTCTTGAAGGCGTGGTTGGAGTGTGGCTGTTCGCATGAGTCCTAATGATGGGAACCTTCTCGGAGGTTCAGGGCTCGAGCAGTCACGCGTTTGACAATCTGCCGCTACTTTTCCATCGTTGGCCCCTTTTTCTAAACTTTTTAACCCCTTGTACTTCTTTGTACTGAACCAATTCTTCGATGCTCTCTCTGAGAGTGACGAAAGATATTACGAAACTTAAGAACAACTCTTAGCAACGGATATCTTGGTTCCCGCAACGATGAAGAACGCAGCGTAG	Fungi	1	Fungi_unidentified	1	Fungi_unidentified_1	1	Fungi_unidentified_1	1	Fungi_unidentified_1_1	1	Fungi_unidentified_1_1	1
FungOtu377	GACTGACTTGGTCATTTAGAGGAAGTAAAAGTCGTAACAAGGTTTCCGTAGGTGAACCTGCGGAAGGATCATCAACAAAAGGGAAAAGGCGTGGGGTTTGCTCCACGAACCGTTCCCGAATCCTGTATTCACCCCAAGTTCCTTAAAAATTTCAATAAAAAACTCTATGCAAAAGACCACCTTCGTTTCGGTGGCGTCTAATGCACTTAGCGAAAACTTTCAACAACGGATCTCTTGGCTCTCGCATCGATGAAGAACGCAGCGTA	Fungi	1	Glomeromycota	0.32	Glomeromycetes	0.3	Diversisporales	0.21	Diversisporaceae	0.14	Diversisporaceae_unidentified	0.04
FungOtu378	TGACTGACTTGGTCATTTAGAGGAAGTAAAAGTCGTAACAAGGTAACCGTAGGTGAACCTGCGGTTGGATCATTACAAAAACAAACAGCGGGGAGGCCCCCCGGGGCCCTCCCCCCTCCTCGTGAGGAAAACCTCTCTGTGCACCGTAGCCGTCTCTGGCGGGCGGGCGTGAGACCCGCCGGGTCTCCGCCTGTCAGCGGGAAAAAAGCCCTCCCCCCCGACGGGGGGCAGGCTCCGCCGTGGACAACCCGCCAAACACTTGCTTGCAAAACCGATGTCCTGTGCCTTGCTGTGTCTGACATTTTCATGCAAAGAAAAAGCTTGAACAACTTTTGGCAACGGATCTCTTGGCTCTCGCATCGATGAAGAACGCAGCGTAGTC	Fungi	1	Chytridiomycota	0.67	Chytridiomycetes	0.54	Spizellomycetales	0.35	Spizellomycetaceae	0.35	Spizellomyces	0.35
FungOtu379	ACTGACTTGGTCATTTAGAGGAAGTAAAAGTCGTAACAAGGTTTCCGTAGGTGAACCTGCGGAAGGATCATTAACGTGTTCTTCAGGCCGTCGGGTCGGCCCTGCACCGGCGGAGACGCCGTGCTGCGGGCTCCCGGCGCGCCTTCCACACCAAACCCCTGTGAACCTTTGGGAGGGCTCGAGAGGGCCGTCCCCTTTACAAACTCTTGTCATTGATAGAATGAACGCGGACTCGTCCGCCTAAACATGTAACAACTTTCAACAACGGATCTCTTGGCTCTCGCATCGATGAAGAACGCAGCGTAG	Fungi	1	Basidiomycota	1	Agaricomycetes	1	Trechisporales	1	Trechisporales_unidentified	1	Trechisporales_unidentified_1	1
FungOtu380	TGACTGACTTGGTCATTTAGAGGAAGTAAAAGTCGTAACAAGGTTTCCGTAGGTGAACCTGCGGAAGGATCATTGCCGAACGGACGCCGTGTGTAAAAATCTCTTCTCGAGATGGCTACATACGGTGTCTTTTTCGACCAACCCATGTGAACCTGTTTATGTGTTTAACACCACTCGATGATTCGTCATCAGGTGGCTGTCCAAACCCATTTTAACAAACCACATTTCTGAAAAACTCTTGACTGAGACTCATAGGTCACGCCTAAAAACGTTGATCTCAAAAATCTAACCATTACAACTTTTAACAACGGATATCTTGGCTCGCGCATCGATGAAGAACGCAGCGTAGT	Fungi	1	Basidiomycota	0.42	Agaricomycetes	0.35	Cantharellales	0.1	Incertae_sedis_24	0.08	Minimedusa	0.08
FungOtu381	TGACTGACTTGGTCATTTAGAGGAAGTAAAAGTCGTAACAAGGTTTCCGTAGGTGAACCTGCGGAAGGATCATTAAAGATTGGCCGAAAGGCCTTATCCTTATATCCCTCACCTCTGTGAACTGTGGACCCTCGGGTCCGTCTTTAACAAACATCAGTGTAATGAACGTATAAATACATAACAAAACAAAACTTTCAACAACGGATCTCTTGGCTCTCGCATCGATGAAGAACGCAGCGTAGTC	Fungi	1	Basidiomycota	0.99	Tremellomycetes	0.99	Tremellales	0.98	Incertae_sedis_12	0.98	Cryptococcus_1	0.98
FungOtu382	TGACTTGGTCATTTAGAGGAAGTAAAAGTCGTAACAAGGTCTCCGTTGGTGAACCAGCGGAGGGATCATTACCGAGTTCCATCTCGACAACCCTTTGTGAACCAATACAATTGTTGCTTCGGCGGCGCGGGACCCCCCGCGCCCGCCGGTAACCTCAGAATCTCTGTTCGAACCCGACGTTACCTCTGAGTGTTCTAAGCGAACTGTTAAAACTTTCAACAACGGATCTCTTGGCTCTAGCATCGATGAAGAACGCAGCGTAG	Fungi	1	Ascomycota	0.99	Sordariomycetes	0.99	Coniochaetales	0.68	Incertae_sedis_46	0.68	Wallrothiella	0.68
FungOtu383	GACTTGGTCATTTAGAGGAAGTAAAAGTCGTAACAAGGTATCTGTAGGTGAACCTGCAGATGGATCATTTCGATGAAAACCTTTTTTCTTGAGGTGTGGCTCGCACCTGTCTAACTAAATCGAGCTACCACATTTTAACACGGTTGCATCGGTTGGCTGTCAAACAGTGCGCGCGGCGATTTATTTCGCCTCCCCGCGCATTGCGAGACGGTCGACATTTACCAAAAACACTGTTGATACCATAGGATTTGAACGTAGATGAAACTCGACTGGTAATGCGGTCGTCTAAAATCTAAAAACAACTTTTGGCAACGGATCTCTTGGTTCTCCCATCGATGAAGAACGCAGCGTAGT	Fungi	1	Basidiomycota	1	Ustilaginomycetes	1	Ustilaginales	1	Ustilaginaceae	1	Pseudozyma	0.97
FungOtu384	GACTGACTTGGTCATTTAGAGGAAGTAAAAGTCGTAACAAGGTTTCCGTAGGTGAACCTGCGGAAGGATCATTACAACGTATCCACGTACAAACTCACGAACTGTTCCCCTTTAGAGTAAACAACTTGTGGATGAAGTTAATGGCTGATTGGCTCTTGCTGATGGAGTTCCGGATTTTCATCTGGAACTGAGAGCTCTCAGTCGCTGGCAAGAAATTGCTGGGACTTCGTTTACTCTACTGCGGTTTTACCGCCCATCAGCGGTGTTGTATTAACCTTTATTAACCCCATGTAAATTTCGAACTGAACTTGTAACCGTTCTGCGGCTGTTCTTGCTGGCTTCGGTCACGGACAGCGTCAACGCAGCTCAGTTATTCTTTTACAAAACAAAGAACAACTC…	Fungi	1	Fungi_unidentified	0.31	Fungi_unidentified_1	0.31	Fungi_unidentified_1	0.31	Fungi_unidentified_1_1	0.31	Fungi_unidentified_1_1	0.31
FungOtu385	TGACTGACTTGGTCATTTAGAGGAAGTAAAAGTCGTAACAAGGTTTCCGTAGGTGAACCTGCGGAAGGATCATCAACAAAAGGGTTTAAAGTGCGTGGGCGGGCGCAAGCTCGTTTCACGTTCTGCACCCGAAATCCTGTATTCACCCCAAGTTCCTTTAAAATTTCAATAAAAAACTTTTTGCAAAAGACCACCTTCGTTTCGGTGGCGTCTAATTGCACAAAGCGAAAACTTTCAACAACGGATCTCTTGGCTCTCGCATCGATGAAGAACGCAGCGTAGT	Fungi	1	Zygomycota	0.04	Incertae_sedis_10	0.04	Mortierellales	0.04	Mortierellaceae	0.04	Mortierella	0.04
FungOtu386	ACTGACTTGGTCATTTAGAGGAAGTAAAAGTCGTAACAAGGTCTCCGTTGGTGAACCAGCGGAGGGATCATTACTGAGTACTACACTCTCTACCCTTTGTGAACTATTATACCTGTTGCTTCGGCGGCGCCCGCAAGGGTGCCCGCCGGTCTCATCAGAATCTCTGTTTTCGAACCCGACGATACTTCTGAGTGTTCTTAGCGAACTGTCAAAACTTTTAACAACGGATCTCTTGGCTCCAGCATCGATGAAGAACGCAGCGTAGTCA	Fungi	1	Ascomycota	1	Sordariomycetes	1	Sordariomycetes_unidentified	1	Sordariomycetes_unidentified_1	1	Sordariomycetes_unidentified_1	1
FungOtu387	TGACTGACTTGGTCATTTAGAGGAAGTAAAAGTCGTAACAAGGTTTCCGTAGGTGAACCTGCGGAAGGATCATTAGTGATTAACGCACACAGGCCGTAAGGTCTGTGTGCTTACCTTCTACTATACCAACCACTGTTTGAAAATGTTACTAGAATGTCATAGTGTGCTACATAGCCACGAAAAAGAAAGCTTTAATAAAACTTTCAGCAATGGATCTCTTGGTTCAGGCATCGATGAAGAACGCAGCGTA	Fungi	1	Chytridiomycota	0.15	Chytridiomycetes	0.11	Olpidiales	0.06	Olpidiaceae	0.06	Olpidium	0.06
FungOtu388	TGACTGACTTGGTCATTTAGAGGAAGTACAAGTCGTAACAAGGTTTCCGTAGGTGAACCTGCGGAAGGATCATCAACTATATTGTTGTGCCAAGCATGACATTAGCTCATCACATTAGTGATTTGCAACATATTAGCATACTGTTATATATTCATAGTCACATTAACATCATAATACTTTTAACAATGGATCTCTTGGCTCTTGCATCGATGAAGAACGCAGCGTAGT	Fungi	1	Fungi_unidentified	0.26	Fungi_unidentified_1	0.26	Fungi_unidentified_1	0.26	Fungi_unidentified_1_1	0.26	Fungi_unidentified_1_1	0.26
FungOtu389	TGACTTGGTCATTTAGAGGAAGTAAAAGTCGTAACAAGGTTTCCGTAGGTGAACCTGCGGAAGGATCATTACTGAATTGTCAACATGAGTTGTTGCTGGTCCTTGAACTGAGGGCATGTGCACACTCTGTTTACACATCCACTCACACCTGTGCACTCTCTCTGTAGTCCTGTAGCTTGGGAGCTTCTGTTCCCTTGCTGTAGTTCTGCACCTTTACACACACACTGTAATAAAGTCTCATGGAATGTATGTCGTGTTTAACGCAATATAATACAACTTTCAGCAACGGATCTCTTGGCTCTCGCATCGATGAAGAACGCAGCGTAG	Fungi	1	Basidiomycota	1	Agaricomycetes	1	Thelephorales	1	Thelephoraceae	1	Thelephoraceae_unidentified	0.72
FungOtu390	CTGACTTGGTCATTTAGAGGAAGTAAAAGTCGTAACAAGGTCTCCGTTGGTGAACCAGCGGAGGGATCATTACTGAAGGTCTACGTACCTAAAACCATTGTGAACCTTTTCCTTTGCTGCCTCGGCGGGCAATCCCAGGGCGGGATTCCTGGCCTCTTTTAGGGGCGTCCGCCGGCGGTGCACCTCTCTAGCTCTTGTCTGCGACAGGCTTCTGAGTGGTCTTGAAAAAACAAGTCAAAACTTTCAACAACGGATCTCTTGGCTCTGGCATCGATGAAGAACGCAGCGTAGTCA	Fungi	1	Ascomycota	0.9	Sordariomycetes	0.57	Sordariales	0.24	Lasiosphaeriaceae	0.16	Fimetariella	0.1
FungOtu391	ACTGACTTGGTCATTTAGAGGAAGGAGAAGTCGTAACAAGGTTTCCGTAGGTGAACCTGCGGAAGGATCATTGTCGTGACCCTTAAACAAAACAGACCGTGAACGCGTCACTCGTGCCGCCGGGCTTCGGCTTGGCACGAGGTCCCCGAGCTCCGTCCGGAAGCGGAGGGGCCACAACAGAACCCACGGCGCCTTAGGCGTCAAGGAAAACCTATATTGCCTTGCGCGGTGGAGTGGTCGGCCTACCTTTCGCTCCCCGCGCTGCGATGATATCTTAATCGACACGACTCTCGGCAACGGATATCTCGGCTCTCGCATCGATGAAGAACGCAGCGTAGTC	Fungi	1	Basidiomycota	0.53	Microbotryomycetes	0.14	Sporidiobolales	0.14	Incertae_sedis_25	0.14	Rhodotorula	0.14
FungOtu392	GACTTGGTCATTTAGAGGAAGTAAAAGTCGTAACAAGGTTTCCGTAGGTGAACCTGCGGAAGGATCATTAGTGAATATTAGGACGTTCAATTTAACTTGAAGTCCGAACTCTCACTTTCTAACCCTGTGCATTTGTTTTGGCTAGTAGGATATTTCGGTATCCGAACACCTCTTCATTTACAAACACTAAGTCTATGAATGTTTAAATTTTATAACAAAATAAAACTTTCAACAACGGATCTCTTGGCTCTCGCATCGATGAAGAACGCAGCGTAG	Fungi	1	Basidiomycota	1	Microbotryomycetes	1	Sporidiobolales	1	Incertae_sedis_25	0.96	Sporobolomyces	0.94
FungOtu393	TGACTGACTTGGTCATTTAGAGGAAGTAAAAGTCGTAACAAGGTTTCCGTAGGTGAACCTGCGGAAGGATCATTACAACAAGGCCTGGGCCTCCCTTCGGGGGGGACCGGCCTGTCTATACACCCACCCTTTGCCTATGTGTACCTCTATCGCTTCCTCGGCAGGCTCGCCTGCCGCCAGGAACCAACTAAACCCTTTGCATTATACATTAACGCTCCGATACCAAACAAAATTATTACAACTTTTAACAATGGATCTCTTGGTTCTGGCATCGATGAAGAACGCAGCGTAG	Fungi	1	Ascomycota	0.96	Dothideomycetes	0.95	Pleosporales	0.94	Pleosporales_unidentified	0.51	Pleosporales_unidentified_1	0.51
FungOtu394	TGACTGACTTGGTCATTTAGAGGAAGGAGAAGTCGTAACAAGGTTTCCGTAGGTGAACCTGCGGAAGGATCATTATCAAAACAGCGGCCTTCGGGCCTCGCTGCACCCTTGTCTTTTGCGCACCGTATTGTTTCCTCGGCGGGCTTGCCTGCCGGTTGGACATCATGAAACCTTTTTGTAGTTGCAATCAGCGTCAGAAAAACAATAATTATTACAACTTTCAACAACGGATCTCTTGGTTCTGGCATCGATGAAGAACGCAGCGTAG	Fungi	1	Ascomycota	1	Dothideomycetes	1	Pleosporales	1	Pyrenochaetopsidaceae	1	Pyrenochaetopsis	1
FungOtu395	TGACTGACTTGGTCATTTAGAGGAAGTAAAAGTCGTAACAAGGTTTCCGTAGGTGAACCTGCGGAAGGATCATTACAACGTATCCACGTACCAAACTCTCGAACCGTTCCCAACAGAGTCAAACACTTGTGGATGAAGTCAATGGCTGTTTGCTTTTCGCTGATGGAGTCCGATGACTTTTGTCAGAGGGCTGAAAGGCACTCGGTCGCTGGAGCTCGTCTCTGGGACTTCGTTTACTCTGTTGCGGTTTTTACCGTCAGCGCTTGTGTTACCATTATTAACCCTTTGAACTTATGAACTGAACTTGATAGCTTTGCGGCTGTCCTTGTTGGCTTCGGTCACGGACAAACTGCCTGGCTTATCACATTTACGAAACAAAGAACAACTCTTAGCAACGGA…	Fungi	1	Fungi_unidentified	0.53	Fungi_unidentified_1	0.53	Fungi_unidentified_1	0.53	Fungi_unidentified_1_1	0.53	Fungi_unidentified_1_1	0.53
FungOtu396	CTGACTTGGTCATTTAGAGGAAGTAAAAGTCGTAACAAGGTCTCCGTAGGTGAACCTGCGGAGGGATCATTAACACTATTTGGCTGTAGTGCATGTCAGCAATGGCATGTCTGCAGTTCAAATTCTATACACACTGTTGAACTCGGTTACCTCGCGTAACCAATCCTCCCTTTGAATTGGAAGCGTTAATGATAGTTTGTAGTGGGTTGATTAATCAACGACTATCATTAGCTATCAAAGCTTGACTTTGAAGTTTCCTTTTCTTAGGCAATTCCACTTTATATTTCCTCCACTATAGAAATGAACCCATTTCACACCTTCGTACTCCAATTGACTGATCAAAGAATGCTTGCGAAACCCGAAAGGGAATCAATAGCAGGACTAAGATAATTCTTAAAC…	Fungi	1	Fungi_unidentified	0.27	Fungi_unidentified_1	0.27	Fungi_unidentified_1	0.27	Fungi_unidentified_1_1	0.27	Fungi_unidentified_1_1	0.27
FungOtu397	TGACTGACTTGGTCATTTAGAGGAAGTAAAAGTCGTAACAAGGTCTCCGTAGGTGAACCTGCGGAGGGATCATTAACACGTGCCACAACACGTTTTAAACCAATCGCTCTGTGAACACAAACCCAACTCCCTTCACATGTGGACGATCGAACAACCATCAGGGTGGAGTGTGGGATACGGATCTTCTTCGGAAGGCACTCTGTATCTCACAACTATGGCTCGGTCTAGGGCACCTCGAGTGTCCAATCCTATGTGAAGTGATGCGCGACCACCTGGCAGTATGCCCTTTCAAGGCTTGCTTGAGCTTCGGCTCTTTCAATGCTGCGACTGAGCAAGCGTTCTGCCGAATTTGTTTAACCCCATTTTTAACCCCTTTAACAACATACTAATAACTGAACC…	Fungi	1	Fungi_unidentified	0.54	Fungi_unidentified_1	0.54	Fungi_unidentified_1	0.54	Fungi_unidentified_1_1	0.54	Fungi_unidentified	0.54
FungOtu398	TGACTGACTTGGTCATTTAGAGGAAGTAAAAGTCGTAACAAGGTTTCCGTAGGTGAACCTGCGGAAGGATCATTAACACGTATCCACGTATCAACCCCTCTGTGCTACTGATGATTGTAAGGTTGGTCTTAGTCTGGCAGTTCGCATAGATCTCAACGATGGAAGGCCTTACCCTTCGGGTGTAGGCCTTGAGGTCTGAGCTGTCAGGTGTTTGACGACTGGCCGATATTTTCCCATCGTTAGCCCTTTCACAACCCAATTTTTAACCCCTTTGTACTTCTTCTGTACTGAACCAATTCCTTCGAGTTCTCTTCGCAAGAAGACGAGCACGAAAGATATTACGAAACTAAAGAACAACTCTTAGCAACGGATATCTTGGTTCCCGCATCGATGAAGAAC…	Fungi	1	Fungi_unidentified	1	Fungi_unidentified_1	1	Fungi_unidentified_1	1	Fungi_unidentified_1_1	1	Fungi_unidentified_1_1	1
FungOtu399	TGACTGACTTGGTCATTTAGAGGAAGTAAAAGTCGTAACAAGGTTTCCGTAGGTGAACCTGCGGAAGGATCATTACCTTCTAGTTATTTTGACTAGTCGGGGGCTGGCTTGCGATGTCCCAAAAGGACCCCTGCCGCCCTGGCTACATCCTTGTCTATTGCGTACTACATGTTTCCTCGGTAGGCTTGCCTGCCGATTGGACAACCATTAAACTCTTTTGTAATTGCAATCAGCGTCTGAAAATAATTTTAATTATTACAACTTTCAACAACGGATCTCTTGGTTCTGGCATCGATGAAGAACGCAGCGTA	Fungi	1	Ascomycota	0.93	Dothideomycetes	0.84	Pleosporales	0.62	Pleosporales_unidentified	0.28	Pleosporales_unidentified_1	0.28
FungOtu400	TGACTGACTTGGTCATTTAGAGGAAGTAAAAGTCGTAACAAGGTTTCCGTAGGTGAACCTGCGGAAGGATCATTACCAATTCAACGGTGTGGTCGCGGCCTCCGGGGGCTCCCCCCGGGCGGTAGAGGTAACACTCTTACGCGCCACATGTCTGAATCCTTTTTTTACGAGCACCTTTCGTTCTCCTTCGGTGGGGCAACCTGCCGTTGGAACTTATCAAAACCTTTTTTGCATCTAGCATTACCTGTTCAGATACAAACAATCGTTACAACTTTCAACAATGGATCTCTTGGCTCTGGCATCGATGAAGAACGCAGCGTAG	Fungi	1	Ascomycota	1	Dothideomycetes	1	Pleosporales	1	Pleosporales_unidentified	0.99	Pleosporales_unidentified_1	0.99
FungOtu401	TGACTGACTTGGTCATTTAGAGGAAGTAAAAGTCGTAACAAGGTTTCCGTAGGTGAACCTGCGGAAGGATCATTATGAATCAGTAGCTTGCTACTGTGTTGGGGGAGAATGGGAAAGTCCTGGCTGAAAAGCTAATGTACCGGTACCTGCACCCCTATCATACCCTTGTCTTTTGAGTACTTATGTTTCCTTGGTAGGCTTGCCTACCAAAAGGACAAACTTGAAACCTTTTTAAGTATCAATCAGCGTCTGAAAATAAATTAATATTTACAACTTTCAACAACGGATCTCTTGGTTCTGGCATCGATGAAGAACGCAGCGTAG	Fungi	1	Ascomycota	0.81	Dothideomycetes	0.81	Incertae_sedis_8	0.65	Incertae_sedis_19	0.65	Leptospora	0.65
FungOtu402	GACTTGGTCATTTAGAGGAAGTAAAAGTCGTAACAAGGTTTTCGTAGGTGAACCTGCGGAAGGATCATTAGTGAATTCGGGAGTTCAGCTCTGAAATATGAGTCTGACCCCATTCCTTTCCAATTAACACTTGTGCATTTTTCCTTCAGCGATCCCTTAGAGGAAAGCTGGGAAAGCTCTTGTGATTGTAAACACAGTCGAGGATGTAAATCCAAATTGAAAAAGTTATAAACAACTATAAACGGTGGATCTCTTGGCTCTCGCATCGATGAAGAACGCAGCGTAG	Fungi	1	Basidiomycota	1	Agaricostilbomycetes	1	Agaricostilbales	1	Agaricostilbaceae	1	Sterigmatomyces	1
FungOtu403	TGACTGACTTGGTCATTTAGAGGAAGTAAAAGTCGTAACAAGGTCTCCGTTGGTGAACCAGCGGAGGGATCATTAAAGAGTTGAAAAACTCCCAAAACCACTGTGGACTTTACCATTATTTGTTGCTTCGGCGGTGAACGGGTTCGACCAGCGAGCCGCCGAAGGTCACCTAAACTTTGTATTTATGTAGTGCATCTCTGAGTATAAAGAAAACAAGTCAAAACTTTCAACAACGGATCTCTTGGTTCTGGCATCGATGAAGAACGCAGCGTAGT	Fungi	1	Ascomycota	1	Sordariomycetes	1	Sordariomycetes_unidentified	1	Sordariomycetes_unidentified_1	1	Sordariomycetes_unidentified_1	1
FungOtu404	CTGACTTGGTCATTTAGAGGAAGTAAAAGTCGTAACAAGGTTTCCGTAGGTGAACCTGCGGAAGGATCATTAACGAGAAGTTTGGTATTCAGTTAGAGGGTAATACCCTCTGCTGGCCAACCTCCCACCCTTTGCCGATACCTTTGATGTTGCTTTGGCGGGCTATACCCGCCAGAGGTCAAACCCGTTATAAACTGTCGTTAAAGGTTGCCTGAATTTAACAAAACTTTCAACAACGGATCTCTTGGTTCCGGCATCGATGAAGAACGCAGCGTAG	Fungi	1	Ascomycota	0.65	Leotiomycetes	0.24	Leotiomycetes_unidentified	0	Leotiomycetes_unidentified_1	0	Leotiomycetes_unidentified_1	0
FungOtu405	TGACTGACTTGGTCATTTAGAGGAAGTAAAAGTCGTAACAAGGTCTCCGTAGGTGAACCTGCGGAGGGATCATTAGTGAAATCAAACTTGCGGGAGGATGTGCTGGCCTTGTCGCACGTGCACTCCAAACGCTAATCCACTTACCCCTGTGCACCTTTGACCTTGACCCTGCCTCTTGTCGACTCCGGTCGGCGCTCGAAGAGCTGGTCTTGGTACTTTACACACTCGTTGTCTCAGAATGTCTCTTGTGCTTAATGCGCAGAAATACAACTTTCAACAACGGATCTCTTGGCTCTCGCATCGATGAAGAACGCAGCGTAG	Fungi	1	Basidiomycota	0.75	Tremellomycetes	0.14	Tremellales	0.14	Tremellales_unidentified	0.14	Tremellales_unidentified_1	0.14
FungOtu406	TGACTGACTTGGTCATTTAGAGGAAGTAAAAGTCGTAACAAGGTCTCCGTTGGTGAACCAGCGGAGGGATCATTACTGAGTTATCTAACTCCCAAACCTTTGTGAACATACCATTGTTGCTTCGGCGGATTCGTCCCGGGCGCGCTCTCGAGCGTGATCCGGAACCAGGCGGCCGCCGAGGGTATCAAACTCTTGTTTTTATAGTGGACTTCTGAGTATCATGAGTAAATAAATCAAAACTTTCAGCAACGGATCTCTTGGTTCTGGCATCGATGAAGAACGCAGCGTAG	Fungi	1	Ascomycota	0.96	Sordariomycetes	0.96	Hypocreales	0.95	Cordycipitaceae	0.78	Beauveria	0.78
FungOtu407	TGACTGACTTGGTCATTTAGAGGAAGTAAAAGTCGTAACAAGGTTTCCGTAGGTGAACCTGCGGAAGGATCATCAACAATTAGACCGATTTAATGGTCTGTTTGATATTCTTGACAAGAATGATTGACCATTGATGGTTTGATCTTTGACTAGATGGTGTGTAGACGGTTATGGTTTGACATTTGGTTGACATTTGGTTGACATTTGGTTGACATTTGGTTGACATTTGGTTGACATTTGTTTGGCATCTGTTTGACACTACCGTCTGCACACCGTCCATGGTCTGATTAATATTATACTGGATATATTCTTATTGAACAGGATTTACAGACCGGTTATGGTGTAATGCCACCGGTATACAAACCAATTATAAAACTTTCGGCAATGGATCTCTCGGCT…	Fungi	1	Basidiomycota	0.48	Microbotryomycetes	0.18	Sporidiobolales	0.17	Incertae_sedis_25	0.17	Rhodotorula	0.17
FungOtu408	TGACTGACTTGGTCATTTAGAGGAAGTAAAAGTCGTAACAAGGTTTCCGTAGGTGAACCTGCGGAAGGATCATTACCAAGTGCCCGGTATAGGTATGCCTACCAGCTGCCTCTATCGCGTGCCATCCTTACCACCCTTGTCTATGTATACCTTTGTCATCCCTCGGCTAGGTTCGCGTAACCCAGCCGGTCGGGACCCTAAACACCCTTGTAATAAAGCATTCTATTTTCTGATACCCTTTAAAAAAGTAACAACTTTCAACAATGGATCTCTTGGTTCTGGCATCGATGAAGAACGCAGCGTAG	Fungi	1	Fungi_unidentified	0.12	Fungi_unidentified_1	0.12	Fungi_unidentified_1	0.12	Fungi_unidentified_1_1	0.12	Fungi_unidentified_1_1	0.12
FungOtu409	ACTGACTTGGTCATTTAGAGGAAGTAAAAGTCGTAACAAGGTTTCCGTAGGTGAACCTGCGGAAGGATCATTATTGAATGAATGTAGAGTTGGTTGTCGCTGGCCCTCTTGGGCATGTGCACGCCTTCTCTTTCATCCACACACACCTGTGCACTTGTGAGACGGAGGACTTTCATTAGTCTTCCGTCTACTTAATCACACAAACTCATTTAATTAAATTGAATGTAATTGATGTAACGCATCATTAGAACTAAGTTTCAACAACGGATCTCTTGGCTCTCGCATCGATGAAGAACGCAGCGT	Fungi	1	Basidiomycota	1	Agaricomycetes	1	Cantharellales	1	Ceratobasidiaceae	1	Ceratobasidiaceae_unidentified	0.7
FungOtu410	ACTGACTTGGTCATTTAGAGGAAGTAAAAGTCGTAACAAGGTTTCCGTAGGTGAACCTGCGGAAGGATCATTACCACATCCAAAATCTTACAAACCCACAAGTGTGAAGTTGTGATGAGGAACTTTCTTCATTTTTTTTTGAACCCCTTTTGAACTTTTTACCAAGAGAATAAGCAAGACTAAAAACAAAATGAGAAAAGAGAAAACAACTTTTAACGGTGGATCTCTTGGCTCGTGCATCGATGAAGAACGCAGCGTAGTCA	Fungi	1	Chytridiomycota	0.27	Chytridiomycota_unidentified	0.24	Chytridiomycota_unidentified_1	0.24	Chytridiomycota_unidentified_1	0.24	Chytridiomycota_unidentified_1_1	0.24
FungOtu411	GACTTGGTCATTTAGAGGAAGTAAAAGTCGTAACAAGGTTTCCGTAGGTGAACCTGCGGAAGGATCATTAGCGAGAGCCTGCCACCGATGAGTCGGTGAGCAAGCGCGCCATCCTTGTGTTGTGTGTCTGGTGTTGTGTGTGTGCATACGCTTGCCGTGTGCACATGCGCGCATTTTTCTCACTCTATTCATTTGTGTCTGATCATCATGCCCGCATGGGCACAAACAACCGAAAACTGCCAGCAATGGATCACTCGGTTCTCGCATCGATGAAGAACGCAGCGTAGTC	Fungi	1	Basidiomycota	0.47	Microbotryomycetes	0.09	Sporidiobolales	0.09	Incertae_sedis_25	0.09	Rhodotorula	0.09
FungOtu412	ACTGACTTGGTCATTTAGAGGAAGTAAAAGTCGTAACAAGGTTTCCGTAGGTGAACCTGCGGAAGGATCATTACTGCTTGCTTATGACCTCTGGATGGGAAACCATGCAGTTGTCAGGCTTGCTACCCTTGTCTATACAAGACCTCTCGTTATTTCCCTCGGCAGGGCAACCTGCCGCTGGGCACTCTTAAACCTTTTGTTTACAGAATTACCTTCTGAACCACACAAAATAATCACAACTTTTAACAATGGATCTCTTGGTTCTGGCATCGATGAAGAACGCAGCGTAGTC	Fungi	1	Chytridiomycota	0.1	Neocallimastigomycetes	0.09	Neocallimastigales	0.09	Neocallimastigaceae	0.09	Orpinomyces	0.09
FungOtu413	ACTGACTTGGTCATTTAGAGGAAGTAAAAGTCGTAACAAGGTCTCCGTTGGTGAACCAGCGGAGGGATCATTATCGAGTTCTAAAAAACTCCCAAACCCATGTGAACATACCTTTTGTTGCTTCGGCGGGATCGCCCCGGGTGCCATTCAGTTGCGCCCCGGAGTCAGGCGCCCGCCAGAGGACCGAAACTCTTGTATTATTGAGAATTTCTGAGTGGATTAAACAAATAATCAAAACTTTCAACAACGGATCTCTTGGTTCTGGCATCGATGAAGAACGCAGCGTAG	Fungi	1	Ascomycota	0.99	Sordariomycetes	0.99	Hypocreales	0.97	Bionectriaceae	0.62	Stephanonectria	0.56
FungOtu414	GACTTGGTCATTTAGAGGAAGTAAAAGTCGTAACAAGGTTTCCGTAGGTGAACCTGCGGAAGGATCATTACCGAGTTGATTCGGGCTCCGTCCCGATCCTCCCACCCTTTGTATACCTACCTCTGTTGCTTTGGCGGGCCGCGGTCTTCCGCGGCCGCCCCCCGATTTTGGGGGGTGGCTAGTGCCCGCCAGAGGACTATCAAACTCCAGTCAGTAAACGTTGCAGTCTGAAAAAAATATTAAATAAACTAAAACTTTCAACAACGGATCTCTTGGTTCTGGCATCGATGAAGAACGCAGCGT	Fungi	1	Ascomycota	1	Dothideomycetes	1	Botryosphaeriales	1	Botryosphaeriaceae	1	Macrophomina	1
FungOtu415	CTGACTTGGTCATTTAGAGGAAGTAAAAGTCGTAACAAGGTTTCCGTAGGTGAACCTGCGGAAGGATCATTAAAAAAGTTTGGTTATGAACTCTCATACCAAGTTTCCACTCAGCGTATCTGTCCACTGTAAGCTTCCGTTCGGCGTGGGTCCTCGGATCCCCTCCTATCGGGCCCAATCAGGGCTCGGTTGGGAGTGTCCAGACGGGAGCCAATAGCAAACTCAACCTCTTAGTTGTACGTAATGTCTGATATGTTGCAAAGCAATATTTAAAACTTTCAACAATGGATCTCTTGGTTCTCGCATCGATGAAGAACGCAGCGT	Fungi	1	Ascomycota	0.46	Saccharomycetes	0.15	Saccharomycetales	0.15	Saccharomycetaceae	0.12	Naumovozyma	0.12
FungOtu416	TGACTGACTTGGTCATTTAGAGGAAGTAAAAGTCGTAACAAGGTTTCCGTAGGTGAACCTGCGGAAGGATCATTAGCAAGATTGCGCGTCATGCGGACAGCATTGACGCGCAAGTATGCCATCCTTGTGTTGTGTTGACTTGTCAGTGTATGTGTGCCTCTATGGCTTTTTGGTCATGGGCACACACTACTCTTTCTTTAAACTCTGTCTTTACCTTCTGAACCTCTTGTGTGTGCCTGGAAACAGGTCACCAGAACAACCGAAAACTGCCAGCAATGGATCACTCGGTTCTCGCATCGATGAAGAACGCAGCGTAG	Fungi	1	Basidiomycota	0.41	Microbotryomycetes	0.15	Sporidiobolales	0.15	Incertae_sedis_25	0.15	Rhodotorula	0.15
FungOtu417	TGACTGACTTGGTCATTTAGAGGAAGTAAAAGTCGTAACAAGGTCTCCGTAGGTGAACCTGCGGAGGGATCATTAACACGTTTCCAAAACGTTTATCAACCCAATCACCGTGAACCTATACACTCCCTTTGCAGTTGTGATCGAACGAACAATCATCAGGGTGGAGTTCAGTGCTTGCAAAAGTATCTGGGCTATGACTCGTTCTAGGGGCCTTCGAGGCTTCAATCCGCTGTGAAGTGTATGCGCGACCACCTGGCAGTCTACAACCCCTTCTTCGGGAGGGCGAGTAGCGTTCTGCCGAATGTTTAACCCCAATATTTTAACCCCTTTAACAACATACTAATAAACTGAACCATATTTTTCAACATATGGCCGCGTATGTGGTCATGTGTGAAAAAG…	Fungi	1	Fungi_unidentified	0.69	Fungi_unidentified_1	0.69	Fungi_unidentified_1	0.69	Fungi_unidentified_1_1	0.69	Fungi_unidentified_1_1	0.69
FungOtu418	CTGACTTGGTCATTTAGAGGAAGTAAAAGTCGTAACAAGGTCTCCGTTGGTGAACCAGCGGAGGGATCATTACAGAGTTATCACAACTCCAAACCCAATGTGAACCTTACCTCTTGTTCTGTTGCCTCGGCGGGCGGGGTTCGGCTCTCCGACAGGAGGTCCGCCGTCTCCCCAACCGCCGGCAGCATCAAACTCTAGGTTTCATAGCGGATCTATCTTCTGATTGAAAAGCAAGCAATGAATCAAAACTTTCAACAACGGATCTCTTGGTTCTGGCATCGATGAAGAACGCAGCGTAG	Fungi	1	Ascomycota	0.8	Sordariomycetes	0.68	Sordariales	0.09	Cephalothecaceae	0.08	Albertiniella	0.06
FungOtu419	GACTTGGTCATTTAGAGGAAGTAAAAGTCGTAACAAGGTTTCCGTAGGTGAACCTGCGGAAGGATCATTACCGAGTTAGGGTTTGCCTTTTTAGGTGCCCGACCTCCCAACCCTTTGTCTATGATACCTATTGTTGCTTCGGCGCGCCCGAGGGGTCGTACCCTCGCCTGGACTCGTGCCGGGAGCGTGGCCGCCGATGGCCCAATTTGAACTATTGAACCCAAAACCTGTCGTCTGAAAACGTTATGATTTACAATCAAAAACAAAACTTTCAACAACGGATCTCTTGGTTCTGGCATCGATGAAGAACGCAGCGTAGTCA	Fungi	1	Ascomycota	1	Eurotiomycetes	1	Chaetothyriales	1	Incertae_sedis_42	1	Strelitziana	1
FungOtu420	CTGACTTGGTCATTTAGAGGAAGTAAAAGTCGTAACAAGGTCTCCGTTGGTGAACCAGCGGAGGGATCATTACCGAGTTTACAAACTCCCAAACCCCTGTGAACTTATACCACAAACGTTGCTTCGGCGGGTTTTACGCCCCGGAACGCCGCCCCCTCAGGGGACCGGCACCGGATCCATGGCGCCCGCCGGAGGACCCAAACTCTTCTGTATTTTACAATGCATGTCTGAGTGGATTTAATATCAAATGAATCAAAACTTTCAACAACGGATCTCTTGGTTCTGGCATCGATGAAGAACGCAGCGTAG	Fungi	1	Ascomycota	1	Sordariomycetes	1	Hypocreales	1	Hypocreales_unidentified	0.99	Hypocreales_unidentified_1	0.99
FungOtu421	CTGACTTGGTCATTTAGAGGAAGTAAAAGTCGTAACAAGGTTTCCGTAGGTGAACCTGCGGAAGGATCATTATGAATTTGAACCTGTGTGTGGTTGGCTGTTGTTTGTGTTTTTGCAAACGCGCGCTTTCCCGCAGTTCTTTTTCTGTGAACTGTTCTCATATTCTCAATTTATTTTGAGAGTTTGGGTTACTTTTTGTTTTCTTGTATTATTCCAATTTTTTTTTTGAGTAATTCTTGCAAAAGAATGAAAAAAAATATAAAACCAAGACAACTTTCAGCAATGGATCTCTTGGCTCTTGCATCGATGAAGAACGCAGCGT	Fungi	1	Fungi_unidentified	0.96	Fungi_unidentified_1	0.96	Fungi_unidentified_1	0.96	Fungi_unidentified_1_1	0.96	Fungi_unidentified_1_1	0.96
FungOtu422	TGACTGACTTGGTCATTTAGAGGAAGTAAAAGTCGTAACAAGGTTTCCGTAGGTGAACCTGCGGAAGGATCATTAACGATTTCGGTTTACACCGTTTTCTACCTATGTCTACGCGTACCACACGTTTCCTCGGGGGGCTTGCCCCCCGTTAGGACTTTACATCAACCTTTTTGCAATAGCAGTCAGCGTCTGATAAATAATTTAATTATTAAAACTTTCAACAATGGATCTCTTGGTTCTGGCATCGATGAAGAACGCAGCGTAGT	Fungi	1	Ascomycota	0.7	Dothideomycetes	0.66	Dothideomycetes_unidentified	0.62	Dothideomycetes_unidentified_1	0.62	Dothideomycetes_unidentified_1	0.62
FungOtu423	TGACTGACTTGGTCATTTAGAGGAAGGAGAAGTCGTAACAAGGTTTCCGTAGGTGAACCTGCAGAAGGATCATTGTCGTGATCCTTAAACAAAACAGACCGTGAGTGTGTCATCCATGTCATCGTGCCACGGTCCGGCCAAGGCTCCTCACCTTCTCCACATTGGTGAAGGGCCGCCAAAGAACCCACGGCGCCGAAGGCGTCAAGTAACACTGATATTGCCTTGCTCGGGTCATGTTCGGCGTGCCGGTCATGCCCTGTGCAATTTTGCTATCTTAACCAACACGACTCTCGGCAATGGATATCTCGGCTCTCGCATCGATGAAGAACGCAGCGTAGTC	Fungi	1	Basidiomycota	0.58	Ustilaginomycetes	0.15	Urocystidales	0.15	Glomosporiaceae	0.05	Thecaphora	0.05
FungOtu424	ACTGACTTGGTCATTTAGAGGAAGTAAAAGTCGTAACAAGGTTTCCGTAGGTGAACCTGCGGAAGGATCATTAAAAAAAATTATCGAGCGCTGCGGGAGGGCTGAGGCGAAAAGCCCGACGCCTCCCGTACCTCAAACCCCTTGCAAGAGCGTAAAACTTGTTGCTTTGGCGCGCTGGCCTCGCGGCCACCGCCAGAAGGTTGCGAAACTCGTCTCAACCGTGAAGTCAGAGCCATACCGAAAAAATTTTTAAAACTTTCAACAACGGATCTCTTGGTTCTCGCATCGATGAAGAACGCAGCGT	Fungi	1	Ascomycota	0.66	Incertae_sedis_14	0.19	Incertae_sedis_15	0.19	Incertae_sedis_16	0.19	Pulchromyces	0.15
FungOtu425	GACTGACTTGGTCATTTAGAGGAAGGAGAAGTCATAACAAGGTTTCTGTAGGTGAACCTGCGGAAGGATCATTGTCGTGACCCTTAAACAAAACAGACCGTGAATGTGTCATCCATGTCGTCGGGCCACGGTTCGGCCAAGGCTCCTCACCTTCTCTACATTGGTGAAGGGCCGCCAAAGAATCCACGGTGCCGAAGGCATCAAGGAACACTGATATTGCTTTGCTCGGGTCATGTTCGGCCTGCCGGTCATGCCCCGTGCAATGTTGCTATCTTAACCAACACAACTCTCGGCAATGGATATCTCGGCCCTCGCATCGATGAAGAACGCAGCGTAG	Fungi	1	Basidiomycota	0.5	Exobasidiomycetes	0.17	Tilletiales	0.16	Tilletiaceae	0.16	Tilletia	0.16
FungOtu426	ACTGACTTGGTCATTTAGAGGAAGTAAAAGTCGTAACAAGGTCTCCGTTGGTGAACCAGCGGAGGGATCATTACCAGAGTGCCTTTTGGCTCTCCAACCCACTGTGAACATACCTACGTTTCCCTCGGCGGGCTCAGCGCGTTGCGGTTCTGCCGCCTCGCGTCCGCCGGGGGCACCCAAACTCGAATTTATATCGTGTATCTCTGAGGGGCGAAAGCCCGTAAAACAAATGAATCAAAACTTTCAACAACGGATCTCTTGGCTCTGGCATCGATGAAGAACGCAGCGT	Fungi	1	Ascomycota	1	Ascomycota_unidentified	0.99	Ascomycota_unidentified_1	0.99	Ascomycota_unidentified_1	0.99	Ascomycota_unidentified_1_1	0.99
FungOtu427	TGACTTGGTCATTTAGAGGAAGTAAAAGTCGTAACAAGGTCTCCGTAGGTGAACCTGCGGAGGGATCATTACTGAGTTTTCAACTCTCCAAACCATGTGAACTTACCACTGTTGCCTCGGTGGTTGGTCTTCGGACTGACCACCGGTGGACTACTAAACTCTTGTTAATTTTTGGCATTCTGAATCATAACTAAGAAATAAGTTAAAACTTTCAACAACGGATCTCTTGGTTCTGGCATCGATGAAGAACGCAGCGTAGTC	Fungi	1	Ascomycota	0.9	Sordariomycetes	0.9	Xylariales	0.9	Incertae_sedis_9	0.9	Microdochium	0.9
FungOtu428	TGACTGACTTGGTCATTTAGAGGAAGTAAAAGTCGTAACAAGGTTTCCGTAGGTGAACCTGCGGAAGGATCATTATTGAGCTTATGGAAGAGCCTTTTCTAGCCTGTTCCTGTTTCGGGAGCAAGCTTTGGAAGGTAGCTCTTCCTTCTCTCTTCACCCATTTGCTATTATTTCTTAAGTTGCTTTGGCAGGCTGCACGTCCGTCCACCTGCCAAGGGAAACCTTTAAACCCTTTTTTATCCAATAATCGGGATGTCTTTTGTCTGATTTATTATGACTTAATAAGTTTATAAAACTTTCAACAACGGATCTCTTGGTTCTGGCATCGATGAAGAACGCAGCGTAGTCA	Fungi	1	Zygomycota	0.08	Incertae_sedis_10	0.08	Mortierellales	0.08	Mortierellaceae	0.08	Mortierella	0.08
FungOtu429	TGACTGACTTGGTCATTTAGAGGAAGTAAAAGTCGTAACAAGGTTTCCGTAGGTGAACCTGCGGAAGGATCATTAATAGTCAAGGTGCCTGTGCATTCCACGCCTCTTTGAGAGGTACAGGTACGTCAAGCGTGGTTGTTCCGTGTTGCTGTTTGTTTATTCCTGGCGAGCCAGTGCTTCGTATGACGGGTTGGGAGGGTTGATCCGTGGCTCGCCAAAGGATGATCATCATTCCATTTGTATGAACATTAGAGCGCGTCAAGCGTGAATACAATTTATTGTACAACTGTTAGCAATGGATCACTTGGTTCTCGCATCGATGAAGAACGCAGCGTAGTC	Fungi	1	Basidiomycota	0.42	Agaricomycetes	0.24	Agaricales	0.1	Marasmiaceae	0.03	Gymnopus	0.03
FungOtu430	GACTGACTTGGTCATTTAGAGGAAGTAAAAGTCGTAACAAGGTCTCCGTTGGTGAACCAGCGGAGGGATCATTACCGAGTTTACAACTCCCAAACCCTTTGTGAACCTTACCTATCGTTGCTTCGGCGGGACCGCCCCGGCGCCTTCAAACCGCGCCGGAACCAGGCACCCGCCGGAGGTACACAAACTCTTGTTTTATTCAGTATCTCTGAGTGGCGAAAGCAAAAATAAATCAAAACTTTCAACAACGGATCTCTTGGTTCTGGCATCGATGAAGAACGCAGCGTAG	Fungi	1	Ascomycota	0.99	Sordariomycetes	0.98	Hypocreales	0.96	Bionectriaceae	0.16	Stromatonectria	0.16
FungOtu431	TGACTTGGTCATTTAGAGGAAGTAAAAGTCGTAACAAGGTCTCCGTTGGTGAACCAGCGGAGGGATCATTACCGAGTGTTTCTACTCTAAACCCACTGTGAACCTTACCACTGTCGTTGCTTCGGCGGGCGTCCGCGCCCGCCGGCAGCACCCAAACTCTTGATTTTTGTATGCCTCTCTGAGTACTAAAGACAAAACAATCAAAACTTTCAACAACGGATCTCTTGGCTGTGGCATCGATGAAGAACGCAGCGTAG	Fungi	1	Ascomycota	1	Sordariomycetes	1	Microascales	1	Microascaceae	1	Graphium	1
FungOtu432	CTGACTTGGTCATTTAGAGGAAGTAAAAGTCGTAACAAGGTTACCGTAGGTGAACCTACGGAAGGATCATTATTGAAAGCTTCGGCTTTCTCTAATACCAATCACCCTTATTTGTCTACCATTACCATTTGTTGCTTCCACAGATTGATAGAATCACTTCTGTGGGTAGTTATTTATAATTCTGTATAAGGTTGTCTATATAATATTAGTTATTAAAACTTTCAACAACTGATCTCTACACTCCTGCATCGATGAAGAACGCAGCGTAGTCA	Fungi	0.99	Basidiomycota	0.48	Tremellomycetes	0.22	Tremellales	0.22	Incertae_sedis_12	0.22	Derxomyces	0.15
FungOtu433	TGACTGACTTGGTCATTTAGAGGAAGTAAAAGTCGTAACAAGGTTTCCGTAGGTGAACCTGCGGAAGGATCATTAACACTAATGAAATCCAAAACCTTTTGGATCAACCCAACCTTTAGCGAACCGTTCGTCCCTTTTTTCCTTTTGCCTCACATACAATTTATCAAACGCAACTCTGATGTAAAGTGTCTGATTCTTTATTCCCGCTGCGACGAACTCGTAGCAGGAATCAAAAATCTAACGCAATACAACTCTTAACAACGGATATCTTGGCTCTCGCATCGATGAAGAACGCAGCGTAG	Fungi	1	Fungi_unidentified	0.22	Fungi_unidentified_1	0.22	Fungi_unidentified_1	0.22	Fungi_unidentified_1_1	0.22	Fungi_unidentified_1_1	0.22
FungOtu434	GACTGACTTGGTCATTTAGAGGAAGTAAAAGTCGTAACAAGGTTTCCGTAGGTGAACCTGCGGAAGGATCATTAACACGTATCCACGTATCAACCCCTCTGTGCAACTCAGCTCGTGAAGGTTCGGTCGGAGTTGTGCTCATTCGATCTTAATGATGGGAGTCTTCTCTCTTTCTCGCCTGCGCGGCAGTTCGCTAGAGAGGCTCGGGATCTATGAATGGGTGCCGCGTTTGACGACTGGGCCGATATTTTCCCATCATTAGGCTTTCTTTGACCCATTTTTAACCCCTTGTACTTCTTATGTACTGAACCAATTCTTCGAGTTTCGGCTTCGGCTGAGATACGAAAGATATTACGAAACTAAAGAACAACTCTTAGCAACGGATATCTTGGTTCCCGC…	Fungi	1	Fungi_unidentified	1	Fungi_unidentified_1	1	Fungi_unidentified_1	1	Fungi_unidentified_1_1	1	Fungi_unidentified_1_1	1
FungOtu435	CTGACTTGGTCATTTAGAGGAAGTAAAAGTCGTAACAAGGTTTCCGTAGGTGAACCTGCGGAAGGATCATTAACCGTTACAAACAGTGTGTGATGCGGCCGCCGAGGTGAATAGCCTCTGGTTGGTATGGGGTTCGCCCCTTCACGCTCACGCGTCTGCCATCCTTACTTTACGAGCACCTTCTGTTCTCCCTCGGCAAGGGCCTCGCCCTGCCGTTGGAACTACAAAACTCTTTTTTGCATCTAGCATTACCTGTTCCGACAAAAACAATCGTTTACAACTTTCAACAATGGATCTCTTGGCTCTGGCATCGATGAAGAACGCAGCGTAGT	Fungi	1	Ascomycota	1	Dothideomycetes	1	Pleosporales	1	Montagnulaceae	1	Montagnulaceae_unidentified	1
FungOtu436	TGACTGACTTGGTCATTTAGAGTCATTTAGAGGAAGTAAAAGTCGTAACAAGGTTTCCGTAGGTGAACCTGCGGAAGGATCATTACCTAGAGTTGTAGGCTTTGCCTGCTATCTCTTACCCATGTCTTTTAAGTACCTTCGTTTCCTCGGCGGGTTCGCCCGCCGATTGGACAATTTAAACCATTTGCAGTTGCAATCAGCGTCTGAAAAAACTTAATAGTTACAACTTTCAACAACGGATCTCTTGGTTCTGGCATCGATGAAGAACGCAGCGTAGTCA	Fungi	1	Ascomycota	1	Dothideomycetes	0.92	Pleosporales	0.92	Incertae_sedis_13	0.92	Phoma	0.92
FungOtu437	GACTGACTTGGTCATTTAGAGGAAGTAAAAGTCGTAACAAGGTCTCCGTTGGTGAACCAGCGGAGGGATCATTAAAGAGTTGCAACAACTCCCAAACACCATCGCGAACGATACCCCGTTGCCGTTGCTTCGGCGGGCGCGGCGGGAAACCGCTCCCCCCCGCCGGACGGGCACCCAAAGAACTCTCTTGTCTCGCAACAGGCCTCTCTCTGAGTACTTATTATAATCAAGTCAAAACTTTCAACAACGGATCTCTTGGTTCTGGCATCGATGAAGAACGCAGCGTAGT	Fungi	1	Ascomycota	1	Sordariomycetes	0.88	Sordariomycetes_unidentified	0.17	Sordariomycetes_unidentified_1	0.17	Sordariomycetes_unidentified_1	0.17
FungOtu438	TGACTGACTTGGTCATTTAGAGGAAGTAAAAGTCGTAACAAGGTTTCCGTAGGTGAACCTGCGGAAGGATCATTACCGAGCAAAGGGGTTTCGCCCCGGCTCCCAAAACCTTGTGACGGATCCCCGTTCCCTCGGCGGGCCCGCCCGGGACTCGCTCCCGGGCCGCCGGCGTCGAAGCTGGCCTGCGCCCGCCAGAGGACCCCCTAGACCCTTTTTTGAACTCCGTCAGCCTCTGAGCACCTTCGAGATTGAATCTCCAAAACTTTCAACAACGGATCTCTTGGTTCTGGCATCGATGAAGAACGCAGCGTAG	Fungi	1	Basidiomycota	0.18	Basidiomycota_unidentified	0.15	Basidiomycota_unidentified_1	0.15	Basidiomycota_unidentified_1	0.15	Basidiomycota_unidentified_1_1	0.15
FungOtu439	TGACTGACTTGGTCATTTAGAGGAAGTAAAAGTCGTAACAAGGTTTCTGTAGGTGAACCTGCAGAAGGATCATTAGTGAAGATTCAAGGGCCAGCCATACAGACGTACAATAAGTGTGTCTCTGGCGGCTCGCATCCACTATACATCCATAAACCCGTGTGCACTGTTCTAAGGAGTAAGAAAGAAGAAGAAGGGGGAGGGAGAGAGAGTGCATGTGCTTTGCATATAACTCTCTCACTCTCCACTCTTTCTCTCTCTCTCTCTCTCTCTCTCCGGTTAATTACAAACTCGTATGGATTTGTATGAACGTGAGATATATCGTTGGACCGTCACTGGCCAACAAATATAACACAACTTTCGACAACGGATCTCTTGGTTCTCCCATCGATGAAGAACGCA…	Fungi	1	Basidiomycota	1	Incertae_sedis_4	1	Malasseziales	1	Incertae_sedis_5	1	Malassezia	1
FungOtu440	CTGACTTGGTCATTTAGAGGAAGTAAAAGTCGTAACAAGGTCTCCGTTGGTGAACCAGCGGAGGGATCATTACCGAGTTTACAAACTCCCAAACCCTTTGTGAACCTTACCTATCGTTGCTTCGGCGGGATCGCCCCGGGCCGCCCCTTCACGGGGGCCTCCGGAACCAGGCGCCCGCCGGAGAACCCAAACTCTTGTTTTATATGGTTTTCTCCTCTGAGTGGATTATAAACAAATAAATCAAAACTTTCAACAACGGATCTCTTGGTTCTGGCATCGATGAAGAACGCAGCGTAGTC	Fungi	1	Ascomycota	1	Sordariomycetes	1	Hypocreales	1	Incertae_sedis_3	1	Myrothecium	1
FungOtu441	GACTTGGTCATTTAGAGGAAGTAAAAGTCGTAACAAGGTTTCCGTAGGTGAACCTGCGGAAGGATCATTACCGAGTGCGGGCCCTCGTGGCCCAACCTCCCACCCTTGTCTCTATACACCTGTTGCTTTGGCGGGCCCACCGGGGCCACCTGGTCGCCGGGGGACATCTGTCCCCGGGCCCGCGCCCGCCGAAGCGCTCTGTGAACCCTGATGAAGATGGGCTGTCTGAGTACTATGAAAATTGTCAAAACTTTCAACAACGGATCTCTTGGCTCTGGCATCGATGAAGAACGCAGCGTA	Fungi	1	Ascomycota	1	Eurotiomycetes	1	Eurotiales	1	Trichocomaceae	1	Talaromyces	0.7
FungOtu442	TGACTGACTTGGTCATTTAGAGGAAGTAAAAGTTGTAACAAGGTTTCCGTAGGTGAACCTGCGGAAGGATCATTAACAAATCCATATTTTATGCCGCAAGGCGTAGATATAAATTCGCTTGGCTGGCGCAAGCTGCCAAGTTGAAAGATTGTGTATATATTATTTGATATATATATAAATGTATGTGTAGTGTAGACAAGTGTGTGTAAAAACAATAAATAATTGACAACTTTTAACAATGGATCTCTAGGCTCTTGCATCGATGAAGAACGCAGCGTAGTC	Fungi	1	Fungi_unidentified	1	Fungi_unidentified_1	1	Fungi_unidentified_1	1	Fungi_unidentified_1_1	1	Fungi_unidentified_1_1	1
FungOtu443	GACTTGGTCATTTAGAGGAAGTAAAAGTCGTAACAAGGTTTCCGTAGGTGAACCTTCGGAAGGATCATTACCGAAGCTTGCAGTGCGGGTCCCGGCCCGTCACTACATGCAATTCTTCTACCCTTGACTTTGAGCACCGTATGTTTCCTCGGCGGGGACGCCCGCCAGCGAGGACTCCACAAAACCTTTGCAGTAGCAGTATTTGTCTGAACAAACCAAAACTATTAAAACTTTCAACAATGGATCTCTTGGTTCTGGCATCGATGAAGAACGCAGCGTAGTC	Fungi	1	Ascomycota	1	Ascomycota_unidentified	0.95	Ascomycota_unidentified_1	0.95	Ascomycota_unidentified_1	0.95	Ascomycota_unidentified_1_1	0.95
FungOtu444	TGACTGACTTGGTCATTTAGAGGAAGTAAAAGTCGTAACAAGGTCTCCGTTGGTGAACCAGCGGAGGGATCATTATAGAGTTTCTACTCTTCAACCCCTGTGAACTTACCTATTATTCTCCGGCGGAACGCCCCGGTGCCTTCGGGGCCGGGTCAGGCGCCCGCCGGGGACCAAACAAACTGTATTTGTCTCCTGTATACCTCAGAATTAGGCGTAAAGCCGAAATGTAACAACTTTTGACAATGGATCTCTTGGCACTGGCATCGATGAAGAACGCAGCGTA	Fungi	1	Ascomycota	1	Sordariomycetes	1	Hypocreales	1	Incertae_sedis_3	1	Stachybotrys	0.69
FungOtu445	CTGACTTGGTCATTTAGAGGAAGTAAAAGTCGTAACAAGGTTTCCGTAGGTGAACCTGCGGAAGGATCATTATTGAATAAACTTGGTGGGCTGTCGCTGGCTTTACGAAGCATGTGCACGCTTGCTGACTTTATCCATCCACCTGTGCACCTTTTGTAGTCTTGGAAGTTTGAAAGCAGCTATGGGGGAACTTGGTTCTCCTGGGTTGTGATCCCTTCTCTGACTATGTTTTACATACACTACGTAGCATGTCACAGAATGCATTGATAAGGCCTTTGTGCCTATAAACATCAATACAACTTTCAGCAACGGATCTCTTGGCTCTCGCATCGATGAAGAACGCAGCGTAG	Fungi	1	Basidiomycota	0.99	Agaricomycetes	0.95	Agaricales	0.9	Agaricaceae	0.61	Lepiota	0.52
FungOtu446	GACTTGGTCATTTAGAGGAAGTAAAAGTCGTAACAAGGTTTCCGTAGGTGAACCTGCGGAAGGATCATTATCAAGTTACAGCGGAGGCGCCCTCGGGTGTCCTCCTGTCTGCAACCCTTGTCTTTTGCGTACTGTATGTTTCCTCGGCGGGTTCGCCCGCCGATAGGACATTCATAAACCCTTCGTAGTTGCAATCAGCGTCAGAAAAAACTATAATAGTTACAACTTTCAACAACGGATCTCTTGGTTCTGGCATCGATGAAGAACGCAGCGTAG	Fungi	1	Ascomycota	0.99	Ascomycota_unidentified	0.6	Ascomycota_unidentified_1	0.6	Ascomycota_unidentified_1	0.6	Ascomycota_unidentified_1_1	0.6
FungOtu447	GACTTGGTCATTTAGAGGAAGGAGAAGTCGTAACAAGGTTTCCGTAGGTGAACCTGTGGAAGGATCATTGTCATGACCCTTAAACAAAATAGACCGTGAACATGTCTCTCATGTCGTCGAGCTTTGGCTCGGCACAAGGTCCCCTTGCTCCAACCTGGGGCAGAGGGGCCACAAAAGAACCCACGACGCCTTAGGCATCAAGGAACACTGATGTTGCCTTGCACAGCGGAGTGGTCAGCATGCCTTCTGCTCCCTAAGCAGCGATGATATCTTAATCGACACAATTCTCGGCAACGGATATCTCGGCTCTCGCATCGATGAAGAACGCAGCGTAG	Planta	1									Sorghum halepense ribosome	1
FungOtu448	GACTGACTTGGTCATTTAGAGGAAGTAAAAGTCGTAACAAGGTTTCCGTAGGTGAACCTGCGGAAGGATCATTACAGTGCCCAGCGGGACTTCCCGCTGACCGGCCACCCGTGTCTACCTTACCTTCTGTTGCTTCGGCGGGCCCGTCCCCCCTTAACCGGGGGAGACCGCCGGGGGAGGCGTACCCACGCGCCCCTGGCCCGCGCCCGCCGAGGGACCCCTTGAACTCTTGTGAAGTTGGTGTTGTCTGAGTGCAATATTTAATGACACAAAACTTTCAACAACGGATCTCTTGGTTCCGGCATCGATGAAGAACGCAGCGTA	Fungi	1	Ascomycota	0.98	Eurotiomycetes	0.73	Onygenales	0.52	Onygenales_unidentified	0.38	Onygenales_unidentified_1	0.38
FungOtu449	TGACTGACTTGGTCATTTAGAGGAAGTAAAAGTCGTAACAAGGTTTCCGTAGGTGAACCTGCGGAAGGATCATTACTGCTTGCTCATGGCCGCCTGGGGTTCTGCCCCGGTGCGGTACGGCAACAACACCCTTGTCTATATGTACCCTTTGTTATTTCCCTCGGCGGGGTCATACCCGTCGATGGGAACATCATAAACCCTTGTATCTAAGCATCAAACCTCTGAAACAAATGAAATAATCACAACTTTCAACAATGGATCTCTTGGTTCTGGCATCGATGAAGAACGCAGCGTA	Fungi	1	Ascomycota	0.6	Dothideomycetes	0.33	Dothideomycetes_unidentified	0.12	Dothideomycetes_unidentified_1	0.12	Dothideomycetes_unidentified_1	0.12
FungOtu450	GACTGACTTGGTCATTTAGAGGAAGTAAAAGTCGTAACAAGGTTTCCGTAGGTGAACCTGCGGAAGGATCATTCAAAATAAAAGTGAAATTTATTTAAAATATGGCACTTTTAAAAAAATCCATATCCACCTTGTGTGCAATGTATTTATGAAAGAGAGAGAGATCTTTCTCGCTCTCTCTTTTATATCTCTATTTTATATCAACACCTTGAAACCTGTTTTTGTCTGAAAACAATTATATTATTCTTTGAATAAAAACTTAATTCAAAAATATAACTTTCAACAACGGATCTCTTGGCTCTCGCATCGATGAAGAACGCAGCGTA	Fungi	1	Fungi_unidentified	0.39	Fungi_unidentified_1	0.39	Fungi_unidentified_1	0.39	Fungi_unidentified_1_1	0.39	Fungi_unidentified_1_1	0.39
FungOtu451	GACTGACTTGGTCATTTAGAGGAAGTAAAAGTCGTAACAAGGTTTCCGTAGGTGAACCTGCGGAAGGATCATTATTCTCTCGAATAACGAGTCGGGGGTTTAAACAGTAGCCTGCTGCTGTTTTCCCTGCCTGTATCCTTGACTTTTGAGTACTTGTCGTTTCCTCGGCGGATTTCTCTGCCGAATGGATACCAACAACACCTTTTTGCAATTGCAGTCAGCGTCTGAATGAGATATTTAATATTTACAACTTTCAACAACGGATCTCTTGGTTCTGGCATCGATGAAGAACGCAGCGTAG	Fungi	1	Fungi_unidentified	0.05	Fungi_unidentified_1	0.05	Fungi_unidentified_1	0.05	Fungi_unidentified_1_1	0.05	Fungi_unidentified_1_1	0.05
FungOtu452	CTGACTTGGTCATTTAGAGGAAGTAAAAGTCGTAACAAGGTTTCCGTAGGTGAACCTGCGGAAGGATCATTATTGAAAATAGCTGCTACGTCCTGATAGTAGAAGGGCGAAGGATTCGAATCCAGCCGAGTTAGTATGAGTACTTTCGCGGTTGCTTCCGAGCCGATGTACCCTCTACGATTTTTGGACCAATTGCTCTCTCACGAGAGGTAGCAACTTAATTCAACCACTTGTGAATTTGTAATTTATTTTACCAACTGACTGTTAACGAAGACTGATTCAATAACTTGTTGGTGTTTAAAGACACTAATACAATCATTGAAACAACTTTTGGCAACGGATCTCTTGGCTCTCGCATCGATGAAGAACGCAGCGTAGT	Fungi	1	Basidiomycota	0.47	Tremellomycetes	0.21	Tremellales	0.2	Tremellales_unidentified	0.16	Tremellales_unidentified_1	0.16
FungOtu453	TGACTGACTTGGTCATTTAGAGGAAGTAAAAGTCGTAACAAGGTTTCCGTAGGTGAACCTGCGGAAGGATCATTACCATCCGGTCTTACGAGGCCGCGTCTTCAACTCGTCGCAGACCCTCCACGCAAGTGTCTGAGAATGCGGCTGAGGCGAAGTAAACCCTTGCCTACGAGTACCCTTTGTTCCCTCGGCGGGCTCGCGCCCGTCGATGGGCCCAACCAAAACCCCTTTGCAGTAGCAGTATACCTCTGATCGTGGGCATTTGAATCTTAACAACTTTCAACAACGGATCTCTTGGTTCTGGCATCGATGAAGAACGCAGCGTAG	Fungi	1	Ascomycota	0.64	Incertae_sedis_14	0.03	Incertae_sedis_15	0.03	Incertae_sedis_16	0.03	Knufia	0
FungOtu454	TGACTTGGTCATTTAGAGGAAGTAAAAGTCGTAACAAGGTATCTGTAGGTGAACCTGCAGATGGATCATTTCGATGAAAAACCTTTTTTCTGAGGTGTGGCTCGCACCTGTCCAACTAAACTTGAGCTACCTTTTTCAACACGGTTGCATCGGTCGGCCTGTCAAACAGCGCGCGTAACAGCGCTTTGGGCGACGAGTCGACACTTTACACAAAAACACGTTTGATCACCTAGGATTTGAAGGAAAAAAGTTCATTTTTATAATGGATCCGACTGGTAATGCGGTCGTCTAAATTTAAAAAACAACTTTTGGCAACGGATCTCTTGGTTCTCCCATCGATGAAGAACGCAGCGTAG	Fungi	1	Basidiomycota	1	Ustilaginomycetes	1	Ustilaginomycetes_unidentified	1	Ustilaginomycetes_unidentified_1	1	Ustilaginomycetes_unidentified_1	1
FungOtu455	ACTGACTTGGTCATTTAGAGGAAGGAGAAGTCGTAACAAGGTTTCCGTAGGTGAACCTGCGGAAGGATCATTGTCGTGACCCTTAAACAAAATAGACCGTGAACATGTCATCCATGTCGTCGGACCACAGTCCGGTCAAGGCCACTCACCTTCATTACGTTGGTGAGGAGCCGCCAAAGAACCCACGGCGCCGAAGGCGTCAAGGAACACTGATATTTCCTTGCTCAGGGTCATGTTCGGCCTGCCGGTCATGCCTCGTGCAATGTTGCTATCTTAATCCACACGACTCTCGGCAACAGATATCTCGGCTCTCGCATCGATGAAGAACGCAGCGTAGTCA	Fungi	1	Basidiomycota	0.46	Agaricomycetes	0.37	Sebacinales	0.11	Sebacinaceae	0.09	Sebacinaceae_unidentified	0.09
FungOtu456	TGACTGACTAGAGGAAGTAAAAGTCGTAACAAGGTCTCCGTTGGTGAACCAGCGGAGGGATCATTACCGAGTTTACAACTCCCAAACCCCTGTGAACATACCAATTGTTGCCTCGGCGGATCAGCCCGCTCCCGGTAAAACGGGACGGCCCGCCAGAGGACCCCTAAACTCTGTTTCTATATGTAACTTCTGAGTAAAACCATAAATAAATCAAAACTTTCAACAACGGATCTCTTGGTTCTGGCATCGATGAAGAACGCAGCGTAGTC	Fungi	1	Fungi_unidentified	0.87	Fungi_unidentified_1	0.87	Fungi_unidentified_1	0.87	Fungi_unidentified_1_1	0.87	Fungi_unidentified_1_1	0.87
FungOtu457	TGACTTGGTCATTTAGAGGAAGTAAAAGTCGTAACAAGGTTTCCGTAGGTGAACCTGCGGAAGGATCATTAATGAATTTTTAGGGCGCTCTTTTTAGAGGTCCGACCAATTTCATTTCCACACACCGTGAACACACTTCATTTTTACACACAATTTATAAACTCACAAGTCTATAAGAATGTATAAAGTCTCTTAATTGAGCATAAAGTTATAATACAACTTTCGGCAACGGATCTCTTGGCTCTCGCATCGATGAAGAACGCAGCGT	Fungi	1	Basidiomycota	1	Basidiomycota_unidentified	0.51	Basidiomycota_unidentified_1	0.51	Basidiomycota_unidentified_1	0.51	Basidiomycota_unidentified_1_1	0.51
FungOtu458	ACTGACTTGGTCATTTAGAGGAAGTAAAAGTCGTAACAAGGTTTCCGTAGGTGAACCTGCGGAAGGATCATTATTGAATAAACTTGGTTGGGTTGATGCTGGCTCTTAGGAGCATGTGCACGCTCATTCCAATTTCAACCACCTGTGCACCTTGTGTAGATCTGAACAACTCTCGGGGAAACTCGGTCAGAGGGATTGCTGTGTGTAAAAGCCAGCTTTCCTTGAGTTCAGATCTATGTCTTTATATACTCCATATGAATGTAACGGAATGTAATTGATAGGCGTCACTGCCTTTAAAATCAAATACAACTTTCAACAACGGATCTCTTGGCTCTCGCATCGATGAAGAACGCAGCGTAG	Fungi	1	Basidiomycota	1	Agaricomycetes	1	Agaricales	1	Entolomataceae	1	Entoloma	0.98
FungOtu459	CTGACTTGGTCATTTAGAGGAAGTAAAAGTCGTAACAAGGTCTCCGTAGGTGAACCTGCGGAGGGATCATTAACACGTTTCCAAAACGTTTACTAACCAAATCAACGTGAACTATAAACAACTCCCTTGACAGTGTGACGAACGAATAATCATCAGGGTGGAGTGTAGCGAAAGCTATACTATGACTCGTTCTAGGGGCCCTTTGAGGCTCCAATCCGCTGGCAAGTGTCTTTGCGACCACCTGGCAGTCTACATTCGTGTAGCGTTCTGCCGAATTTGTTTAACCCAATTTTTAACCCCTTTCACAACATACTAATAACTGAACCATTTTTTTCTATATATCGTCTTCGGATGATATATGAAAAAAGATATACGTAATGCTGAACAACTCTTAGCAAT…	Fungi	1	Fungi_unidentified	0.56	Fungi_unidentified_1	0.56	Fungi_unidentified_1	0.56	Fungi_unidentified_1_1	0.56	Fungi_unidentified_1_1	0.56
FungOtu460	ACTGACTTGGTCATTTAGAGGAAGTAAAAGTCGTAACAAGGTTTCCGTAGGTGAACCTGCGGAAGGATCATTACTGAATCACACTGTGCACCTTGTTGTAGTTGACCATTCAATGGCCTGCCATAAGCATCTGATGATGATGATCGGCTTGGCTCATTGTCAAGTTGGATTGGATGCCAGATGATGTTGTGGCAGGCCCTTGGTCTCCTACGCCTCACCCACCACACACAAACCTGTCATAGTATGGTGTTGAACTTAAACAACTAATATAACTTTCAACAACGGATCTCTTGGCTCTCGCATCGATGAAGAACGCAGCGTAGTC	Fungi	1	Basidiomycota	0.63	Tremellomycetes	0.11	Tremellales	0.11	Tremellales_unidentified	0.03	Tremellales_unidentified_1	0.03
FungOtu461	TGACTGACTTGGTCATTTAGAGGAAGTAAAAGTCGTAATAAGGTTTCCGTAGGTGAACCTGCGGAAGGATCATTAGTGAATTTTAGGGTGCTCTCTCGCTTCTTCCTTAACTGGAGAAGTTGTAGAGAGGCCTGACCTCCACTTTCTACCCTGTGCACTATTTCAAAAAGGTGTCTTGGAAATGCTTCGGCGGCTCCTTGCCTTTTTTCATTCATAAACACGAGTTGAAGAATGTAACAAAAATCATAACAAAAAAAAACTTTCAACAACGGATCTCTTGGCTCTCGCATCGATGAAGAACGCAGCGTAG	Fungi	1	Basidiomycota	0.92	Microbotryomycetes	0.84	Sporidiobolales	0.82	Incertae_sedis_25	0.82	Sporobolomyces	0.61
FungOtu462	GACTTGGTCATTTAGAGGAAGTAAAAGTCGTAACAAGGTCTCCGTAGGTGAACCTGCGGAGGGATCATTACCAAGTACAACCCGTCTCCGGACGGGCTGCTACCAACCCTTTGTTGTCCGACCGCGTTGCCTCCGGGGCGACCCTGACCTTCGGGTTTTGGGGGACCCCGGGTGGACACCTAAACTCTGCGTAACTTTGTAGTCTGAGTAATAGATTAAATCAATCAAAACTTTCAACAACGGATCTCTTGGTTCTGGCATCGATGAAGAACGCAGCGTA	Fungi	1	Ascomycota	1	Dothideomycetes	1	Capnodiales	1	Incertae_sedis_17	1	Toxicocladosporium	1
FungOtu463	GACTGACTTGGTCATTTAGAGGAAGTAAAAGTCGTAACAAGGTTTCCGTAGGTGAACTTGCGGAAGAATCACTGGCAAGAAGGGAACAAGTAGGCAGGCGTGCGAGCGCGGTTTTTCCCGAAATTCCTGTATTCACTCCAATTTCCTTAAAAACTGAAACAAAACTTGACAAAAGACCACCGGCCTCGTTTCGGTGGCGTTAAGTAAGCAAAAAACTTTCAACAACGGATCTCTTGGCTCTCGCATCGATGAAGAACGCAGCGTAG	Fungi	1	Glomeromycota	0.14	Glomeromycetes	0.14	Diversisporales	0.04	Diversisporaceae	0.03	Diversisporaceae_unidentified	0.01
FungOtu464	TGACTTGGTCATTTAGAGGAAGTAAAAGTCGTAACAAGGTTTCCGTAGGTGAACCTGCGGAAGGATCATTAACACGTATCCACGTATCAAAACCCCTCTGAGAAAACTTCATTCGAAAAGGTCTGGTCTTAGTGTGTTGCTCGTATGGGTCCTAACGATGGTGGTTCGCAAGAACCAAGGGCTCGAGCAGCATGTGTTTGACGATCAACCGTTACTTTCCCATTGTTGGCCTTTTTAACCCATTTTTTAACCCCTTTGTACTCTTTTGTACTGAACCAATTTTTTCGACGCTCTCTTTCACAAGAGATGTGACGAAAGATATTACGAAACTAAAGAACAACTCTTAGCAACGGATATCTTGGTTCCCGCATCGATGAAGAACGCAGCGTAGTCA	Fungi	1	Fungi_unidentified	1	Fungi_unidentified_1	1	Fungi_unidentified_1	1	Fungi_unidentified_1_1	1	Fungi_unidentified_1_1	1
FungOtu465	ACTGACTTGGTCATTTAGAGGAAGGAGAAGTCGTAACAAGGTTTCCGGATGTGAACCTATGGGAGGATCATTGTCGTGACCCTGACCAAAACAGACCGCGCACACATCATCCATCCCGCCGGTGGCGGCATCATCCGTCGCTCGGCCAAGTCCTCGTCCACCTAGCCCCCTCAGAGCTGGTGCATGGGGAAAAAGAACCCACGGCGCCGACAGCATCAAGGAACACTGTGCCTAATCCGGGGATGCGGCTAGCTTGCTTGGTGCCCCCCGTTTTGCAATGCTATTCAATCGACGCGACTCTGGGCAACGGATATCTCGGCTCTCGCATCGATGAAGAACGCAGCGTAG	Fungi	1	Basidiomycota	0.35	Agaricomycetes	0.26	Sebacinales	0.07	Sebacinales_Group_B	0.04	Sebacinales_Group_B_unidentified	0.04
FungOtu466	GACTGACTTGGTCATTTAGAGGAAGTAAAAGTCGTAACAAGGTCTCCGTTGGTGAACCAGCGGAGGGATCATTACCGAGTTTACAAACTCCCAACCCTTCTGTGAACCTTACCCGTCGTTGCTTCGGCGGGACGCCCCGGAGCCCCGTGCCCGGACCCAGGCGCCCGCCGGAGACCCCAAACTCCACTGTATCTTCAGCGTATTCTCCTCTGAGTGGCAAACGCACAATCAATCAAAACTTTTAACAACGGATCTCTTGGCTCTGGCATCGATGAAGAACGCAGCGTAGTCA	Fungi	1	Ascomycota	1	Sordariomycetes	1	Hypocreales	0.99	Incertae_sedis_3	0.92	Stachybotrys	0.69
FungOtu467	ACTGACTTGGTCATTTAGAGTAAGTAAAAGTCGTAACAAGGTCTCCTTTGGTGAACCAGCGGAAGGATCATTACCGAGCGCGGGCCCTCTGGGTCCAACCTCCCATCCGTATCTATCTGTACCCTGTTGCTTCGGCGTGGCCACGGCCCGCCGAAGACTAACATTTGAACACTGTCTGAAGTTTGCAGTCTGAGTTTTTAGTTAAACAATAATTAAAACTTTCAACAACGGATCTCTTGGCTCTGGCATCGATGAAGAACGCAGCGTAGTCA	Fungi	1	Ascomycota	0.99	Eurotiomycetes	0.99	Eurotiales	0.99	Trichocomaceae	0.99	Trichocomaceae_unidentified	0.87
FungOtu468	CTGACTTGGTCATTTAGAGGAAGTAAAAGTCGTAACAAGGTTTCCGTAGGTGAACCTGCGGAAGGATCATTACCGAGTGAGGGCCCTCTGGGTCCAACCTCCCACCCGTGTTTATCGTACCTTGTTGCTTTGGCGGGCCCACCGGGGCCACCTGGTCGCCGGGGGACATCTGTCCCCGGGCCCGCGCCCGCCGAAGCGCTCTGTGAACCCTGATGAAGATGGGCTGTCTGAGTACTATGAAAATTGTCAAAACTTTCAACAATGGATCTCTTGGTTCCGGCATCGATGAAGAACGCAGCGTAG	Fungi	1	Ascomycota	1	Eurotiomycetes	1	Eurotiales	1	Trichocomaceae	1	Penicillium	0.75
FungOtu469	ACTGACTTGGTCATTTAGAGGAAGGAGAAGTCGTAACAAGGTTTCCGTAGGTGAACCTGCGGAAGGATCATTGTCGTGACCCTTAAACAAAATAGACCGCGAATGCGTCTCTCGTGCCACCGAGCTTCGGCTCGGCATAAGGTCCTTGAGCTCCATCCTGGAGCGGAGGGGCCACAACAGAACCTACGGCACCTTAGGCCTCAAGGAACACCTATATTGCCTTGCTCGGTGGAGCGGTCGGCCTGCCTTCCGCTCCCCACGCAGCGATGATATCTTAATCGACACGACTCTCGGCAACGGATATCTCGGCTCTTGCATCGATGAAGAACGCAGCGTAG	Fungi	1	Basidiomycota	0.4	Microbotryomycetes	0.14	Sporidiobolales	0.14	Incertae_sedis_25	0.14	Rhodotorula	0.14
FungOtu470	CTGACTTGGTCATTTAGAGGAAGTAAAAGTCGTAACAAGGTCTCCGTTGGTGAACCAGCGGAGGGATCATTACGAAAGGAGTACTCCGTACTCTCTAACCCTTTGTGAACTTACCATTGTCTGTTGCTTCGGCGGGAGGCCCCTGGGAGGGGCCCCGGGGCCCGGTCCTGAGCCGGGCTCCCGCCGGGGGAGCGCAAAACCGAAACTCTTGTTGTATCTCAGTGGCACATCCGAGTTAAACAATAAAAACAAGTTAAAACTTTCAACAACGGATCTCTTGGTTCTGGCATCGATGAAGAACGCAGCGTA	Fungi	1	Ascomycota	1	Sordariomycetes	1	Sordariomycetes_unidentified	0.98	Sordariomycetes_unidentified_1	0.98	Sordariomycetes_unidentified_1	0.98
FungOtu471	ACTGACTTGGTCATTTAGAGGAAGTAAAAGTCGTAACAAGGTTTCCGTAGGTGAACCTGCGGAAGGATCATTACTGAGTATTTGGGCTGAAAAGTCCGATTCTCCACACTTTTTGTTTTAAGCGATTTGGGGGAATCATCATCCTCTTCTCGCGAACAACGCTTTATTCTATGAATAAATCAAAACTTTCAACAACGGATCTCTTGGTTCTGGCATCGATGAAGAACGCAGCGTAGTC	Fungi	1	Ascomycota	0.46	Lecanoromycetes	0.07	Teloschistales	0.03	Teloschistaceae	0.03	Caloplaca	0
FungOtu472	ACTGACTTGGTCATTTAGAGGAAGTAAAAGTCGTAACAAGGTCTCCGTTGGTGAACCAGCGGAGGGATCATTAGCGTGTCTCCGTGCCCGCGTACACCCTGTGAACCCACGGCGTAAGCCGCTGTGTTGCCTCGGCCAGCGGCCCCAGGGCGGGGCCCGCCTAGCCTGGATAGACCAGGTGCTGGCCGGCGGCGCGGACTTCTGGATCGCGATCGAGGGAGCTCTGAGTGAGGGATTGTCCAAATCAATACAAAACTTTCAACAACGGATCTCTTGGTTCTGGCATCGATGAAGAACGCAGCGTA	Fungi	1	Ascomycota	0.88	Sordariomycetes	0.58	Hypocreales	0.21	Ophiocordycipitaceae	0.11	Ophiocordyceps	0.11
FungOtu473	ACTGACTTGGTCATTTAGAGGAAGTAAAAGTCGTAACAAGGTTTCCGTAGGTGAACCTGCGGAAGGATCATTACCGAGTGAGGGCCCTCTGGGTCCAACCTCCCACCCGTGTTTATCGTACCTTGTTGCTTCGGCGGGCCCGCCGTCAGGCCGCTGGGGGCTTCGTGCCCCGGGCCCGTGCCCGCCGAAGACACCATTGAACGCTGTCTGAAGATTGCAGTCTGAGCGATTAGCTAAATTAGTTAAAACTTTCAACAACGGATCTCTTGGTTCCGGCATCGATGAAGAACGCAGCGTAGTCA	Fungi	1	Ascomycota	1	Eurotiomycetes	1	Eurotiales	1	Trichocomaceae	1	Penicillium	0.96
FungOtu474	ACTGACTTGGTCATTTAGAGGAAGTAAAAGTCGTAACAAGGTTTCCGTAGGTGAACCTGCGGAAGGATCATTACTGCTTGCTTATGGCCGCTTGGTTGGGGAAACCCCCCGGCGGTACGGCAACACACCCTTGACTATTTATACCTATTGTTATTTCCCTCGGCGGGGCAACTCGTCGCTGGGGACACCAAACCCTCTCTGTATCAAGCATCTAAATTCTGAAACAAACTTATAATATCACAACTTTCAACAATGGATCTCTTGGTTCTGGCATCGATGAAGAACGCAGCGTA	Fungi	1	Ascomycota	0.61	Dothideomycetes	0.38	Pleosporales	0.34	Pleosporales_unidentified	0.29	Pleosporales_unidentified_1	0.29
FungOtu475	TGACTGACTTGGTCATTTAGAGGAAGTAAAAGTCGTAACAAGGTTTCCGTAGGTGAACCTGCGGAAGGATCATTACCTGGCCTTGGGCCGCTCGCGGGGGTTCGCTCCCGGGGGTGCTTAGCCCTCGACTCTTACCTTGACTATGCGCACCTTTGTTGTTCCCTCGGCAGGTCTCCTGCCGCCAGGGGCCCCAAAAACCCTTCAGTATCAGCATCAAACGTCTGAAAACAAACCTAATCGTTTACAACTTTCAACAATGGATCTCTTGGTTCTGGCATCGATGAAGAACGCAGCGTAGT	Fungi	1	Ascomycota	0.98	Dothideomycetes	0.98	Dothideomycetes_unidentified	0.93	Dothideomycetes_unidentified_1	0.93	Dothideomycetes_unidentified_1	0.93
FungOtu476	CTGACTTGGTCATTTAGAGGAAGTAAAAGTCGTAACAAGGTTTCCGTAGGTGAACCTTCGGAAGGATCATTACTGAAAGTGCCGCGAGGCACGCTTCACCCACCCTTGTTTTTGAGCACCTTCGTTTCCTCGGCAGGCTCGCCTGCCAACGGGGACCACCAAAACTCTTTGCAGTAAGCAGTTTCTGTTCAGACAAAAGCAAACAATCAAAACTTTCAACAACGGATCTCTTGGTTCTGGCATCGATGAAGAACGCAGCGTAGTCA	Fungi	1	Ascomycota	0.93	Dothideomycetes	0.7	Pleosporales	0.65	Sporormiaceae	0.41	Preussia	0.4
FungOtu477	TGACTGACTTGGTCATTTAGAGGAAGTAAAAGTCGTAACAAGGTTTCCGTAGGTGAACCTGCGGAAGGATCATTAATGAATCGCGTTCGCGCGAGTTCAGGTCTCGGTTCGATGCTGGCTTCGCGAGAAGCACGTGCACGCCCCCTGTTCTCCGCAACCCCCTTTTCATTCATCGACCCCCCTATCTGTGCACTCCTATGCGGACCGGAATCTTACCGGTCTCGCGCCTTACCTTTCATTTACCCCCGTTTGCAATCATCATGAATGTCGAATCCGTCGAGTCTCGCGACTCGTCGATAAACGAAAATACACAACTTTCAACAACGGATCTCTTGGCTCTCGCATCGATGAAGAACGCAGCGTAGTCA	Fungi	1	Fungi_unidentified	0.55	Fungi_unidentified_1	0.55	Fungi_unidentified_1	0.55	Fungi_unidentified_1_1	0.55	Fungi_unidentified_1_1	0.55
FungOtu478	TGACTGACTTGGTCATTTAGAGGAAGTAAAAGTCGTAACAAGGTTTCCGTAGGTGAACCTGCGGAAGGATCATTACTGAAGATTTGGTCGCAAGACCGCTCTTGCACCCTTTGTTTACCATACCATGTTGCTTTGGCGAGTCGCCCTAGGCCACCGGCTTCGGCTGGTGCGTGCTCGCCAGAGACCTCAAACAACCTGATTTTTGTGTTTGTCTGAACAACTTTTAAATTATTAAAACCTTCAACAATGGATCTCTTGGCTCTGGCATCGATGAAGAACGCAGCGTAGTC	Fungi	1	Ascomycota	0.7	Ascomycota_unidentified	0.15	Ascomycota_unidentified_1	0.15	Ascomycota_unidentified_1	0.15	Ascomycota_unidentified_1_1	0.15
FungOtu479	TGACTTGGTCATTTAGAGGAAGTAAAAGTCGTAACAAGGTATCCGTAGGTGAACCTGCGGATGGATCATTCAAAGATGAGAAAATGGCCAATGTGGCTATTTTTCTGTTTTGTGCAATGTGAATTGTGTGGTGTGTGTCTCTTGTAGAAGAGGCACATCCTTCTTTTTTAACTCTTTATCCTAATTATTCTGAAACTAAATTCATAAGAACCTTGAAAACTGCCAGCAATGGATCCCTCGGTTCTCGCATCGATGAAGAACGCAGCGTAGT	Fungi	1	Zygomycota	0.23	Incertae_sedis_10	0.23	Kickxellales	0.21	Kickxellaceae	0.21	Ramicandelaber	0.21
FungOtu480	TGACTGACTTGGTCATTTAGAGGAAGTAAAAGTCGTAACAAGGTTTCCGTAGGTGAACCTGCGGAAGGATCATTATCAAGTACAGCGGGCTTCGGCCCTGTCTGCACCCTTGTCTTTTGCGTACTGTCTGTTTCCTTGGTGGGCTTGCCCACCAAAAGGACACTATACAACCACTTGTAATAGCAATCAGCGTCAGATAACTATAATAGTTACAACTTTCAACAACGGATCTCTTGGTTCTGGCATCGATGAAGAACGCAGCGT	Fungi	1	Ascomycota	1	Dothideomycetes	1	Pleosporales	0.99	Phaeosphaeriaceae	0.99	Phaeosphaeria	0.99
FungOtu481	ACTGACTTGGTCATTTAGAGGAAGTAAAAGTCGTAACAAGGTTTCCGTAGGTGAACCTGCGGAAGGATCATTGCTGATGCCGGCGGCACGGTCGATCCCTCGCGAGGGGGTGAGGCCTGCCGCTTTCAACATCATCTGCCCCTTTGTGAACCTGGCATTGGAGCGCCGACCGCGCGAGTGAGCTTTGGGGCCCACTCGCCTCCTCTCTCTTCTCGGGAGAAGATAGGCCTCCTCTGCCCAAACAACCTGTCTTTTATTGCCTGTCTCCCCAGACTGAAGCAACAAAAAACAAAAACATATCTTACAACTTTTAACAATGGATATCTTGGCTCGCGCATCGATGAAGAACGCAGCGTA	Fungi	1	Basidiomycota	0.45	Tremellomycetes	0.14	Tremellales	0.14	Tremellales_unidentified	0.09	Tremellales_unidentified_1	0.09
FungOtu482	CTGACTTGGTCATTTAGAGGAAGTAAAAGTCGTAACAAGGTATCCGTAGGTGAACCTGCGGATGGATCATTATCACGTTATCCACGTATCAACCATTGTGAACTAGTACCTTTACCTTTGTTTTGAGATGGAATTGTATGAAGGAAACTTTATACGTTCTGTTTTAAAACAATTGTATTTCAATTCATTTATTAACTATTTAAACAATATTTAAATAATTAACTATTGAACTGAAACATTCTTTACTCTCTTCGGGGAGAAAGAATAAAAATTACGAAACATAAGAACAACTCTTAGCAACGGATATCTTGGTTCTCGTAACGATGAAGAACGCAGCGTAG	Fungi	1	Fungi_unidentified	0.63	Fungi_unidentified_1	0.63	Fungi_unidentified_1	0.63	Fungi_unidentified_1_1	0.63	Fungi_unidentified_1_1	0.63
FungOtu483	TGACTGACTTGGTCATTTAGAGGAAGTAAAAGTCGTAACAAGGTTTCCGTAGGTGAACCTGCGGAAGGATCATTATCACGTATCCACGTACAAACCACTGTGAACTGTTCTCCCTTTCGGAGGTGCTGGGTTTGGCTAGATCAATATCGCTTCGCTGTCGTGATAGAAGTGTGGTCTAGCCGTTCCTGAACTCGCTTCAGGACGCCTGTATCTTTGAAAGCGGTTATTATCACGCAACCTTAACCTTTATTAACCCCTTTAACCATTATGAACTGAAATTAAGCTTGATGCGAAGGAGTGCCTCGGCATTCTTGAAGTCAAGTCTTTATTACGAAACTAAGAACAATTCTTAACAACGGATATCTTGGCTCTGATAACGATGAAGAACGCAGCGTAGTC	Fungi	1	Fungi_unidentified	0.96	Fungi_unidentified_1	0.96	Fungi_unidentified_1	0.96	Fungi_unidentified_1_1	0.96	Fungi_unidentified_1_1	0.96
FungOtu484	TGACTGACTTGGTCATTTAGAGGAAGTAAAAGTCGTAACAAGGTTTCCGTAGGTGAACCTGCGGAAGGATCATTACAGTGTTTCGGTTGCGGTGCGCCCCGCCCTTCGGCGGTGGTGCGCCCTCCAAACCCCCACCCGTGAATACTCGACCTTCTGTTGCTTCGGCGGGCCCGCCCCTGGGCCGCCGGGGGATCCTCCCCTGGCCTGCGCCCGCCGAGGAATCATCTGAACTCGATCTTGAAATGTGTGGCTGTCTGAGTGGGCTTGCGAATCGTTAAAACTTTCAACAATGGATCTCTTGGTTCCGGCATCGATGAAGAACGCAGCGTAGTC	Fungi	1	Ascomycota	0.95	Eurotiomycetes	0.86	Onygenales	0.64	Onygenaceae	0.63	Mallochia	0.48
FungOtu485	ACTGACTTGGTCATTTAGAGGAAGTAAAAGTCGTAACAAGGTCTCCGTTGGTGAACCAGCGGAGGGATCATTAGCGAGTTCAACTCTCTAAAACCATTGCGAAAGACCCTGTAGCGTTGCTTCGGCGGGGTCATACCCGCCGGCAGTACCAAACTCTGAAACTATTGTGTTCTCTGAGTAAATTTTTAATAAGTAAAAACTTTCAACAACGGATCTCTTGGTTCTGGCATCGATGAAGAACGCAGCGTAG	Fungi	1	Ascomycota	0.96	Sordariomycetes	0.9	Sordariales	0.66	Sordariales_unidentified	0.61	Sordariales_unidentified_1	0.61
FungOtu486	TGACTGACTTGGTCATTTAGAGGAAGTAAAAGTCGTAACAAGGTTTCCGTAGGTGAACCTGCGGAAGGATCATCAACAAAAGGGTTAAAAGTGCGTGGACGGGCGCAAGCCCGTTTCCACGTTCTTCACCCGAAATCCTGTATTCACCCCAAGTTCCTTTAAAATTTCCAATAAAAAACTTTTTGCAAAAGACCACCTTCGTTTCGGTGGCATCTAATTGCACAAAGCGAAAACTTTCAACAACGGATCTCTTGGCTCTCGCATCGATGAAGAACGCAGCGTAG	Fungi	1	Zygomycota	0.08	Incertae_sedis_10	0.08	Mortierellales	0.08	Mortierellaceae	0.08	Mortierella	0.08
FungOtu487	GAAGGACGGGGGCATGTAGAGGAAGGAGAAGTCGTAACAAGGTGTCCGTAGGTGAACCTGCGGAAGGATCATTGTCGTGACCCTGACCAAAACAGACCGCGCACGTGTCATCCAACCCGTCGGTGACGGCACTGTCCGTCGCTCGGCCAATGCCTCGACCACCTCCCCTCCACGGAGTGGGTGGGGGCTCGAGGCAAAAGAACCCACGGCGCCGAAGGCGTCAAGGAACACTGTGCCTAACACGGGGCCATGGCTAGCTTGCTAGCTGTGACTCGTGTTGCAAAGCTATTTAATCCACACGACTCTCGGCAACGGATATCTCGGCTCTCGCATCGATGAAGAACGCAGCGTAGT	Fungi	1	Glomeromycota	0.01	Glomeromycetes	0	Diversisporales	0	Acaulosporaceae	0	Acaulosporaceae_unidentified	0
FungOtu488	CTGACTTGGTCATTTAGAGGAAGTAAAAGTCGTAACAAGGTCTCCGTAGGTGAACCTGCGGAGGGATCATTACCGAGTTCATGCCCTCACGGGTAGATCTCCCACCCTTGTGTATTTTATTGTTTGTGTTGCTTTGGCAGGCCGTGGGCCGCGCCCACCACCGGCTCCCGGGCTGGTGCGTGCCTGCCAGAGGACCCTTTTAAACTCTGTTTGTCAGTGTCGTCTGAGTATGATAACAATCGTTAAAACTTTCAACAACGGATCTCTTGGTTCTGGCATCGATGAAGAACGCAGCGTA	Fungi	1	Ascomycota	0.99	Leotiomycetes	0.98	Helotiales	0.98	Incertae_sedis_2	0.87	Xylogone	0.42
FungOtu489	TGACTGACTTGGTCATTTAGAGGAAGTAAAAGTCGTAACAAGGTTTCCGTAGGTGAACCTGCGGAAGGATCATTAACACAATAATATCCAAAACCTTTTGGATCAACCCAACCTTAGTGAACCGTTTTCTTCTTTACTTTAATCTTAATTTCTCTAAACTCAATCTGATTTGTATAATGTCTGATCTTTTTCTTCGAATAACTTTGAAGAAAATCATTCTAACGTAATACAACTCTTAACAACGGATATCTTGGCTCTCGCATCGATGAAGAACGCAGCGTAG	Protista	1									Cercozoa	1
FungOtu490	TGACTGACTTGGTCATTTAGAGGAAGTAAAAGTCGTAACAAGGTTTCCGTAGGTGAACCTGCGGAAGGATCATTAATACGTCTAAACAACGTTTTAAACCTTACAAATTTGTGGAAATTCTTACCATTCCGGGTGCATTTTTTTGGCATGAGAAAGGACTTCTCGTTATGAGACAGTTCAGTGTAGAGCAGTGAGGTGAAATCTGAGCTTTTGATGGCTTGGATTTGGTTCTGGATCACGACTCTCTGAGTCAAATGCCAAATGCATTCGGTTATTTCTGTTCTACATTTATTCTATCAAACTTATAAACCCCATGTACAACAACTTGAACTAAACATCTCTTCGACTCTTCGGAGTTGAAGAACAAATCTGAAATTAAGAACAACTCTTAACAACGGA…	Fungi	1	Basidiomycota	0.41	Agaricomycetes	0.25	Cantharellales	0.15	Incertae_sedis_24	0.15	Minimedusa	0.15
FungOtu491	ACTGACTTGGTCATTTAGAGGAAGTAAAAGTCGTAACAAGGTAACCGTAGGTGAACCTGCGGTTGGATCATTAATAAACTAATAGGCCTTAAGGTCTTATCCAACACATCGTGAACTGTTATGTCTCTTGCGTGCTTCGGTACGCAAAATACTATATAAACTATGTATAAATATCTGTCTAATACTATGCTTTAATTAGCAATTGTTTAATTAAAAACAACTTTTGACAACGGATCTCTAGGCTCTCACATCGATGAAGAACGCAGCGT	Fungi	1	Fungi_unidentified	0.25	Fungi_unidentified_1	0.25	Fungi_unidentified_1	0.25	Fungi_unidentified_1_1	0.25	Fungi_unidentified_1_1	0.25
FungOtu492	GACTTGGTCATTTAGAGGAAGTAAAAGTCGTAACAAGGTTTCCGTAGGTGAACCTGCGGAAGGATTACTAGTGATTAAACGGGAAGCGTCTTAACTGACCTTCTCACCCTTCACATCCACATACACCCTGTGAACTGTTTGGCTTCAACTCTCGAGTTGGGCTCTCCTATCGATAGATTAGCAATAGTCTAGCGAGAAGAGGGTTCGTCTCGAGAGCGGGAGTCATCATTTTTATACATACACAAAGTCTAATGAATGTAAACGTTTTATATAAACAAAATAAAACTTTCAACAACGGATCTCTTGGTTCTCGCATCGATGAAGAACGCAGCGTAGT	Fungi	1	Basidiomycota	1	Tremellomycetes	1	Cystofilobasidiales	1	Cystofilobasidiaceae	1	Udeniomyces	1
FungOtu493	GACTGACTTGGTCATTTAGAGGAAGGAGAAGTCATAACAAGGTTTCTGTAGGTGAACTTGCGGAAGGATCATTGTCGTGACCCGTAAACAAAACAGATCGTGAACATGTCATCCATGCTGCCAGGCTTCAGCCTGGCCTTGGCCCCCGACCTCTGTTACGGAGGAGAGGGGCCACAAAAGAACCCACGGCGCCGAAGGCGTCAAGGAACACTAATTGCCTTGCTCGGGGCTGTGGTTGGCCTGCCACTCGCGCCCTGGGCAGCGATGCCATATGAAATCAATACAACTCTCGACAACGGATATCTCGGCTCTCGCATCGATGAAGAACGCAGCGTAG	Fungi	1	Basidiomycota	0.67	Tremellomycetes	0.15	Tremellales	0.15	Tremellales_unidentified	0.15	Tremellales_unidentified_1	0.15
FungOtu494	TGACTGACTTGGTCATTTAGAGGAAGTAAAAGTCGTAACAAGGTTTCCGTAGGTGAACCTGCGGAAGGATCATTTCCGAACAAAATTCTTATCAACCAACCATGTGAAAAGTAATTGGCTTTACTGTGACCTAGTCACAGGCCTTGATGAACACAACTTTAAATAGTTTGATCTGATATCGTTTTTGTTTTCAACAACAAAAAACAATACAATGATAACTTTTAACGGTGGATCTCTTGGCTCGTGCATCGATGAAGAACGCAGCGT	Fungi	1	Basidiomycota	0.36	Tremellomycetes	0.27	Tremellales	0.27	Incertae_sedis_12	0.26	Derxomyces	0.25
FungOtu495	TGACTTGGTCATTTAGAGGAAGTAAAAGTCGTAACAAGGTTTCCGTAGGTGAACCTGCGGAAGGATCATTACAAATCTCCGTCTTGCCTAGGAGGCGTCCATCTTCGGGCGCTGACTGGCAGACACATATGCACAGGGCCGCAAGGCTCTGATGTTTACGCTTGTTTGTTTGACAGATTTATTATGTGACTAAACTTGACAACTTTTAACAATGGATCTCTTGGCTCTTGCATCGATGAAGAACGCAGCGT	Fungi	1	Glomeromycota	0.44	Glomeromycota_unidentified	0.35	Glomeromycota_unidentified_1	0.35	Glomeromycota_unidentified_1	0.35	Glomeromycota_unidentified_1_1	0.35
FungOtu496	ACTGACTTGGTCATTTAGAGGAAGGAGAAGTCGTAACAAGGTTCCCGTAGGTGAACCTGCGGAAGGATCATTGTCGTGACCCTTAAACAAAACAGACCGTGAACGCATCATCCATGTGGTCGGACTACGGTTCGGCAAAGGCCCCCGACCTTCTCTATGTTGGAGAGGGGCTACCAAAGAACCCACGGCGCCGAAGGCGTCAAGGAACACTGATATTGCCTTGCTCGGGTCACGTTCGGCCTGCCGGTCATGCCCCGTGCAATGTTGCTATCTTAACCAACACGACTCTCGGCAACGGATATCTCGGCTCTCGCATCGATGAAGAACGCAGCGTA	Fungi	1	Ascomycota	0.44	Pezizomycetes	0.15	Pezizales	0.15	Tuberaceae	0.08	Reddellomyces	0.07
FungOtu497	TGACTGACTTGGTCATTTAGAGGAAGTAAAAGTCGTAACAAGGTTTCCGTAGGTGAACCTGCGGAAGGATCATTATCGTATCTCTGGCGGGAGGCGTGCCGCCCTGCTCCGGCCCTACGGTCGTGCAGCGGGTGCTCGTCGACCGTCCAACCTTCACAAACCCACGTGCACTTTAACGGTGGACGGCCCCTCTGCGGGGCCTGAAGCCGTCCTCACAAACACAAAACAACCGAATGAAACGTGACCTCTGAGTCGCCTAACAAACAAAACAACTTTCAACAACGGATCTCTTGGCTCTCGCATCGATGAAGAACGCAGCGTAGTC	Fungi	1	Basidiomycota	0.78	Agaricomycetes	0.72	Trechisporales	0.53	Hydnodontaceae	0.4	Trechispora	0.4
FungOtu498	TGACTGACTTGGTCATTTAGAGGAAGTAAAAGTCGTAACAAGGTTTCCGTAGGTGAACCTGCGGAAGGATCATTACCGATTTTAGCGAACCTGGTCGCTTTTGACCAAGGTTTCGTGAAATTTGTATTTAAAACCCACACTTTTTATTAAATAATAAAATTATCGTATCAATTTATGATAAAAAAGATCACTTTCAACAACGGATCTCTTGGCTCTCGCATCGATGAAGAACGCAGCGTAGTC	Fungi	1	Glomeromycota	1	Glomeromycetes	0.99	Glomerales	0.99	Glomeraceae	0.99	Glomeraceae_unidentified	0.99
FungOtu499	CTGACTTGGTCATTTAGAGGAAGGAGAAGTCGTAACAAGGTTTCCGTAGGTGAACCTGTGAAAGGATCATTATTGTGACCCTTAAACAAAACAGACAGTGAATGTGTCATCCATGTCGTCGGGCCACGGTTCGGCCAAGGCTCATCACCTTCTCTACGTTGGTGAAGGGCCGCCAAAGAACCCATGGCGCCGAAGGCGTCAAGAAACACTGATATTGCCTTGCAAGGGTCACGTTCGGCCTGCCAGTGATACCCCGTGTAATGTTGCTATCTTAACCAACACGACTCTCGGCAACGGATACCTCGGCTGTCGCATCGATGAAGAACGCAGCGTA	Fungi	1	Ascomycota	0.4	Incertae_sedis_14	0.11	Incertae_sedis_15	0.11	Incertae_sedis_16	0.11	Pulchromyces	0.06
FungOtu500	CTGACTTGGTCATTTAGAGGAAGTAAAAGTCGTAACAAGGTCTCCGTAGGTGAACCTGCGGAGGGATCATTAAAAGAGTCTTGGTTCTCGGAAACGAAACCGACCCTTCAACCCACTTGTATTACCATTCTCTCGTTGCCTCGGGGGAGAATCTCGTCGCGAGACGGGAGGCCCCCGGCGGACATCACAAACTCGTTTTTACCGTACAGTCAGAGTAACTTGATTAAAATCAAAACAAAACTTTCAACAACGGATCTCTTGGTTCTGGCATCGATGAAGAACGCAGCGTA	Fungi	1	Fungi_unidentified	0.15	Fungi_unidentified_1	0.15	Fungi_unidentified_1	0.15	Fungi_unidentified_1_1	0.15	Fungi_unidentified_1_1	0.15
FungOtu501	CTGACTTGGTCATTTAGAGGAAGGAGAAGTCGTAACAAGGTTTCCGTAGGTGAACCTGCGGAAGGATCATTGCCGTGACCCTTAAACAAAACAGACCGCGAACGAGTCACCCGTGCCGCCGGGCTCTGGCCCGGCACGCTGCCCCCCCCGAACCTCCCGCGGGGAAGGGGGGGCCGCGAAAAAGAACCCACGGCGCCCCGGGCGCCAAGGAACACCAGTACTACCTCCTGCCCCCGCGGAGCGGTCGGCCCGCCTTCCGCTCCCCGGGCAGCGGTTACACCTTAATCGACACGACTCTCGGCAACGGATATCTCGGCTCTCGCATCGATGAAGAACGCAGCGTAGT	Fungi	1	Ascomycota	0.61	Pezizomycetes	0.14	Pezizales	0.14	Tuberaceae	0.06	Reddellomyces	0.06
FungOtu502	GACTTGGTCATTTAGAGGAAGTAAAAGTCGTAACAAGGTTTCCGTAGGTGAACCTGCGGAAGGATCATTAACGAGTTAGGGTCTTCTAGGCCCGACCTCCCAACCCTTTGCTTACTTGACCATTGTTGCTTCGGCGAGCCCGTCTTGACTGACCGCCGGGGGACCGTAAGACGTCCTCTGGTCCGTGCTCGTCGGTGGCCAACTCTTATAAATTCTTAACTAAACGTGTCATTATCTAAGTACTATTGTTAATAAAAGCAAAACTTTCAACAACGGATCTCTTGGTTCTGGCATCGATGAAGAACGCAGCGT	Fungi	1	Ascomycota	0.99	Eurotiomycetes	0.94	Chaetothyriales	0.93	Herpotrichiellaceae	0.92	Herpotrichiellaceae_unidentified	0.4
FungOtu503	TGACTTGGTCATTTAGAGGAAGTAAAAGTCGTAACAAGGTCTCCGTTGGTGAACCAGCGGAGGGATCATTATAGAGTCGCAAGACCCTACACCATCGCGAACGCACCCTACGCCGTTGCCTCGGCGGGGCGGCGGCCCCCCACGGGGGCCTCCTTCCCGCCGGCAGCATGCCAAACTCTGTATTTTTGGGCCTCTCTGAGTAACAAAGACAATAAGTCAAAACTTTCAACAACGGATCTCTTGGTTCTGGCATCGATGAAGAACGCAGCGTAGTC	Fungi	1	Ascomycota	0.98	Ascomycota_unidentified	0.1	Ascomycota_unidentified_1	0.1	Ascomycota_unidentified_1	0.1	Ascomycota_unidentified_1_1	0.1
FungOtu504	CTGACTTGGTCATTTAGAGGAAGTAAAAGTCGTAACAAGGTCTCCGTAGGTGAACCTGCGGAGGGATCATTAACACGTGCCTTAAAACACGTTTTAAACCAATCGCTCTGTGAACACAAACCCAACTCCCTTCATATGTGGATGATCGAACAACCATCAGGGTGGAGGATGTGCATGCGGAATAATCGAATCCGAAAGGAGGCTGACTCGGCATGTCATCACTATGGCTCGGTCTAGGGCATCTTTGAGTGTCTAATCCTATATGAAGTGATGCGCGACCACCTGGCAGTGTGCCTTTCAAAGCCTGCATTCGTGCGGGTTGCGACTGTGCAAGCGTTCTGCCGAATTTGTTTAACCCCATTTTTAACCCCTTTAAAACATACTAATAACTGAACCATG…	Fungi	1	Fungi_unidentified	0.73	Fungi_unidentified_1	0.73	Fungi_unidentified_1	0.73	Fungi_unidentified_1_1	0.73	Fungi_unidentified_1_1	0.73
FungOtu505	GACTGACTTGGTCATTTAGAGGAAGGAGAAGTCGTAACAAGGTTTCCGTAGGTGAACCTACAGAAGGATCATTGACGAAACCTACACAACAGAACGACCCGCGAACTCTTGTTAAACACCTGGGGGTGGCGCTCGCTCGTCGCATGCCTCCCTCTCATCGACCGACGCACGCAAGCTGTTTAGGCGACCAACGAATCCCGGCGCAAAAAGCGCCAAGGAATACTACAATCGGCAGCCATCCCTTCGCAACCTGTTCGCGGATCGTGGGGGTATGCGCGCTTCTATGTAAACACAAATGATTCTCGGCAATGGATATCCCGGCTCGTATCGATGAAGAACGCAGCGTAGTC	Fungi	1	Glomeromycota	0.12	Glomeromycetes	0.12	Glomerales	0.07	Glomeraceae	0.07	Funneliformis	0.04
FungOtu506	TGACTGACTTGGTCATTTAGAGGAAGTAAAAGTCGTAACAAGGTTTCCGTAGGTAAACCTACAGAAGGATCATTACACATATAAACTAGATCTCAGGGGAGGTTCGCCTCTTTCTAAGATGTATATTATACCCATGTCTTTTACGTACTACTTGTTTCCTTAGTAGGCTTGCCTGCCAATAGGACAAAATCAAAACCTTTTATAATTGCAGTCAGCGTCAGAAATAACTTTTAATAGTTACAACTTTCAACAACGGATCTCTTAGTTCTGGCATCGATGAAGAACGCAGCGTAGT	Fungi	1	Ascomycota	0.97	Dothideomycetes	0.96	Dothideomycetes_unidentified	0.9	Dothideomycetes_unidentified_1	0.9	Dothideomycetes_unidentified_1	0.9
FungOtu507	ACTGACTTGGTCATTTAGAGGAAGTAAAAGTCGTAACAAGGTCTCCGTAGGTGAACCTGCGGAGGGATCATTACACGAGGCGCGGACCCCCCTCGGGGGGCGAGCGCCGCCTTCACACCCATCCTTTGCCTACGCGTACCCCCATAGCTTCCTCGGCAGGCCCGCCTGCCGCCAGGAACCGACCAAACCCCTTGCATGTACACAAAACCTCCGATACCAACACGAATTATCACAACTTTTAACAATGGATCTCTTGGTTCTGGCATCGATGAAGAACGCAGCGTA	Fungi	1	Ascomycota	1	Dothideomycetes	0.99	Pleosporales	0.97	Incertae_sedis_13	0.97	Periconia	0.97
FungOtu508	TGACTGACTTGGTCATTTAGAGGAAGTAAAAGTCGTAACAAGGTATCCGTAGGTGAACCTGCGGATGGATCATTAGCGTAGCGAAGAACACGTCAGTTCTTACACTACCCACCCTTGTGGTCTAATAATGTCAGTGTGCGTGGTGTGCGAGAGGGGGAGAGTGGCGCCTAGCGCTGCCGCCGCCGCCGCCACCATGCCGCGCCTACAAACCCTTTAACGTAGTGAAACTCTTGCTGAAGCAACCTTGCGGCGGATCGAGCTTGCTCGTGAGGCTTCAAGTAAAACGAACAATCCAATACAACTGCTAGCAACGGATCACTCGGCTCTCGCATCGATGAAGAACGCAGCGTAGT	Fungi	1	Zygomycota	0.2	Incertae_sedis_10	0.2	Kickxellales	0.19	Kickxellaceae	0.19	Ramicandelaber	0.19
FungOtu509	GACTTGGTCATTTAGAGGAAGTAAAAGTCGTAACAAGGTTTCCGTAGGTGAACCTGCGGAAGGATCATTAAATAATTTGGATACGCTTCGCCGTATTTCTTATTTACTGTGAACTGTTTTATTGTTTGGCGCTTGAGGAATGTTGTTTAGCCATAGGGATAGGCTAGGCAAATGTTAACCGAGTCAAAGTCAGGCTTAGGCCTGGTATCCTATTCATTATTTACCAAAAGAATTCAGAATTATTATTGTAACATAAGCGTAAAAAACTTATAAAACAACTTTTAACAACGGATCTCTTGGTTCTCGCATCGATGAAGAACGCAGCGTAG	Fungi	1	Zygomycota	1	Incertae_sedis_10	1	Mucorales	1	Mucoraceae	1	Mucor	1
FungOtu510	CTGACTTGGTCATTTAGAGGAAGTAAAAGTCGTAACAAGGTTTCCGTAGGTGAACCTGCGGAAGGATCATTAGTGATATAGAAAATCTATTTTTCTAGTCTACTATATATACCCTTTTGTCAACCATACCTTTGTTGCTTCCACTGGACAGACAGAGTTGCCACTTCATTGTGGCATGTATGTCCTCTGGCTCACCTTTTGGTGTTGCTGGGGAGTGCCGGTGGAAAGAAATCAAAACTCTGTCTTTAGAAACACTTGTCTGACAAACTTATTTTTTAATAAAAATAAAACTTTCAACAACGGATCTCTAGGCTCTTGCATCGATGAAGAACGCAGCGTAGT	Fungi	1	Ascomycota	0.68	Pezizomycetes	0.68	Pezizomycetes_unidentified	0.49	Pezizomycetes_unidentified_1	0.49	Pezizomycetes_unidentified_1	0.49
FungOtu511	TGACTGACTTGGTCATTTAGAGGAAGTAAAAGTCGTAACAAGGTTTCCGTAGGTGAACCTGCGGAAGGATCATTAAAGAAATGCGGCGGAGGGGCCCCAAAGGCCCCCGAGCCAACACGTTCTACCCTGTCTTTTCGATACCTCTACCTCCTCCCCGGCCTCCGGGCCGGGATGGCTACTTCAAAAAAACCTTGCAGTTTACAGTCAATTCAGTACTTTGTAACAAAATTACAACTTTCAACAATGGATCTCTTGGCTCTGGCATCGATGAAGAACGCAGCGTAG	Fungi	1	Ascomycota	1	Ascomycota_unidentified	1	Ascomycota_unidentified_1	1	Ascomycota_unidentified_1	1	Ascomycota_unidentified_1_1	1
FungOtu512	GACTGACTTGGTCATTTAGAGGAAGTAAAAGTCGTAACAAGGTCTCCGTTGGTGAACCAGCGGAGGGATCATTACAGAGTTGCAAAACTCCCACAAACCATCGCGAATCTTACCCGTACGGTTGCCTCGGCGCTGGCGGTCCGGAAAGGCCCTCGGGCCCTCCCGGATCCTCGGGTCTCCCGCTCGCGGGAGGCTGCCCGCCGGAGTGCCGAAACTAAACTCTTGATATTTTATGTCTCTCTGAGTAAACTTTTAAATAAGTCAAAACTTTCAACAACGGATCTCTTGGTTCTGGCATCGATGAAGAACGCAGCGTA	Fungi	1	Ascomycota	1	Sordariomycetes	1	Sordariales	1	Sordariaceae	1	Sordariaceae_unidentified	1
FungOtu513	TGACTGACTTGGTCATTTAGAGGAAGGAGAAGTCGTAACAAGGTTTCCGTAGGTGAACCTGCGGAAGGATCATTGTCGATGCCTTATATGCAGTCCAACACGTGAATTAGTTTGAACACATGCGGTGGGCTTGAGGTGTTTCACACCCCAGCTTGCCATTGGTATCGGAGGGGAACGACGAAGTGCGTTCTCCTCTGTGCCAAAACTCAAACCCCGACGCTGGGTGTTACAGAATGCGTCAAGGAAATTTAACTTTGCTCTGAGCGCATCTGCATGGCACCGGAGACGGTTCCCGTGCGGGTTGTGTTTTGACACATTAATATAGAATGACTCTCGGCAACGGATATCTAGGCTCTTGCATCGATGAAGAACGCAGCGTA	Planta	1									Pisum sativum ribosome	1
FungOtu514	GACTGACTTGGTCATTTAGAGGAAGTAAAAGTCGTAACAAGGTTTCCGTAGGTGAACCTGCGGAAGGATCATTACAGTATTCTTTTGCCAGCGCTTAACTGCGCGGCGAAAAACCTTACACACAGTGATTTCTTTCTTTGAAAACATTGCTTTGGTCTGGCGCAAGTTGGGCCAAAGGTTTATTAAACTTCAATTTTATTATTGAACTGTTATTTTAACATAAGTCAATTTGTTGATTAAATTCAAAAATCTTCAAAACTTTCAACAACGGATCTCTTGGTTCTCGCATCGATGAAGAACGCAGCGT	Fungi	1	Ascomycota	1	Saccharomycetes	1	Saccharomycetales	1	Incertae_sedis_11	0.99	Candida	0.99
FungOtu515	GACTTGGTCATTTAGAGGAAGTAAAAGTCGTAACAAGGTTTCCGTAGGTGAACCTGCGGAAGGATCATTCATAATAAGAGTGTTTATGGCACTCTTCCAAAAATCCATACCCACCTTGTGTGCAACGTAAGAAGAAAGAAGCGCCAGGTCATGGAGGAAACTCCAAGGCTAGCCTTATTTCTTTTCCACATACACCTTTCTATAAGTTCCTATTGTCTGAAGCTGTTAGAGAATGACTAATTCTTAAACATAACTTTCAACAACGGATCTCTTGGCTCTCGCATCGATGAAGAACGCAGCGTAG	Fungi	1	Zygomycota	1	Incertae_sedis_10	1	Mortierellales	1	Mortierellaceae	1	Mortierella	1
FungOtu516	TGACTTGGTCATTTAGAGGAAGTAAAAGTCGTAACAAGGTCTCCGTTGGTGAACCAGCGGAGGGATCATTACCGAGTTTACAACTCCCAAACCCCTGTGAACATACCACTGTTGCTTCGGCGGACCCGCCCCGGCGCCCTCGGGCCCGGACCAGGCGCCCGCCGGAGGACCCCAAACCACTGAATTACCATGTGTATCTTCTGAGCAAAGGCGAAAGCCGAAAATGAATTAAAACTTTCAACAACGGATCTCTTGGTTCTGGCATCGATGAAGAACGCAGCGTAG	Fungi	1	Ascomycota	1	Sordariomycetes	1	Hypocreales	1	Hypocreaceae	0.97	Hypocreaceae_unidentified	0.97
FungOtu517	TGACTTGGTCATTTAGAGGAAGTAAAAGTCGTAACAAGGTTTCCGTAGGTGAACCTGCGGAAGGATCATTAACTATGCTCACGCATAACCTTGCTCGCGGCCTCACGGCCGCTGAGTGACTACCCCTTGTGAACAATTATTTTTTGCTTCGGCAGCACGCCCTCACGGGCGGTAAGGCTGCCGACAGCCCACACCATAAACTATTTTTGTTACCAAAACCATGCAGTCTGATTTTCTGATAAATTTTAAAAGTTAAAACTTTCAGCAACGGATCTCTTGGTTCTCGCATCGATGAAGAACGCAGCGTA	Fungi	1	Ascomycota	0.58	Orbiliomycetes	0.21	Orbiliomycetes_unidentified	0.11	Orbiliomycetes_unidentified_1	0.11	Orbiliomycetes_unidentified_1	0.11
FungOtu518	GACTGACTTGGTCATTTAGAGGAAGGAGAAGTTGTAACAAGGTTTCCGTAGGTGAAGCTGCGGAAGGATCATTGTCGATGCCTTATATGCAGTCCAACACGTGAATTAGTTTGAACACATACCGTGGGCTTGAGGTGTTCCACACCCCAGCTTGCCATTGGTATCGAAGGGGAACGACGAAGTGCGTTCTCCTCTGCGCCAAAACTCAAACCCCGACACTGAATGTGTTAAGGAAATTTAACTTTGCTTTAAGCGTATCTGCATGGCACCGAAGACGGTTCCCATGCGGGTTGTGTTTTGACACATTAATATAGAATGACTCTTAGAAACAAATATCTAAGCTCTTGCATCGATGAAGAACGCAGCGTAGT	Fungi	1	Basidiomycota	0.69	Microbotryomycetes	0.06	Sporidiobolales	0.06	Incertae_sedis_25	0.06	Rhodotorula	0.06
FungOtu519	CTGACTTGGTCATTTAGAGGAAGTAAAAGTCGTAACAAGGTTTCCGTAGGTGAACCTGCGGAAGGATCATTATCGAGTAAAGGGTCTCAGGCCCGCACTCCAACCCTTTGTGTATCAAACCTCGTTGCTTCGGCGGACCCGCCATATGTTTGCAAGAACTGTGGCCGCCGGTTGAGACCTTTGGTTTTAACTGGCCCGTTTGTCCGCCAGAAGATTTACATAACTCACGTTATCTTTTGTAGTCTGAGAATAAAATCTAAATTATTAAAACTTTCAACAACGGATCTCTTGGTTCTGGCATCGATGAAGAACGCAGCGTAGT	Fungi	1	Ascomycota	0.67	Incertae_sedis_14	0.08	Incertae_sedis_15	0.08	Incertae_sedis_16	0.08	Knufia	0.04
FungOtu520	TGACTGACTTGGTCATTTAGAGGAAGTAAAAGTCGTAACAAGGTTTCCGTAGGTGAACCTGCGGAAGGATCATTATCGAAACCCGATCGTCCGGGAGGGGGAAACCCCCCTTCCGGGCTTTCGACCCTTTCAACACCCTTGTGCACTCGCTGTAGGTCCCTCGGGATCTACGTCTCCCTTCGAACTCGCATGTCTACAGAATGTATGCTTCGCGTCTCGGCCTCGACCCCCAGGGTCCCGCGTCGAAGACCGTAAAAATCAATACAACTTTCAGCAACGGATCTCTTGGCTCTCGCATCGATGAAGAACGCAGCGTA	Fungi	1	Basidiomycota	1	Agaricomycetes	1	Boletales	1	Sclerodermataceae	1	Scleroderma	1
FungOtu521	GACTGACTTGGTCATTTAGAGGAAGGAGATGTCGTAACAAGGTTTCCGTAGGTGAACTTGCGGAAGGATCATTGTCGTGACCCTTAAACAAAACATACCATGAATGCGTCATCCATGTCATCGGGCCAAGGTCCGGCCAAGGCTCCTCACCTTCTCTACGTTGGTGAAGGGCCGCCAAAGAACCCACGGCACCGAAGGCGTCAAGGAATACTGATATTGCCTTGCTCGAGTCACATTCAGCCTGCCGGTCATGCCCCGTGCAATGTTGCTATCTTAACCAACACGACTCTTGGCAATGGATATCTCGGCTCTTGCATCGATGAAGAACGCAGCGT	Fungi	1	Ascomycota	0.43	Incertae_sedis_14	0.06	Incertae_sedis_15	0.06	Incertae_sedis_16	0.06	Knufia	0.05
FungOtu522	TGACTGACTTGGTCATTTAGAGGAAGTAAAAGTCGTAACAAGGTTTCCGTAGGTGAACCTGCGGAAGGATCATTAGTGAATAACAGGACGTTCAATTTAACTTGAAGTCCGAACTCTCACTTTCTAACCCTGTGCATTTGTTTTGGTTAGTAGAATGCTTGCGTTCGAACACCTCTTCATTTTACAAACACTAAGTCAAAGAATGTTTAAATTTTATAACAAAACAAAACTTTCAACAACGGATCTCTTGGCTCTCGCATCGATGAAGAACGCAGCGTAGTCA	Fungi	1	Basidiomycota	1	Microbotryomycetes	1	Sporidiobolales	1	Incertae_sedis_25	1	Incertae_sedis_25_unidentified	0.97
FungOtu523	TGACTGACTTGGTCATTTAGAGGAAGTAAAAGTCGTAACAAGGTTTCCGTAGGTGAACCTGCGGAAGGATCATTAATACGTTTGTAACAAAACGTTTAAACCCAAATGAATCGTGAACTAGTGTTTTACGGGTTTGCGTTTGTGAGACTTGGCAACGGGTCTTGAAAAGGAGCTTTTGAGCAACCTTTGGTTGTTCAACATCTCAGTGTTGAGCAGTGAGATGACATCACAGCAATGTGTGTGGTTCTGAAATACAAATGCTTATCCGGTTAATTCTTGCTCTACATTTTTTCAAATCAAACTCTATAAACCCCATGTACAACAACTTGAACTAACAACCTTTTTTGTCTTGGAGCAATCCAAGCAGAAAAAAATAACCGAAATTAAGAACAACTCTTA…	Fungi	1	Basidiomycota	0.42	Agaricomycetes	0.32	Cantharellales	0.16	Incertae_sedis_24	0.15	Minimedusa	0.15
FungOtu524	TGACTGACTTGGTCATTTAGAGGAAGTAAAAGTCGTAACAAGGTCTCCGTTGGTGAACCAGCGGAAGGATCATTAAAGAATTACAAAACTCCCTAAACCATTGTGAACATACCTTCAACGTTGCTTCGGCGGGTTGGCTCCGGGTCTCCCGGGGCCCCCGGCCCTACTCGGGCGCCCGCCGGAGGTTTCCAACTCTTGACAATTGTCTGGCCTCTCTGAGTCATTGTACTTAATAAGTCAAAACTTTCAACAACGGATCTCTTGGTTCTGGCATCGATGAAACGCAGCGTA	Fungi	1	Fungi_unidentified	1	Fungi_unidentified_1	1	Fungi_unidentified_1	1	Fungi_unidentified_1_1	1	Fungi_unidentified_1_1	1
FungOtu525	GAGTGTCAGCAGCCGCGGTAATACAGAGGGTGCAAGCGTTAATCGGAATTACTGGGCGTAAAGCGCGCGTAGGTGGTTCGTTAAGTTGGATGTGAAAGCCCCGGGCTCAACCTGGGAACTGCATCCAAAACTGGCAAGCTAGAGTACGGTAGAGGGTGGTGGAATTTCCTGTGTAGCGGTGAAATGCGTAGATATAGGAAGGAACACCAGTGGCGAAGGCGACCACCTGGACTGATACTGACACTGAGGTGCGAAAGCGTGGGGAGCAAACAGGATTAGAAACCCTCGTAGTCCGT	Bacteria	1									Pseudomonas	1
FungOtu526	TGACTGACTTGGTCATTTAGAGGAAGGAGAAGTCGTAACAAGGTTTCCGTAGGTGAACCTGCGGAAGGATCATTGTCGATGCCTCAAACAATTCCACCCGCGAATACGTACCAAACACACAACAACGCACAAGGCCAGCGGGGGCACGCAAGTGCTCCCACTACCAGGTGCGTTGTCAAGAGCGGGGGTGGGCGTCTTGATGCCGTGTGCATCCAGTCGCAAACCCGTGTCTTCCGACAAAAACAAACCCCGACGTTTTACACGCCAAGGAAAACGAAGATGTTAGGTGAGGCAAACGGCGGCGCCTTCACGATGACATGTTATGTAAAATGACTCTCGGCAACGGATATCTCGGCTCTTGCATCGATGAAGAACGCAGCGTAG	Fungi	1	Fungi_unidentified	0.3	Fungi_unidentified_1	0.3	Fungi_unidentified_1	0.3	Fungi_unidentified_1_1	0.3	Fungi_unidentified_1_1	0.3
FungOtu527	ACTGACTTGGTCATTTAGAGGAAGGAGAAGTCGTAACAAGGTTTCTGTAGGTGAACCTGCGGTAGGATCATTGTTGATGCCTCAAACAATTCCACCCGCGAATACGTACCAAACACACAACAACGCGCAAGGCCAGCGGCCGCACGCAAGTGCTCCCACTACCAGGTGTGTCGTCGAGAGCGGGGGTGGGCGTCTTGATGCGTTGTGTATCCGGCCGCAAACTCGTGTCTCCCGACAAAAACTAACCCCGGCGTTTTACGCGCCAAGGAAAACGAAGCTGTTAGGTGAGGCAAACGGGGGACGTGTCCCGCGGGCGCCTTCACGATGACATGTTATGTAAAATGACTCTCAGCAACGGATATCTCGACTCTTGCATCGATGAAGAACGCAGCGTAGTCA	Fungi	0.99	Basidiomycota	0.54	Tremellomycetes	0.23	Tremellales	0.23	Incertae_sedis_12	0.21	Derxomyces	0.21
FungOtu528	TGACTGACTTGGTCATTTAGAGGAAGTAAAAGTCGTAACAAGGTTTCCGTAGGTGAACCTGCGGAAGGATCATTAATGAATTTTGGAGTTCTACTGTGCCTGCCGTTCATTCGGATGTGTGCACGTAGTCTCTATAAATCCTTATCAACACCTGTGCACCTTTAAAAAGGGGGGGAGTTTTGATTGAGCATATTTTATTATGCTTATGACGAATAACCTCTTTTTTTCTTATACAAACTCTTTAATGTCTATTAGAATGTTCTCTGGCCGCAAGGCTATAAAATATAAACAACTTTTAACAACGGATCTCTTGGCTCTCGCATCGATGAAGAACGCAGCGTAG	Fungi	1	Basidiomycota	1	Agaricomycetes	1	Cantharellales	1	Incertae_sedis_24	1	Minimedusa	1
FungOtu529	GACTTGGTCATTTAGAGGAAGTAAAAGTCGTAACAAGGTTTCCGTAGGTGAACCTGCGGAAGGATCATTACCGAGTGCGGGCCCTCGCGGCCCAACCTCCCACCCTTGTCTCTATACACCTGTTGCTTTGGCGGGCCCACCGGGGCCACCTGGTCGCCGGGGGACGCACGTCCCCGGGCCCGCGCCCGCCGAAGCGCCCTGTGAACCCTGATGAAGATGGGCTGTCTGAGTACTATGAAAATTGTCAAAACTTTCAACAATGGATCTCTTGGTTCCGGCATCGATCGCAGCGTGTCA	Fungi	1	Ascomycota	1	Eurotiomycetes	1	Eurotiales	1	Trichocomaceae	1	Talaromyces	0.93
FungOtu530	ACTGACTTGGTCATTTAGAGGAAGGAGAAGTCGTAACAAGGTTTCCATAGGTGAACCTGCAGAAGGATCATTGTCGTGACCCTGACCAAAACAGACCGCGCACACGTCATCCAATCCGTCGGCGACGGCACCATCTATTGCTCGGCCAATGGCTCCACCACCTCCCCTCCTCGGAGCAGGTGGGGGCTCAGGGTAAAAGAACCCATGGCGCCGAAGGCGTCAAGGAACACTGTTCCTAACTCGGGGGCATGGCTAGCTTGCTAGCTGTCCCTTGTGTTGCAAAGCTATTTAATCCACACGACTCTCGCCAACGGATATCTCGGCTCTCGCATCGATGAAGAACGCAGCGT	Fungi	1	Basidiomycota	0.47	Pucciniomycetes	0.05	Pucciniales	0.05	Pucciniaceae	0.05	Puccinia	0.05
FungOtu531	ACTGACTTGGTCATTTAGAGGAAGGAGAAGTCGTAACAAGGTTTCCGTAGGTGAACCTGCGGAAGGATCATTGTCGTGACCCTGACCAAAATAGACCGTGCACGCGTCATCCAATCCGTCGGCGACGGCATTGTCCGTCGCTCGGCCAATGCCTCGGCCACCTCCCCTCCTCGGAGTGGGTGGAGGCTCGGGGTAAAAAAACCCACGGCGCCGAAGGCGTCAAGGAACAATGTGCCTAACCCGGGGGCATGGCTAGCTTGCTAGTCATCCCTCGTGTTGCAAAGCTATTTAATCCACACGACTCTCGGCAACGGATATCTCGGCTCTCGCATCGATGAAGAACGCAGCGT	Fungi	1	Basidiomycota	0.36	Agaricomycetes	0.31	Sebacinales	0.15	Sebacinales_Group_B	0.11	Sebacinales_Group_B_unidentified	0.11
FungOtu532	GACTTGGTCATTTAGAGGAAGTAAAAGTCGTAACAAGGTTTCTGTAGGTGAACCTGCAGAAGGATCATTAGTGAAAGCAAGGGCCAGCCATACGGACGGCGCTACTCGCGTACAACGTCTCTGGCGCCCAACTTTACACAATATCCACAAACCCGTGTGCACCGTTTGGATGAGTAGGCCTCCTCGCGAGGCAGACTCTCCAATCCATTTCTACCAAACTCGTATGGTTGTATGAACGTGGAAATCGTTGGACCGTAACTGGCCAACAACCAATAATACAACTTTCGACAACGGATCTCTTGGTTCTCCCATCGATGAAGAACGCAGCGTA	Fungi	1	Basidiomycota	1	Incertae_sedis_4	1	Malasseziales	1	Incertae_sedis_5	1	Malassezia	1
FungOtu533	GACTGACTTGGTCATTTAGAGGAAGTAAAAGTCGTAACAAGGTTTCCGTAGGTGAACCTGCGGAAGGATCATTAACACTTTTGGATTCGTCCCAAATTAACAAAATCAATTAACCCAAACCCCTACTTGCAAACCAAAAATTATAACCTAACCTAACCAAACTTTTATTAACACCTAACAACATAACTAATTGACTAATTTCTCAAGATTGTATCTCTTCTTAAGCAAGCATGTATTCTCTTGGTTTGTCTAGCTAGCTAGGCCAACTTGAAGATTGAATCGTTTGTGACGAGTTGAGTCCAATCTGCTTTGATCAATTCATTTTCTACGATGAATTGTACTAAATAATAAACTACAACTCTAAACAATGGATATCTTGGTTCTCGCATCGATGAAGAA…	Fungi	1	Glomeromycota	0.34	Glomeromycetes	0.34	Glomerales	0.22	Glomeraceae	0.21	Septoglomus	0.1
FungOtu534	CTGAGTGTCAGCCGCCGCGGTAATACGTAGGTGGCAAGCGTTATCCGGAATTATTGGGCGTAAAGCGCGCGCAGGTGGTTTCTTAAGTCTGATGTGAAAGCCCACGGCTCAACCGTGGAGGGTCATTGGAAACTGGGAGACTTGAGTGCAGAAGAGGAAAGTGGAATTCCATGTGTAGCGGTGAAATGCGTAGAGATATGGAGGAACACCAGTGGCGAAGGCGACTTTCTGGTCTGTAACTGACACTGAGGCGCGAAAGCGTGGGGAGCAAACAGGATTAGATACCCCTGTAGTCCGTAGT	Bacteria	1									Bacillus	1
FungOtu535	ACTGAGTGTCAGCAGCCGCGGTAATACGGAGGGTGCAAGCGTTAATCGGAATTACTGGGCGTAAAGCGCACGCAGGCGGTCTGTTAAGTCAGATGTGAAATCCCCGGGCTTAACCTGGGAACTGCATTTGAAACTGGCAGGCTTGAGTCTTGTAGAGGGGGGTAGAATTCCAGGTGTAGCGGTGAAATGCGTAGAGATCTGGAGGAATACCGGTGGCGAAGGCGGCCCCCTGGACAAAGACTGACGCTCAGGTGCGAAAGCGTGGGGAGCAAACAGGATTAGAAACCCTCGTAGTCCGTAG	Bacteria	1									Pantoea	1
FungOtu536	TGACTGACTTGGTCATTTAGAGGAAGTAAAAGTCGTAACAAGGTCTCCGTTGGTGAACCAGCGGAGGGATCATTACCGAGTTATTACTCCAAACCCTTTGTGAACCTTACCTATGTTCTGTTGCCTCGGCGGGGAGGAAGACCCCTTAAAAAGGGCCCAGCCCCCGCCGGCAGCACCAAACTCTTGCATTTATAGCGGATTACATTTCTGAATACAATACAAAACAAATCAAAACTTTCAACAACGGATCTCTTGGTTCTGGCATCGATGAAGAACGCAGCGTAGTC	Fungi	1	Ascomycota	1	Sordariomycetes	1	Microascales	1	Microascaceae	1	Microascaceae_unidentified	1
FungOtu537	GACTTGGTCATTTAGAGGAAGTAAAAGTCGTAACAAGGTTTCCGTAGGTGAACCTGCGGAAGGATCATTATCGTAGAGCTTCGGCTCTTTCGAGGGAGAACCCTTGCCTTTTCGAGCACCTGTTTGTTTCCTCGGCAGGCCCGCCTGCCAATGGGGACCTTTTCAAACCCTTGCAATAACCTGAACAAAAATCGTCTGAACAAAAAAAAATCTAAATCAAAACTTTCAACAACGGATCTCTTGGTTCTGGCATCGATGAAGAACGCAGCGTA	Fungi	1	Ascomycota	1	Dothideomycetes	0.99	Pleosporales	0.97	Sporormiaceae	0.97	Westerdykella	0.75
FungOtu538	GACTGACTTGGTCATTTAGAGGAAGGAGAAGTCGTAACAAGGTTTCCGTAGGTGAACCTGCGGAAGGATCATTGTCGAGACCCTTAAACAAAATAGACCGTGAATGTGTCATCCATGTCGTCGGGCCACAGTCCGGCCAAGGTTCCTCACCTTCTATATGTTGGTGAAGGGCCACCAAAGAACCCACGGCACCGAAGGCATCAAGGAACACTGATATTGCCATGCTCAGGTCACGTTCGGCCTGCCGGTCAGGTCCCGTGCAATGTTGCTATCTTAACCAACACGACTCTCGGCAACGGATATCTCGGCTCTCGCATCGATGAAGAACGCAGCGTA	Fungi	1	Basidiomycota	0.57	Microbotryomycetes	0.08	Sporidiobolales	0.08	Incertae_sedis_25	0.08	Rhodotorula	0.08
FungOtu539	GACTGACTTGGTCATTTAGAGGAAGGAGAAGTCGTAACAAGGTTTCCGTAGGTGAACCTGCGGAAGGATCATTGTTGTGACCCTTAAACAAAACAGACCATGAACATGTCATCCATGTCATCGGACTATGGTCCGGCCAAGGACACTCACCTTCATTACGTTGGTGAGGAGCCGCCAAAGAACCCACGGCGCCGAAGGTGTCAAGGAACACTGATATTGCCTTGCTCGGGGTCATGTTCGGCCTGCCGGTCGTGCCTCGTGCAATGTTGCTATCTTAATCCACACGACTCTCGGCAATGGATATCTCGGCTCTCGCATCGATGAAGAACGCAGCGTA	Planta	1									Panicum virgatum ribosome	1
FungOtu540	GACTTGGTCATTTAGAGGAAGGAGAAGTCGTAACAAGGTTTCTGTAGGTGAACCTGTAGAAGGATCAGTGTCGAACCCTGCACAGCAGAACGACCCGTGAATAAGTTAACACATCTGGCCTTGCCGGTACCGAAGCATTTATTTCGGCCTTGTGAGGCCTTGCGACGTGCGTTCATCCACGGTCCATACCTTTGGTCTGTCATGGATGTCATGTTGACGAAATAACAAACCCTTGATACGAGACGTGCCAAGGAAAACCAAAATTAAAGGGCTTGTGTTGTTGCGCCCCGTTTGCGGTATGCGCGTTGGACACGGCTTCTTTCTAAACTTAAAACGACTATCGGCAACGGATATCTCGGCTCACGCATCGATGAAGAACGCAGCGTA	Fungi	1	Basidiomycota	0.48	Tremellomycetes	0.21	Tremellales	0.21	Tremellales_unidentified	0.19	Tremellales_unidentified_1	0.19
FungOtu541	TGACTTGGTCATTTAGAGGAAGGAGAAGTCGTAACTAGGTTTCCGTAGGTGAGCCTGCAAAAGGATCATTGTTGTGACACTTGTACAAAACAGACCACGAACGTGTCATCCATGTCACTGGGCTATGGTCTGTCCAAGGCCCCCCGCCTTCGTTACGTTGGAGAGGGGCCGCCAAAGAACCCACAACACTGATATTGCCTTGCTCGGGGTGATGTTCAGCCTGCCGGTCATGCCTCATGCATTGTTGCTATCTTAATCCACACGACTCTCGACAATGGATATCTTGGCTCTCGCATCGATGAAGAACGCAGCGTAGT	Fungi	1	Ascomycota	0.27	Pezizomycetes	0.06	Pezizales	0.06	Tuberaceae	0.06	Reddellomyces	0.06
FungOtu542	CTGACTTGGTCATTTAGAGGAAGTAAAAGTCGTAACAAGGTTTCCGTAGGTGAACCTGCGGAAGGATCATTAAAGATTTTTTAAGCAAACCAAGCTTTTTTTAATAAAAAGTGAGGTTTTGCGAATGTATTTAAAACCCACTCTTAAAAAATAATATTTTCATTTATATTAAATGAATAAAAAAAGATCACTTTCAACAACGGATCTCTTGGCTCTCGCATCGATGAAGAACGCAGCGTAG	Fungi	1	Glomeromycota	1	Glomeromycetes	0.92	Glomerales	0.92	Glomeraceae	0.92	Septoglomus	0.44
FungOtu543	ACTGACTTGGTCATTTAGAGGAAGTAAAAGTCGTAACAAGGTTTCCGTAGGTGAACCTGCGGAAGGATCATTACTGAGTGGCTGGCGCCGGCTCAGCGTGCGAGAGCGCGCGGGGTGGGGCGCGGTTACCCGACCTTTTGTCATTTGGGCTGGCGGCTGAATTCCGGACGGGGGGAAGGGGGCCCTCTGTGAGGGGGGCTTTTTTTTCTTTCCTCCTGTGCGGGGGACGGCAGCGGCACGATCAGGTTCGGCGGAGGAGGTGAGGGGTGCTGCTCTTTTGTTGGCCGATGGATGGAAAGATCGATCGGGTGACGGAGGGAGAAGCGCGACCTGCCCGCCGCCGGTGGGATTTCCAAGTCTTGTTAGCAAGGTGAAGTCTGAGGAAGCAACGAAAACGAA…	Fungi	1	Ascomycota	0.95	Incertae_sedis_14	0.88	Incertae_sedis_15	0.88	Incertae_sedis_16	0.88	Incertae_sedis_16_unidentified	0.75
FungOtu544	ACTGACTTGGTCATTTAGAGGAAGTAAAAGTCGTAACAAGGTTTCCGTAGGTGAACCTGCGGAAGGATCATTAATGAATTTTACGCCCTAGTCTTAACTGATAGGGGCTGGTTCTATCCATAACACCTGTGCACTGTTGGATGCTTGCATCCACTTTTAAACTAAACATTATTGTAACAAATGTAGTCTTATTATAACATAATAAAACTTTCAACAACGGATCTCTTGGCTCTCGCATCGATGAAGAACGCAGCGTAG	Fungi	1	Basidiomycota	1	Tremellomycetes	1	Filobasidiales	1	Filobasidiaceae	1	Filobasidium	1
FungOtu545	GACTGACTTGGTCATTTAGAGGAAGTAAAAGTCGTAACAAGGTCTCCGTTGGTGAACCAGCGGAGGGATCATTAGCGAGTTGCAAAACTCCCAAACCATTGCGAACGTACCTGCCGTTGCCTCGCCGCCAGCGTCCCCGCCAGGGAGCGTCGGCGGCGGCGGCTGACCAAACTCTTGTATGTACAGGCCTCTCTGAGTACACTTATAACAAGTCAAAACTTTCAACAACGGATCTCTTGGTTCTGGCATCGATGAAGAACGCAGCGTAGT	Fungi	1	Ascomycota	0.99	Incertae_sedis_14	0.06	Incertae_sedis_15	0.06	Incertae_sedis_16	0.06	Retroconis	0.05
FungOtu546	GACTGACTTGGTCATTTAGAGGAAGTAAAAGTCGTAACAAGGTTTCCGTAGGTGAACCTGCGGAAGGATCATTAGAGAGTGATCTGGTTTTATCGCTGAGAGGCGTGTGACCGGTTACCCGACCTGATGTCATGTGTTTTTTGTGTGCTGAGATGCCGGAATGCGCTGGAGACGGCGCAGGCTGGTATTTTTGGCGACAGCAAAACCTTCGGCGGAAGCGGCGATCTGTTAAGTTTTTGACGGGTTGCCCGCCGCCGGCCGTATCTTTCAAAAAGTCTTGTGAGAACGATGAAGTCTATTACATTATGACAAAACAAAAAAAAAAGCAAAACTTTCAACAACGGATCTCTTGGCTCTGGCATCGATGAAGAACGCAGCGTA	Fungi	1	Ascomycota	0.83	Incertae_sedis_14	0.53	Incertae_sedis_15	0.53	Incertae_sedis_16	0.53	Ochroconis	0.42
FungOtu547	ACTGACTTGGTCATTTAGAGGAAGTAAAAGTCGTAACAAGGTTTCCGTAGGTGAACCTGCGGAAGGATCATTAACGATTTCGGTGTAAAAAACCGTTTTCTACCTATGTCTACGCGTACCACATGTTTCCTCGGGGGGCTTGCCCCCCGCTAGGACCCTTTATCAAACCTTTTTGTAATAGCAGTCAGCGTCTGATACTAAGTTAATTATTAAAACTTTCAACAATGGATCTCTTGGTTCTGGCATCGATGAAGAACGCAGCGTA	Fungi	1	Ascomycota	1	Dothideomycetes	1	Dothideomycetes_unidentified	1	Dothideomycetes_unidentified_1	1	Dothideomycetes_unidentified_1	1
FungOtu548	ACTGACTTGGTCATTTAGAGGAAGTAAAAGTCGTAACAAGGTCTCCGTTGGTGAACCAGCGGAGGGATCATTACCGAGTCACGTGCTCAAACAACCCTTCTGTGGACCTAAACCAAACCGTTGCCTCGGCGGGCGGTCCCCTGCCAAAACCCACGTGGTGTAGGCAGGGGACCAGACAGTCCGGCACGCTTAAGGCGTCCGGCGCCAGCCGCTGGCCTAAACAACTAAACTCTAGTAACCTTACCTTCTGAGTTTTAATACAAAAAAATAAGTCAAAACTTTCAACAACGGATCTCTTGGCTCTGGCATCGATGAAGAACGCAGCGT	Fungi	1	Ascomycota	1	Sordariomycetes	0.57	Sordariomycetes_unidentified	0.57	Sordariomycetes_unidentified_1	0.57	Sordariomycetes_unidentified_1	0.57
FungOtu549	GACTGACTTGTTAGAGGAAGTAAAAGTCGTAACAAGGTTTCCGTAGGTGAACCTGCGGAAGGATCATTACCGAGTGCGGGCCCTCGTGGCCCAACCTCCCACCCTTGTCTCTATACACCCGTTGCTTTGGCGGGCCCACCGGGGCCACCTGGTCGCCGGGGGACGTTCGTCCCCGGGCCCGCGCCCGCCGAAGCGCTCTGTGAACCCTGATGAAGATGGGCTGTCTGAGTACTATGAAAATTGTCAAAACTTTCAACAATGGATCTCTTGGTTCCGGCATCGATGAAGAACGCAGCGTAG	Fungi	1	Ascomycota	1	Eurotiomycetes	1	Eurotiales	1	Trichocomaceae	1	Talaromyces	0.92
FungOtu550	TGACTGACTTGGTCATTTAGAGGAAGTAAAAGTCGTAACAAGGTTTCCGTAGGTGAACCTGCGGAAGGATCATTAAAGAAATGCGGCGGAGGGGCCCCCCAAAAGGGCCACCCGAGCCAACACGTTCTACCCTGTCTTTTCGATACCTCTACCTCCTCCCCGGCCTCCGGGCCGGGATGGCTACTTCAAAAAAAACCTTGCAGTTTACAGTCAATTCAGTACTTTGTAACAAAATTACAACTTTCAACAATGGATCTCTTGGCTCTGGCATCGATGAAGAACGCAGCGTAGT	Fungi	1	Ascomycota	1	Ascomycota_unidentified	1	Ascomycota_unidentified_1	1	Ascomycota_unidentified_1	1	Ascomycota_unidentified_1_1	1
FungOtu551	TGACTGACTTGGTCATTTAGAGGAAGGAGAAGTCGTAACAAGGTTTCCGTAGGTGAACCTGCGGAAGGATCATTGTCGTGACCCTTAAACAAAACAGACCGTGAACGCGTCCCTCGTGCCGCCGGGCTTCGGCTCGGCACGAGGTCCCCGAGCTCCGTCCTGGAGCGGAGGGGCCACAACAGAACCCACGACGCCTTAGGCGTCAAGGAACACCTATATTGCCTTGCGCGGTGGAGCGATCGGCCCGCCTTTTGCTCCCCGCGCAGCGATGATATCTAAATTGACACGACTCTCGGCAACGGATATCTCGGCTCTCGCATCGATGAAGAACGCAGCGTA	Planta	1									Saccharum officinarum ribosome	1
FungOtu552	CTGAGTGTCAGCAGCCGCGGTAATACAGAGGGTGCAAGCGTTAATCGGAATTACTGGGCGTAAAGCGCGCGTAGGTGGTTCGTTAAGTTGGATGTGAAAGCCCCGGGCTCAACCTGGGAACTGCATCCAAAACTGGCGAGCTAGAGTACGGTAGAGGGTGGTAGAATTCCACGTGTAGCAGTGAAATGCGTAGAGATGTGGAGGAACACCGATGGCGAAGGCAGCCCCCTGGGTCAAGACTGACGCTCATGCACGAAAGCGTGGGGAGCAAACAGGATTAGATACCCTCGTAGTCCGTA	Fungi	1	Basidiomycota	0.68	Tremellomycetes	0.18	Tremellales	0.18	Tremellales_unidentified	0.14	Tremellales_unidentified_1	0.14
FungOtu553	TGACTGACTTGGTCATTTAGAGGAAGGTGAAGTCGTAACAAGGTTTCCGTAGGTGAACCTGCGGAAGGATCATTACCACACCTAAAAAACACCCTTCCACGTGAACCGTTTTGTTTTGCTTTCGAGTGCTTTGTTGCGCTCGGAGCATGTTTTGGGCTTCGCTGCTGGCGCTTGATTGTGCTGGCGGCTCGAGGCCATCAAGTGGCGTTTTGAGTGTGCTTTGCGCAATTGAAACGTCGAAACCTTTTTTTTAAACCCATTTGATTGAAAACTGAAGTATACTGTGGGGACGAAAGTCCTCGCTTTGAAACTAGATAACAACTTTCAGCAGTGGATGTCTAGGCTCGCACATCGATGAAGAACGCAGCGTAGTC	Fungi	1	Ascomycota	0.22	Eurotiomycetes	0.06	Pyrenulales	0.06	Massariaceae	0.06	Massaria	0.06
FungOtu554	TGACTGACTTGGTCATTTAGAGGAAGGAGAAGTCGTAACAAGGTTTCCGTAGGTGAACCTGCGGAAAGATCATTGTCGTGACCCTTAAACAAAATAGATCGTGAATGTGTCATCCATGTCGTCGGGCCACGGTCCGGCCGAGGCTACTCACCTTCTCTACATTGGTGAAGGGCCGCCAAAGAACCCACGGCACCGAAGGTGTCAAGGAACACTGATATTTCCTTGCTCGGGTCATGTTCGGCCTGCCGGTCATGCCTCGTGCAATGTTGCTATCTTAACCAACACGACTCTCGGCAACGGATATCTCAGCTCTTGCATCGATGAAGAACGCAGCGTA	Fungi	1	Glomeromycota	0.1	Glomeromycetes	0.1	Diversisporales	0.08	Acaulosporaceae	0.08	Acaulospora	0.07
FungOtu555	ACTGACTTGGTCATTTAGAGGAAGGAGAAGTCGTAACTATGTTTCCATAGGTGAACCTGCGGAAGGATCATTGTCGTGACCACGGTCCGCCCAAGGCTCCTCACCTTCTCTACGTTGGTGAAGGGCCACCAAAGAACCCACGGCGCCGAAGGCGTCAAGGAACACTGATAATGCCTTGCCCGAGTCACGTTCGGCCTGCCGGTCATGCCCCGTGCAATGTTGCTATCTTAACCAACATGACTCTCGGCAACGGATATCTCGGCTCTCGCATCGATGAAGAACGCAGCGTAGTC	Fungi	1	Basidiomycota	0.36	Tremellomycetes	0.09	Tremellales	0.08	Incertae_sedis_12	0.06	Derxomyces	0.06
FungOtu556	ACTGACTTGGTCATTTAGAGGAAGGAGAAGTCATAACAAGGTTTTCGTAGGTGAACCTACGGAAGGATCATTGTTGTGACCCTTAAACAAAACAGACCGTGAACATGTCATCCATGTCGTCGGACTATGGTCCGACCAAGGCCACTCACCTTCATTACATTGGTGAGGAGCCGCCAAAGAACCCACGGCGCCGAAGGCGTCAAGGAACACTGATATTGCCTTGCTCGGGGTCTTGTTCGGCCTGCCGGTCATGCCTCGTGCAATGTTGCTATCTTAATCCACACGACTCTTGGCAACAGATATCTCGGCTCTCGCATCGATGAAGAACGCAGCGTAGTC	Fungi	1	Basidiomycota	0.48	Tremellomycetes	0.08	Tremellales	0.08	Tremellales_unidentified	0.05	Tremellales_unidentified_1	0.05
FungOtu557	TGACTGACTTGGTCATTTAGAGGAAGTAAAAGTCGTAACAAGGTTTCTGTAGGTGAACCTGCAGAAGGATCATTAGTGAAGATTTGGGCAGGCCATACGGACGCCACAAAGTGTCCCTGGCCGCCTACACCCACTATACATCCACAAACCCGTGTGCACTGTCCTTGGAAAGGGCATTTGGAGAGAAAAAGGAAGAGAGAAGCGAGAACAGTGCGATCCGTCGCGTTGGGCGTTGATCTCTGGCTTGGTCTCTCTGAGGCCCTTTCCTCGCTACAAACTCGAATGGTTAGTATGAACGTGGAACTTGGTTGGACCGTCACTGGCCAACAAACTATACACAACTTTCGACAACGGATCTCTTGGTTCTCCCATCGATGAAGAACGCAGCGTAG	Fungi	1	Basidiomycota	1	Incertae_sedis_4	1	Malasseziales	1	Incertae_sedis_5	1	Malassezia	1
FungOtu558	CTGACTTGGTCATTTAGAGGAAGGAGAAGTCGTAACAAGGTTTTCATAGGTGAACCTGCGGAAGGATCATTGTCGAAACCTGCACAGCAGAACGACCTGTGAACTCATTTTAAACACCTGGGAAGGCGCTCGCTCGTTGCGCGCCTCCCTCCTGTCACCCAATGCGCTCAAGCTCTTCGGGCGACCACCGAACCCCGGAGCGGAAAGCACCAAGGAATACAACAATTGATAGCCCTCCCCTCGTGCCCTGTTCACGGATCATGGGGGATGCACACTGCGTTGATAACACAAACGACTCTTCACAATGAATATCTCGGCTCTCAAATCGATGAAGAACGCAGCGTAGT	Fungi	1	Basidiomycota	0.41	Tremellomycetes	0.09	Tremellales	0.09	Tremellales_unidentified	0.06	Tremellales_unidentified_1	0.06
FungOtu559	ACTGACTTGGTCATTTAGAGGAAGAAGAAGTCGTAACAAGGTTTCCGTAGGTGAACCTGCGGAAGGATCATTGTCGAAACCTGCAAAGCAGAACGACCCGCGAACCGTTGCGAAAATCACGGCGGGGCGTGGGGAGAGCCGCGGGCGCACGTCCCGCTCTCTCCCCCCGGACCCGCCCCAACGAACAAAACCCCGGCGCGAGACGCGCCAAGGAATCAAAAACGAAAATACCGGGAAGGGACGGCCCGTCGGGTGCCGGGAACGGATTTCTCGCGGGCGGCCCTTTCCCGTTCGGAAACAAAACGACTCTCGGCAACGGATATCTCGGCTCTCGCATCGATGAAGAACGCAGCGTAG	Fungi	1	Fungi_unidentified	0.2	Fungi_unidentified_1	0.2	Fungi_unidentified_1	0.2	Fungi_unidentified_1_1	0.2	Fungi_unidentified_1_1	0.2
FungOtu560	TGACTTGGTCATTTAGAGGAAGTAAAAGTCGTAACAAGGTTTCCGTAGGTGAACCTGCGGAAGGATCATTAAAAGTAATATGTATTCTCACGAATATGCATTATAAACCCATCTGTGTATCGTACCTGTTGCTTCCGCGAGCCAGTGATCTCGATCACCTCCGCGGGATGGCGAAGGCCATCCTCCCGGGGAGCACTCGCGGGAGGTATACATCAAACCCTTGCATTTCTATGTCATCTGTCTGAACTGTTTATAACAAATGTTAAAACTTTCAACAACGGATCTCTTGGTTCTCGCATCGATGAAGAACGCAGCGTAGTC	Fungi	1	Ascomycota	1	Pezizomycetes	1	Pezizales	0.98	Pyronemataceae	0.97	Scutellinia	0.89
FungOtu561	CTGACTTGGTCATTTAGAGGAAGTAAAAGTCGTAACAAGGTTTCCGTAGGTGAACCTGCGGAAGGATCATTAATGCATGTGCTCATGGAGCCATTCTTCTGTGCTGTGTGCCGTGAGTGAGGTGTGTGGCTTGACGGTCACACACCCATCATTTTATTCACCCATTTGACATTTTATTCTGAACACACGCGTAAACAACGAAAACTGCCAGCAATGGATCACTTGGTTCTCGCATCGATGAAGAACGCAGCGTAG	Fungi	1	Glomeromycota	0.17	Glomeromycetes	0.16	Glomerales	0.08	Glomeraceae	0.08	Glomeraceae_unidentified	0.02
FungOtu562	TGACTGACTTGGTCATTTAGAGGAAGTAAAAGTCGTAACAAGGTCTCCGTTGGTGAACCAGCGGAGGGATCATTACAGAGTTGCAAAACTCCCTAAACCATTGTGAACCTACCCCTAAACAGTTGCTTCGGCGGCGCCCGGACAGGCCCGCCGGAGACCACTAAACTCTTGTTTTTTAAACACTGGCCTCTCTGAGTTTACTGTACTGTAATAAGTCAAAACTTTCAACAACGGATCTCTTGGTTCTGGCATCGATGAAGAACGCAGCGT	Fungi	1	Fungi_unidentified	0.75	Fungi_unidentified_1	0.75	Fungi_unidentified_1	0.75	Fungi_unidentified_1_1	0.75	Fungi_unidentified_1_1	0.75
FungOtu563	TGACTGACTTGGTCATTTAGAGGAAGTAAAAGTCGTAACAAGGTTTCCGTAGGTGAACCTGCGGAAGGATCATTATCGAGTTTTGACTGGGTTGTAGCTGGCCTTCCGAGGCATGTGCACGCCCTGCTCATCCACTCTACACCTGTGCACTTACTGTGGGTTTTACGGGTCGTGACATGGGCTCGTTTATTCGGGCTTGTTGAGCGCACTTGTTTGCCTGCGTTTATCACAAACTCTATAAAGTATTAGAATGTGTATTGCGATGTAACGCATCTATATACAACTTTCAGCAACGGATCTCTTGGCTCTCGCATCGATGAAGAACGCAGCGT	Fungi	1	Basidiomycota	1	Agaricomycetes	1	Polyporales	1	Ganodermataceae	1	Ganodermataceae_unidentified	0.68
FungOtu564	TGACTTGGTCATTTAGAGGAAGTAAAAGTCGTAACAAGGTTTCCGTAGGTGAACCTGCGGAAGGATCATTATCGAGTTTTGACTGGGTTGTAGCTGGCCTGCCGAGGCATGTGCACGCCCTGCTCATCCACTCTACACCTGTGCACTCACTGTGGGCTTCAGATTGTCGTAAAGCGGGCTGCTTACCGGGCTTGTGAAGCGGTGTCTGTGCCTGCGTTTACTACAAACTATATTAAAGTATCAGAATGTGTATTGCGATGTAACGCATCTATATACAACTTTCAGCAACGGATCTCTTGGCTCTCGCATCGATGAAGAACGCAGCGTAG	Fungi	1	Basidiomycota	1	Agaricomycetes	1	Polyporales	1	Polyporales_unidentified	0.95	Polyporales_unidentified_1	0.95
FungOtu565	CTGACTTGGTCATTTAGAGGAAGTAAAAGTCGTAACAAGGTTTCCGTAGGTGAACCTGCGGAAGGATCATCAATGATTGACCCGGTTAAATGGGTCTAGATATTCGATGACTTTGACCTAACTTTAAACCGGTGATGACGACGGTCATGAATGGTAGGTTTATATGAGTTAAGGTGACCGAGTGTGTGAAAACATTCGGTCTGTGATGGATTGTGATTTCGATCATGATGATAAACAACATCACATCTGGTGTTAGAGAGAGATGGGAAGAATGGGGGAGTTTTGACGAGGACTCACACACCCGTTTCTTAATCTTTCTACACCGACTTGGAAGTTACTTGTATGTGTCATTAGACGAACAGGAGTTTCACCGGATCGTGGTTATACACCCCGGATAAA…	Fungi	1	Basidiomycota	0.49	Microbotryomycetes	0.27	Sporidiobolales	0.27	Incertae_sedis_25	0.27	Rhodotorula	0.27
FungOtu566	GACTTGGTCATTTAGAGGAAGTAAAAGTCGTAACAAGGTTTCCGTAGGTGAACCTGCGGAAGGATCATTACCGAGTGCGGGCTGCCTCCGGGCGCCCAACCTCCCACCCGTGACTACCTAACACTGTTGCTTCGGCGGGGAGCCCCCCAGGGGCGAGCCGCCGGGGACCACTGAACTTCATGCCTGAGAGTGATGCAGTCTGAGCCTGAATACAAATCAGTCAAAACTTTCAACAATGGATCTCTTGGTTCCGGCATCGATGAAGAACGCAGCGTAGTCA	Fungi	1	Ascomycota	1	Ascomycota_unidentified	0.99	Ascomycota_unidentified_1	0.99	Ascomycota_unidentified_1	0.99	Ascomycota_unidentified_1_1	0.99
FungOtu567	ACTGACTTGGTCATTTAGAGGAAGTAAAAGTCGTAACAAGGTAACCGTAGGTGAACCTGCGGTTGGATCATTAAGGTTCCTTGACGAATCAAGATCGAGCGCCAGGGGGATAAGTGCTGAGAAGTCCTAAAGGTCTCTGGTACCAAATCTGGTCGGAAACCTCCAGGTGGGTTGGGTTTCCTGTCAAAGGGATACCCGAAGGTGACAATCCAGGCGCATGAGGATTGGGCTTGTCTCGATCTGAAATGGATCATCAGCTGCCCAGCCCCTAAGTTTTACTCGACCGAGTAAAATAGGAGGGAAGGCTCCAGGCCTCTCTTTTCCGAAAGGAAACGTTTCTGTCTATCGAATGTCTGAAGTGTTTTGTAAGTTGCAATGCATGCATTGCAACTTGAGACC…	Fungi	1	Chytridiomycota	0.37	Chytridiomycota_unidentified	0.28	Chytridiomycota_unidentified_1	0.28	Chytridiomycota_unidentified_1	0.28	Chytridiomycota_unidentified_1_1	0.28
FungOtu568	TGACTTGGTCATTTAGAGGAAGTAAAAGTCGTAACAAGGTTTCCGTAGGTGAACCTGCGGAAGGATCATTAATGAATAACTATGGTGTTGGTTGTTGCTGGCTTCTAGGAGCATGTGCACGCCCGCCATTCTTATCTCTCCACCTGTGCACTGTATGTAGGTCTGGATAACTCTCGCTCTCGAGCGGATGCAGGGATTGTCGCTTGCGACTCTCCTTGAATTTCCAGATCTATGTATTTTACATACCCCAATTGAATGACGAAGAATGTAGTCAATGGGCTTTCAAGCCTATAAAACAATATACAACTTTCAGCAACGGATCTCTTGGCTCTCGCATCGATGAAGAACGCAGCGTAG	Fungi	1	Basidiomycota	1	Agaricomycetes	1	Agaricales	1	Psathyrellaceae	0.4	Psathyrella	0.4
FungOtu569	TGACTGACTTGGTCATTTAGAGGAAGTAAAAGTCGTAACAAGGTTTCCGTAGGTGAACCTGCGGAAGGATCATTACTGAATAAACTTGGTGGGTTGATGCTGGCTCCTTCACCGAGCAATGTGCACGCCTATCATCTTTATCTTTCCACCCTGTGCACCCTGTGTAGGTCTGAGAGACATTTGAAAGCCTAACTTGAGATTTCTTTGGTTATTGGAAAGTTTTGCCGGGTTTGTTTCACAAAGCGGCTCTTTCTGTACTGGCTGTCTCTTAGATACTATGATTTTATCATATACACCTATGTATGTTAAAGAACGACATTGATAGGCCCACGAAGCCTATAAACCATAATACAACTTTCAGCAACGGATCTCTTGGCTCTCGCATCGATGAAGAACGCA…	Fungi	1	Basidiomycota	0.72	Agaricomycetes	0.6	Agaricales	0.55	Bolbitiaceae	0.2	Conocybe	0.2
FungOtu570	GACTGACTTGGTCATTTAGAGGAAGTAAAAGTCGTAACAAGGTTTCCGTAGGTGAACCTGCGGAAGGATCATTACAGTTATTACTTTCTACCAGCGCTTAATTGCGCGGTGGAAAATAACCCATACACACAGTGTTTTTTGTTTATTACAAGAACTATTGCTTTGGCTTGGCGCAAGTCGGGCCAGAGGTTACTACGTAAACTTCAATTTTTAATTGAATTGTTATTTTAATACAGTTGTCAATTTGTTTGATTAAATTCAAAAATAATCTTCAAAACTTTCAACAACGGATCTCTTGGTTCTCGCATCGATGAAGAACGCAGCGTAG	Fungi	1	Ascomycota	1	Saccharomycetes	1	Saccharomycetales	1	Saccharomycetales_unidentified	1	Saccharomycetales_unidentified_1	1
FungOtu571	GACTTGGTCATTTAGAGGAAGTAAAAGTCGTAACAAGGTTTCCGTAGGTGAACCTGCGGAAGGATCATTAAAAAAGTACGCCTGGTGATAAGCCAGGTAGTATAAAACCACCTGTTTACCTTTACCTGTTGCTTCCGTGGAATACGGGTGCTCTTCCTGTTCGCAGGCTTGAGTTACCTTCCACGGGTGTATTCAAAAACTCGTTTTGTAATTTTGTCTGATATAAAATTTTAATAAAAGTTAAAACTTTCAACAACGGATCTCTAGGTTCTCGCATCGATGAAGAACGCAGCGTAG	Fungi	1	Fungi_unidentified	1	Fungi_unidentified_1	1	Fungi_unidentified_1	1	Fungi_unidentified_1_1	1	Fungi_unidentified_1_1	1
FungOtu572	TGACTGACTTGGTCATTTAGAGGAAGTAAAAGTCGTAACAAGGTATCCGTAGGTGAACCTGCGGATGGATCATTAAGAAGTACTTTTACTCTTTTAGCTAAAAGAGCTAATCCTTTACCCGAAAGATGGTGAAAGGTCTTTAACCGATGTGGTCTAATAGAACTGTGTTAGTTGGGCTGTAATTGATCGTGTGTGTGTGCGTGCTTCATGCATGCATGCATGTGTGATTGATTCGCCCGACATTATACTAAACCATAATACTTTTATACATTACCGACTGATGTTGCCTTGCGACTCTTTGTGAATCACACGCGCCTAGTGTGTGTGTGTGTGATGATCAATGGTAACAAGTAAAACAATTGTAATAATCTAATACAACTGCTAGCAACGGATCACTCG…	Fungi	1	Zygomycota	0.28	Incertae_sedis_10	0.28	Mortierellales	0.18	Mortierellaceae	0.18	Mortierella	0.18
FungOtu573	CTGACTTGGTCATTTAGAGGAAGTAAAAGTCGTAACAAGGTTTCCGTAGGTGAACCTGCGGAAGGATCATTACTGTTTAGGGGGCCTCACCGCCCCTTTGCAACGATGCAACCCTTTGTTCTTGCCGTAACGTTTGTATCCCTCGGTGCCTCTGGGCGCCAGATGGGACCTTAAACCCTTTGCAATCGAGTTATTTCAGTCGCAGAAATTATCAAAACTTTCAACAATGGATCTCTTGGCTCTGGCATCGATGAAGAACGCAGCGT	Fungi	1	Basidiomycota	0.24	Tremellomycetes	0.06	Tremellales	0.06	Tremellales_unidentified	0.06	Tremellales_unidentified_1	0.06
FungOtu574	GACTTGGTCATTTAGAGGAAGTAAAAGTCGTAACAAGGTCTCCGTTGGTGAACCAGCGGAGGGATCATTATAGAGTTTTTAACTCCCAAACCCATGTGAACTTACCTTTGTTGCCTCGGTGGGACCTACCCGGTACCGCCGATGGACCATTAAACTCTTGTTATTTTAATGATATCTGAGAGTCTTATTTTAATAAGTCAAAACTTTCAACAACGGATCTCTTGGTTCTGGCATCGATGAAGAACGCAGCGTAGT	Fungi	1	Ascomycota	1	Sordariomycetes	0.96	Sordariales	0.4	Lasiosphaeriaceae	0.4	Bagadiella	0.4
FungOtu575	TGACTTGGTCATTTAGAGGAAGTAAAAGTCGTAACAAGGTTTCCGTAGGTGAACCTGCGGAAGGATCATTATCGAGTTTTGACTGGGTTGTAGCTGGCCTTCCGAGGCATGTGCACGCCCTGCTCATCCACTCTACACCTGTGCACTTACTGTGGGCTTCAGATCGTAAAACGGGTCCCTTTACCGGGCTTGCGGAGCGTGTCTGTGCCTGCGTTTATTACAAACTCTATAAAGTATCAGAATGTGTATTGCGATGTAACGCATCTATATACAACTTTCAGCAACGGATCTCTTGGCTCTCGCATCGATGAAGAACGCAGCGT	Fungi	1	Basidiomycota	1	Agaricomycetes	1	Polyporales	1	Ganodermataceae	1	Ganoderma	1
FungOtu576	GACTGACTTGGTCATTTAGAGGAAGGAGAAGTCGTAACAAGGTTTCTGTAGGTGAACCTGTGGAAGGATCATTGTCGTGACCCTGAAACAAAACAGACCGTGAACATGTCATCCATGTCGTCGGACTATGGTCTGGCCAAGGCCACTCACCTTCATTACGTTGGTGAGGAGCCGCCAAAGAACCCATGGCGCCGAAGGCGTCAAGGAACACTGATATAATTGCCTTGCTCGGGGTCATGTTTGGCCTGCCGGTCATGCCTCGTGCAATGTTGCTATCTTAATCCACATGACTCTCGGCAACGGATATCTCGGCTCTCGCATCGATGAAGAACGCAGCGTAG	Fungi	1	Basidiomycota	0.56	Agaricomycetes	0.45	Sebacinales	0.16	Sebacinales_Group_B	0.06	Sebacinales_Group_B_unidentified	0.06
FungOtu577	TGACTGACTTGGTCATTTAGAGGAAGTAAAAGTCGTAACAAGGTTTCCGTAGGTGAACCTGCGGAAGGATCATTACCGCCAGGAGTCCGCTCCTGACCGGGATAGCACCCTTGCCTTTGAGTACCTTTTCGTTTCCTCGGTGGGCTCGCCCGCCGGTGGACAACCTTCAAAACCTTTTGTAATAGCAGTGTCTTCTGAAAAAACACAAATAGTCAAAACTTTCAACAACGGATCTCTTGGTTCTGGCATCGATGAAGAACGCAGCGTAGTC	Fungi	1	Ascomycota	0.84	Dothideomycetes	0.74	Pleosporales	0.71	Pleosporales_unidentified	0.58	Pleosporales_unidentified_1	0.58
FungOtu578	TGACTTGGTCATTTAGAGGAAGTAAAAGTCGTAACAAGGTTTCCGTAGGTGAACCTGCGGAAGGATCATTACTGAGTGAGGGTCTTCGGGCCCGACCTCCCAACCCGGTGTCTATCAACTTCAGTTGCTTCGGTGGGCCGGACGCGACCCACGGGTCGTGACCCCCCAGTCTTCGGGCTGGAGCGTGCCCGCCGATGGCCTCCACAAACTCTTGGTACCCAACCTGTCGTCTGAATTGGATTTTCAATCAAAAACAAAACTTTCAACAACGGATCTCTTGGTTCTGGCATCGATGAAGAACGCAGCGT	Fungi	1	Ascomycota	0.93	Incertae_sedis_14	0.28	Incertae_sedis_15	0.28	Incertae_sedis_16	0.28	Knufia	0.28
FungOtu579	TGACTGACTTGGTCATTTAGAGGAAGTAAAAGTCATAACAAGGTTTCCGTAGGTGAACCTGCGGAAGGATCATTAGAGATGCCGAAAGGCTTTTCCAAACACCTGTGCACCGGCCCGAAGCCCGCGAGGGCCGACGGCCATCTACACATACAGCTGTCATGAACGTAAATTATCATAACGAAAAAACAACTTTCAACAACGGATCTCTTGGCTCTCGCATCGATGAAGAACGCAGCGTA	Fungi	1	Basidiomycota	1	Tremellomycetes	1	Tremellales	1	Incertae_sedis_12	1	Tremella	1
FungOtu580	GACTGACTTGGTCATTTAGAGGAAGTAAAAGTCGTAACAAGGTCTCCGTTGGTGAACCAGCGGAGGGATCATTACAGAGTTCTAAAAGACTCCCAAACCATTGTGAACATACCCGTCAGCGTTGCTTCGGCGGGCGTCCCCTCCCTTGGGACGCTGCCCTTCGGGGTGCCCGCCGGTGCTTACGAAACTCTTTTGTATTTTAGTGGCCTCTCTGAGAAAACAAACAAATAAGTTAAAACTTTCAACAACGGATCTCTTGGTTCTGGCATCGATGAAGAACGCAGCGTAG	Fungi	1	Ascomycota	0.72	Ascomycota_unidentified	0.71	Ascomycota_unidentified_1	0.71	Ascomycota_unidentified_1	0.71	Ascomycota_unidentified_1_1	0.71
FungOtu581	TGACTGACTTGGTCATTTAGAGGAAGTAAAAGTCGTAACAAGGTTTCCGTAGGTGAACCTGCGGAAGGATCATTACAGTGTTTTGCGGCGCGCGCAGGCTGCTAATCCGGCATGCCGCGCCGCTAAAACCCCACCCGTGACTACTGTACCGTCTGTTGCTTCGGCGGGCCCGCCTCCGGGCCGCCGGGGGGCTCCTCCCCTGGCCCGCGCCCGCCGGAGACACATCTGAACTCGATTGTGAATTTTGGCCGTCTGAGTCGATTTTGAATCGTTAAAACTTTCAACAATGGATCTCTTGGTTCCGGCATCGATGAAGAACGCAGCGTAG	Fungi	1	Ascomycota	0.92	Dothideomycetes	0.29	Incertae_sedis_8	0.28	Myxotrichaceae	0.27	Malbranchea	0.27
FungOtu582	ACTGACTTGGTCATTTAGAGGAAGTAAAAGTCGTAACAAGGTTTCCGTAGGTGAACCTGCGGAAGGATCATTATCAATGATATCTCATCATAACATTGTGAACTTTAATGAACTGAATTTGGGGATGATCTTTTTAAGATCTCCCCAAAATTTTAAACACTATAATTTTTAAAGCAGAGTTAATTATTGAAAAAATAATTGAAACAACTTTTAGCAACGGATCTCTAGGTTCTCGCATCGATGAAGAACGCAGCGT	Fungi	1	Basidiomycota	0.27	Microbotryomycetes	0.02	Sporidiobolales	0.02	Incertae_sedis_25	0.02	Rhodotorula	0.02
FungOtu583	TGACTTGGTCATTTAGAGGAAGTAAAAGTCGTAACAAGGTCTCCGTTGGTGAACCAGCGGAGGGATCATTACTGAGTTATCTAAACTCCAACCCTATGTGAACCTTACCGTCGTTGCCTCGGCGGGCTGCGTCTACCCTGTAGCTACCTGGTAGGCGCGCTACAAGCCCGCCGGTGGACTACTAAACTCTGTTATAAATATTGTATCTCTGAATGCTTCAACTTAATAAGTTAAAACTTTCAACAACGGATCTCTTGGTTCTGGCATCGATGAAGAACGCAGCGTAG	Fungi	1	Ascomycota	1	Ascomycota_unidentified	0.93	Ascomycota_unidentified_1	0.93	Ascomycota_unidentified_1	0.93	Ascomycota_unidentified_1_1	0.93
FungOtu584	ACTGACTTGGTCATTTAGAGGAAGTAAAAGTCGTAACAAGGTTTCCGTAGGTGAACCTGCGGAAGGATCATTATTGAATTCAAATCATCTGTGGCTTCGGTCCGGATGTGCCAACAGGTAACACTGTTGGTAATTCTATCCATAACACCTGTGAACTGTTGGATGCTTGCATCCACTTTTATACTAAACATTATTGTAACAAATGTAGTCTTATTATAACTAATAAAACTTTTAACAACGGATCTCTTGGCTCTCGCATCGATGAAGAACGCAGCGTA	Fungi	1	Basidiomycota	1	Tremellomycetes	1	Filobasidiales	1	Filobasidiaceae	1	Cryptococcus	1
FungOtu585	GACTGACTTGGTCATTTAGAGGAAGTAAAAGTCGTAACAAGGTTTCCGTAGGTGAACCTGCGGAAGGATCATTAGCAAGATTGCGCGTCATGCGGACAGCATTGACGCGCAAGTATGCCATCCTTGTGTTGTGTTGACTTGTCAGTGTATGTGTCCTATGGCCTCTTCTGAGACATGGGCACATTACTCTTTCTTTAAACTCTGTCTTTTTATTATCTTCTGAACCTCTTGTGTGTGCCTGGAAACAGGTCACCAGAACAACCGAAAACTGCCAGCAATGGATCACTCGGTTCTCGCATCGATGAAGAACGCAGCGTAG	Fungi	1	Ascomycota	0.32	Incertae_sedis_14	0.15	Incertae_sedis_15	0.15	Incertae_sedis_16	0.15	Ochroconis	0.13
FungOtu586	TGACTGACTTGGTCATTTAGAGGAAGGAGAAGTCGTAACAAGGTTTCCATAGGTGAACCTGTGAAAAGATCATTGTCGAAACCTGTACAGCAGAATGACATGCAAACTCATTTTAAACACCTGGGGGCGGAGCTCACTCGTTGTGCGCCTCCCTCCTGTCGCTCGACGCGCGCAAGCTCTTCTGGCGACCACCGAACCTCAGCGTGGAAAGTGCCAATGAATACTACAATCGACAGCCCTCCCCTCGCGCCCTGTTCACGGATCATAGGGGGATGCGCGCTGCTCTGATAACACAAACGACTATCGACAACAAATATCTCGGATCTCGCATCGATGAAGAACGCAGCGTAGT	Fungi	1	Basidiomycota	0.43	Agaricomycetes	0.34	Sebacinales	0.1	Sebacinales_Group_B	0.06	Sebacinales_Group_B_unidentified	0.06
FungOtu587	TGACTGACTTGGTCATTTAGAGGAAGTAAAAGTCGTAACAAGGTTTCCGTAGGTGAACCTGCGGAAGGATCATTAACACGTATCCACGTATCAACCCCTCTGTGCAAACTACTACTTGAAGGCGTGGTTGGAGTGTGATTGTTCGCATGGGTCCTAATGATGGGAACCTTCGGGTTCAGGGCTCGAGCAGTCACGCGTTTGACAATCTGCCGCTACTTTTCCATCGTTGGCCCCTTTACTAACTTTTTAACCCCTTGTACTTCTTTGTACTGAACCAATTCTTCGATGCTCTCTCTGAGAGTGACGAAAGATATTACGAAACTTAAGAACAACTCTTAGCAACGGATATCTTGGTTCCCGCATCGATGAAGAACGCAGCGTAG	Fungi	1	Fungi_unidentified	1	Fungi_unidentified_1	1	Fungi_unidentified_1	1	Fungi_unidentified_1_1	1	Fungi_unidentified_1_1	1
FungOtu588	GACTTGGTCATTTAGAGGAAGTAAAAGTCGTAACAAGGTCTCCGTAGGTGAACCTGCGGAGGGATCATTAAGATGCGTCCAGCCTCTGCGCGTGGCGGCCCTCGGGCTGCCCCGCGCACGCCCTGCATCCTCGATATTACAGCACCTTGCGTTCTCCTTCGGCGGGTCAGCCCGCCGTCGGAACCGAAACACCCACCTCTTGCATGCAGAAATAACCGTTCCGAAACAAACAATCGTTACAACTTTCAACAATGGATCTCTTGGCTCTGGCATCGATGAAGAACGCAGCGTAG	Fungi	1	Ascomycota	1	Dothideomycetes	1	Pleosporales	1	Pleosporales_unidentified	1	Pleosporales_unidentified_1	1
FungOtu589	TGACTGACTTGGTCATTTAGAGGAAGTAAAAGTTGTAACAAGGTTTCCGTAGGTGAACCTGCGGAAGGATCATTAACAAATCCAAGATGCCCGAGAGGGTGTTTGCTCGGTGGGGAGGACACTCCTTGCCAGCCAGCGGTGGCGGCAGTATCTTGTGCTCTGGTTACAAGCCAGGCATGTGCTGCTGTCGCTATCGCTATCGCTATGTATGTATGTATGTGTATGCATGCATGCGTGTATCGTATCGATCATTAACTACTATCGTTGACTTTTGTGGATAATTAATTGTAAAAAACTTTTAACAATGGATCTCTAGGCTCTTGCATCGATGAAGAACGCAGCGTAGTC	Fungi	1	Fungi_unidentified	0.58	Fungi_unidentified_1	0.58	Fungi_unidentified_1	0.58	Fungi_unidentified_1_1	0.58	Fungi_unidentified_1_1	0.58
FungOtu590	GACTGACTTGGTCATTTAGAGGAAGTAAAAGTCGTAACAAGGTTTCCGTAGGTGAACCTGCGGAAGGATCATTAACGTATCTAAGGTGCTCTGCCCTCGGCTCTGCTCCGATCGAAAGGTCGTGCAGCGAGCCAGGGCAGACGCCTAACCTTCACAAACCCACTGTGCACCTTTACGGCAGAGGCTGTCGGGCGAGAGCCCTTTGGCCAAAGCCGTCTCTACAAACACTAGTAACAAGAATGTCAAAGCGACTCTGTCGCCCATTAAACATAACAACTTTCAACAACGGATCTCTTGGCTCTCGCATCGATGAAGAACGCAGCGT	Fungi	1	Basidiomycota	0.71	Agaricomycetes	0.63	Agaricales	0.14	Agaricales_unidentified	0.04	Agaricales_unidentified_1	0.04
FungOtu591	ACTGACTTGGTCATTTAGAGGAAGTAAAAGTCGTAACAAGGTTTCCGTAGGTGAACCTGCGGAAGGATCATCAACAAAAGGGAAAAGGCGTGGGGTTTTTTCTCCACGAACCGTTCCCGAATCCTGTATTCACCCAAAGTTCCTTAAAAATTTCAATAAAAAAGTCTTAGCAAAAGACCACCTTCGTTTCGGTGGCGTCTAATGCACAAAGCGAAAACTTTCAACAACGGATCTCTTGGCTCTCGCATCGATGAAGAACGCAGCGT	Fungi	1	Glomeromycota	0.34	Glomeromycetes	0.34	Diversisporales	0.2	Diversisporaceae	0.13	Diversisporaceae_unidentified	0.13
FungOtu592	GACTGACTTGGTCATTTAGAGGAAGTAAAAGTCGTAACAAGGTTTCCGTAGGTGAACCTGCGGAAGGATCATTAGTGAAACAAGCGTGTCTGCTTTGGCAGAGCGCGACCTCTCACTCTTACACACTGTGCACTTTTTATTCAGTGACTATAAAGAGAAAGGGGGCTTTGTCTCCCCAATCTTGGTTACTTGATATCATTTTCAAAACACGAGTTGATGTATGTCAATAAAACATAACAAAAAGAAAAACTTTCAACAACGGATCTCTTGGCTCTCGCATCGATGAAGAACGCAGCGTAGT	Fungi	1	Basidiomycota	0.63	Microbotryomycetes	0.34	Microbotryales	0.22	Microbotryaceae	0.14	Microbotryum	0.14
FungOtu593	TGACTTGGTCATTTAGAGGAAGTAAAAGTCGTAACAAGGTTTCCGTAGGTGAACCTGCGGAAGGATCATTAACGGGTTTGTCTGAATAGACATGCTTTGTGGTATTTCTGTGTGTGTGTTGCTGCTTTTGGGCAGCGACAATTTTCACATTTTTGCATATTTTTTACCGTCTTATTGTGCATACAACCGAATACTAAAACTGCCAGCAATGGATCACTCGGTTCTCGCATCGATGAAGAACGCAGCGTAGTCA	Fungi	1	Ascomycota	0.24	Incertae_sedis_14	0.08	Incertae_sedis_15	0.08	Incertae_sedis_16	0.08	Pulchromyces	0.07
FungOtu594	GACTGACTTGGTCATTTAGAGGAAGTAAAAGTCGTAACAAGGTTTCCGTAGGTGAACCTGCGGAAGGATCATTAACGAATCTAAAGTCGATGCGTTGTGCTGGTGGCAACACATGTGCACGCGTGTCGCATACATCCACACACCTGTGAACCCTAGACTCTGTGGTCGATCGAACGCCCGGACTCGTCCGTCGCATGTGGGGACTTTGTGTCCTCCGTTCGCCCAGGGTAATTTTTACATACGCCGAATGTGATAGAATGTATCTGTGCATAACGCGCAACTAATACAACTTTCAACAACGGATCTCTTGGCTCTCGCATCGATGAAGAACGCAGCGT	Fungi	1	Basidiomycota	0.96	Agaricomycetes	0.95	Sebacinales	0.66	Sebacinaceae	0.33	Sebacinaceae_unidentified	0.33
FungOtu595	TGACTTGGTCATTTAGAGGAAGTAAAAGTCGTAACAAGGTTTCCGTAGGTGAACCTGCGGAAGGATCATTAAAATAAGTGAGGGCTTGTTTGAGAGGGAGCCTGGCTCCTGACCGGCAAGCAACTCGCCTGACTTGTTCAGGTACCCTTGCTTCGTTTTTCGAGTACCATGTTGTTTCCTCGGCAGGCTTGCCTGCCAACGGGGACCCCAAATCAAACTCTTGTAGTAGCAGTATCAGTCTGAGAAAACTTATAATAATCAAAACTTTCAACAACGGATCTCTTGGTTCTGGCATCGATGAAGAACGCAGCGTAG	Fungi	1	Ascomycota	0.81	Dothideomycetes	0.49	Pleosporales	0.29	Sporormiaceae	0.15	Preussia	0.13
FungOtu596	TGACTTGGTCATTTAGAGGAAGTAAAAGTCGTAACAAGGTTTCCGTAGGTGAACCTGCGGAAGGATCATTATTGGCTCTGGTTAGAGTGTGATGTGCTATGTGAGAGTGTTTGCACACCATGTGCAAATAATTTTTACTCTTTTACGGTTCTCTAATGCATAATCAAGTATAAAAACTGGCAGCAATGGATCCCTCGGTTCTCGCATCGATGAAGAACGCAGCGTAGT	Fungi	1	Basidiomycota	0.46	Tremellomycetes	0.08	Tremellales	0.08	Incertae_sedis_12	0.06	Derxomyces	0.06
FungOtu597	TGACTGACTTGGTCATTTAGAGGAAGTAAAAGTCGTAACAAGGTTTCCGTAGGTGAACCTGCGGAAGGATCATTACCGAGTTAGGGTCTCACCGGCCCGATCTCCCAACCCTTGTGTTTAACTAAACCACGTTGCTTCGGCGGGCCCGTTCCCTCCCTTGGGGGGAACCGCCGGACTTGACTTCTCAGGTCTGGCCCGTGCCCGTCGGTGGCCAACTACAAAACTCTTGATGAAACGTGTCGTCTGAGTCTATAATCAAAATTTAAAACAAAACTTTCAACAACGGATCTCTTGGTTCTGGCATCGATGAAGAACGCAGCGTAGT	Fungi	1	Ascomycota	0.95	Incertae_sedis_14	0.23	Incertae_sedis_15	0.23	Incertae_sedis_16	0.23	Vonarxia	0.19
FungOtu598	TGACTTGGTCATTTAGAGGAAGTAAAAGTCGTAACAAGGTATCCGTAGGTGAACCTGCGGATGGATCATTATCACGTTATCCACGTATCAACCATTGTGAACTAGTACTTTACCTTTGTTTGGAGAGTGGGAAATTAGGAGGCAACTCTTAGTTTTTTACTAACCTTACAATTGTATTTCAATTTAATTATTAACTATTTAAACAACTTTTAAATAATTAACTATTGAACTGAAACATTCTTTACTCTCTCGGGAGAAAGAATAAAAATTACGAAACATAAGAACAACTCTTAGCAACGGATATCTTGGTTCTCGTAACGATGAAGAACGCAGCGTAGT	Fungi	1	Fungi_unidentified	0.75	Fungi_unidentified_1	0.75	Fungi_unidentified_1	0.75	Fungi_unidentified_1_1	0.75	Fungi_unidentified_1_1	0.75
FungOtu599	CTGACTTGGTCATTTAGAGGAAGTAAAAGTCGTAACAAGGTCTCCGTAGGTGAACCTGCGGAAGGATCATTGTCGTGACCCTTAAACAAAATAGACCGTGAACGCGTCCCTCGTGCCGCTAGGCTTCGGCTCGGCACGAGGTCCCAGAGCTCCGTGCTAGAGCGAAATGGCCACAACAGAACCCACGGCGCCTTAGGTGTCAAGGAAAACCTATATTGCCTTGCGCGGTGGAGCGGTCAGCCTGCCTTTCGCTCCCCGCACAGCGATGATATCTTAATCGACACGACTCTTGGCAACAGATATCTCGGCTCTCGCATCGATGAAGAACGCAGCGTAGT	Fungi	1	Basidiomycota	0.41	Microbotryomycetes	0.05	Sporidiobolales	0.05	Incertae_sedis_25	0.05	Rhodotorula	0.05
FungOtu600	TGACTGACTTGGTCATTTAGAGGAAGGAGAAGTCATAACAAGGTTTCCGTAGGTGAACCTGCAGAAGGATCATTGTCGTGACCCTTAAACATAATAGACCGTGAACGCGTCCCTCGTGCCGCTAGGCTTCGGCTCGGCACGAGGTCCCAGAGCTCCGTGCTAGAGCGAAATGGCCACAACAGAACCCACGGCGCCTTAGGTGTCAAGGAACACCTATATTGCCTTGCGCGGTGGAGCGGTCGGCCCGCCTTCCGCTCCCCACGCAGCGATGATATCTTAATCGACACGACTCTCGGCAACGGATCTCTTGGTTCTGGCATCGATGAAGAACGCAGCGTAGT	Fungi	1	Ascomycota	0.53	Pezizomycetes	0.08	Pezizales	0.08	Rhizinaceae	0.05	Phymatotrichopsis	0.05
FungOtu601	GACTGACTTGGTCATTTAGAGGAAGTAAAAGTCGTAACAAGGTTTCCGTAGGTGAACCTGCGGAAGGATCATTAGTGAATATTAGGACGTTCAATTTAACTTGAAGTCCGAACTCTCACTTTCTAACCCTGTGCATTTGTTTTGGTTAGTAGGATCTCGTATCTGAACGCCTCTTCATTTACAAACACAAAGTCTATGAATGTTTAAATTTTATAACAAAACAAAACTTTCAACAACGGATCTCTTGGCTCTCGCATCGATGAAGAACGCAGCGTAG	Fungi	1	Basidiomycota	1	Microbotryomycetes	1	Sporidiobolales	1	Incertae_sedis_25	0.97	Sporobolomyces	0.95
FungOtu602	ACTGACTTGGTCATTTAGAGGAAGTAAAAGTCGTAACAAGGTCTCCGTTGGTGAACCAGCGGAGGGATCATTACAGAGTTTTCCAAACTCCCAACCCATGTGAACATACCTTCAGTTGCCTCGGCAGGGCCGGCCTCCCCCGGGGGGCAGCGGCCTGCCGGCGGACCACAACACAACTCTTGTTTTTACAGTGTCTTCTGAGTACAAAAACATAATAGTTAAAACTTTCAACAACGGATCTCTTGGTTCTGGCATCGATGAAGAACGCAGCGTAG	Fungi	1	Ascomycota	0.99	Sordariomycetes	0.87	Xylariales	0.35	Xylariaceae	0.26	Xylaria	0.18
FungOtu603	TGACTGACTTGGTCATTTAGAGGAAGTAAAAGTCGTAACAAGGTAACCGTAGGTGAACCTGCGGTTGGATCATTAATAAATTTGGAAATTTCAAATTTCCGAACCTTGTGTGCACTAGTATCTGTCTCTGGCAGGGTTTAACTGGGGTTTCGAAAACCTGGGCTTAACACCCCGGGCTTTTGGAATCCTTGCCTGCCGAAGGTGTCCGGTTTCGACTGGGCGCCTTTTTATTTGAAAAACCAATTGTCTCTTTGATTTATAGTCTGATTCTATTCACTTTTGTGAAATTGAAAAAACAACTTTTGACAACGGATCTCTTGGCTCTCGCATCGATGAAGAACGCAGCGTAGTCA	Fungi	1	Chytridiomycota	0.84	Chytridiomycota_unidentified	0.83	Chytridiomycota_unidentified_1	0.83	Chytridiomycota_unidentified_1	0.83	Chytridiomycota_unidentified_1_1	0.83
FungOtu604	TGACTTGGTCATTTAGAGGAAGTAAAAGTCGTAACAAGGTTTCCGTAGGTGAACCTGCGGAAGGATCATTAGCGAGTGGTTTTCCCGCGAGGGAGCTGCCCGACCTGTTGTCATTTGCGCCGGGGGTGGGGGATGTGTCGGCGAGAGGGTACCCGGAGGGGACGTTTGTCTCGGAAGGGGGGCCTGGGGCCGGCGCACCGCCGCACCGGGATTTAAACTTCGGCGGAAGAGGCAGGCGTCGACCTGCCCGCCGCCGGCGGCAAGTCTTTACATCTTGAGGAGAAGCTGAAGTCTGAAGAAGTGAAAAACGAAGAAGAAGCAAAACTTTCAACAACGGATCTCTTGGCTCTGGCATCGATGAAGAACGCAGCGTA	Fungi	1	Ascomycota	0.87	Incertae_sedis_14	0.47	Incertae_sedis_15	0.47	Incertae_sedis_16	0.47	Incertae_sedis_16_unidentified	0.22
FungOtu605	TGACTGACTTGGTCATTTAGAGGAAGTAAAAGTCGTAACAAGGTCTCCGTTGGTGAACCAGCGGAGGGATCATTAGCGAGTATAACTCTCTAAAACCATTGTGAACGAACGAACCCGTTGCTTCGGCGGACGGCTCTGCCGCCGCCGGAAGAACGCAAACTCTTGTTATTATTGTTTCTCTGAGTACTTATTCAATAAGTAAAAACTTTCAACAACGGATCTCTTGGTTCTGGCATCGATGAAGAACGCAGCGTA	Fungi	1	Ascomycota	1	Ascomycota_unidentified	1	Ascomycota_unidentified_1	1	Ascomycota_unidentified_1	1	Ascomycota_unidentified_1_1	1
FungOtu606	ACTGACTTGGTCATTTAGAGGAAGTAAAAGTCGTAACAAGGTTTCCGTAGGTGAACCTGCGGAAGGATCATTAACGTGCCAGCGGGTGCGGTCCCGGATGTCCCCTACAAGGGCGCCCGGGGCGGCTCGCTACAGGCCCCACACTTGTCTACCTACCACGTTGCCTCGGCGGACCACCCCAACTCGGGGGGTCGGTGGGCTCGCGCCCTCTGGCCAGCGTCCGCCCGGGGACTGTTAAAACCACTGTTATTAGTAGTTGCAGTCTGAGCGATACGTAATAAAATCAAAACTTTCAACAATGGATCTCTTGGTTCCGGCATCGATGAAGAACGCAGCGTAG	Fungi	1	Ascomycota	0.82	Eurotiomycetes	0.54	Onygenales	0.4	Onygenaceae	0.17	Chrysosporium	0.17
FungOtu607	ACTGACTTGGTCATTTAGAGGAAGTAAAAGTCGTAACAAGGTTTCCGTAGGTGAACCTGCGGAAGGATCATTACAGTATTCTTTTGCCAGCGCTTAATTGCGCGGCGAAAAACCTTACACACAGTGCTTTTTGTTATTACAAGAACTATTGCTTTGGCTTGGCCTAGAGATAGGTTGGGCCAGAGGTTTAACTGAACTTCGAAATTTATTTTGAATTGTTTCTAATATTTAATTTGTCAATTTGTTGATTAATTTCAAAAAATCTTCAAAACTTTCAACAACGGATCTCTTGGTTCTCGCATCGATGAAGAACGCAGCGTA	Fungi	1	Ascomycota	1	Saccharomycetes	1	Saccharomycetales	1	Incertae_sedis_11	0.9	Candida	0.56
FungOtu608	ACTGACTTGGTCATTTAGAGGAAGTAAAAGTCGTAACAAGGTTTCCGTAGGTGAACCTGCAGAAGGATCATTACAAATGACCAGGCAAAAGATTTATCTGCTGCCGTACGGTCGATCTACTTTTTACCGTAGCTCGCAAGAGCTTCGTGTACACCCTTTGTGAACCTTTAAACTTTGCTTCGGCAGCGCTCTGTGATTAAAACCCATGGAGGTAAGGCTGTCGATAGCCCATAGCAAAACCATTTGATAAAATTCTTGCAGTCTGAAACTTTTTGAGAAATCAAATTACAAGTTAAAACTTTCAGCAACGGATCTCTTGGTTCTCGCATCGATGAAGAACGCAGCGTAG	Fungi	1	Ascomycota	1	Incertae_sedis_14	1	Incertae_sedis_15	1	Incertae_sedis_16	1	Vermispora	1
FungOtu609	GACTTGGTCATTTAGAGGAAGTACAAGTCGTAACAAGGTATCCGTAGGTGAACCTGCGGATGGATCATTACTAAAGTATCCATCCTACGTTTTGTGAACTGTTTTGACTGCGATAGTCAGTGTCTGGTGCGCTGTAATGGCTGCCAATGCTGACTACACTGAATGTATACTTAAACTGACTGAGAGTACTATATTAGTAGTAACCAAAGAGAACTTTTAGCAACGGATCTCTTGGCTCTCGCATCGATGAAGAACGCAGCGTA	Fungi	1	Zygomycota	0.23	Incertae_sedis_10	0.23	Kickxellales	0.2	Kickxellaceae	0.2	Ramicandelaber	0.2
FungOtu610	TGACTGACTTGGTCATTTAGAGGAAGTAAAAGTCGTAACAAGGTTTCCGTAGGTGAACCTGCGGAAGGATCATTAACGAATAACTATGGTGTCTTGGTTGTCGCTGGCTCCTCGGAGCATCGTGCACGCCCGCCATTTTTATCTATCCACCTGTGCACCGAATGTAGGTCTGGATGACTCTCGCCTTCGGGCGGATGCGAGGTTTGCGTTTCGCGTGCGAGCGCTCTCCTCGAATTTCCAGGCTCTACGTCTCTTTACACACCCCAAACGTATGATGCAGAATGTAGTCAATGGGCCTTTACAAGCCTATAAAACACTATACAACTTTCAGCAACGGATCTCTTGGCTCTCGCATCGATGAAGAACGCAGCGTAGT	Fungi	1	Basidiomycota	1	Agaricomycetes	1	Agaricales	1	Psathyrellaceae	1	Psathyrellaceae_unidentified	1
FungOtu611	TGACTTGGTCATTTAGAGGAAGTAAAAGTCGTAACAAGGTTTCCGTAGGTGAACCTGCGGAAGGATCATTAAAAATTTTACCAGAATCAAAAAAATTTTTTTTTTCTGGTTAAAATCTTTTTGTAACGTGCACCGTTTCGTTTCTCCTTGGCAGGGGCTTTGGTTTTATTCCAACTTTCGCGCTGGCTCCATCCCTCCTCCCTCTTTGTTGTGTGTGGGGGGACAGCTGGCGTGTGAAGCCGTTTCCCTGCCGAGGAAATTCATAAATCACGCTTTTTTTTGCAAAAACTTTTTGTCTGAAACTTTTTTTGCGATTGCGAATAAGGCACGCATAAAATCAAATATAACTTTCAACAACGGATCTCTTGGCTCTCGCATCGATGAAGAACGCAGCGTAG	Fungi	1	Ascomycota	0.16	Incertae_sedis_14	0.1	Incertae_sedis_15	0.1	Incertae_sedis_16	0.1	Pulchromyces	0.1
FungOtu612	TGACTGACTTGGTCATTTAGAGGAAGTAAAAGTCGTAACAAGGTCTCCGTTGGTGAACCAGCGGAGGGATCATTAATGAGTTTTCTAAACTCCAAACCCTTGAGAACATACCTAGTTGCCTCGGCGGACTTGCCCTGGGACGACCTACCCTGCAGCGAGTTACCCTGTAACGAGTTGCCCTGTAGAGACCTGCCCTGTAGCCTGCCCGCCGGCGGCCAACCTAAACTCTGTTTTATTGTGGCACTTCTGAGGATTATTCTAAATGAATTAAAACTTTCAACAACGGATCTCTTGGTTCTGGCATCGATGAAGAACGCAGCGTAG	Fungi	1	Ascomycota	1	Sordariomycetes	1	Xylariales	1	Diatrypaceae	1	Diatrypaceae_unidentified	1
FungOtu613	TGACTTGGTCATTTAGAGGAAGTAAAAGTCGTAACAAGGTTTCCGTAGGTGAACCTGCGGAAGGATCATTATTGAATAAACTGCCTTGATGGGTTGTAGCTGGCCTCTCTCTCTGAGAGACATGTGCACGCCTGTCTTGACTCTATTCATCCACCTGTGCACTTATTGTAGTTCCTTATTCTCTGGATTTGAAGATTGCCTTCTGGCTTTCTTCTGGCTAGCCTTTGTGCTTGATATCAGAGACCAAAAGGGGCTATGTTTATTATTCATAAACCAAGTATGTTGTCAGAATGTATTCAATGGGCCTCTGTGCCTATAAAAATCTATACAACTTTCAGCAACGGATCTCTTGGCTCTCGCATCGATGAAGAACGCAGCGT	Fungi	1	Basidiomycota	1	Agaricomycetes	0.99	Agaricales	0.97	Agaricaceae	0.83	Agaricaceae_unidentified	0.58
FungOtu614	TGACTGACTTGGTCATTTAGAGGAAGTAAAAGTCGTAACAAGGTTTCCGTAGGTGAACCTGCGGAAGGATCATTAACAAGATCGAACCAAAAAATATGGACGATCAAATCCATATCCACCTTGTGTGCACTGATTGACCGTTCGCTTTGGCAGGAGTTGTCTTGGATCCCGGCCCCTAACCCTAAGTAATTCTGAGGGGGAGGGGAGGAATCTAAGCGCGAGGTTGGGAGGAATCCTCCCGCACCTCGGCCTGCCAGAGTTTTTCAAGATCCACACTCTTTTAAACCTTTTGGACTGAACCCTCGTCTCGATTCTTTGTAATCGGTCGAATCAAATACAACTTTCAACAACGGATCTCTTGGCTCTCGCATCGATGAAGAACGCAGCGTA	Fungi	1	Zygomycota	0.35	Incertae_sedis_10	0.35	Mortierellales	0.35	Mortierellaceae	0.35	Mortierella	0.35
FungOtu615	GACTTGGTCATTTAGAGGAAGTAAAAGTCGTAACAAGGTTTCCGTAGGTGAACCTGCGGAAGGATCATTACCAAATCCAAAATCAACCCCTGTGAACTTGTATTGTCTGTCTTTGGGGGGAAGGCCCTGTGTTTTCCCCCCATATTAATTGAACAACTTTGATCTTTTGTTGGAATATCTTTTATTAATTTTAATAAATGACAACTTTTAACGGTGGATCTCTTGGCTCGTGCATCGATGAAGAACGCAGCGTA	Fungi	1	Glomeromycota	0.3	Glomeromycetes	0.28	Diversisporales	0.14	Gigasporaceae	0.05	Scutellospora	0.05
FungOtu616	CTGACTTGGTCATTTAGAGGAAGTAAAAGTCGTAACAAGGTCTCCGTTGGTGAACCAGCGGAGGGATCATTACCGAGTTTACAAACTCCCAACCCTTCTGTGAACATACCTGCCGTTGCTTCGGCGGGACGCCCCGGCGCCCTGAGCCCGGACCCAGGCGCCCGCCGGAGACCCCAAACTCCACTGTATTTTGAGCACCGTATTTTTATCTGAGTGGCAAACGCATAACAAATCAATCAAAACTTTTAACAACGGATCTCTTGGCTCTGGCATCGATGAAGAACGCAGCGTAGTCA	Fungi	1	Ascomycota	0.99	Sordariomycetes	0.99	Hypocreales	0.99	Incertae_sedis_3	0.93	Stachybotrys	0.91
FungOtu617	ACTGACTTGGTCATTTAGAGGAAGTAAAAGTCGTAACAAGGTTTCCGTAGGTGAACCTGCGGAAGGATCATTACGAAATTCGGCGCGCTCCGGCGCTGCCTTATTCACCAACCCTTTGTCTACGCGTACCCCTATAGCTTCCTCGGCGGGCTCGCCCGCCGCCAGGAACCAACGAAACCCCTTGCATTATACACGAAAACTTCTGATAACCAACCTAAATAATCACAACTTTCAACAATGGATCTCTTGGTTCTGGCATCGATGAAGAACGCAGCGTAGT	Fungi	1	Ascomycota	1	Ascomycota_unidentified	1	Ascomycota_unidentified_1	1	Ascomycota_unidentified_1	1	Ascomycota_unidentified_1_1	1
FungOtu618	CTGACTTGGTCATTTAGAGGAAGTAAAAGTCGTAACAAGGTCTCCGTTGGTGAACCAGCGGAGGGATCATTACCGAGTTTACCACAACTCCCAAACCCCTGTGAACATACCTAGCGTTGCCTCGGCAGGCCGCGCCCCGCCTCCCCTCGGGCGGGCGGGCGGTAGCCTGCCGACGGCCCACGAAACTCTTGTTTGTTAAACACTGGCATTCTGAACGTACAAGCAAATCAGTTAAAACTTTCAACAACGGATCTCTTGGTTCTGGCATCGATGAAGAACGCAGCGT	Fungi	1	Ascomycota	0.94	Sordariomycetes	0.85	Hypocreales	0.48	Nectriaceae	0.29	Nectria	0.16
FungOtu619	TGACTGACTTGGTCATTTAGAGGAAGTAAAAGTCGTAACAAGGTTTCCGTAGGTGAACCTGCGGAAGGATCATTATCAATTATAGGCGGCAGCAATGCCACTATACACCCTTTGTCTTTTGCGTACTGTATGTTTCCTCGGTGGGCTCGCCCGCCGATAGGACATTTTAAAACCTTTTGTAATTGCAATCAGCGTCAGAAATAACTATAATAGTTACAACTTTCAACAACGGATCTCTTGGTTCTGGCATCGATGAAGAACGCAGCGTAGTCA	Fungi	1	Ascomycota	1	Dothideomycetes	0.98	Pleosporales	0.98	Leptosphaeriaceae	0.98	Coniothyrium	0.98
FungOtu620	CTGACTTGGTCATTTAGAGGAAGTAAAAGTCGTAACAAGGTCTCCGTTGGTGAACCAGCGGAGGGATCATTACTGAGTTGCAAAACTCCCAACCATTGTGAACGTACCTATCGTTGCTTCGGCGGGGGAGGCCCTCAGCGGCCTTGCGCCCACCCCCTCGGGGGAGGCAGCCCGCCGGAGGCGTCCAAACTATAGCATCCATTGGCCTCTCTGAGTAGCTTATAAAATAAGTCAAAACTTTCAACAACGGATCTCTTGGTTCTGGCATCGATGAAGAACGCAGCGTAGT	Fungi	1	Ascomycota	0.9	Incertae_sedis_14	0.23	Incertae_sedis_15	0.23	Incertae_sedis_16	0.23	Retroconis	0.23
FungOtu621	CTGACTTGGTCATTTAGAGGAAGTAAAAGTCGTAACAAGGTCTCCGTTGGTGAACCAGCGGAGGGATCATTACCGAGTTTTTTACTCAAAACCCTGCGAACCTACCTTTAGTTGCTTCGGTGGCCGGCCCCGGGGGGCGTTACCACGGTCGCCGACAGCACCCAAAACCTCTGTCAGTGTATTCTGAGTAACAAAAAAAAACAAATCAAAACCTTCAACAACGGATCTCTTGGTTCTGGCATCGATGAAGAACGCAGCGT	Fungi	1	Ascomycota	1	Sordariomycetes	1	Hypocreales	1	Hypocreales_unidentified	1	Hypocreales_unidentified_1	1
FungOtu622	ACTGACTTGGTCATTTAGAGGAAGTAAAAGTCGTAACAAGGTCTCCGTTGGTGAACCAGCGGAGGGATCATTACCGAGTACTATAACTCATAACCCTTTGTGAACCTTTATACCTGTTGCTTCGGCGGCGCGCCCTCCGGGGCGTGCCCGCCGGTATCATCAGAATCTCTGTTTGAACCCGACGATACATCTGAGTGTTCTAAGCGAACTGTTAAAACTTTCAACAACGGATCTCTTGGCTCCAGCATCGATGAAGAACGCAGCGT	Fungi	1	Ascomycota	1	Sordariomycetes	1	Sordariomycetes_unidentified	0.55	Sordariomycetes_unidentified_1	0.55	Sordariomycetes_unidentified_1	0.55
FungOtu623	TGACTGACTTGGTCATTTAGAGGAAGTAAAAGTCGTAACAAGGTTTCCGTAGGTGAACCTGCGGAAGGATCATTACTAATTTGATAGTCATTGACTATTCAGTTTTCTAAACTGGTCATCATTCACGTTAATTTATAGGATTATAAATTAACAATGGTTTTTGGGTGTTTTTGATACTAAAAATGCCCACATCAGTGGTATAGTACTATCCACTCTAAATATTTGTACTATGAAATCAAATTAACCATTAAGCCATGATTATGATTGTTGTTAAATAAACAAAATAACTTTTAACAATGGATCTCTTGGCTCTTGCATCGATGAAGAACGCAGCGTAG	Fungi	1	Fungi_unidentified	0.12	Fungi_unidentified_1	0.12	Fungi_unidentified_1	0.12	Fungi_unidentified_1_1	0.12	Fungi_unidentified_1_1	0.12
FungOtu624	TGACTGACTTGGTCATTTAGAGGAAGTAAAAGTCGTAACAAGGTTTCCGTAGGTGAACCTGCGGAAGGATCATTACAACGTATCCACGTACCAAACTCTCGAACCGTTCCCAATGGAGTCAAACACTTGTGGATGAAGTTAATGGCTGACTGCCTTTCGCTGATGGAGTCCGCTGACTTTTGTCAGAGGGCTGAAAGGCATTCAGTCGCCGGAGCTCGTCTCTGGGACTTCGTTTGCTCCGTTGCGGTTTTACCGTCAGCGTTCGTTTTACCATTATTGAGCCTTTGAATTTATGAACTGAACTTGATAGCCTGGCAGGTGTCCTCGCTGGCTTCGGTCACGGACGTTCTGTCTGGTTTATCACATTTACGAAACAAAGAACAACTCTTAGCAACGGAT…	Fungi	1	Fungi_unidentified	0.61	Fungi_unidentified_1	0.61	Fungi_unidentified_1	0.61	Fungi_unidentified_1_1	0.61	Fungi_unidentified_1_1	0.61
FungOtu625	TGACTGACTTGGTCATTTAGAGGAAGTAAAAGTCGTAACAAGGTTTCCGTAGGTGAACCTGCGGAAGGATCATTACCGAGTTAGGGTGCCTCTGAGGTGCCCGACCTCCCAACCCTGTGTCTACTATACCTTTGTCGTTGCTTCGGCGGACCGGTTGACCTAACCTGGCCGCGACCGCCGGGGGGCTAATACCTCCTGGAGCGCGTCCGCCGATGGCCTAACCACAAACGCTTGTACGAAATCATCAGTCTGAATTGTATTTGAGTAAATCAAACACAAAACTTTCAACAACGGATCTCTTGGTTCTGGCATCGATGAAGAACGCAGCGTAGTCA	Fungi	1	Ascomycota	1	Incertae_sedis_14	0.42	Incertae_sedis_15	0.42	Incertae_sedis_16	0.42	Knufia	0.42
FungOtu626	TGACTGACTTGGTCATTTAGAGGAAGTAAAAGTCGTAACAAGGTTTCCGTAGGTGAACCTGCGGAAGGATCATTAACAAATCATGATTGTTGCCGAGTTCGTAAGGGCTCGGGGACAAATAAGCCCGAACCTGTGTCTTCGGACCGGGTTAGGTGTTGGGTGTGAGGGTAAAACCGAACGCTCAGCGGTGAAGGCACTTGTGCTGGATCCACATAGACGCTTGTATGTTTGACAGTTTACAGTTGACACTTTAAAAATGACAACTTTTAACAATGGATCTCTTGGCTCTTGCATCGATGAAGAACGCAGCGTA	Fungi	1	Basidiomycota	0.35	Basidiomycota_unidentified	0.32	Basidiomycota_unidentified_1	0.32	Basidiomycota_unidentified_1	0.32	Basidiomycota_unidentified_1_1	0.32
FungOtu627	TGACTGACTTGGTCATTTAGAGGAAGTAAAAGTCGTAACAAGGTCTCCGTAGGTGAACCTGCGGAGGGATCATTAAGATGCGCACAGCCTCTGCGCGCGGCGGCCCACCAGCTGCCGCACGCACGCCTTGCATCCTCGATATTACAGCACCTTGCGTTCTCCTTCGGCGGGTCGACCCGCCGTCGGAACCAAAACACCCACCTGCGAGTGGTAAAGGACGTGGGAGGATGGTCCGGCCTCTGCAGTCATGCTGGACCTCTGGTCGTTGGGATTTCCCCCTCGACCCCCCTTCCTTTGCTCGCAGCAATACCCGTTCCGAAACAAACAATCGTTACAACTTTCAACAATGGATCTCTTGGCTCTGGCATCGATGAAGAACGCAGCGTAG	Fungi	1	Ascomycota	1	Dothideomycetes	1	Pleosporales	1	Leptosphaeriaceae	1	Coniothyrium	1
FungOtu628	GACTGACTTGGTCATTTAGAGGAAGTAAAAGTCGTAACAAGGTTTCCGTAGGTGAACCTGCGGAAGGATCATTACTGCTTGCTCATGGCCGCCTAGAGGGGAAACCCCCTGGGCGGTACGGCAACACCCACCCTTGACTACATATACCTTTCGTTATTTCCCTCGGCGGGGCAACCCGCCGCTGAGGACATCAAAACCCTCTTGTATCAAGCATCAAAACTTCTGAAACAAACCTAAAATATCACAACTTTCAACAATGGATCTCTTGGTTCTGGCATCGATGAAGAACGCAGCGT	Fungi	1	Ascomycota	0.76	Dothideomycetes	0.68	Pleosporales	0.58	Pleosporales_unidentified	0.45	Pleosporales_unidentified_1	0.45
FungOtu629	ACTGACTTGGTCATTTAGAGGAAGTAAAAGTCGTAACAAGGTCTCCGTTGGTGAACCAGCGGAGGGATCATTACCAGAGTGCCCTAGGCTCTCCAACCCATTGTGAACTTACCAAACGTTCCCTCGGCGGGCTCAGCGCGCGGTGGCCTCCGGGCCTCCGGGCGTCCGCCGGGGAAAACCAAACCCTGATTTAATCGTATTTCTCTGAGGGGCGAAAGCCCGAAAACAAAATGAATCAAAACTTTCAACAACGGATCTCTTGGCTCTGGCATCGATGAAGAACGCAGCGT	Fungi	1	Ascomycota	1	Sordariomycetes	1	Hypocreales	1	Incertae_sedis_3	1	Sarocladium	1
FungOtu630	CTGACTTGGTCATTTAGAGGAAGTAAAAGTCGTAACAAGGTCTCCGTTGGTGAACCAGCGGAGGGATCATTACCTAGAGTTGTAGGCTTTGCCTGCTATCTCTTACCCATGTCTTTTGAGTACCTTCGTTTCCTCGGCGGGTCCGCCCGCCGATTGGACAAAACTTAAACCCTTTGCAGTTGCAATCAGCGTCTGAAAAACTTTAATAGTTACAACTTTCAACAACGGATCTCTTGGTTCTGGCATCGATGAAGAACGCAGCGTAG	Fungi	1	Ascomycota	0.92	Dothideomycetes	0.85	Pleosporales	0.85	Incertae_sedis_13	0.83	Phoma	0.82
FungOtu631	TGACTGACTTGGTCATTTAGAGGAAGTAAAAGTCGTAACAAGGTTTCCGTAGGTGAACCTGCGGAAGGATCATTAACAAGATCGAACCAAAAAAAATATGGACGATCAAATCCATATCCACCTTGTGTGCACTTATTGACCGTTCGCTTTGGCAGGAGTTGTCTTGGATCCTGGCCCCCTGAGATTTTTTTTGGGGGGAGGGATCGAAGCGCGAGGGTGGAGGAAAAAAACCCCCTCCTACACCTCGGCCTGCCAGAGTTTTTTCAATATCCACACTTTTTTTAAACCTTTTTGGACTGAACCCTCGTCTCGATTCTTTGTAATCGGTCGAATCTAATACAACTTTCAACAACGGATCTCTTGGCTCTCGCATCGATGAAGAACGCAGCGTAG	Fungi	1	Zygomycota	0.34	Incertae_sedis_10	0.34	Mortierellales	0.34	Mortierellaceae	0.34	Mortierella	0.34
FungOtu632	TGACTTGGTCATTTAGAGGAAGTAAAAGTCGTAACAAGGTTTCCGTAGGTGAACCTGCGGAAGGATCATTGCCTGAGGGCGCGTGGCCGAGCGTCGCTAAACACGGCGCGGAGCCCGCGCATTACTCACCAAACCCATGTGAACCAAAGTGACGTGACGGTGGCGTGCCGCGCTCCCGCGAGCGCGCGCATCCTCCATCTCTCCTTTTTTACAACTAACCACGTTGACCTTGCTTCTCTGACTGAGATTCAAGCGACCTTAACAACGTCGCGACCAAACCAAACATATCACAACTTTTAACAACGGATATCTTGGCTCGCGCATCGATGAAGAACGCAGCGTAGTC	Fungi	1	Basidiomycota	0.41	Agaricomycetes	0.33	Sebacinales	0.09	Sebacinaceae	0.05	Sebacinaceae_unidentified	0.05
FungOtu633	TGACTGACTTGGTCATTTAGAGGAAGTAAAAGTCGTAACAAGGTTTCCGTAGGTGAACCTGCGGAAGGATCATTAACAATTCGCGCCCCGGCGTGATGCGTACACCCTGACCTTTGAGTACCTATTTTCCTCCCCCCGGCCGGGGCAACCCGCCGGACGGGACACCAAAACAAACCTTTTGCATTAGCAGTCACTGTCAGTACAAAACAAAATTATCAAAACTTTCAACAATGGATCTCTTGGCTCTGGCATCGATGAAGAACGCAGCGTAGTCA	Fungi	1	Ascomycota	0.83	Dothideomycetes	0.77	Pleosporales	0.72	Pleosporaceae	0.67	Dendryphion	0.67
FungOtu634	CTGACTTGGTCATTTAGAGGAAGTAAAAGTCGTAACAAGGTTTCCGTAGGTGAACCTGCGGAAGGATCATTATTGAATAAATCTGATGTGGTTGTCGCTGGCTTCAACTGGAGCATGTGCACGCCCGTCACCTTTATTTCTCCACCTGTGCACACACTGTAGGCCTGGATACCTCTCGCCGCAAGGCGGATGCGTGGCTTGCTGTTTGCTTTCGAAAGAAGGCTGGCTTGCCATGAATTTCCAGGTCTATGATTTCTTACACACCCCAAACTGAATGTTACGGAATGTAATCTCAAGGCCTTGTGCCTATAAACCTATACAACTTTCAGCAACGGATCTCTTGGCTCTCGCATCGATGAAGAACGCAGCGTAGTC	Fungi	1	Basidiomycota	0.8	Agaricomycetes	0.8	Agaricales	0.8	Psathyrellaceae	0.79	Coprinopsis	0.79
FungOtu635	ACTGACTTGGTCATTTAGAGGAAGTAAAAGTCGTAACAAGGTCTCCGTTGGTGAACCAGCGGAGGGATCATTACAGAGTTGAAAAACTCCTAAACCCAACGTCTATCTATCCTAAAAGCGTTTGCTTCGGCGGGCGGTCCCAGGGCGGGACCGCTGCCTGCGTTTCGGCGTAGGCGCCCGCCGGAGAAGACCTAAACTCGTACTATTTCAGTGGAACTCTGAGCCTAAAAGACAAATAATCAAAACTTTCAACAACGGATCTCTTGGTTCTGGCATCGATGAAGAACGCAGCGT	Fungi	1	Ascomycota	0.97	Incertae_sedis_14	0.03	Incertae_sedis_15	0.03	Incertae_sedis_16	0.03	Retroconis	0.02
FungOtu636	CTGACTTGGTCATTTAGAGGAAGGAGAAGTCGTCACAAAGTTTCCATAGGTGAACCTGCGGAAGGATCATTCTCGATGCCTCAAACAATTCCACCCGTGAATATGTACCAAACACACAACAACGCGCAAGGCCAGCGGGGGCACGCAAGTGCTCCCACTACCAGGTGCGTTGTTGAGAGCGGGGGTTGGTGTCTTGATGCCTTGTGCATCCGGTCGCAAACCCGTGCCTCTCGACAAAAACTAACCCGGGCGGTTTACGCGCCAAGGAAAACGAAGTTGTTAGGTGAGGTAAATGGGGGACGTGTCCTGCGGGCGCCTTCACGATGACATTTTATGTAAAATGACTCTCGGCAACGGATATCTCGACTCTTGCATCGATGAAGAACGCAGCGTAGTC	Fungi	1	Basidiomycota	0.56	Agaricomycetes	0.42	Sebacinales	0.1	Sebacinales_Group_B	0.07	Sebacinales_Group_B_unidentified	0.07
FungOtu637	CTGACTTGGTCATTTAGAGGAAGAAGAAGTCGTAACAAGGTTTCTATAGGTAAACCTGCAGAAGGATCATTGTCGATGCCTCAAACAATTCCACCCCCGAATACGTACCAAACACACAACAACGCGCAAGGCCAGTGGGGGCACGCAAGTGCTCCCACTACCAGGTGCGTTGTCGAGTGTGGGGGTGGGCATCTTGATGCCTTGTGCATCCGGTCGCAAACCCGTGTCTCCTGACAAAAATTAACCTCGGCATTTTACGCGCCAAGGAAAACGAAGCTGTTAGGTGAGGCAAACAGGGGACATGTCCCGCGGGCGCCTTCACGATGACATGTTATGTAAAATGACTCTCGGCAACGGATATCTCGACTCTTGCATCGATGAAGAACGCAGCGTAGTC	Fungi	1	Basidiomycota	0.52	Pucciniomycetes	0.07	Pucciniales	0.07	Pucciniaceae	0.07	Puccinia	0.07
FungOtu638	TGACTGACTTGGTCATTTAGAGGAAGTAAAAGTCGTAACAAGGTTTCCGTAGGTGAACCTGCGGAAGGATCATTACCGAGTTCGCGGGGTTCCTTCTCGGGCCCCAAACTCCCCACCCCTTGTGTACATCACCTTGTTGCTTTGGCGGGCCTGCGCCCTGAGAAAGCGCTGCCGGCTCTGCCGGCCCGCGCCCGCCAGAGGACCCTCAAACCCCCGTCTTTGTCGTTACCGTCTGAGCGTAAAACAAAACAAGTTTAAAACTTTCAACAACGGATCTCTTGGTTCTGGCATCGATGAAGAACGCAGCGTA	Fungi	1	Ascomycota	0.94	Ascomycota_unidentified	0.68	Ascomycota_unidentified_1	0.68	Ascomycota_unidentified_1	0.68	Ascomycota_unidentified_1_1	0.68
FungOtu639	TGACTGACTTGGTCATTTAGAGGAAGTAAAAGTCGTAACAAGGTCTCCGTTGGTGAACCAGCGGAGGGATCATTACAGAGTTGCAAAACTCCAACCATTGTGAACGAACCGCTAAGCTGCAGCGGGTGGTGCTCTGTACCACCCGCTGGCAGCCTGCAAACTCTTGATTACAGTGTATCTCTGAGTGTCTTATTTTAATAAGTCAAAACTTTCAACAACGGATCTCTTGGTTCTGGCATCGATGAAGAACGCAGCGTAGT	Fungi	1	Ascomycota	0.92	Ascomycota_unidentified	0.44	Ascomycota_unidentified_1	0.44	Ascomycota_unidentified_1	0.44	Ascomycota_unidentified_1_1	0.44
FungOtu640	TGACTTGGTCATTTAGAGGAAGTAAAAGTCGTAACAAGGTTTTCGTAGGTGAACCTGCGGAAGGATCATTAAATAAACTTTTTTTTTAATCCATTAAAAAACTTATTTTTTTCGGGGGCCACTTTTAACTTTTTTTTCTACTAAAACATTAGTGCTTTAACCACTAATTTTTTTATTTTTTTTAGTCTTACTAAAAATTATTAATTTAACTAAAAAATAACTTTCAACAACGGATCTCTAGGCTCTTGCATCGATGAAGAACGCAGCGTAG	Fungi	1	Chytridiomycota	0.23	Neocallimastigomycetes	0.23	Neocallimastigales	0.23	Neocallimastigaceae	0.23	Orpinomyces	0.15
FungOtu641	ACTGACTTGGTCATTTAGAGGAAGTAAAAGTCGTAACAAGGTTTCCGTAGGTGAACCTGCGGAAGGATCATCAATAGTCTCAAGTCTTGTCCAGAATACGCGCAAGTGTTTCCGGCTTGACAAATACCTTCTTGTGCACTGTTTGTTGGTTATGACTGACTGGGGGAGTTGTTGAGATGTGCTTCTGTGCATCTTGCGCCCCCAGCCGGTTGTTTGTTTATTACGAACGCTATTAACATAAATGTCTTTAGAAACTAGTTGTAAAAAATTGTAAATATACATACAACTTACAGCGATGGATCTCTAGGCTCTGGTGTCGATGAAGAACGCAGCGTAG	Fungi	1	Ascomycota	0.19	Incertae_sedis_14	0.05	Incertae_sedis_15	0.05	Incertae_sedis_16	0.05	Pulchromyces	0.05
FungOtu642	TGACTTGGTCATTTAGAGGAAGTAAAAGTCGTAACAAGGTAACCGTAGGTGAACCTGCGGTTGGATCATTACCAAAGATATAAAAGAGCAGCTCTCCTGATATATGAATTTTTGTGTATTAGGGGTTGTCTTCTTTTTTTACACCTTTTGTGAACTTAAATCGTGTTTTTGTGTTATTTGGCAGTTTGGCGAAACTGTAATAAGCCGCTGTTTCTGTTTAAGGGAAGCATGGGCTGCCAAAAAACAAAATATATTATAACTTTTTATATTTATTTTCTTTTTAAAACTTTTTTTTAATGTTTTTTTTTCCTTTTGGGAAAAATTTACCTATAAAAAAATAATTAAAAAACAACTTTTGACAACGGATCTCTTGGCTCTTGCAACGATGAAGAACGCAGC…	Fungi	1	Chytridiomycota	0.69	Chytridiomycota_unidentified	0.37	Chytridiomycota_unidentified_1	0.37	Chytridiomycota_unidentified_1	0.37	Chytridiomycota_unidentified_1_1	0.37
FungOtu643	TGACTTGGTCATTTAGAGGAAGTAAAAGTCGTAACAAGGTTTCCGTAGGTGAACCTGCGGAAGGATCATTACCAATGGTTTCCAACCATCCTATTAGATGTGCATCACCCTGCTGCGTGGCACGAGGTTCAAGAGGGTGTGCGAGGCAATGGAAGCGAAGAGGTTGCTGCTGTTCAGCAGTGTGCAACTTTCATTTGCAACATTAGTTCGCACGGTCTCTTCGGCCGACTGCCATGCGACTATTACCATACCAATTCACAACTATAGTGTCGTTGAGGTACGCCACGGCGTGCCAGCCTCAGGGTAATCTGAAACTTTTAGCAACGGATCTCTAGGCTCTTGCATCGATGAAGAACGCAGCGTAG	Fungi	1	Basidiomycota	0.4	Agaricomycetes	0.26	Sebacinales	0.09	Sebacinaceae	0.08	Sebacinaceae_unidentified	0.08
FungOtu644	GACTGACTTGGTCATTTAGAGGAAGGAGAAGTCGTAACAAGGTTTCCGTAGGTGAACCTGCGGAAGGATCATTACCGAGTTTACAACTCCCAAACCCCTGTGAACATACCTATACGTTGCCTCGGCGGATCAGCCCGCGCCCCGTAAAACGGGACGGCCCGCCCGAGGACCCTAAACTCTGTTTCTATATGTAACTTCTGAGTAAAACCATAAATAAATCAAAACTTTCAACAACGGATCTCTTGGTTCTGGCATCGATGAAGAACGCAGCGTAG	Fungi	1	Fungi_unidentified	0.94	Fungi_unidentified_1	0.94	Fungi_unidentified_1	0.94	Fungi_unidentified_1_1	0.94	Fungi_unidentified_1_1	0.94
FungOtu645	ACTGACTTGGTCATTTAGAGGAAGTAAAAGTCGTAACAAGGTAACCGTAGGTGAACCTGCGGTTGGATCATTACATAAATCCATGGCTGATGATTCACGTCATCACATGCCACCCACACCCTTGTGAACCACTGAAATGTCTCTTGGCGATGAGCGTCTCAAGTTCCGCAGCCTTTCAATGGCCTGACCCAGCTTGACCAGGCTGATAACTTGCGGTTTGGTTGCCCGACAAGCCTCTCGCGGGGCATGTTGGACGGCCAGGGATGCTGTCGTCAGTCAAGCAAGAGAACCACTCGTTGTTATGTTTTTGAGTCTGATTTCTTTGTGAGATTGTTGGCAAATTAAGAAACAACTTTAGACAACGGATCTCTTGGCTCTCGCATCGATGAAGAACGCAGC…	Fungi	1	Chytridiomycota	0.52	Chytridiomycota_unidentified	0.26	Chytridiomycota_unidentified_1	0.26	Chytridiomycota_unidentified_1	0.26	Chytridiomycota_unidentified_1_1	0.26
FungOtu646	GACTTGGTCATTTAGAGGAAGGAGAAGTCGTATCAAGGTTTCCGTAGGTGAACCTGCGGAAGGATCATTGTCGTGACCCTTAAACAAACCAGACCGCGAACGCGTCCCTTGTGCCGCCGGGCTTCGGCTCGGCACGAGGTCCCCGAGCTCCGTGCTGGAGCGGAGGGGCCACAACAGAACCCACGGCGCCTTAGGCGTCAAGGAACACCTAAATTGCCTTGCGCGGTGGAGCGGTCGGCCCGCCTTCCGCTCCCCGCGCAGCGATGATATCTTAATCGACACGACTCTCGGCAACGGATATCTCGGCTCTCGCATCGATGAAGAAGCAGGCGTAGT	Fungi	1	Basidiomycota	0.48	Tremellomycetes	0.17	Tremellales	0.17	Tremellales_unidentified	0.17	Tremellales_unidentified_1	0.17
FungOtu647	GACTTGGTCATTTAGAGGAAGTAAAAGTCGTAACAAGGTTTCCGTAGGTGAACCTGCGGAAGGATCATTATTGAATTTAATGTAGAGATTTGGTTGTAGCTGGTCCTTCAATTTAACTGTTGTTGGGCATGTGCACACCTTTCTCTTTCATCCACACACACCTGTGCACTTGTGAGACAGCTTGGAGGACTTTATTGGACTCCTTCTGTCTACTTAATCCACACAAACTCAATTTATTTTAAACTGAATGTATTTTGATGTAACGCATCTAATACTAAGTTTCAACAACGGATCTCTTGGCTCTCGCATCGATGAAGAACGCAGCGTAG	Fungi	1	Basidiomycota	1	Agaricomycetes	1	Cantharellales	1	Ceratobasidiaceae	1	Ceratobasidiaceae_unidentified	1
FungOtu648	TGACTTGGTCATTTAGAGGAAGTAAAAGTCGTAACAAGGTCTCCGTTGGTGAACCAGCGGAGGGATCATTACCAGAGCTCTCTCGCGAGACTCCCAAACCATTGTGAACCTTACCCCCGTACGCGTTGCTTCGGCGGGCGTCCCCTTCTACCGGAGGGGACGCGGCCCCTCGGGGTGCCCGCCGGCGGCCGACCAAACTCTTGATATCCCAGTGGACTCTCTGAGAAAACAAACCAATAAGTTAAAACTTGCAACAACGGATCTCTTGGTTCTGGCATCGATGAAGAACGCAGCGTAG	Fungi	1	Ascomycota	1	Sordariomycetes	1	Coniochaetales	1	Coniochaetaceae	1	Lecythophora	1
FungOtu649	TGACTGACTTGGTCATTTAGAGGAAGTAAAAGTCGTAACAAGGTTTCCGTAGGTGAACCTGCGGAAGGATCATTACTGTTGAACTGGAGGGGTTTGAGCTGGCCCTTTAAATGTGGGCAAATGTGCTTACCCCTTCTCTTTTTACACACACCTGTGCACATGTTAGGGATGAGGTGAAGTAACGCTTCCCTTGTCTCTTTTTATTATAAATGCCTGTCTTATGTATGTTACATATGGGTTATATATATATAATAACTTTCAACAACGGATCTCTTGGCTTTTGCATCGATGAAGAACGCAGCGTA	Fungi	1	Basidiomycota	0.69	Agaricomycetes	0.43	Gomphales	0.09	Gomphaceae	0.09	Ramaria	0.09
FungOtu650	TGACTGACTTGGTCATTTAGAGGAAGTAAAAGTCGTAACAAGGTCTCCGTTGGTGAACCAGCGGAGGGATCATTACCGAGTTTACAACTCCCAAACCCAATGTGAACATACCTAAACGTTGCCTCGGCGGGACCGCCCCGGCGCCCCTCGGGCCCGGAACCAGGCGCCCGCCGCAGGAAAACAAACCTCTGTTTTTGTTAAGATTTCTCCTCTGAGTGGATTTTACAAATAAATCAAAACTTTCAACAACGGATCTCTTGGCTCTGGCATCGATGAAGAACGCAGCGTAGTC	Fungi	1	Ascomycota	1	Sordariomycetes	1	Hypocreales	1	Incertae_sedis_3	1	Myrothecium	1
FungOtu651	ACTGACTTGGTCATTTAGAGGAAGTAAAAGTCGTAACAAGGTAACCGTAGGTGAACCTGCGGTTGGATCATTAACAAAGAAAAGGGACTTCGTTCGTTCTTTGTATCGTTCGTTCGTTCGTTTTTTAAATGTGTCCCCACATTTTGTGAACTGTAAAGTCTCTGGCGGCTGGGTGTAACTAACCTTAGGGCCATGTTGCATCTGTCAACTTGGGAAATCAGGTCGTGGACAAACCGCCAACCATCTGTTTTGACTTGATGTATTATATTTTTATCTAACATTTACTTGTATAAATTATACAAACAACTTTTGGCAACGGATCTCTTGGCTCTCGCATCGATGAAGAACGCAGCGTAG	Fungi	1	Chytridiomycota	0.74	Chytridiomycetes	0.66	Spizellomycetales	0.49	Spizellomycetaceae	0.49	Spizellomyces	0.4
FungOtu652	TGACTGACTTGGTCATTTAGAGGAAGTAAAAGTCGTAACAAGGTTTCCGTAGGTGAACCTGCGGAAGGATCATTATCACGTATCCACGTATAAACCACTGCGAACTGTATTCCCTTCGAATAGTGTTGAGGCCCATTCACTTGGGGCTTTAGGCCAGTAGTTCTTCCCGACTTCGTGATTTGGGGAAGCGGTCTAGAGTATGTGGCTTTTGCCACTCGTCAATCTTTTCGGAGCGGTTATCCATCACGAACCGTACAAACCTTTATTAACCCCTTTAAACTTTTTGAACAGAATCTTAAGCGTGATGTAAGAGTGTCCCTCGGGACGTTCTGATCGCGTCTTATACTTTACGAAATATTCGAACAATTCTTAACAACGGATATCTTGGCTCTGATAACG…	Fungi	1	Fungi_unidentified	0.94	Fungi_unidentified_1	0.94	Fungi_unidentified_1	0.94	Fungi_unidentified_1_1	0.94	Fungi_unidentified_1_1	0.94
FungOtu653	CTGACTTGGTCATTTAGAGGAAGTAAAAGTCGTAACAAGGTTTCCGTAGGTGAACCTGCGGAAGGATCATTAGTGATTGCCTTTATAGGCTTATAACTATATCCACTTACACCTGTGAACTGTTCTACTACTTGACGCAAGTCGAGTATTTTTACAAACAATGTGTAATGAACGTCGTTTTATTATAACAAAATAAAACTTTCAACAACGGATCTCTTGGCTCTCGCATCGATGAAGAACGCAGCGTAG	Fungi	1	Basidiomycota	1	Tremellomycetes	1	Trichosporonales	1	Trichosporonaceae	1	Trichosporon	1
FungOtu654	TGACTGACTTGGTCATTTAGAGGAAGTAAAAGTCGTAACAAGGTTTCCGTAGGTGAACCTGCGGAAGGATCATTACCGAGTGTTTGGGCGCCCCTTCTCGGGGTGTCCGTCCTCCCATCCGTGTCTATTTGTACCCTGTTGCTTCGGCGGGCCCGCCCTCTGTGGCCGCCGGGGGGCTTCCCTTGCCCCCGGGCCCGTGCCCGCCGGAGACCTCAACCATGAACACTGTCTGAAGGTTGCAGTCTGAGTACCGATAATAAAAATCGTTAAAACTTTCAACAACGGATCTCTTGGTTCCGGCATCGATGAAGAACGCAGCGTAGT	Fungi	1	Ascomycota	1	Eurotiomycetes	1	Eurotiales	1	Eurotiales_unidentified	1	Eurotiales_unidentified_1	1
FungOtu655	GACTGACTTGGTCATTTAGAGGAAGTAAAAGTCGTAACAAGGTTTCCGTAGGTGAACCTGCGGAAGGATCATTACTGAGTGGCTGTATTCGTGATTCTCTTCGGAGAGGCGAAGCTACCCGACCTGATGTCATTCTATCCGAGGGCGCGTCCGCTTGAGACAGCGGTTCGACGTTGGAGTTACCCGGACGAGGCGCTTGTCTCGAAAGGGGAAGCTCCGGGTCGGGCCGTGGCGCGCCTCTCGGCACAACCTTCCGCGGAAGTGGTAGGCGTTGACCTGCCCGCCGCGGGCCGTATTTTCTACAACTCTTGAAGAAAACCTGCAGTCTGAAGATCAAAACAAAATGAAAAGCAAAACTTTCAACAACGGATCTCTTGGCTCTGGCATCGATGAAGAACG…	Fungi	1	Ascomycota	1	Incertae_sedis_14	1	Incertae_sedis_15	1	Incertae_sedis_16	1	Scolecobasidium	1
FungOtu656	TGACTGACTTGGTCATTTAGAGGAAGGAGAAGTCGTAACAAGATTTCTGTAGGTGAACCTATGGAAGGATCATTGTCGTGACCCTTAAACAAAACAGATTGTGAACATGTCATCCATGTCGTCGGACTATGGTCCGGCCAAGGCTACTCACCTTCATTACCTTGGTGAGGAGCCGCCAAAGAACCCACGGTGCCGAAGAAGTCAAGGAACATTGATATTGCCTTGCTCGGGGTCATGTTCATTTTGCCGGTCATGCCTCGTGCAATGTTGCTATCTTAATCCACACGACTCTCGGCAATGGATATCTCGGCTCTCGCATCGATGAAGAACGCAGCGTAG	Fungi	1	Basidiomycota	0.48	Ustilaginomycetes	0.04	Urocystidales	0.04	Floromycetaceae	0.04	Antherospora	0.04
FungOtu657	ACTGACTTGGTCATTTAGAGGAAGTAAAAGTCGTAACAAGGTTTCCGTAGGTGAACCTGCGGAAGGATCATTAATAAATATACTGTGACCCATAAGGGTCTAATGTATCCACCCTTTGTGAAACTTCTAATTTTGCTTCGACAGCACTCTCAGTGGATAACTCTGCTAGCGGGGTAAGGCTGTCAGAAGACCCAATAAAACTAGTTTGATGAAATGTCATGCAGTCTGATAACCATTCTTTGAGAAATCAAATTATGTTAAAACTTTCAGCAACGGATCTCTTGGTTCTCGCATCGATGAAGAACGCAGCGTAGTC	Fungi	1	Ascomycota	0.89	Orbiliomycetes	0.87	Orbiliomycetes_unidentified	0.87	Orbiliomycetes_unidentified_1	0.87	Orbiliomycetes_unidentified_1	0.87
FungOtu658	GACTTGGTCATTTAGAGGAAGTAAAAGTCGTAACAAGGTTTCCGTAGGTGAACCTGCGGAAGGATCATTAACACGTATCCACGTATCAAACCCCTCTGTGCAAAACTCATCTCGCAAGGCTTGGTCTTAGTATGTTGTTCGCATGGGTCCTAATGATGGCGGTCTTCGGACCGAGGGCTCGAGCAGCATGTGTTTGACGATCAGCCGCTACTTTCCCATCGTTGGCCTTTTTTACCAATTTTTAACCCCTTTGTACTCTTTTGTACTGAACCAATTCTTCGACGCTCTCTCTTGAGAAGTGACGAAAGATATTACGAAACTAAAGAACAACTCTTAGCAACGGATATCTTGGTTCCCGCATCGATGAAGAACGCAGCGTAG	Fungi	1	Fungi_unidentified	1	Fungi_unidentified_1	1	Fungi_unidentified_1	1	Fungi_unidentified_1_1	1	Fungi_unidentified_1_1	1
FungOtu659	CTGACTTGGTCATTTAGAGGAAGTAAAAGTCGTAACAAGGTTTCCGTAGGTGAACCTGCGGAAGGATCATTAACGTGTCCAAGGCGCTCGGCCTGCGGTTCTGCTCCGATCGAAAGGTCGTGCAGCGAGCCCGGGCAGACGCCTAACCTTCACAAACCCACCGTGCACCTTTACGGCAGAGGCTGTTGGGCGAGAGCCCTTTGGCCGATGCCGTCTCTACAAACACCAGTAACAAGAACGTCGAAGCGACTCTGTCGCCCATTAAACATGACAACTTTCAACAACGGATCTCTTGGCTCTCGCATCGATGAAGAACGCAGCGT	Fungi	1	Basidiomycota	0.74	Tremellomycetes	0.35	Tremellales	0.3	Tremellales_unidentified	0.11	Tremellales_unidentified_1	0.11
FungOtu660	TGACTTGGTCATTTAGAGGAAGTAAAAGTCGTAACAAGGTTTCCGTAGGTGAACCTGCGGAAGGATCATTACCGAGTTCTGGGTTCTCTCATCGAGGCCCGCTCTCCCACCCTTTGTGAACTTGACCTCTGTTGCTTTGGCGTGGCCAGCGCTGTAAAAAGCGCGGCCGGCGGGGCCTGGCCCCCGCTGGCAAGCTTGCCCGCCAGAGGACTATCAAACTCTTGTCAGTAAACGATGCAGTCTGATCAAACATTTAATTGTTTAAAACTTTCAACAACGGATCTCTTGGTTCTGGCATCGATGAAGAACGCAGCGTA	Fungi	1	Ascomycota	1	Dothideomycetes	1	Botryosphaeriales	1	Aplosporellaceae	1	Aplosporella	0.93
FungOtu661	GACTTGGTCATTTAGAGGAAGTAAAAGTCGTAACAAGGTTTCCGTAGGTGAACCTGCGGAAGGATCATTACACGATTTCGGTTAACACCGTTTTCACCCTTTGTTTATACGTACCACATGTTTCCTCGGGGGGCTTGCCCCCCGTTAGGACACCCCATAAACCTTTTTGTAATAGCAGTTAGCGTCTGAAAACTAAGTTAATTATTAAAACTTTCAACAATGGATCTCTTGGTTCTGGCATCGATGAAGAACGCAGCGTAG	Fungi	1	Ascomycota	1	Dothideomycetes	1	Pleosporales	1	Massarinaceae	1	Massarinaceae_unidentified	1
FungOtu662	ACTGACTTGGTCATTTAGAGGAAGTAAAAGTCGTAACAAGGTCTCCGTAGGTGAACCTGCGGAGGGATCATTAACACGTGCCAAAACACGTTTCTAACCAATCATCTGTGAACACAAACCCAACTCCCTTCACATGTGGACGATCGAACAACCATCAGGGTGGAGTGTGGGGGATATGGAACAACCGATCGCAAGATCGATCCCGTATCTCACGCAACTATGGCTCGGTCTAGGGCTCCTTTGAGAGTCCAATCCTGTGTGAAGCGATGCGCGACCACCTGGCAGTGTGCCTTTTCATGGTCTGCTAACGCGGACTGTGGACTGTGCAAGCGTTCTGCCGAATCTTTTAACCCCATTTTTTAACCCCTTTAACAACATACTAATAACTGAACCATGTTT…	Fungi	1	Fungi_unidentified	0.66	Fungi_unidentified_1	0.66	Fungi_unidentified_1	0.66	Fungi_unidentified_1_1	0.66	Fungi_unidentified_1_1	0.66
FungOtu663	ACTGACTTGGTCATTTAGAGGAAGTAAAAGTCGTAACAAGGTATCTGTAGGTGAACCTGCAGATGGATCATTTCGATGAAAACCTTTTTTCTGAGGTGCGGCCCGCACCTGTCCAACTAAACTAGGGCTACCCTTTTTCAACACGGTTGCATCGGTTGGGCTTGTCAGACAGCGCGCGCGCAAGCGTGTTCTCGACGGCAGCCTGACACAACACAAAAACACTTTGGATGACATAGGATTTGAACGAATTTGTTATTTAACGGCTGGTAATGCGGTCGTCTAAAATTAAAAAACAACTTTTGGCAACGGATCTCTTGGTTCTCCCATCGATGAAGAACGCAGCGTAGT	Fungi	1	Basidiomycota	1	Ustilaginomycetes	1	Ustilaginales	1	Ustilaginaceae	1	Pseudozyma	1
FungOtu664	GACTTGGTCATTTAGAGGAAGTAAAAGTCGTAACAAGGTCTCCGTTGGTGAACCAGCGGAGGGATCATTACCGAGTTTACAAACTCCCAAACCCAATGTGAACATACCTATCTTACTGTTGCTTCCCCGCCGTGGGTAAAACCGCTGCGGGGGAGGACACAGCCACAAACTCTGTAATTTACTACTGTAACTGTCTGAGTAAACATCATTTATAATGAATCAAAACTTTCAACAACGGATCTCTTGGTTCTGGCATCGATGAAGAACGCAGCGTA	Fungi	1	Ascomycota	1	Eurotiomycetes	1	Eurotiales	1	Trichocomaceae	1	Paecilomyces	1
FungOtu665	GACTTGGTCATTTAGAGGAAGTAAAAGTCGTAACAAGGTTTCCGTAGGTGAACCTGCGGAAGGATCATTAACACTTTTCTTTACTATTATCAATACCAATGAGCACCTGTCTGAGCCTCTCGGCTGTCGAAGGTCGTCTGGGGAATGGTTGGACTACTTTAGTAATCCTCTCTTCGAAGAAGGATTAGTAGAGTATGCATCGCCCTGGTCTGCTGTTAAGTTAGCCCGTCAATCGGTCTGTCTTCTTTCTTCATTGAAGGAGCATCTGATCGAAAGGCGATCGGTCTAACGCTTCGATGGTGGGGGGTAAACGGTCTCAACCATGGCTGTGACATTTTTTTTTTTCTTTTAACCTTTTTGATATTTGTACTGATTTGGGCTATGGATTTGAGAGGAGTA…	Fungi	1	Fungi_unidentified	0.4	Fungi_unidentified_1	0.4	Fungi_unidentified_1	0.4	Fungi_unidentified_1_1	0.4	Fungi_unidentified_1_1	0.4
FungOtu666	ACTGACTTGGTCATTTAGAGGAAGTAAAAGTCGTAACAAGGTCTCCGTTGGTGAACCAGCGGAGGGATCATTACAGAGTTGCAAAACTCCCAAACCATCGTGAACGCTACCTATATCGTTGCTTCGGCGGGCGGCGCGCCCGCGCCCTCGGCCCCCCGGGGGCCCGCCGGAGACCCAACAAACTCTTGAATTTTCGTGGCCTCTCTGAGTCTTCTGTACTGAATAAGTCAAAACTTTCAACAACGGATCTCTTGGTTCTGGCATCGATGAAGAACGCAGCGTAGT	Fungi	1	Ascomycota	1	Sordariomycetes	1	Sordariales	0.99	Chaetomiaceae	0.99	Chaetomium	0.99
FungOtu667	TGACTTGGTCATTTAGAGGAAGTAAAAGTCGTAACAAGGTCTCCGTTGGTGAACCAGCGGAGGGATCATTACCGAGTTTACAACTCCCAAACCCAATGTGAACATACCTCAAGTTGCTTCGGCGGGAACGCCCCGGCGCGCCCTCCGACCCTCCCGTCCGCGGGGGGATCGGGGAGCCTAGCCCGGACCCAGGCGCCCGCCGGAGGTACTCAAACTCTTGTCTTTAGTATATTCTTCTGAGTGGCAAACGCAAAATAAATCAAAACTTTCAACAACGGATCTCTTGGCTCTGGCATCGATGAAGAACGCAGCGTAG	Fungi	1	Ascomycota	1	Sordariomycetes	1	Hypocreales	1	Incertae_sedis_3	1	Stachybotrys	1
FungOtu668	TGACTGACTTGGTCATTTAGAGGAAGTAAAAGTCGTAACAAGGTTTCCGTAGGTGAACCTGCGGAAGGATCATTATCGAGTTTTGACTGGGTTGTAGCTGGCCTTCCGAGGCATGTGCACGCCCTGCTCATCCACTCTACACCTGTGCACTTACTGTGGGTTTCAGACGGTGTAGCGAGCCTTTACGGGTTCGTGAAAGCGTCTGTGCCTGCGTTTATTACAAACTCTTACAAGTAAATGAATGTGTATTGCGATATAACGCATCTATATACAACTTTCAGCAACGGATCTCTTGGCTCTCGCATCGATGAAGAACGCAGCGTAGT	Fungi	1	Basidiomycota	1	Agaricomycetes	1	Agaricomycetes_unidentified	0.99	Agaricomycetes_unidentified_1	0.99	Agaricomycetes_unidentified_1	0.99
FungOtu669	GACTGACTTGGTCATTTAGAGGAAGTAAAAGTCGTAACAAGGTATCCGTAGGTGAACCTGCGGATGGATCATTAACGTTCTTATAAATTCAAATAATGTAATGAGCGATGACCTCGCGTCGCGCTTCATTATATCACCCTTGTGGTTTATAGGACATTTATTGTATAATGTGTGTTATTGTGTACGGTGAGCAGCAGTTGTTGTTGTTGTCGTTGTTGTCGTCTGACGATGATGATGATGATGGCACAGCGCGCGCACACGGTGTGCAGGCACACATTGTTCAGTAGACCCAATTATATAAAACACTTGATATCTTTAATTCAAAAGACTAAAGTAACCTTGTGAATCAAAACTATGCATGCGTATACTAGGATATATGTTTGTATGTTTTATATTACC…	Fungi	1	Zygomycota	0.19	Incertae_sedis_10	0.19	Kickxellales	0.18	Kickxellaceae	0.18	Ramicandelaber	0.18
FungOtu670	TGACTGACTTGGTCATTTAGAGGAACTAAAAGTCGTAACAAGGTAACCGTAGGTGAACCTGCGGTTGGATCATTATTAAATGATAGCCAGTTCTCTCTGTTTCGGCAGAGATTGAGCAGGCATTTACCCTTTGTGAACTGTAAGTTATACTGGGTGCGACTCTAGGGAAGCACTCAATATAAACCCCTATATGATTAACTGAATGTGATCTAAGAGAAACAACTTTTGACAATGGATCTCTTGGCTCTCGCATCGATGAAGAACGCAGCGTAGT	Fungi	1	Chytridiomycota	0.86	Chytridiomycota_unidentified	0.7	Chytridiomycota_unidentified_1	0.7	Chytridiomycota_unidentified_1	0.7	Chytridiomycota_unidentified_1_1	0.7
FungOtu671	TGACTGACTTGGTCATTTAGAGGAAGTAAAAGTCGTAACAAGGTTTCCGTAGGTGAACCTGCGGAAGGATCATTACCGCTTGCTCGACGGCCCGCCCCCTTGGGGGTGGAGCCGCGGCATTGCACAACCCTTGCCTATGTCTACCATCCGTTACTCCCTCGACGGGCTTCCCCCCGCCGAAGGACACCCAACCAAACCCTTTTTAATAGCATCAAAATCTCTGAAGCAAACAAAACTATTACAACTTTCAACAATGGATCTCTTGGTTCTGGCATCGATGAAGAACGCAGCGTA	Fungi	1	Ascomycota	0.75	Incertae_sedis_14	0.06	Incertae_sedis_15	0.06	Incertae_sedis_16	0.06	Knufia	0.06
FungOtu672	ACTGACTTGGTCATTTAGAGGAAGTAAAAGTCGTAACAAGGTTTCCGTAGGTGAACCTGCGGAAGGATCATTAATGATTGACCCTCTGGGTCTTATCTTAACATCCCTCACCTCTGTGAACCGTTTGACCTCCGGGTCTTACAAAAACCATAACAAACATCAGTGTAAAGAACGTCTTGTTATCTTAACAAAAACAAAACTTTCAACAACGGATCTCTTGGCTCTCGCATCGATGAAGAACGCAGCGT	Fungi	1	Basidiomycota	1	Tremellomycetes	1	Tremellales	1	Incertae_sedis_12	1	Auriculibuller	0.98
FungOtu673	ACTGACTTGGTCATTTAGAGGAAGTAAAAGTCGTAACAAGGTCTCCGTTGGTGAACCAGCGGAGGGATCATTACCGAGTTTACAACTCCCAAACCCCTGTGAACATACCTATCGTTGCTTCGGCGGGATCGCCCCGGTGCCATCGCGGCCCGGACCCAGGCGCCCGCCGGAGGACCCAAACTCTTGAATTTATGAAGTATCTTCTGAGTAAACAAGCAAATAAATTAAAACTTTCAACAACGGATCTCTTGGTTCTGGCATCGATGAAGAACGCAGCGTAGT	Fungi	1	Ascomycota	1	Sordariomycetes	1	Hypocreales	1	Nectriaceae	0.99	Fusicolla	0.99
FungOtu674	CTGACTTGGTCATTTAGAGGAAGTAAAAGTCGTAACAAGGTCTCCGTAGGTGAACCTGCGGAGGGATCATTACACAATTAAAATATGAAGGCCCTTCAAACCGGCTGGATTATTTTTATTCACCCTTGTCTTTTGCGCACTTGTTGTTTCCTGGGCGGGTTCGCTCGCCACCAGGACCACATCATAAACCTTTTTTGTTAATGCAATCAGCGTCAGTATAACAAATGTAAATCATTTACAACTTTCAACAACGGATCTCTTGGTTCTGGCATCGATGAAGAACGCAGCGTAGTCA	Fungi	1	Ascomycota	1	Dothideomycetes	1	Pleosporales	1	Pleosporaceae	1	Pleosporaceae_unidentified	1
FungOtu675	GACTGACTTGGTCATTTAGAGGAAGTAAAAGTCGTAACAAGGTCTCCGTTGGTGAACCAGCGGAGGGATCATTACGAGAGTGTCACCACTCCCAACCACTGTTTACCTACCCGTCCACCGTGCCTCGGCAGGCAGCCCTGTGGGACAGAGCCTCGCCCCCCGCTGGGGGGTGCCTGCCGCTGGCCGACCAAAAACTCTAGCTGTTTAGTACCATCTGAGTCTTCCACAAATGAACAAAACTTTCAACAACGGATCTCTTGGTTCTGGCATCGATGAAGAACGCAGCGTAG	Fungi	1	Ascomycota	1	Sordariomycetes	0.99	Incertae_sedis_7	0.83	Incertae_sedis_31	0.83	Myrmecridium	0.83
FungOtu676	TGACTGACTTGGTCATTTAGAGGAAGTAAAAGTCGTAACAAGGTTTCCGTAGGTGAACCTGCGGAAGGATCATTAGTGAATATAGGACGTTCCATTTAACTGGAAGTCCGAACTCTCACTTTCTAACCCTGTGCATTTGTTTTGGTTAGTAGGATGCTTGCGTCCGAACACCTCTTCATTTACAAACACAAAGTCTATGAATGTTTAATTTTATAACAAAACAAAACTTTCAACAACGGATCTCTTGGCTCTCGCATCGATGAAGAACGCAGCGTAG	Fungi	1	Basidiomycota	1	Microbotryomycetes	1	Sporidiobolales	1	Sporidiobolales_unidentified	1	Sporidiobolales_unidentified_1	1
FungOtu677	TGACTTGGTCATTTAGAGGAAGTAAAAGTCGTAACAAGGTTTCCGTAGGTGAACCTGCGGAAGGATCATTAATGCATGTGCTCATGGAGCCATTCTTCTGTGCTGTGTGCCGTGAGTGAGGTGTGTAACCGTCAAGTTACACGCCATCATTTTATTCACCCATTAGACATTTTTGTTTTCTGAACACACGCGTAAACAACGAAAACTGCCAGCAATGGATCACTTGGTTCTCGCATCGATGAAGAACGCAGCGTAGTC	Fungi	1	Basidiomycota	0.53	Agaricomycetes	0.45	Agaricales	0.07	Clavariaceae	0	Clavariaceae_unidentified	0
FungOtu678	GACTGAGTGCCAGCAGCCGCGGTAATACGGAGGGTGCAAGCGTTAATCGGAATTACTGGGCGTAAAGCGTGCGCAGGCGGTTTTGTAAGTCTGTCGTGAAAGCCCCGGGCTTAACCAGGGAATTGCGATGGAGACTGCAAGGCTTGAATCTGGCAGAGGGGGGTAGAATTCCACGTGTAGCAGTGAAATGCGTAGAGATGTGGAGGAACACCGATGGCGAAGGCAGCCCCCTGGGTCAAGATTGACGCTCATGCACGAAAGCGTGGGGAGCAAACAGGATTAGATACCCCGGTAGTCCGTAGTC	Fungi	1	Ascomycota	0.43	Sordariomycetes	0.28	Sordariales	0.18	Cephalothecaceae	0.18	Albertiniella	0.16
FungOtu679	CTGACTTGGTCATTTAGAGGAAGTAAAAGTCGTAACAAGGTTTCCGTAGGTGAACCTGCGGAAGGATCATTAATGAATTTGGAGAATTGATGCTGGCCTTTGTGCATGTGCTCGTTCTCTTTAATCCATACACACCTGTGCACTTGTTATCGGGGCTTGTTGTTAAAGATAAGCCCTGCTTAATCACATACTCTTATTATTTACTTTGAATGTTTATCAAGTCGAAAGACTTTTAAATCAATACAACTTTTAACAACGGATCTCTTGGCTCTCGCATCGATGAAGAACGCAGCGT	Fungi	1	Basidiomycota	1	Agaricomycetes	1	Cantharellales	1	Cantharellales_unidentified	0.57	Cantharellales_unidentified_1	0.57
FungOtu680	TGAGTGTCAGCAGCCGCGGTAATACGGAGGATGCAAGCGTTATCCGGAATTATTGGGCGTAAAGCGTCCGTAGGTGGTTGAGTAAGTCAGTTGTTAAAGCGTGGGGCTTAACTCCATATCGGCAATTGAAACTACTCGGCTAGAGTGCGATAGGGGCAAGGGGAATTCCCAGTGTAGCGGTGAAATGCGTAGATATTGGGAAGAACACCGGTGGCGAAAGCGCCTTGCTGGGTCTGCACTGACACTGAGGGACGAAAGCTAGGGGAGCGAAAGGGATTAGAAACCCCAGTAGTCCGTA	Fungi	0.98	Basidiomycota	0.46	Tremellomycetes	0.04	Tremellales	0.04	Incertae_sedis_12	0.04	Derxomyces	0.04
